# Supplementary material for: A Systematic Analysis of miRNA Transcriptome in Marek’s Disease Virus-Induced Lymphoma Reveals Novel and Differentially Expressed miRNAs
Source: PLoS One. 2012 Nov 30;7(11):e51003. doi: 10.1371/journal.pone.0051003 (PMC3511444; doi:10.1371/journal.pone.0051003)
Supplement: Table S2 — isomiRs for known chicken miRNAs in four samples. (XLS) [file pone.0051003.s003.xls]

## Sheet: Tumorous spleen
IsomiRs for known chicken miRNAs in tumorous spleen
ID	#sequ_seq_ID	Seqence	Length	Count	#of errorc
1	gga-miR-29c	TAGCACCATTTGAAATCGGTa
	166_count=3139, gga-miR-29c_R+2	TAGCACCATTTGAAATCGGTTAb	22	3139	0
	2120_count=178	TAGCACCATTTGAAATCGGTT	21	178	0
	3579_count=108	CATTTGAAATCGGTTA	16	108	0
	11976_count=31	TAGCACCATTTGAAAT	16	31	0
	12759_count=29	TAGCACCATTTGAAATCGGTTAT	23	29	0
	13799_count=27	TAGCACCATTTGAAATC	17	27	0
	26939_count=11	CATTTGAAATCGGTTATA	18	11	0
	28398_count=11	TAGCACCATTTGAAATCGGT	20	11	0
	33061_count=9	CATTTGAAATCGGTTAT	17	9	0
	36162_count=8	CCATTTGAAATCGGTTA	17	8	0
	36514_count=8	TAGCACCATTTGAAATCGG	19	8	0
	38469_count=7	AGCACCATTTGAAATCGGTTA	21	7	0
	39552_count=7	TAGCACCATTTGAAATCG	18	7	0
	36941_count=7	ACCATTTGAAATCGGTTA	18	7	0
	43812_count=6	CTAGCACCATTTGAAATCGGTTA	23	6	0
	49158_count=5	CTAGCACCATTTGAAATCGGTT	22	5	0
	62090_count=4	CATTTGAAATCGGTTATAG	19	4	0
	66298_count=3	CACCATTTGAAATCGGTTA	19	3	0
	7183_count=54	TAGCACCATTTGAAATCGGTTT	22	54	1
	11550_count=33	TAGCACCATTTGACATCGGTTA	22	33	1
	12099_count=31	TAGCACCATTTGCAATCGGTTA	22	31	1
	18018_count=19	TAGCACCATTTGAAATCGGNTA	22	19	1
	22006_count=15	TAGCACCATTTGAACTCGGTTA	22	15	1
	30920_count=9	TAGCACCATTTGAAATCGGTTC	22	9	1
	38321_count=7	TAGCACCATTTGAAATTGGTTA	22	7	1
	39571_count=7	TAGCACCATTTAAAATCGGTTA	22	7	1
	41867_count=6	TAGCACCATTTGAAATCGGCTA	22	6	1
	44137_count=6	AAGCACCATTTGAAATCGGTTA	22	6	1
	41708_count=6	TAGCATCATTTGAAATCGGTTA	22	6	1
	42780_count=6	TAGTACCATTTGAAATCGGTTA	22	6	1
	51524_count=5	TAGCACCATTTGNAATCGGTTA	22	5	1
	51258_count=5	CAGCACCATTTGAAATCGGTTA	22	5	1
	51768_count=5	TAGCACCCTTTGAAATCGGTTA	22	5	1
	46131_count=5	TAGCACCATTTGCAATCGGTT	21	5	1
	62384_count=4	TAGCCCCATTTGAAATCGGTTA	22	4	1
	53580_count=4	TAGCACTATTTGAAATCGGTTA	22	4	1
	53108_count=4	GAGCACCATTTGAAATCGGTTA	22	4	1
	56189_count=4	TAGCACCATTGAAATCGGTTA	21	4	1
	58907_count=4	TAGCACCATTTGACATCGGTT	21	4	1
	63196_count=4	TAGCACCATTTGAAATCGNTTA	22	4	1
	65647_count=3	TAGCACCATTTGAAANCGGTTA	22	3	1
	64830_count=3	TAGCACCACTTGAAATCGGTTA	22	3	1
	76094_count=3	TAGCACCATTTGAAATCGGTAA	22	3	1
	78907_count=3	TAGNACCATTTGAAATCGGTTA	22	3	1
	64280_count=3	TAGCACCNTTTGAAATCGGTTA	22	3	1
	81625_count=3	TAGCACCATTTGAAATCGGTTN	22	3	1
	77739_count=3	TAGCACCATTTGAAATCGGATA	22	3	1
	77201_count=3	TAGCACCATTTGAAATCGGTA	21	3	1
	76985_count=3	TANCACCATTTGAAATCGGTTA	22	3	1
2	gga-let-7i	TGAGGTAGTAGTTTGTGCTGT
	21_count=24823, gga-let-7i_R+1	TGAGGTAGTAGTTTGTGCTGTT	22	24823	0
	129_count=4229	TGAGGTAGTAGTTTGTGCTGT	21	4229	0
	797_count=490	TGAGGTAGTAGTTTGTGCTG	20	490	0
	1892_count=197	TGAGGTAGTAGTTTGTGCT	19	197	0
	2717_count=141	TGAGGTAGTAGTTTGTGCTGTTG	23	141	0
	3051_count=126	TGAGGTAGTAGTTTGTGC	18	126	0
	3179_count=121	TGAGGTAGTAGTTTGT	16	121	0
	4796_count=82	TGAGGTAGTAGTTTGTG	17	82	0
	28710_count=10	AGGTAGTAGTTTGTGCTGTT	20	10	0
	35534_count=8	CTGAGGTAGTAGTTTGTGCTGTT	23	8	0
	37984_count=7	GAGGTAGTAGTTTGTGCTGTT	21	7	0
	52940_count=4	CTGAGGTAGTAGTTTG	16	4	0
	81645_count=3	CTGAGGTAGTAGTTTGTGCTGT	22	3	0
	72_count=8705	TGAGGTAGTAGTTTGTGCTGTTT	23	8705	1
	125_count=4419	TGAGGTAGTAGTTTGTGCTGTTA	23	4419	1
	805_count=483	TGAGGTAGTCGTTTGTGCTGTT	22	483	1
	1316_count=285	TGCGGTAGTAGTTTGTGCTGTT	22	285	1
	2080_count=181	TGAGGTAGTAGTTTGTGCTNTT	22	181	1
	2179_count=174	TGAGGTCGTAGTTTGTGCTGTT	22	174	1
	2653_count=144	TGAGGTAGCAGTTTGTGCTGTT	22	144	1
	4864_count=81	TGAGGTAGTCGTTTGTGCTGT	21	81	1
	5059_count=78	TGAGGTAGTAGTTTGTGTTGTT	22	78	1
	5094_count=78	TGAGGCAGTAGTTTGTGCTGTT	22	78	1
	5623_count=70	TGAGGAAGTAGTTTGTGCTGTT	22	70	1
	6921_count=57	TGAGGTAGTAGTTTGTGCTGTA	22	57	1
	8182_count=48	TGCGGTAGTAGTTTGTGCTGT	21	48	1
	8629_count=45	TGAGGTAGTAGTTTGTGCTTT	21	45	1
	8609_count=45	TGAGGTAGTAGTTTTTGCTGTT	22	45	1
	9028_count=43	CGAGGTAGTAGTTTGTGCTGTT	22	43	1
	9179_count=42	NGAGGTAGTAGTTTGTGCTGTT	22	42	1
	9326_count=41	TGAGGTAGTAGTTTGTGGTGTT	22	41	1
	9564_count=40	TGAGGTAGTAGTTTGCGCTGTT	22	40	1
	9719_count=40	TGAGGTAGTAGTTTGTTCTGTT	22	40	1
	9928_count=39	TGAGGTAGTAGTTTGTGCTGTTC	23	39	1
	10129_count=38	TGAGGTAGTAGTTTGTGCTTTT	22	38	1
	10550_count=36	TGAGGTAGTAGTTTGTGCTGTTGT	24	36	1
	10646_count=36	TGAGGTAGTAGGTTGTGCTGTT	22	36	1
	10926_count=35	TGAGGTAGTAGTTTGTGCAGTT	22	35	1
	11460_count=33	TGAGGTAGTAGTTTGTGATGTT	22	33	1
	11834_count=32	AGAGGTAGTAGTTTGTGCTGTT	22	32	1
	11738_count=32	TGGGGTAGTAGTTTGTGCTGTT	22	32	1
	12045_count=31	TGAGGTCGTAGTTTGTGCTGT	21	31	1
	12024_count=31	TGAGGTAGTAGTTTGTGCTNT	21	31	1
	13387_count=28	TGAGGTAGTAGTTTGTACTGTT	22	28	1
	13098_count=28	TGAGGTAGTAGTTTGTGCTGCT	22	28	1
	13051_count=28	TAAGGTAGTAGTTTGTGCTGTT	22	28	1
	13600_count=27	TGAGGTAGTAGATTGTGCTGTT	22	27	1
	14057_count=26	TGAGGTAGTAGTTGTGCTGTT	21	26	1
	15156_count=24	TGAGGGAGTAGTTTGTGCTGTT	22	24	1
	16214_count=22	TNAGGTAGTAGTTTGTGCTGTT	22	22	1
	16288_count=22	TGAGGTAGCAGTTTGTGCTGT	21	22	1
	16432_count=22	TGAGGTAGTAGTTTGTGCCGTT	22	22	1
	16203_count=22	TGAGGTAGTAGTTTGTGCTGGT	22	22	1
	16910_count=21	TGAGGTAGTAGTTTGTGCTT	20	21	1
	16591_count=21	TGAGGCAGTAGTTTGTGCTGT	21	21	1
	17014_count=21	TGAGGTAGTAGTTTGTGCTGTN	22	21	1
	16777_count=21	TGAGGTAGTAGTTTGTGCTGTTAG	24	21	1
	17392_count=20	TGAGGTAGTANTTTGTGCTGTT	22	20	1
	19019_count=18	TGAGGTANTAGTTTGTGCTGTT	22	18	1
	19674_count=17	TGAGGTAGAAGTTTGTGCTGTT	22	17	1
	19910_count=17	TGATGTAGTAGTTTGTGCTGTT	22	17	1
	20290_count=16	TGAGGNAGTAGTTTGTGCTGTT	22	16	1
	20903_count=16	TGAGGTAGTAGCTTGTGCTGTT	22	16	1
	20735_count=16	TGAGGTAGTAGTTTGTNCTGTT	22	16	1
	22160_count=15	TGAGGTAGTAGTTTNTGCTGTT	22	15	1
	22281_count=15	TGAGGTAGGAGTTTGTGCTGTT	22	15	1
	22585_count=14	TGAGGTAGTAGTTTGTGTTGT	21	14	1
	22736_count=14	TGAGGTGGTAGTTTGTGCTGTT	22	14	1
	25142_count=13	TGAGGTAGTAGTCTGTGCTGTT	22	13	1
	24791_count=13	TGAGGAAGTAGTTTGTGCTGT	21	13	1
	25127_count=13	TGAGGTAGNAGTTTGTGCTGTT	22	13	1
	23996_count=13	TGAGGTAGTAGTTTGTGCTGTTGA	24	13	1
	24247_count=13	TGAGGTAGTAGTTTGAGCTGTT	22	13	1
	25623_count=12	TGAGGTAGTAGTTTGTGCTGTC	22	12	1
	26605_count=12	TGAGGTAGTAGTTTGTGNTGTT	22	12	1
	26347_count=12	TGNGGTAGTAGTTTGTGCTGTT	22	12	1
	26353_count=12	TGAGNTAGTAGTTTGTGCTGTT	22	12	1
	27170_count=11	TGAGGTAGTAGTTTGTGCTGTTN	23	11	1
	28532_count=11	TGAGGTNGTAGTTTGTGCTGTT	22	11	1
	27173_count=11	TGANGTAGTAGTTTGTGCTGTT	22	11	1
	26899_count=11	TGAGGTAGTAGTTTGTGCNGTT	22	11	1
	28236_count=11	TGAGGTAGTAGTTNGTGCTGTT	22	11	1
	28642_count=10	TGAGGTAGTAGTTTGNGCTGTT	22	10	1
	30305_count=10	TGAGGTAGTAGTTTTTGCTGT	21	10	1
	30433_count=10	TGAGGTAGTAGTTTGCGCTGT	21	10	1
	30052_count=10	TGAGGTAGTAGTNTGTGCTGTT	22	10	1
	32022_count=9	TGAGGTAGTAGGTTGTGCTGT	21	9	1
	32142_count=9	TGAGGTAGTAGTTTGTC	17	9	1
	31062_count=9	TGAGGTAGTAGTTTATGCTGTT	22	9	1
	31692_count=9	TGAGGTAGTAGNTTGTGCTGTT	22	9	1
	33087_count=9	TGAGGTAGTAGTTCGTGCTGTT	22	9	1
	31732_count=9	TGAGGTAGTAGTTTGTGCTGNT	22	9	1
	36299_count=8	TGAGGTAGTAGTTTGTGCTGA	21	8	1
	33766_count=8	TGAGGTAGTAGTTTGTTCTGT	21	8	1
	34521_count=8	TGAGGTAGTAGTTTGTGCTGAT	22	8	1
	37026_count=7	TGAGGTAGTGGTTTGTGCTGTT	22	7	1
	39241_count=7	TGAGGTAGTAGTTTGTGGTGT	21	7	1
	37134_count=7	TGAGGTAGTNGTTTGTGCTGTT	22	7	1
	37764_count=7	TGAGGTAGTTGTTTGTGCTGTT	22	7	1
	39465_count=7	TGGGGTAGTAGTTTGTGCTGT	21	7	1
	40121_count=7	TGAGGTAGTATTTTGTGCTGTT	22	7	1
	42281_count=6	NGAGGTAGTAGTTTGTGCTGT	21	6	1
	44807_count=6	CGAGGTAGTAGTTTGTGCTGT	21	6	1
	41391_count=6	GGAGGTAGTAGTTTGTGCTGTT	22	6	1
	42462_count=6	TGAGGTAGTAGTTTCTGCTGTT	22	6	1
	49881_count=5	TGAGTTAGTAGTTTGTGCTGTT	22	5	1
	46942_count=5	TGAGGTAGTAGTTTGTGCTGG	21	5	1
	51881_count=5	TGAGGTAGTAGTTGTGCTGT	20	5	1
	46329_count=5	TGAGGTAGTAGTTTGTGCTGTTTG	24	5	1
	47936_count=5	TGAGGTAGTAGTTTGTGCTGTAG	23	5	1
	46604_count=5	TGAGGTAGTAGTTTGTACTGT	21	5	1
	48465_count=5	TGAGGTAGTAGTTTGGGCTGTT	22	5	1
	50806_count=5	TGAGGTAGTAGTTTGTCCTGTT	22	5	1
	50211_count=5	TTAGGTAGTAGTTTGTGCTGTT	22	5	1
	46393_count=5	TGAGGTAGTAGTTTGTGCTN	20	5	1
	59485_count=4	TGAGGTAGTCGTTTGTGCTGTTG	23	4	1
	61911_count=4	TGAGGTAGTAGTTTGTGTTG	20	4	1
	62426_count=4	TGAGGGAGTAGTTTGTGCTGT	21	4	1
	58052_count=4	TGTGGTAGTAGTTTGTGCTGTT	22	4	1
	56729_count=4	CGAGGTAGTAGTTTGTGCTG	20	4	1
	60621_count=4	TGAGGTACTAGTTTGTGCTGTT	22	4	1
	59670_count=4	AGAGGTAGTAGTTTGTGCTGT	21	4	1
	55150_count=4	TGAGCTAGTAGTTTGTGCTGTT	22	4	1
	57228_count=4	TGAGGTAGTAGTATGTGCTGTT	22	4	1
	59975_count=4	TGAGGTAGTAGTTTGTGCTGC	21	4	1
	59115_count=4	TGAGGTAGTNGTTTGTGCTGT	21	4	1
	55233_count=4	TGACGTAGTAGTTTGTGCTGTT	22	4	1
	57508_count=4	TGAGGTAGTAGTTTATGCTGT	21	4	1
	56011_count=4	TGCGGTAGTAGTTTGTGCTG	20	4	1
	58086_count=4	GAGGTAGTAGTTTGTGCTGTTA	22	4	1
	73753_count=3	TGAGGTGGTAGTTTGTGCTGT	21	3	1
	75689_count=3	TCAGGTAGTAGTTTGTGCTGTT	22	3	1
	71320_count=3	TGAGGTAGTAATTTGTGCTGTT	22	3	1
	80673_count=3	TGAGGTAGTAGTTTGTGATGT	21	3	1
	78422_count=3	TGAGGTAGTAGTTNGTGCTGT	21	3	1
	79156_count=3	AGGTAGTAGTTTGTGCTGTTT	21	3	1
	76172_count=3	TGAGGTATTAGTTTGTGCTGTT	22	3	1
	79938_count=3	TGAGGTAGTATTTTGTGCTGT	21	3	1
	67188_count=3	TGAGATAGTAGTTTGTGCTGTT	22	3	1
	82257_count=3	TGAGGTAGTAGTTTGTCC	18	3	1
	66175_count=3	TGNGGTAGTAGTTTGTGCTGT	21	3	1
	75590_count=3	TGAGGTAGTAGTTTGTGCTATT	22	3	1
	65883_count=3	TGAGGTAGTAGTTTGTGCTCTT	22	3	1
	71498_count=3	TGAGGTAGTAGCTTGTGCTGT	21	3	1
	70961_count=3	TAAGGTAGTAGTTTGTGCTGT	21	3	1
	65990_count=3	TGATGTAGTAGTTTGTGCTGT	21	3	1
	76946_count=3	GGAGGTAGTAGTTTGTGCTGT	21	3	1
	72161_count=3	TGCGGTAGTAGTTTGTGC	18	3	1
	63865_count=3	TGAGGTAGTANTTTGTGCTGT	21	3	1
3	gga-miR-99a*	CAAGCTCGCTTCTATGGGTCT
	15341_count=23, gga-miR-99a*_R+2	CAAGCTCGCTTCTATGGGTCTGT	23	23	0
	28892_count=10	CAAGCTCGCTTCTATGGGTCTG	22	10	0
	59389_count=4	CAAGCTCGCTTCTATGGGTCTGA	23	4	1
4	gga-miR-155	TTAATGCTAATCGTGATAGGGG
	454_count=960, gga-miR-155_R+1	TTAATGCTAATCGTGATAGGGGT	23	960	0
	505_count=838	TTAATGCTAATCGTGATAGGGGTT	24	838	0
	1451_count=259	TTAATGCTAATCGTGATAGGGGTTT	25	259	0
	2723_count=141	TTAATGCTAATCGTGATAGGGG	22	141	0
	6060_count=65	TTAATGCTAATCGTGATAGGG	21	65	0
	7375_count=53	TTAATGCTAATCGTGATAG	19	53	0
	10786_count=35	TTAATGCTAATCGTGATAGGGGTTTT	26	35	0
	17841_count=19	TTAATGCTAATCGTGATAGG	20	19	0
	20948_count=16	TTAATGCTAATCGTGATA	18	16	0
	51799_count=5	TTAATGCTAATCGTGAT	17	5	0
	80818_count=3	AATGCTAATCGTGATAGGGGTT	22	3	0
	6560_count=59	TTAATGCTAATCGTGATAGGGGA	23	59	1
	9236_count=42	TTAATGCTAATCGTGATAGGGGTA	24	42	1
	14392_count=25	TTAATGCTAATCGTGATAGGGGTAT	25	25	1
	16086_count=22	TTAATGCTAATCGTGATAGGGGTTA	25	22	1
	19699_count=17	TTAATGCTAATCGTGCTAGGGGT	23	17	1
	21109_count=16	TTAATGCTAATCGTGATAGGGA	22	16	1
	22928_count=14	TTAATGCTACTCGTGATAGGGGT	23	14	1
	29602_count=10	TTAATGCTAATCGTGATAGGGT	22	10	1
	31604_count=9	TTAATGCTAATCGTGATAGNGGTT	24	9	1
	32627_count=9	TTAATGCTACTCGTGATAGGGGTT	24	9	1
	34788_count=8	TTAATGCTAATCGTGCTAGGGGTT	24	8	1
	34685_count=8	TTAATGCTAATCGTGATAGGGGAT	24	8	1
	40244_count=7	TTAATGCTAATCGTGATCGGGGT	23	7	1
	45405_count=6	TTAATGCTAATCGTGATAGGGGTTAT	26	6	1
	40799_count=6	TTAATGCTAATCGTGCTAGGGGTTT	25	6	1
	45104_count=6	TTAATGCTCATCGTGATAGGGGTT	24	6	1
	51062_count=5	TTAATGCTCATCGTGATAGGGGT	23	5	1
	46695_count=5	TTCATGCTAATCGTGATAGGGGTT	24	5	1
	51342_count=5	TTAATGCTAATCGTGATCGGGGTT	24	5	1
	52039_count=5	TTCATGCTAATCGTGATAGGGGT	23	5	1
	48066_count=5	TTACTGCTAATCGTGATAGGGGTT	24	5	1
	50562_count=5	TTAATGCTAATCGTGATAGGGGC	23	5	1
	52342_count=5	TTAATGCTAATCGTGATAGNGGT	23	5	1
	56466_count=4	TTAATGCTAATCGTGATAGTGGT	23	4	1
	59275_count=4	TTACTGCTAATCGTGATAGGGGT	23	4	1
	67539_count=3	TTAATGCTAATCGTGATAGGGGCT	24	3	1
	73596_count=3	CTAATGCTAATCGTGATAGGGGTT	24	3	1
	79897_count=3	TTAATGCTAATCGTGATAGGA	21	3	1
	79686_count=3	TTTAATGCTAATCGTGATAGGGGT	24	3	1
	70181_count=3	ATAATGCTAATCGTGATAGGGGT	23	3	1
	74807_count=3	TTAATGCTAATCGTGATAGGGGTGT	25	3	1
5	gga-miR-460a	CCTGCATTGTACACACTGTGTG
	19011_count=18, gga-miR-460a_R-1	CCTGCATTGTACACACTGTGT	21	18	0
	20778_count=16	CCTGCATTGTACACACTGTGTG	22	16	0
	32528_count=9	CCTGCATTGTACACACTGTGTGA	23	9	1
6	gga-miR-26a	TTCAAGTAATCCAGGATAGGC
	67_count=9138, gga-miR-26a_R+1	TTCAAGTAATCCAGGATAGGCT	22	9138	0
	929_count=413	TTCAAGTAATCCAGGATAGGC	21	413	0
	1349_count=279	TTCAAGTAATCCAGGATAG	19	279	0
	2499_count=153	AAGTAATCCAGGATAGGCT	19	153	0
	3359_count=115	TTCAAGTAATCCAGGATAGG	20	115	0
	11210_count=34	TTCAAGTAATCCAGGATAGGCTGT	24	34	0
	18994_count=18	CAAGTAATCCAGGATAGGCT	20	18	0
	43338_count=6	AAGTAATCCAGGATAGGC	18	6	0
	52753_count=5	AAGTAATCCAGGATAG	16	5	0
	48541_count=5	TAATCCAGGATAGGCT	16	5	0
	62440_count=4	TCAAGTAATCCAGGATAGGCT	21	4	0
	836_count=468	TTCAAGTAATCCAGGATAGGCTA	23	468	1
	1174_count=316	TTCAAGTAATCCAGGATAGGCTAT	24	316	1
	2892_count=133	TTCAAGTAATCCAGGATAGGCA	22	133	1
	3971_count=98	TTCAAGTAATCCAGGATAGGCTC	23	98	1
	5183_count=77	TTCAAGTAATCCAGGATAGNCT	22	77	1
	7232_count=54	TTCACGTAATCCAGGATAGGCT	22	54	1
	7193_count=54	TTCAAGTCATCCAGGATAGGCT	22	54	1
	7715_count=50	TTCAAGTAATCCAGGATCGGCT	22	50	1
	7900_count=49	TTCAAGTAATTCAGGATAGGCT	22	49	1
	8523_count=46	TTCAAGTAATCCCGGATAGGCT	22	46	1
	9847_count=39	TTCAAGTAATCCAGGCTAGGCT	22	39	1
	11185_count=34	TTCAAGTACTCCAGGATAGGCT	22	34	1
	13625_count=27	TTCAAGCAATCCAGGATAGGCT	22	27	1
	14062_count=26	TTCAAGTAATCCAGGATAGTCT	22	26	1
	15739_count=23	TTCAAGTAATCTAGGATAGGCT	22	23	1
	18162_count=19	TTTAAGTAATCCAGGATAGGCT	22	19	1
	20752_count=16	TTCAAGAAATCCAGGATAGGCT	22	16	1
	20693_count=16	ATCAAGTAATCCAGGATAGGCT	22	16	1
	20302_count=16	TTCAAGTAATCCAGGATAGGCTGA	24	16	1
	20344_count=16	NTCAAGTAATCCAGGATAGGCT	22	16	1
	22155_count=15	TTCCAGTAATCCAGGATAGGCT	22	15	1
	21294_count=15	CTCAAGTAATCCAGGATAGGCT	22	15	1
	25123_count=13	TTCAAGTAATCCAGGATAGGAT	22	13	1
	25763_count=12	TTCAAGTAATCCAGGATAGGCTTTA	25	12	1
	28467_count=11	TTCAAGTAATCCAGGATAGGCC	22	11	1
	28714_count=10	TTCAAGTAATCCAGGATAGGCN	22	10	1
	29907_count=10	TTCAAGTAATACAGGATAGGCT	22	10	1
	30415_count=10	TTCAAGTAATCCGGGATAGGCT	22	10	1
	31175_count=9	TTCAAGTAATCCAGNATAGGCT	22	9	1
	31739_count=9	TTCAAGTAATCCAGGATATGCT	22	9	1
	33395_count=8	TTCAAGTAANCCAGGATAGGCT	22	8	1
	35416_count=8	TTCAAGTAATCCANGATAGGCT	22	8	1
	36639_count=7	TNCAAGTAATCCAGGATAGGCT	22	7	1
	38676_count=7	TTCAAGTAATCCAGGATAGGNT	22	7	1
	41778_count=6	TTCAAGTAATCCNGGATAGGCT	22	6	1
	45094_count=6	TTNAAGTAATCCAGGATAGGCT	22	6	1
	42864_count=6	AAGTAATCCAGGATAGGCTAT	21	6	1
	40933_count=6	TTCAAGTAATCCAGGANAGGCT	22	6	1
	44394_count=6	TTCGAGTAATCCAGGATAGGCT	22	6	1
	48279_count=5	TTCAANTAATCCAGGATAGGCT	22	5	1
	49215_count=5	TTCAAGTAATCAAGGATAGGCT	22	5	1
	52064_count=5	TTGAAGTAATCCAGGATAGGCT	22	5	1
	47382_count=5	TTCAAGTAATCNAGGATAGGCT	22	5	1
	52049_count=5	TTCAAGTAATCCAGGATANGCT	22	5	1
	50919_count=5	TTCAATTAATCCAGGATAGGCT	22	5	1
	47453_count=5	TTCAAGTAATCCAGGATAGGA	21	5	1
	52521_count=5	TTCNAGTAATCCAGGATAGGCT	22	5	1
	46516_count=5	TTAAGTAATCCAGGATAGGCT	21	5	1
	47431_count=5	TTCAAGTAATCCAGGATAGGGT	22	5	1
	52729_count=5	TTCAAGTAATCCAGAATAGGCT	22	5	1
	49557_count=5	TTCAGGTAATCCAGGATAGGCT	22	5	1
	49141_count=5	TTCAAGTNATCCAGGATAGGCT	22	5	1
	58818_count=4	GTCAAGTAATCCAGGATAGGCT	22	4	1
	56759_count=4	TTCAAGTAATCCAGGATAGACT	22	4	1
	62787_count=4	TTCAAGTGATCCAGGATAGGCT	22	4	1
	55499_count=4	TTCAAGTAATCCAGGATAAGCT	22	4	1
	54654_count=4	TTCAAGTAATCCAGGATAGCCT	22	4	1
	54648_count=4	TTCAAGTAATCCAGGCTAG	19	4	1
	57962_count=4	TTCAAGTANTCCAGGATAGGCT	22	4	1
	56745_count=4	TTCAAGTAATCCAGGATAA	19	4	1
	53186_count=4	TTCAAGTAATCCAGTATAGGCT	22	4	1
	55201_count=4	TTCAAGTAATCCAGGATAGGCTTTAT	26	4	1
	56927_count=4	TTCAAGTAATCCAGGATAGGCG	22	4	1
	58388_count=4	TTCAAGTAATCCCGGATAG	19	4	1
	67256_count=3	TTCAAGTAATCCAGGNTAGGCT	22	3	1
	72379_count=3	TTCAAGTCATCCAGGATAGGC	21	3	1
	71400_count=3	TTCAAGTAATCCAGGATAGGCTCT	24	3	1
	66577_count=3	TTCAAGNAATCCAGGATAGGCT	22	3	1
	65471_count=3	TTCAAGTAATCCATGATAGGCT	22	3	1
	75379_count=3	TTCANGTAATCCAGGATAGGCT	22	3	1
	78058_count=3	TTCAAGTAATCGAGGATAGGCT	22	3	1
	65701_count=3	TTCAAGTAATCCAGGATGGGCT	22	3	1
	77935_count=3	ATCAAGTAATCCAGGATAGGC	21	3	1
	65416_count=3	TTCAAGTCATCCAGGATAG	19	3	1
	68692_count=3	TTCAAGTAATCCAGGATAGTC	21	3	1
	73840_count=3	TTCAAGTAATGCAGGATAGGCT	22	3	1
	66797_count=3	CAAGTAATCCAGGATAGGCTAT	22	3	1
	67212_count=3	TTCAAGTAATCCACGATAGGCT	22	3	1
7	gga-miR-199b	CAGTAGTCTGCACATTTGGT
	41965_count=6, gga-miR-199b_L+1R-3	ACAGTAGTCTGCACATTT	18	6	1
	67888_count=3	ACAGTAGTCTGCACATTTGGT	21	3	1
8	gga-miR-1451*	CGTAACTCGCTGCTGTGAGAGGC
	57964_count=4, gga-miR-1451*_R-1	CGTAACTCGCTGCTGTGAGAGG	22	4	0
	43868_count=6	TAACTCGCTGCTGTGAGAGGT	21	6	1
	64843_count=3	CGTAACTCGCTGCTGTGAGAGGA	23	3	1
	72738_count=3	CGTAACTCGCTGCTGTGAGAGGT	23	3	1
9	gga-miR-30a-5p	TGTAAACATCCTCGACTGGAAG
	319_count=1446, gga-miR-30a-5p_R+1	TGTAAACATCCTCGACTGGAAGC	23	1446	0
	349_count=1314	TGTAAACATCCTCGACTGGAAGCT	24	1314	0
	749_count=533	TGTAAACATCCTCGACTGGAAG	22	533	0
	946_count=406	TGTAAACATCCTCGACTGGAA	21	406	0
	1205_count=308	TGTAAACATCCTCGACTGGA	20	308	0
	2941_count=131	TGTAAACATCCTCGACTGG	19	131	0
	14035_count=26	TGTAAACATCCTCGACTG	18	26	0
	14641_count=25	TGTAAACATCCTCGAC	16	25	0
	2112_count=179	TGTAAACATCCTCGACTGGAAGA	23	179	1
	3091_count=124	TGTAAACATCCTCGACTGGAAA	22	124	1
	6161_count=64	TGTAAACATCATCGACTGGAAGCT	24	64	1
	6463_count=61	TGTAAACATCCTCGACTGGAAGCA	24	61	1
	11634_count=32	TGTAAACATCCTCGACTGGAAGT	23	32	1
	16597_count=21	TGTAAACATCCTCGACTGGCAGCT	24	21	1
	19338_count=18	TGTAAACATCCTCGACTGGAAT	22	18	1
	19111_count=18	TGTAAACATCTTCGACTGGAAGCT	24	18	1
	19632_count=17	TGTAAACATCCTCGACTGGAAGCTT	25	17	1
	21995_count=15	TGTACACATCCTCGACTGGAAGC	23	15	1
	23076_count=14	TGTAACCATCCTCGACTGGAAGC	23	14	1
	23740_count=13	TGTAACCATCCTCGACTGGAAGCT	24	13	1
	24979_count=13	TGTAAACATCCTCGACTGGAAGGT	24	13	1
	25575_count=12	TGTAAACATCCTCGACTGGNAGC	23	12	1
	29713_count=10	TGTACACATCCTCGACTGGAAGCT	24	10	1
	30206_count=10	TGTAAACATCCTCGACTGGACGCT	24	10	1
	31090_count=9	TGTAAACATCATCGACTGGAAGC	23	9	1
	30969_count=9	GAATGTAAACATCCTCGACTG	21	9	1
	34801_count=8	TGTAAACCTCCTCGACTGGAAGCT	24	8	1
	33690_count=8	TGTAAACATCCTCGACTGGAAGG	23	8	1
	35875_count=8	TGTAAACATCCTCGACTGGNAGCT	24	8	1
	33780_count=8	TGTAAACATCCTCGACTGGCAGC	23	8	1
	38453_count=7	CGTAAACATCCTCGACTGGAAGC	23	7	1
	37648_count=7	TGTAAACATCCTCGCCTGGAAGC	23	7	1
	37268_count=7	TGTAAACATCTTCGACTGGAAGC	23	7	1
	38731_count=7	TGTAAACATCCTCGACTGGAAGCTA	25	7	1
	39310_count=7	TGTAAACATCCTCGACTGGCA	21	7	1
	37130_count=7	TGTAAACCTCCTCGACTGGAAGC	23	7	1
	43382_count=6	TGTAAACATCCTCGACTGGAAGCC	24	6	1
	50368_count=5	TGTAAACATCCTCGACTGGAAGCG	24	5	1
	46182_count=5	TGTAAACATCATCGACTGGAA	21	5	1
	48535_count=5	TGTAAACATTCTCGACTGGAAGC	23	5	1
	49052_count=5	TGTAAACATCCTCGACTGGCAG	22	5	1
	48152_count=5	TGTAAACATCCTCGACTGGACGC	23	5	1
	48826_count=5	NGTAAACATCCTCGACTGGAAGCT	24	5	1
	57497_count=4	TGTAAACATCCACGACTGGAAGCT	24	4	1
	63204_count=4	TGTAAACATCCNCGACTGGAAGC	23	4	1
	58960_count=4	TGTAAACATCCTCGACTGGNA	21	4	1
	55707_count=4	TGTAAACATCCTCGACTTGAAGC	23	4	1
	55040_count=4	CGTAAACATCCTCGACTGGAAGCT	24	4	1
	58714_count=4	TGTAAACATCCTCGACTGGAG	21	4	1
	57993_count=4	TGTAAACATCCTCGACTGGAAGTT	24	4	1
	61964_count=4	TGTAAACATCCCGACTGGAAGCT	23	4	1
	76373_count=3	TGTAAACATCCNCGACTGGAAGCT	24	3	1
	76979_count=3	TGTAAACATACTCGACTGGAAGC	23	3	1
	64974_count=3	TGTAAACATCCTCGACTGGAAGCN	24	3	1
	77322_count=3	TGTAAACATCCTCGACTGGNAG	22	3	1
	68851_count=3	TGTAAACATTCTCGACTGGAAGCT	24	3	1
	68454_count=3	TGTAAACATCCTCGACCGGAAGC	23	3	1
	64492_count=3	TGTAAACATCCTCGCCTGGAAGCT	24	3	1
	72936_count=3	TGTAAACATCCTCNACTGGAAGC	23	3	1
10	gga-miR-1329	TACAGTGATCACGTTACGATGG
	23881_count=13, gga-miR-1329_R+1	TACAGTGATCACGTTACGATGGA	23	13	0
	30169_count=10	ACAGTGATCACGTTACGATGGAT	23	10	0
	31715_count=9	ACAGTGATCACGTTACGATGGATT	24	9	0
	43009_count=6	TACAGTGATCACGTTACGATGG	22	6	0
	54085_count=4	TACAGTGATCACGTTACGATGGAT	24	4	0
11	gga-miR-223	TGTCAGTTTGTCAAATACCCC
	535_count=774, gga-miR-223_R+2	TGTCAGTTTGTCAAATACCCCAA	23	774	0
	666_count=622	TGTCAGTTTGTCAAATACCCCA	22	622	0
	3731_count=104	TGTCAGTTTGTCAAATAC	18	104	0
	4632_count=85	TGTCAGTTTGTCAAATACCCC	21	85	0
	4641_count=85	GTCAGTTTGTCAAATACCCCAA	22	85	0
	7479_count=52	GTCAGTTTGTCAAATACCCCA	21	52	0
	9799_count=39	TGTCAGTTTGTCAAATACC	19	39	0
	10270_count=37	TGTCAGTTTGTCAAATACCC	20	37	0
	18391_count=19	TGTCAGTTTGTCAAATA	17	19	0
	32922_count=9	TGTCAGTTTGTCAAAT	16	9	0
	42409_count=6	GTCAGTTTGTCAAATAC	17	6	0
	46239_count=5	AGTTTGTCAAATACCCCAA	19	5	0
	50011_count=5	GTCAGTTTGTCAAATACCC	19	5	0
	57665_count=4	AGTTTGTCAAATACCCCA	18	4	0
	500_count=853	TGTCAGTTTGTCAAATACCCCAT	23	853	1
	1269_count=292	TGTCAGTTTGTCAAATACCCCAAT	24	292	1
	10066_count=38	GTCAGTTTGTCAAATACCCCAAT	23	38	1
	13190_count=28	GTCAGTTTGTCAAATACCCCAT	22	28	1
	15951_count=22	TGTCAGTTTGTCAAATACCCCT	22	22	1
	18245_count=19	TGTCAGTTTGTCAAATACCCCCA	23	19	1
	24530_count=13	TGTCAGTTTGTCAAATACCCCAAA	24	13	1
	28055_count=11	TGTCAGTTTGTCAAATACCCCAATT	25	11	1
	31768_count=9	TGTCAGTTTGTCCAATACCCCA	22	9	1
	31230_count=9	TGTCAGTTTGTCAAATACCCCAC	23	9	1
	33194_count=9	TGTCAGTTTGTCAAATACCNCAA	23	9	1
	33197_count=9	TGTCAGTTTGTCAAATACCCCC	22	9	1
	34647_count=8	AGTTTGTCAAATACCCCAAT	20	8	1
	34088_count=8	GTCAGTTTGTCAAATACCCCCA	22	8	1
	35974_count=8	TGTCAGTTTGTCAACTACCCCA	22	8	1
	35665_count=8	TGTCCGTTTGTCAAATACCCCAA	23	8	1
	33667_count=8	TGTCAGTTTGTCACATACCCCA	22	8	1
	36560_count=7	AGTTTGTCAAATACCCCAT	19	7	1
	42345_count=6	TGTCCGTTTGTCAAATACCCCA	22	6	1
	44530_count=6	TGTCAGTTTGTCCAATACCCCAA	23	6	1
	42853_count=6	TGTCAGTTTGTCCAATAC	18	6	1
	51264_count=5	TGTCAGTTTGTCAAATACCNCA	22	5	1
	48254_count=5	TGTCAGTTTGTCACATACCCCAA	23	5	1
	51767_count=5	TGTCAGTTTGTCAAATACCCCAG	23	5	1
	52004_count=5	TGTCAGTTTGTCAAATACCTCAA	23	5	1
	60742_count=4	TGTCAGTTTGTCAAATACACCAA	23	4	1
	58105_count=4	GTCAGTTTGTCAAATACCCNAA	22	4	1
	60497_count=4	TGTCAGTTTGTCAAATACTCCAA	23	4	1
	56874_count=4	TGTCAGTTTGTCAAATACCTCA	22	4	1
	69942_count=3	TGTCAGTTTGTCAAATACCCCAN	23	3	1
	80466_count=3	TGTCAGTTTGTCAAATCCCCCA	22	3	1
	77947_count=3	TGTCAGTTTGTCAACTACCCCAA	23	3	1
	80821_count=3	TGTCAGTTTGTCAAATACCCAAA	23	3	1
	81348_count=3	TGTCAGTTTGTCAAATACCCAA	22	3	1
	68181_count=3	TGTCAGTTTATCAAATACCCCA	22	3	1
	69045_count=3	TGTCAGTTTGTCAAATACCCCAAAT	25	3	1
	80354_count=3	NGTCAGTTTGTCAAATACCCCA	22	3	1
	68224_count=3	TGTCAGTTTGTCACATACCCC	21	3	1
	65709_count=3	GTCAGTTTGTCAAATACCCCAAA	23	3	1
	80254_count=3	TGTCAGTTTGTCAAATATCCCA	22	3	1
12	gga-miR-1800	ACTACGTGATGCGATCTGATG
	32761_count=9, gga-miR-1800_L-1	CTACGTGATGCGATCTGATG	20	9	0
	36672_count=7	ACTACGTGATGCGATCTGATG	21	7	0
13	gga-miR-146b	TGAGAACTGAATTCCATAGGCG
	114_count=4746.gga-miR-146b_R+2	TGAGAACTGAATTCCATAGGCGTT	24	4746	0
	136_count=4035	TGAGAACTGAATTCCATAGGCGT	23	4035	0
	1313_count=285	TGAGAACTGAATTCCATAGGCG	22	285	0
	3801_count=102	TGAGAACTGAATTCCATAGGCGTTA	25	102	0
	8071_count=48	TGAGAACTGAATTCCAT	17	48	0
	10301_count=37	TGAGAACTGAATTCCATAG	19	37	0
	11698_count=32	TGAGAACTGAATTCCATAGGC	21	32	0
	14534_count=25	GAGAACTGAATTCCATAGGCGTT	23	25	0
	15902_count=22	TGAGAACTGAATTCCA	16	22	0
	16619_count=21	TGAGAACTGAATTCCATAGG	20	21	0
	29472_count=10	AACTGAATTCCATAGGCGT	19	10	0
	35244_count=8	TTGAGAACTGAATTCCATAGGCGT	24	8	0
	51038_count=5	TGAGAACTGAATTCCATAGGCGTTAA	26	5	0
	62012_count=4	TGAGAACTGAATTCCATA	18	4	0
	56380_count=4	GAGAACTGAATTCCATAGGCGT	22	4	0
	54176_count=4	AACTGAATTCCATAGGCGTT	20	4	0
	78533_count=3	TTGAGAACTGAATTCCATAGGCG	23	3	0
	82230_count=3	TTGAGAACTGAATTCCATAGGCGTT	25	3	0
	64537_count=3	AGAACTGAATTCCATAGGCGTT	22	3	0
	458_count=951	TGAGAACTGAATTCCATAGGCGTTT	25	951	1
	6291_count=62	TGAGAACTGCATTCCATAGGCGTT	24	62	1
	7332_count=53	TGAGAACTGCATTCCATAGGCGT	23	53	1
	8550_count=45	TGAGAACTGAATTCCATAGNCGTT	24	45	1
	9160_count=42	TGAGCACTGAATTCCATAGGCGTT	24	42	1
	9685_count=40	TGAGAACTGAATTCCATAGGCGTA	24	40	1
	9984_count=38	TGAGAACTGAATTCCATAGGCGA	23	38	1
	10561_count=36	TGAGAACTGAATTCCATCGGCGTT	24	36	1
	11487_count=33	TGAGAACTGAATTCCATCGGCGT	23	33	1
	11477_count=33	TGAGCACTGAATTCCATAGGCGT	23	33	1
	11837_count=32	TGAGAACTGAATTCCATAGNCGT	23	32	1
	13753_count=27	TGAGAACTGAATTCCCTAGGCGTT	24	27	1
	14130_count=26	TGAGAACTGACTTCCATAGGCGT	23	26	1
	15200_count=24	TGAGAACTGAATTCCCTAGGCGT	23	24	1
	16553_count=21	TGAGAACTGACTTCCATAGGCGTT	24	21	1
	18107_count=19	TGAGAACTGAATTCCATAGGCGCT	24	19	1
	18742_count=18	TGCGAACTGAATTCCATAGGCGT	23	18	1
	19645_count=17	TGAGAACTGAATTCCATAGGAGT	23	17	1
	19616_count=17	CGAGAACTGAATTCCATAGGCGT	23	17	1
	23819_count=13	TGCGAACTGAATTCCATAGGCGTT	24	13	1
	24706_count=13	TGAGAACTGAATTCCATAGTCGT	23	13	1
	25808_count=12	TGAGAACTGAATTCCATAGGAGTT	24	12	1
	27817_count=11	TGAGAACTGAATTTCATAGGCGT	23	11	1
	27093_count=11	TGAGAACTGAATTCCATAGTCGTT	24	11	1
	26991_count=11	TGAGAACTGAATTCCATAGGCGC	23	11	1
	28659_count=10	CGAGAACTGAATTCCATAGGCGTT	24	10	1
	29607_count=10	AGAGAACTGAATTCCATAGGCGT	23	10	1
	28831_count=10	TGAGAACTGAATTACATAGGCGT	23	10	1
	30026_count=10	TGAGAACTGAATTCCATAGGCA	22	10	1
	28988_count=10	TGAGAACTGAATTCTATAGGCGT	23	10	1
	30607_count=10	NGAGAACTGAATTCCATAGGCGTT	24	10	1
	29717_count=10	TGAGACCTGAATTCCATAGGCGT	23	10	1
	32323_count=9	TGAGAACTAAATTCCATAGGCGTT	24	9	1
	32309_count=9	TGAGAACTGAATTTCATAGGCGTT	24	9	1
	32929_count=9	TGAGAACTGAATTCCATAGGCGTAA	25	9	1
	36452_count=8	TAAGAACTGAATTCCATAGGCGT	23	8	1
	34214_count=8	TGAGAACTGAATTCCATAGGCGTTAT	26	8	1
	36531_count=8	TGAGAACTGAATTCAATAGGCGTT	24	8	1
	37095_count=7	TGAGAACTAAATTCCATAGGCGT	23	7	1
	39748_count=7	TGAGAACTGAATTCAATAGGCGT	23	7	1
	38694_count=7	TGAGAACTGAATTCCATAGGCGTC	24	7	1
	42325_count=6	TGAGAATTGAATTCCATAGGCGTT	24	6	1
	44702_count=6	NGAGAACTGAATTCCATAGGCGT	23	6	1
	43437_count=6	TGAGAACTGAATTCCATAGGCGAT	24	6	1
	43491_count=6	TGAGAAATGAATTCCATAGGCGT	23	6	1
	42029_count=6	TGAGAACTGAATTACATAGGCGTT	24	6	1
	42857_count=6	GAGAACTGAATTCCATAGGCGTTT	24	6	1
	40749_count=6	TGAGAACTGAATTCCATAGGTGTT	24	6	1
	40822_count=6	TAAGAACTGAATTCCATAGGCGTT	24	6	1
	42694_count=6	TGAGAACTGAATTNCATAGGCGT	23	6	1
	48420_count=5	TGAGAACCGAATTCCATAGGCGTT	24	5	1
	51036_count=5	TGAGAACTGCATTCCATAGGCG	22	5	1
	47294_count=5	AGAGAACTGAATTCCATAGGCGTT	24	5	1
	49703_count=5	TGAGAACTGAATTCCATAGGCGTTG	25	5	1
	51769_count=5	TGAGAACTGAATTCCANAGGCGTT	24	5	1
	52621_count=5	TGAGAATTGAATTCCATAGGCGT	23	5	1
	55080_count=4	TGAGAACTGAATTCCATAGGCGTTTA	26	4	1
	61437_count=4	TGAGAGCTGAATTCCATAGGCGT	23	4	1
	53062_count=4	TGAGAACTGAATTCCATGGGC	21	4	1
	62513_count=4	TGNGAACTGAATTCCATAGGCGTT	24	4	1
	59313_count=4	TNAGAACTGAATTCCATAGGCGTT	24	4	1
	57695_count=4	TGAGAACTGAATTCCATNGGCGTT	24	4	1
	60057_count=4	TGAGAACTGAATTCCATAGGCNT	23	4	1
	56441_count=4	TGATAACTGAATTCCATAGGCGTT	24	4	1
	59239_count=4	TGAGAACTGAATTCCACAGGCGTT	24	4	1
	56305_count=4	TGAGAANTGAATTCCATAGGCGT	23	4	1
	62656_count=4	TGAAAACTGAATTCCATAGGCGT	23	4	1
	62883_count=4	TGAGAACTGAATTCGATAGGCGTT	24	4	1
	81940_count=3	TGAGAACTGAATTCCATAGGTGT	23	3	1
	74854_count=3	AACTGAATTCCATAGGCGTTT	21	3	1
	66153_count=3	TGAGAACTGANTTCCATAGGCGTT	24	3	1
	68264_count=3	TGAGANCTGAATTCCATAGGCGTT	24	3	1
	64352_count=3	TGAGAACTNAATTCCATAGGCGTT	24	3	1
	73893_count=3	TGAGAACTGAATTCCATAGNCG	22	3	1
	79540_count=3	TGAGAACTGACTTCCATAGGCG	22	3	1
	69651_count=3	TGAGACCTGAATTCCATAGGCGTT	24	3	1
	77688_count=3	AGAGAACTGAATTCCATAGGCG	22	3	1
	82103_count=3	TGATAACTGAATTCCATAGGCGT	23	3	1
	81730_count=3	TGAGAACTGAATNCCATAGGCGTT	24	3	1
	78793_count=3	TGAGCACTGAATTCCATAGGCGTTA	25	3	1
	81200_count=3	TGAAAACTGAATTCCATAGGCGTT	24	3	1
	70983_count=3	GGAGAACTGAATTCCATAGGCGT	23	3	1
	77474_count=3	TGAGNACTGAATTCCATAGGCGT	23	3	1
	71577_count=3	GGAGAACTGAATTCCATAGGCGTT	24	3	1
	78399_count=3	TGAGAACTGAATTCCATAGGCGTN	24	3	1
	79490_count=3	TGAGAACCGAATTCCATAGGCGT	23	3	1
	64757_count=3	TGAGAACTGANTTCCATAGGCGT	23	3	1
	64392_count=3	TGAGAACTGAATTCCATCGGCG	22	3	1
	74339_count=3	TGAGAACTGAATTCCATAGGNGT	23	3	1
	81601_count=3	TGAGAACTGAATTCCATANGCGT	23	3	1
	67497_count=3	TGAGCACTGAATTCCATAGGCG	22	3	1
	67746_count=3	TGAGAACTGAATTCCATAGGCGTTC	25	3	1
14	gga-miR-146b*	CCCTATGGATTCAGTTCTGC
	10848_count=35, gga-miR-146b*_L+2R+1	TGCCCTATGGATTCAGTTCTGCA	23	35	0
	13036_count=28	TGCCCTATGGATTCAGTTCTGC	22	28	0
	50036_count=5	TGCCCTATGGATTCAGTTC	19	5	0
	82831_count=3	TGCCCTATGGATTCAGTTCTG	21	3	0
	28268_count=11	TGCCCTATGGATTCAGTTCTGCAT	24	11	1
	70976_count=3	TGCCCTATGGATTCAGTTCTGCAA	24	3	1
15	gga-miR-1c	TGGAATGGAAAGCAGTATGTAT
	2436_count=156, gga-miR-1c_8GT	TGGAATGTAAAGCAGTATGTAT	22	156	1
	17879_count=19	TGGAATGTAAAGCAGTATGT	20	19	1
	58069_count=4	TGGAATGTAAAGCAGTATGTA	21	4	1
16	gga-miR-199	CCCAGTGTTCAGACTACCTGTTC
	2662_count=144, gga-miR-199_R-1	CCCAGTGTTCAGACTACCTGTT	22	144	0
	7855_count=50	CCCAGTGTTCAGACTACCTGTTC	23	50	0
	8619_count=45	CCCAGTGTTCAGACTACCTGT	21	45	0
	26179_count=12	CCCAGTGTTCAGACTACCTG	20	12	0
	40099_count=7	CCCAGTGTTCAGACTAC	17	7	0
	42985_count=6	CCCAGTGTTCAGACTACC	18	6	0
	50514_count=5	CCCAGTGTTCAGACTACCT	19	5	0
	77182_count=3	CCAGTGTTCAGACTACCTGTT	21	3	0
	37456_count=7	CCCAGTGTTCAGACTACCTGTTT	23	7	1
	47202_count=5	CCCAGTGTTCAGACTACCTGTTA	23	5	1
17	gga-miR-199*	TACAGTAGTCTGCACATTGG
	25_count=22606, gga-miR-199*_L-1R+2	ACAGTAGTCTGCACATTGGTT	21	22606	0
	34_count=17172	ACAGTAGTCTGCACATTGGTTA	22	17172	0
	156_count=3313	TACAGTAGTCTGCACATTGGTT	22	3313	0
	377_count=1191	CAGTAGTCTGCACATTGGTTA	21	1191	0
	391_count=1151	ACAGTAGTCTGCACATTGGT	20	1151	0
	542_count=765	TACAGTAGTCTGCACATTGGTTA	23	765	0
	560_count=735	CAGTAGTCTGCACATTGGTT	20	735	0
	944_count=406	TACAGTAGTCTGCACATTGGT	21	406	0
	3364_count=115	ACAGTAGTCTGCACATTGG	19	115	0
	4603_count=86	ACAGTAGTCTGCACATTG	18	86	0
	7710_count=51	CAGTAGTCTGCACATTGGT	19	51	0
	17930_count=19	ACAGTAGTCTGCACAT	16	19	0
	17991_count=19	AGTAGTCTGCACATTGGTT	19	19	0
	22089_count=15	TACAGTAGTCTGCACATTG	19	15	0
	23497_count=14	TACAGTAGTCTGCACATTGG	20	14	0
	24426_count=13	ACAGTAGTCTGCACATT	17	13	0
	29596_count=10	ACAGTAGTCTGCACATTGGTTAG	23	10	0
	29064_count=10	AGTAGTCTGCACATTGGTTA	20	10	0
	47905_count=5	CAGTAGTCTGCACATTG	17	5	0
	46147_count=5	CAGTAGTCTGCACATTGG	18	5	0
	61562_count=4	TACAGTAGTCTGCACAT	17	4	0
	77652_count=3	TACAGTAGTCTGCACATT	18	3	0
	167_count=3090	ACAGTAGTCTGCACATTGGTTAA	23	3090	1
	178_count=2880	ACAGTAGTCTGCACATTGGTTT	22	2880	1
	240_count=2086	ACAGTAGTCTGCACATTGGTTAT	23	2086	1
	576_count=704	TACAGTAGTCTGCACATTGGTTT	23	704	1
	1275_count=291	ACAGTAGTCTGCACCTTGGTT	21	291	1
	1497_count=249	ACAGTAGTCTGCCCATTGGTT	21	249	1
	1920_count=195	ACAGTAGTCTGCACATTGGTA	21	195	1
	2044_count=184	ACAGTAGTCTGCACATTGGNT	21	184	1
	2111_count=179	ACAGTAGTCTGCACCTTGGTTA	22	179	1
	2160_count=175	ACAGTAGTCTGCACATTGGGT	21	175	1
	2210_count=172	ACAGTAGTCTGCACATTGGAT	21	172	1
	2315_count=164	ACAGTAGTCTGCACATTGGTAA	22	164	1
	2376_count=161	CAGTAGTCTGCACATTGGTTAA	22	161	1
	2375_count=161	ACAGTAGTCTGCACATTGGCTA	22	161	1
	2495_count=153	ACAGTAGTCTGCCCATTGGTTA	22	153	1
	2963_count=130	ACAGTAGTCTGCACATTGGNTA	22	130	1
	3211_count=120	TACAGTAGTCTGCACATTGGTTAT	24	120	1
	3703_count=104	ACAGTAGTCTGCACATTGGATA	22	104	1
	3706_count=104	CAGTAGTCTGCACATTGGTTAT	22	104	1
	3879_count=100	ACAGTAGTCTGCACATTGGTTC	22	100	1
	3995_count=98	ACAGTCGTCTGCACATTGGTT	21	98	1
	4531_count=87	CAGTAGTCTGCACATTGGTTT	21	87	1
	4614_count=85	ACCGTAGTCTGCACATTGGTT	21	85	1
	4782_count=83	ACAGTAGTCTGCACATTGGGTA	22	83	1
	5037_count=79	ACAGTAGTCTGCACATTTGTT	21	79	1
	5190_count=76	ACAGTCGTCTGCACATTGGTTA	22	76	1
	6421_count=61	TACAGTAGTCTGCACATTGGTA	22	61	1
	7171_count=55	ACAGTAGTCTGCACATTGGTTG	22	55	1
	7307_count=54	CCAGTAGTCTGCACATTGGTT	21	54	1
	8282_count=47	ACCGTAGTCTGCACATTGGTTA	22	47	1
	8508_count=46	ACAGTAGTCTGCAAATTGGTT	21	46	1
	9844_count=39	CCAGTAGTCTGCACATTGGTTA	22	39	1
	10094_count=38	ACAGTAGTCTGCACATTTGTTA	22	38	1
	10469_count=37	TACAGTAGTCTGCACATTGGTAA	23	37	1
	10677_count=36	ACAGTAGTCTGCATATTGGTT	21	36	1
	10505_count=36	ACAGTAGTCTGCACATTGGTTAC	23	36	1
	11227_count=34	ACATTAGTCTGCACATTGGTT	21	34	1
	11323_count=33	ACAGCAGTCTGCACATTGGTT	21	33	1
	12886_count=29	TACAGTAGTCTGCACATTGNTT	22	29	1
	13055_count=28	TACAGTAGTCTGCACCTTGGTT	22	28	1
	13785_count=27	ACAGTAGTATGCACATTGGTT	21	27	1
	13480_count=27	ACAGTAGTCTGTACATTGGTT	21	27	1
	14376_count=25	ACAGTAGCCTGCACATTGGTT	21	25	1
	14453_count=25	TACAGTAGTCTGCACATTGGTTAA	24	25	1
	15758_count=23	ACAGTAGTTTGCACATTGGTT	21	23	1
	16175_count=22	ACAGTAGTCTGCAAATTGGTTA	22	22	1
	17177_count=20	ACAGTAGTCTTCACATTGGTT	21	20	1
	17854_count=19	ACAGTAGTATGCACATTGGTTA	22	19	1
	18059_count=19	NCAGTAGTCTGCACATTGGTTA	22	19	1
	18424_count=19	TACAGTAGTCTGCCCATTGGTT	22	19	1
	17803_count=19	ACAGTAGTCTGCACATTGGA	20	19	1
	19330_count=18	ACAGTAGTCTGAACATTGGTT	21	18	1
	19076_count=18	ACAGTAGTCTGCANATTGGTT	21	18	1
	19139_count=18	ACAGTAGTCTACACATTGGTT	21	18	1
	18594_count=18	ACANTAGTCTGCACATTGGTT	21	18	1
	18868_count=18	NCAGTAGTCTGCACATTGGTT	21	18	1
	18878_count=18	ACAGTAGTTTGCACATTGGTTA	22	18	1
	19664_count=17	ACAGTAGTCTGCACATNGGTT	21	17	1
	19870_count=17	ACAGTAGTCTGCACATTNGTT	21	17	1
	20069_count=17	CAGTAGTCTGCACATTGGTA	20	17	1
	21037_count=16	ATAGTAGTCTGCACATTGGTT	21	16	1
	20430_count=16	ACAGNAGTCTGCACATTGGTT	21	16	1
	22330_count=15	TCAGTAGTCTGCACATTGGTT	21	15	1
	22007_count=15	ACAGTAGTCTGCACATTGGN	20	15	1
	21971_count=15	ACGGTAGTCTGCACATTGGTT	21	15	1
	22904_count=14	ACAGTAGTCTGCATATTGGTTA	22	14	1
	22463_count=14	ACAGTNGTCTGCACATTGGTT	21	14	1
	22807_count=14	ACAGTAGCCTGCACATTGGTTA	22	14	1
	23369_count=14	ACAGTAGTCTACACATTGGTTA	22	14	1
	22850_count=14	ACAGTAGTCTGCACCTTGGT	20	14	1
	22862_count=14	ACAGTAGTCTGCACATTGGTTAAA	24	14	1
	22403_count=14	ACAGTAGTCTGCACATTGTTT	21	14	1
	25186_count=13	ACAGTAGTCTGCACATNGGTTA	22	13	1
	23859_count=13	AAAGTAGTCTGCACATTGGTT	21	13	1
	25133_count=13	ACAGTAGTCTGCACNTTGGTTA	22	13	1
	24081_count=13	ACAGTAGTNTGCACATTGGTT	21	13	1
	24605_count=13	ANAGTAGTCTGCACATTGGTT	21	13	1
	26452_count=12	ATAGTAGTCTGCACATTGGTTA	22	12	1
	26094_count=12	CACAGTAGTCTGCACATTGGTT	22	12	1
	27481_count=11	ACAGTAGTCTGCACATTGGTN	21	11	1
	28508_count=11	ACAGTAGACTGCACATTGGTT	21	11	1
	27975_count=11	ACAGTAGTCTGCACANTGGTT	21	11	1
	27334_count=11	CAGTAGTCTGCACATTGGTAA	21	11	1
	30423_count=10	ACAGTAGNCTGCACATTGGTT	21	10	1
	28681_count=10	ACAGTAGTCTGCACATTGGTC	21	10	1
	30535_count=10	ACATTAGTCTGCACATTGGTTA	22	10	1
	28946_count=10	ANAGTAGTCTGCACATTGGTTA	22	10	1
	28797_count=10	ACAGTAGTCTTCACATTGGTTA	22	10	1
	29666_count=10	ACAGTAGTCTGTACATTGGTTA	22	10	1
	30034_count=10	ACAGTAGTCTGCNCATTGGTT	21	10	1
	29945_count=10	ACAGTAGTCTNCACATTGGTT	21	10	1
	29147_count=10	ACAGTNGTCTGCACATTGGTTA	22	10	1
	29958_count=10	ACAGTAGTCTGCCCATTGGT	20	10	1
	29716_count=10	ACAGTAGTCTGCACACTGGTT	21	10	1
	31805_count=9	ACAGTAGTCTGCGCATTGGTT	21	9	1
	31199_count=9	ACAGTAGTCTGCAGATTGGTT	21	9	1
	32405_count=9	CACAGTAGTCTGCACATTGGTTA	23	9	1
	31317_count=9	ACAGTCGTCTGCACATTGGT	20	9	1
	33124_count=9	ACAGTANTCTGCACATTGGTTA	22	9	1
	32305_count=9	ACAGTANTCTGCACATTGGTT	21	9	1
	33058_count=9	ACAGTAGTCTGCACNTTGGTT	21	9	1
	31813_count=9	ACAGTAGTNTGCACATTGGTTA	22	9	1
	31565_count=9	ACAGTAGNCTGCACATTGGTTA	22	9	1
	33076_count=9	ACAGTAGTCTGCANATTGGTTA	22	9	1
	32574_count=9	ACAGTAGTCTGCNCATTGGTTA	22	9	1
	34484_count=8	ACAGTAGTCTGCACATTGGTCA	22	8	1
	36028_count=8	TAGTAGTCTGCACATTGGTTA	21	8	1
	35294_count=8	CAGTCGTCTGCACATTGGTTA	21	8	1
	34726_count=8	ACAGAAGTCTGCACATTGGTT	21	8	1
	34514_count=8	ACNGTAGTCTGCACATTGGTTA	22	8	1
	35711_count=8	AGTAGTCTGCACATTGGTTATAC	23	8	1
	33810_count=8	CAGTAGTCTGCACCTTGGTT	20	8	1
	36072_count=8	ACAGTAGTCTGCACATTGNTTA	22	8	1
	35489_count=8	ACAGCAGTCTGCACATTGGTTA	22	8	1
	35735_count=8	ACAGTAGTCTGCACATTGGG	20	8	1
	35894_count=8	ACAGTAGTCTGCACATCGGTT	21	8	1
	34819_count=8	ACAGTAGTCTGCACAATGGTTA	22	8	1
	36272_count=8	ACAGTAGACTGCACATTGGTTA	22	8	1
	35966_count=8	TCCAGTAGTCTGCACATTGGTT	22	8	1
	34250_count=8	ACAGTAGTCTGCACATTNGTTA	22	8	1
	38217_count=7	CAGTAGTCTGCACCTTGGTTA	21	7	1
	38485_count=7	ACAGTACTCTGCACATTGGTT	21	7	1
	40312_count=7	CAGTAGTCTGCACATTGGTNA	21	7	1
	37281_count=7	ACAGTAGTCTCCACATTGGTT	21	7	1
	37300_count=7	ACAGTAGTCTGNACATTGGTT	21	7	1
	37678_count=7	GCAGTAGTCTGCACATTGGTT	21	7	1
	39095_count=7	ACAGTAGTCNGCACATTGGTT	21	7	1
	38107_count=7	TACAGTCGTCTGCACATTGGTT	22	7	1
	37748_count=7	TCAGTAGTCTGCACATTGGTTA	22	7	1
	39534_count=7	AGTAGTCTGCACATTGGTTAA	21	7	1
	37324_count=7	ACAATAGTCTGCACATTGGTTA	22	7	1
	40210_count=7	ACAGTAGTCTNCACATTGGTTA	22	7	1
	39764_count=7	ACAGTAGTCTGCACATTGTTTA	22	7	1
	37766_count=7	ACAGTAGTCTGCACAATGGTT	21	7	1
	38885_count=7	ACAGTAGTCTGCACATTGGTTATA	24	7	1
	45583_count=6	ACAGTAGTCTGCACATTGGTTN	22	6	1
	42280_count=6	ACANTAGTCTGCACATTGGTTA	22	6	1
	42438_count=6	CAGTAGTCTGCACATTGGTN	20	6	1
	41889_count=6	ACAGTAGTCTGCACATTAGTT	21	6	1
	41816_count=6	ACAGAAGTCTGCACATTGGTTA	22	6	1
	42319_count=6	TAGAGTAGTCTGCACATTGGTT	22	6	1
	42561_count=6	ACAGTAGTCTGCACATTAGTTA	22	6	1
	43598_count=6	ACAGTAGTCTGCACATTGNTT	21	6	1
	41965_count=6	ACAGTAGTCTGCACATTT	18	6	1
	44767_count=6	TAGTAGTCTGCACATTGGTT	20	6	1
	47678_count=5	ACAGTAGTCTGTACATTGGT	20	5	1
	46560_count=5	ACAGTAGTGTGCACATTGGTTA	22	5	1
	49835_count=5	ACAGNAGTCTGCACATTGGTTA	22	5	1
	47238_count=5	TACAGTAGTCTGCACCTTGGTTA	23	5	1
	47706_count=5	CAGTCGTCTGCACATTGGTT	20	5	1
	47095_count=5	ACAGTAGTCTGGACATTGGTT	21	5	1
	50381_count=5	ACAGTAGTCTGCGCATTGGTTA	22	5	1
	47142_count=5	ACAGTAGTCTGNACATTGGTTA	22	5	1
	46148_count=5	CAGTAGTCTGCCCATTGGTTA	21	5	1
	48566_count=5	TACAGTAGTCTGCACATTGGGT	22	5	1
	47967_count=5	ACAGTAGTCTGCACATTTGT	20	5	1
	48621_count=5	ACAATAGTCTGCACATTGGTT	21	5	1
	49286_count=5	ACAGTAGTGTGCACATTGGTT	21	5	1
	48668_count=5	ACAGTAATCTGCACATTGGTT	21	5	1
	47757_count=5	TACAGTAGTCTGCACCTTGGT	21	5	1
	46910_count=5	AGAGTAGTCTGCACATTGGTT	21	5	1
	47096_count=5	TACAGTAGTCTACACATTGGTT	22	5	1
	47163_count=5	ACAGTAGTCTGCACATTGGTNA	22	5	1
	48841_count=5	ACAGTAGTCTGCACATTGATT	21	5	1
	48393_count=5	ACAGTAGTCTGCCCATTGG	19	5	1
	50873_count=5	ACAGTAGTCTGCACACTGGTTA	22	5	1
	46077_count=5	ACAGTAGTCTGCACANTGGTTA	22	5	1
	51272_count=5	ACAGGAGTCTGCACATTGGTT	21	5	1
	51960_count=5	ACAGTAGTCTGCACATTGATTA	22	5	1
	48238_count=5	ACAGTAGTCTGCACGTTGGTT	21	5	1
	47974_count=5	ACAGTAATCTGCACATTGGTTA	22	5	1
	61697_count=4	CCAGTAGTCTGCACATTGGT	20	4	1
	62792_count=4	TACAGTAGTCTGCACATTGTTT	22	4	1
	53608_count=4	TACAGTAGTCTGCACNTTGGTT	22	4	1
	56313_count=4	ACAGTAGTCTGCACATCGGTTA	22	4	1
	54477_count=4	ACAGTAGGCTGCACATTGGTT	21	4	1
	60804_count=4	ACAGTAGTCTGCAAATTGGT	20	4	1
	54340_count=4	ACAGTAGTCTCACATTGGTT	20	4	1
	61130_count=4	GCAGTAGTCTGCACATTGGTTA	22	4	1
	58066_count=4	TACAGTAGTTTGCACATTGGTT	22	4	1
	61366_count=4	GACAGTAGTCTGCACATTGGTT	22	4	1
	60855_count=4	ACNGTAGTCTGCACATTGGTT	21	4	1
	55561_count=4	TACAGTAGTCTGCACATTGGA	21	4	1
	57682_count=4	AAAGTAGTCTGCACATTGGTTA	22	4	1
	58763_count=4	CAGTAGTCTGCACATTGGTTAAA	23	4	1
	54135_count=4	AGTAGTCTGCACATTGGTTT	20	4	1
	59023_count=4	ACAGTACTCTGCACATTGGTTA	22	4	1
	58843_count=4	TACAGTNGTCTGCACATTGGTT	22	4	1
	53158_count=4	TACAGTAGTCTGCACATTGGTTC	23	4	1
	63361_count=4	ACAGTAGTCTGGACATTGGTTA	22	4	1
	63542_count=4	TNCAGTAGTCTGCACATTGGTT	22	4	1
	61418_count=4	ACAGTAGGCTGCACATTGGTTA	22	4	1
	60563_count=4	CAGTAGTCTGCACATTGGTTC	21	4	1
	54558_count=4	ACAGTAGTCNGCACATTGGTTA	22	4	1
	58162_count=4	TACAGTANTCTGCACATTGGTT	22	4	1
	58214_count=4	ACAGTAGTCTCCACATTGGTTA	22	4	1
	53839_count=4	TACCGTAGTCTGCACATTGGTT	22	4	1
	77347_count=3	ACAGTAGTCTGCACATTGGTTAN	23	3	1
	75874_count=3	ACAGTAGTCTGCACCTTGG	19	3	1
	79911_count=3	ACAGTAGTCTGCACATTGCTT	21	3	1
	68479_count=3	CTACAGTAGTCTGCACATTGGTT	23	3	1
	65300_count=3	TACAGTAGTCTGCACATTTGT	21	3	1
	79368_count=3	ACAGTAGACTGCACATTGGT	20	3	1
	70282_count=3	ACAGTAGTATGCACATTGG	19	3	1
	74171_count=3	ACTGTAGTCTGCACATTGGTTA	22	3	1
	70843_count=3	TACAGTAGTCTGCACATTGNT	21	3	1
	73279_count=3	AGAGTAGTCTGCACATTGGTTA	22	3	1
	71677_count=3	ACAGTAGTCTGCACATAGGTT	21	3	1
	70286_count=3	TACAGTAGCCTGCACATTGGTT	22	3	1
	65868_count=3	TACAGTAGTCTCCACATTGGTT	22	3	1
	82266_count=3	ACAGTAGTCTGCACATTGGTG	21	3	1
	81817_count=3	CAGTAGTCTGCACATTGTTT	20	3	1
	77176_count=3	TACAGTAGTCTGCNCATTGGTT	22	3	1
	70491_count=3	TACAGTCGTCTGCACATTGGT	21	3	1
	71419_count=3	ACAGTAGTCAGCACATTGGTT	21	3	1
	65221_count=3	TACAGNAGTCTGCACATTGGTT	22	3	1
	72756_count=3	ACAGTAGTCTGCACATGGGT	20	3	1
	71002_count=3	CAGTAGTCTGCACATTGGATA	21	3	1
	82000_count=3	CAGTAGTCTGCACATTGGTTAC	22	3	1
	81517_count=3	ANAGTAGTCTGCACATTGGT	20	3	1
	73765_count=3	CAGTAGTCTGCACATTGGCTA	21	3	1
	63957_count=3	TACAGCAGTCTGCACATTGGTT	22	3	1
	70241_count=3	TACAGTAGTCTGCACATTGGTC	22	3	1
	78678_count=3	ACAGTAGTCTGCACATTCGTTA	22	3	1
	76248_count=3	ACAGTAGTCTGCATATTGGT	20	3	1
	74708_count=3	ACAGTAGTCTGNACATTGGT	20	3	1
	73575_count=3	ACAATAGTCTGCACATTGGT	20	3	1
	68996_count=3	TACAGTAGTCTGCACATTGGTN	22	3	1
	74131_count=3	ACAGTAGTCTGCACGTTGGTTA	22	3	1
	65293_count=3	TACAGTAGTCTGCACATTT	19	3	1
	76901_count=3	ACAGTAGTATGCACATTGGT	20	3	1
	80510_count=3	TACAGTAGTCTGCATATTGGTT	22	3	1
	81519_count=3	ACAGTGGTCTGCACATTGGTT	21	3	1
	64497_count=3	AGTAGTCTGCACATTGGTTAC	21	3	1
	69230_count=3	ACAGGAGTCTGCACATTGGTTA	22	3	1
	75405_count=3	TACAGTAGTCTGCCCATTGGTTA	23	3	1
18	gga-miR-147	GTGTGCGGAAATGCTTCTGC
	1260_count=295, gga-miR-147_R+2	GTGTGCGGAAATGCTTCTGCTA	22	295	0
	7164_count=55	GTGTGCGGAAATGCTTC	17	55	0
	7391_count=53	GTGTGCGGAAATGCTT	16	53	0
	17580_count=20	GTGTGCGGAAATGCTTCTGCT	21	20	0
	52222_count=5	GTGTGCGGAAATGCTTCT	18	5	0
	48210_count=5	CGGAAATGCTTCTGCTA	17	5	0
	54271_count=4	GTGTGCGGAAATGCTTCTGC	20	4	0
	73892_count=3	TGTGCGGAAATGCTTCTGCTA	21	3	0
	75466_count=3	TGCGGAAATGCTTCTGCTACA	21	3	0
	4950_count=80	GTGTGCGGAAATGCTTCTGCTAT	23	80	1
	29438_count=10	GTGTGCGGAAATGCTTCTGCTT	22	10	1
	30629_count=10	GTGTGCGGAAATGCTTCTGCTAA	23	10	1
	33098_count=9	GTGTGCGGCAATGCTTCTGCTA	22	9	1
	58560_count=4	GTGTGCGGAAATGCTTCTGNTA	22	4	1
	74394_count=3	GTGTGCGGAACTGCTTCTGCTA	22	3	1
	68542_count=3	GTGTGCGGACATGCTTCTGCTA	22	3	1
19	gga-miR-1737	CAGCACTGCTGCGCTCGGTG
	8314_count=47, gga-miR-1737_L-1	AGCACTGCTGCGCTCGGTG	19	47	0
	51885_count=5	CAGCACTGCTGCGCTCGGTG	20	5	0
20	gga-miR-140	AGTGGTTTTACCCTATGGTAG
	33033_count=9, gga-miR-140_L+1R-1	CAGTGGTTTTACCCTATGGTA	21	9	0
	35982_count=8	CAGTGGTTTTACCCTATGGTAG	22	8	0
	68549_count=3	CAGTGGTTTTACCCTATGGT	20	3	0
	29268_count=10	CAGTGGTTTTACCCTATGGTAA	22	10	1
	32461_count=9	CAGTGGTTTTACCCTATGGTAGT	23	9	1
	54685_count=4	CAGTGGTTTTACCCTATGGTAGA	23	4	1
21	gga-miR-140*	CCACAGGGTAGAACCACGGAC
	46_count=12703, gga-miR-140*_L+1	ACCACAGGGTAGAACCACGGAC	22	12703	0
	75_count=8079	ACCACAGGGTAGAACCACGGA	21	8079	0
	101_count=5469	TACCACAGGGTAGAACCACGGAC	23	5469	0
	182_count=2857	TACCACAGGGTAGAACCACGGA	22	2857	0
	691_count=592	ACCACAGGGTAGAACCACGG	20	592	0
	884_count=440	TACCACAGGGTAGAACCACGG	21	440	0
	2776_count=138	CCACAGGGTAGAACCACGGAC	21	138	0
	3507_count=110	TACCACAGGGTAGAACCAC	19	110	0
	3634_count=106	TACCACAGGGTAGAACCACG	20	106	0
	5286_count=75	ACCACAGGGTAGAACCACG	19	75	0
	6022_count=65	CCACAGGGTAGAACCACGGA	20	65	0
	6866_count=57	ACAGGGTAGAACCACGGAC	19	57	0
	8128_count=48	ACCACAGGGTAGAACCAC	18	48	0
	8467_count=46	TACCACAGGGTAGAACCACGGACG	24	46	0
	10023_count=38	CTACCACAGGGTAGAACCACGGAC	24	38	0
	10209_count=38	CACAGGGTAGAACCACGGAC	20	38	0
	10802_count=35	CACAGGGTAGAACCACGGA	19	35	0
	11458_count=33	ACAGGGTAGAACCACGGA	18	33	0
	12606_count=30	ACCACAGGGTAGAACCACGGACG	23	30	0
	28849_count=10	CTACCACAGGGTAGAACCACGGA	23	10	0
	51001_count=5	ACCACAGGGTAGAACCACGGACGG	24	5	0
	60371_count=4	AGGGTAGAACCACGGA	16	4	0
	60045_count=4	GGGTAGAACCACGGAC	16	4	0
	54591_count=4	TACCACAGGGTAGAAC	16	4	0
	54913_count=4	TACCACAGGGTAGAACCA	18	4	0
	75757_count=3	CAGGGTAGAACCACGGAC	18	3	0
	79502_count=3	CCACAGGGTAGAACCACGG	19	3	0
	70102_count=3	AGGGTAGAACCACGGAC	17	3	0
	66486_count=3	CACAGGGTAGAACCACGG	18	3	0
	205_count=2501	ACCACAGGGTAGAACCACGGAA	22	2501	1
	272_count=1766	ACCACAGGGTAGAACCACGGAT	22	1766	1
	295_count=1587	TACCACAGGGTAGAACCACGGACA	24	1587	1
	343_count=1337	ACCACAGGGTAGAACCACGGACT	23	1337	1
	427_count=1030	TACCACAGGGTAGAACCACGGACT	24	1030	1
	493_count=864	TACCACAGGGTAGAACCACGGAA	23	864	1
	518_count=806	ACCACAGGGTAGAACCACGGACA	23	806	1
	747_count=534	TACCACAGGGTAGAACCACGGAT	23	534	1
	2631_count=145	ACCACAGGGTAGCACCACGGAC	22	145	1
	3026_count=127	ACCACAGGGTAGAACCACGGT	21	127	1
	3309_count=117	ACCACAGGGTAGAACCACGNAC	22	117	1
	3424_count=113	ACCACCGGGTAGAACCACGGAC	22	113	1
	4242_count=93	ACCACAGGGTCGAACCACGGAC	22	93	1
	4643_count=85	TACCACAGGGTAGAACCACGGT	22	85	1
	4636_count=85	ACCACAGGGTAGAACCCCGGAC	22	85	1
	5130_count=77	ACCACAGGGCAGAACCACGGAC	22	77	1
	5184_count=76	ACCACAGGGTAGCACCACGGA	21	76	1
	5369_count=74	ACCACAGGGTAGAAACACGGAC	22	74	1
	5404_count=73	ACCACAGGGTAGAACCACGGCC	22	73	1
	5521_count=72	ACCACCGGGTAGAACCACGGA	21	72	1
	5810_count=68	ACCACAGGGTAGAACCACGNA	21	68	1
	6094_count=64	ACCACAGGGTAGAACCACGGC	21	64	1
	6728_count=58	ACCACAGGGTAGAACCACGGAAG	23	58	1
	7023_count=56	ACCACAGGGTAGAACCAAGGAC	22	56	1
	8225_count=47	ACCACAGGGTAGAACCCCGGA	21	47	1
	8240_count=47	ACCACAGGGTCGAACCACGGA	21	47	1
	8309_count=47	TACCACAGGGTAGAACCACNGAC	23	47	1
	8513_count=46	ACCACAGGGTAGAACCACGGAG	22	46	1
	8858_count=44	TACCACCGGGTAGAACCACGGAC	23	44	1
	9063_count=43	ACCCCAGGGTAGAACCACGGAC	22	43	1
	9117_count=42	CCCACAGGGTAGAACCACGGAC	22	42	1
	10187_count=38	ACCACAGGGTAGAAACACGGA	21	38	1
	10801_count=35	TACCACAGGGTAGCACCACGGAC	23	35	1
	12294_count=30	ACCACAGGGCAGAACCACGGA	21	30	1
	12562_count=30	ACCACAGGGTAGAACCACGTAC	22	30	1
	12710_count=29	TACCACAGGGTAGAACCCCGGAC	23	29	1
	12896_count=29	TACCACAGGGTAGAACCACNGA	22	29	1
	12875_count=29	ACCACAGGGTAGAACCACGGACC	23	29	1
	13634_count=27	TACCACAGGGTAGAACCACTGAC	23	27	1
	13996_count=26	ACCACAGGGTAAAACCACGGAC	22	26	1
	13917_count=26	ACCACAGGGTAGAACCACGTA	21	26	1
	14496_count=25	TACCACCGGGTAGAACCACGGA	22	25	1
	14397_count=25	ACCACAGGGTAGACCCACGGAC	22	25	1
	15142_count=24	CCACAGGGTAGAACCACGGACT	22	24	1
	15066_count=24	ATCACAGGGTAGAACCACGGAC	22	24	1
	15841_count=23	ACCACAGGGTAGAACCAAGGA	21	23	1
	16185_count=22	ACCACAGGGTAGACCCACGGA	21	22	1
	16047_count=22	ACCATAGGGTAGAACCACGGAC	22	22	1
	17284_count=20	TACCACAGGGTAGAACCACGGAG	23	20	1
	17775_count=20	ACCACAGGGTAGAATCACGGAC	22	20	1
	18516_count=19	ACCACAGGGTAGAACCACAGAC	22	19	1
	17869_count=19	CCACAGGGTAGAACCACGGAA	21	19	1
	18114_count=19	ACCCCAGGGTAGAACCACGGA	21	19	1
	17824_count=19	CCACAGGGTAGAACCACGGACA	22	19	1
	18935_count=18	TACCACAGGGTCGAACCACGGAC	23	18	1
	19495_count=17	ACCACAGGGTAGAACCATGGAC	22	17	1
	20944_count=16	ACCACAGTGTAGAACCACGGAC	22	16	1
	21195_count=16	TACCACAGGGTAGCACCACGGA	22	16	1
	20374_count=16	ACCATAGGGTAGAACCACGGA	21	16	1
	20720_count=16	ACCACAGGGTAGAACTACGGAC	22	16	1
	22158_count=15	TACCACAGGGTAGAACCACGGACC	24	15	1
	21914_count=15	TACCCCAGGGTAGAACCACGGAC	23	15	1
	21964_count=15	ACCACAGGGTAGAACAACGGA	21	15	1
	21565_count=15	CACCACAGGGTAGAACCACGGAC	23	15	1
	21348_count=15	TACCACAGGGTAGAAACACGGAC	23	15	1
	22079_count=15	ACCACAGGGTAGAAGCACGGAC	22	15	1
	22356_count=15	TACCACAGGGTAGAACCACGGAAG	24	15	1
	21470_count=15	ACCACAGGGTAGAATCACGGA	21	15	1
	21929_count=15	CCCACAGGGTAGAACCACGGA	21	15	1
	23515_count=14	ACCACAGGGTAGAACAACGGAC	22	14	1
	23559_count=14	ACCACAGGGTAGAACCACGGAN	22	14	1
	22527_count=14	ACCACAGGGGAGAACCACGGAC	22	14	1
	23500_count=14	ACCACAGNGTAGAACCACGGAC	22	14	1
	22406_count=14	TACCACAGGGTAGAACCACGGC	22	14	1
	24468_count=13	TACCACAGGGTAGAACCAAGGAC	23	13	1
	24586_count=13	TACCACAGGGTAGAACCCCGGA	22	13	1
	24727_count=13	TACCACAGGGTAGACCCACGGAC	23	13	1
	24835_count=13	ACCACAGGGTAGAACCACTGAC	22	13	1
	24210_count=13	NCCACAGGGTAGAACCACGGAC	22	13	1
	24425_count=13	CACAGGGTAGAACCACGGAA	20	13	1
	25551_count=12	TACCACAGGGTCGAACCACGGA	22	12	1
	25609_count=12	CTACCACAGGGTAGAACCACGGACA	25	12	1
	26274_count=12	ACCACAGGGTGGAACCACGGAC	22	12	1
	26156_count=12	ACCAAAGGGTAGAACCACGGAC	22	12	1
	26082_count=12	ACAGGGTAGAACCACGGACA	20	12	1
	27947_count=11	ATCACAGGGTAGAACCACGGA	21	11	1
	27955_count=11	TCCCACAGGGTAGAACCACGGA	22	11	1
	27782_count=11	TACCACAGGGTAGAACCACGGCC	23	11	1
	28013_count=11	TGCCACAGGGTAGAACCACGGAC	23	11	1
	27500_count=11	ACCACAGGGTAGAACNACGGAC	22	11	1
	28074_count=11	TCCCACAGGGTAGAACCACGGAC	23	11	1
	28695_count=10	ACCACAGGGTAGAACCACGCAC	22	10	1
	29862_count=10	ACCACAGTGTAGAACCACGGA	21	10	1
	29108_count=10	ACCACAGGGTAGAACCACGGACGA	24	10	1
	28817_count=10	TACCACAGGGTAGACCCACGGA	22	10	1
	30205_count=10	CCACAGGGTAGAACCACGGAT	21	10	1
	29303_count=10	TGCCACAGGGTAGAACCACGGA	22	10	1
	30022_count=10	TACCACAGGGTAAAACCACGGAC	23	10	1
	30487_count=10	TAGCACAGGGTAGAACCACGGAC	23	10	1
	30450_count=10	ACCACATGGTAGAACCACGGAC	22	10	1
	33057_count=9	ACCACAGGGTAAAACCACGGA	21	9	1
	33048_count=9	ACCACAGGGTATAACCACGGAC	22	9	1
	32442_count=9	TACCATAGGGTAGAACCACGGAC	23	9	1
	31393_count=9	ACCAAAGGGTAGAACCACGGA	21	9	1
	32304_count=9	CACCACAGGGTAGAACCACGGA	22	9	1
	30989_count=9	ACCACAGGGTAGAACCGCGGAC	22	9	1
	30887_count=9	ACCACAGGGTAGNACCACGGAC	22	9	1
	31546_count=9	ACTACAGGGTAGAACCACGGA	21	9	1
	33239_count=9	ACCACAGGGTAGAACCACGAA	21	9	1
	35767_count=8	ACCACAGGGTAGAANCACGGA	21	8	1
	35832_count=8	TACCACAGGGTAGAACCATGGAC	23	8	1
	33860_count=8	ACCACAGGGNAGAACCACGGAC	22	8	1
	34913_count=8	TACCACANGGTAGAACCACGGAC	23	8	1
	34982_count=8	ACCACCGGGTAGAACCACGG	20	8	1
	36188_count=8	CACAGGGTAGAACCACGGAT	20	8	1
	34768_count=8	ANCACAGGGTAGAACCACGGAC	22	8	1
	36513_count=8	ACCACAGGGTAGANCCACGGAC	22	8	1
	34044_count=8	AACACAGGGTAGAACCACGGAC	22	8	1
	40299_count=7	AACCACAGGGTAGAACCACGGAC	23	7	1
	40352_count=7	ACCACAGGGTAGAAGCACGGA	21	7	1
	39647_count=7	ACCACAGGGTAGAACCANGGA	21	7	1
	38222_count=7	ACCACAGGNTAGAACCACGGAC	22	7	1
	39697_count=7	ACCNCAGGGTAGAACCACGGAC	22	7	1
	39572_count=7	ACCANAGGGTAGAACCACGGAC	22	7	1
	38948_count=7	ACCACGGGGTAGAACCACGGAC	22	7	1
	38642_count=7	ACCACAGGGTCGAACCACGG	20	7	1
	38528_count=7	TACCCCAGGGTAGAACCACGGA	22	7	1
	40510_count=7	ACCACAGGGAAGAACCACGGAC	22	7	1
	40133_count=7	ACCACAGGGTAGAACCACNGAC	22	7	1
	37312_count=7	ACCACAGGGTAGAACTACGGA	21	7	1
	37101_count=7	TACCACAGGGTAGAACCAAGGA	22	7	1
	39714_count=7	ACCACAGGGTAGAACCACTGA	21	7	1
	40459_count=7	TACCACAGGGTAGAAACACGGA	22	7	1
	38869_count=7	TACCACAGGGTAGAATCACGGA	22	7	1
	38271_count=7	NACCACAGGGTAGAACCACGGAC	23	7	1
	41636_count=6	TACCACAGGGTAGAATCACGGAC	23	6	1
	45576_count=6	ACCACAGGGTAGGACCACGGA	21	6	1
	40767_count=6	ACCACANGGTAGAACCACGGAC	22	6	1
	40725_count=6	ACCACAGGGTAGAACCACGGN	21	6	1
	42308_count=6	ACCACAGGATAGAACCACGGAC	22	6	1
	41179_count=6	AACCACAGGGTAGAACCACGGA	22	6	1
	40716_count=6	TACCACCGGGTAGAACCACGG	21	6	1
	43946_count=6	ACCACAGGGTANAACCACGGAC	22	6	1
	41970_count=6	TACCACGGGGTAGAACCACGGAC	23	6	1
	41993_count=6	ACAGGGTAGAACCACGGAA	19	6	1
	41709_count=6	ACCACAGGGTAGNACCACGGA	21	6	1
	42492_count=6	ACCACAGGGTACAACCACGGAC	22	6	1
	45275_count=6	TACCACAAGGTAGAACCACGGAC	23	6	1
	42734_count=6	ACAGGGTAGAACCACGGACT	20	6	1
	41546_count=6	ACCACAGGGTNGAACCACGGA	21	6	1
	40672_count=6	TACCACAGGGTAGCACCACGG	21	6	1
	43119_count=6	GCCACAGGGTAGAACCACGGAC	22	6	1
	42767_count=6	ACCACAAGGTAGAACCACGGAC	22	6	1
	43369_count=6	ACCACAGGGTAGAACCATGGA	21	6	1
	41671_count=6	TACCACAGGGTAGAACCACTGA	22	6	1
	41396_count=6	ACCACGGGGTAGAACCACGGA	21	6	1
	43518_count=6	ACCACAGGGTAGAACCACGGGC	22	6	1
	44009_count=6	ACCNCAGGGTAGAACCACGGA	21	6	1
	43085_count=6	ACCACAGGGTAGAGCCACGGA	21	6	1
	42762_count=6	CTACCACAGGGTAGAACCACGGACT	25	6	1
	44972_count=6	NCCACAGGGTAGAACCACGGA	21	6	1
	41996_count=6	ACAACAGGGTAGAACCACGGAC	22	6	1
	41591_count=6	ACCACAGGGTAGAACCACGGATG	23	6	1
	49449_count=5	TACCACAGGGTAGAACCACGGNC	23	5	1
	47836_count=5	ACCACAGCGTAGAACCACGGAC	22	5	1
	51414_count=5	TACCACAGGGTAGANCCACGGAC	23	5	1
	47455_count=5	TANCACAGGGTAGAACCACGGAC	23	5	1
	47651_count=5	ACCACAGGNTAGAACCACGGA	21	5	1
	50877_count=5	ACCACAGGGTAGAACNACGGA	21	5	1
	51279_count=5	ACCACAGGGTAGAACCACGGNC	22	5	1
	48378_count=5	TACCACAGGGTANAACCACGGAC	23	5	1
	47328_count=5	AACACAGGGTAGAACCACGGA	21	5	1
	46727_count=5	ANCACAGGGTAGAACCACGGA	21	5	1
	46840_count=5	TACCACAGGGTAGAACCACAGAC	23	5	1
	46621_count=5	TNCCACAGGGTAGAACCACGGAC	23	5	1
	50687_count=5	ACCACAGGTTAGAACCACGGAC	22	5	1
	51050_count=5	ACGACAGGGTAGAACCACGGA	21	5	1
	52414_count=5	TACCACAGGGTAGAACCATGGA	22	5	1
	47081_count=5	ACGACAGGGTAGAACCACGGAC	22	5	1
	52772_count=5	ACCACAGGGTAGAACCCCGG	20	5	1
	59492_count=4	TACCACAGGGTAGAACCACNG	21	4	1
	59042_count=4	ACCACAGGGNAGAACCACGGA	21	4	1
	56323_count=4	ACCACAGGGTATAACCACGGA	21	4	1
	54800_count=4	ACCACAGGGTAGAAACACGG	20	4	1
	61805_count=4	ACCACAGGGTAGAACCACNGA	21	4	1
	59289_count=4	TACCACAGGGTAGAANCACGGAC	23	4	1
	57352_count=4	ACCACAGGGTAGAACCACAGA	21	4	1
	54625_count=4	TACCACAGGGTAGAACCACGT	21	4	1
	58333_count=4	TACCNCAGGGTAGAACCACGGAC	23	4	1
	52927_count=4	ACNACAGGGTAGAACCACGGAC	22	4	1
	54352_count=4	ACCACAGGGTAGAACCNCGGA	21	4	1
	57010_count=4	ACCACAGGGTAGGACCACGGAC	22	4	1
	57363_count=4	TACCACAGGGTAGAAGCACGGAC	23	4	1
	57475_count=4	ACAACAGGGTAGAACCACGGA	21	4	1
	57193_count=4	ACCACAGAGTAGAACCACGGAC	22	4	1
	59700_count=4	ACCACAGGGTAGAACCAAGG	20	4	1
	58641_count=4	ACCACAGGGTAGCACCACGG	20	4	1
	56252_count=4	TACCACAGGGTGGAACCACGGAC	23	4	1
	55703_count=4	TACCACAGGGTNGAACCACGGAC	23	4	1
	59170_count=4	TACCACAGGGTAGAACCACGGACGT	25	4	1
	57377_count=4	ACCACAGGGTAGAACCACGAAC	22	4	1
	56942_count=4	TACCACAGNGTAGAACCACGGA	22	4	1
	56097_count=4	ACCACAGAGTAGAACCACGGA	21	4	1
	55747_count=4	CACAGGGTAGAACCACGGACA	21	4	1
	53079_count=4	ACCACACGGTAGAACCACGGAC	22	4	1
	63470_count=4	ACCGCAGGGTAGAACCACGGA	21	4	1
	60879_count=4	TACCACCGGGTAGAACCAC	19	4	1
	59264_count=4	ACCACAGGGTAGAACCNCGGAC	22	4	1
	52944_count=4	TACCACAGGTAGAACCACGGAC	22	4	1
	56287_count=4	TACCACATGGTAGAACCACGGAC	23	4	1
	54184_count=4	ACCACAGGGAAGAACCACGGA	21	4	1
	58948_count=4	CACAGGGTAGAACCACGGACT	21	4	1
	56999_count=4	ACCACAGGGTAGAACCACGGTC	22	4	1
	60716_count=4	TACCACAGGGTAGAACCACGA	21	4	1
	57771_count=4	TACCACAGGNTAGAACCACGGAC	23	4	1
	53075_count=4	NACCACAGGGTAGAACCACGGA	22	4	1
	63420_count=4	TACTACAGGGTAGAACCACGGA	22	4	1
	55971_count=4	ACCACAGGGTAGAGCCACGGAC	22	4	1
	55888_count=4	CCACAGGGCAGAACCACGGAC	21	4	1
	63167_count=4	ACCACNGGGTAGAACCACGGAC	22	4	1
	59551_count=4	TACCACAGGTAGAACCACGGA	21	4	1
	72659_count=3	ACCACNGGGTAGAACCACGGA	21	3	1
	79940_count=3	TACCACAGGGTAGAACTACGGAC	23	3	1
	65938_count=3	ACCACAGGGTAGAACCAGGGAC	22	3	1
	81988_count=3	TACCACAGGGTAGCACCACG	20	3	1
	73845_count=3	ACCACAGGGTNGAACCACGGAC	22	3	1
	71667_count=3	TACCACATGGTAGAACCACGGA	22	3	1
	78939_count=3	ACCACAGGCTAGAACCACGGAC	22	3	1
	72622_count=3	ACCACAGGGTAGAACCACGGACTG	24	3	1
	76352_count=3	CCACAGGGTAGAACCACGGT	20	3	1
	72747_count=3	TACCACAGGGTAGAACCACGAA	22	3	1
	63689_count=3	TACCACAGGNTAGAACCACGGA	22	3	1
	75156_count=3	ACCACAGGGTANAACCACGGA	21	3	1
	69641_count=3	ATACCACAGGGTAGAACCACGGA	23	3	1
	64037_count=3	TACCACAGGGTAGAACCGCGGAC	23	3	1
	80563_count=3	ACNACAGGGTAGAACCACGGA	21	3	1
	82820_count=3	TACCACAGGGGAGAACCACGGAC	23	3	1
	67815_count=3	ACAGGGTAGAACCACGGAT	19	3	1
	82283_count=3	TACCAAAGGGTAGAACCACGGAC	23	3	1
	64803_count=3	TACCACAGGGTAGAACCACGTA	22	3	1
	74040_count=3	ACCACAGGGTAGAACCACGGG	21	3	1
	64502_count=3	ACCACANGGTAGAACCACGGA	21	3	1
	63646_count=3	TNCCACAGGGTAGAACCACGGA	22	3	1
	69302_count=3	TACCACAGGGTAGAACCNCGGAC	23	3	1
	65298_count=3	TACCACAGGGTAGAACNACGGA	22	3	1
	75421_count=3	TACCACAGGGTAGAACCANGGAC	23	3	1
	69633_count=3	ACCACAGGGTAGAACCACGN	20	3	1
	73448_count=3	ATCACAGGGTAGAACCACGG	20	3	1
	71113_count=3	TACCACNGGGTAGAACCACGGA	22	3	1
	71621_count=3	TACCACAGGGTAAAACCACGGA	22	3	1
	72300_count=3	TACCACAGTGTAGAACCACGGAC	23	3	1
	68859_count=3	ACCACAGGGTAGAACCACGA	20	3	1
	79173_count=3	ACCACAGGGCAGAACCACGG	20	3	1
	66935_count=3	ACCACAGGGTACAACCACGGA	21	3	1
	71736_count=3	TACNACAGGGTAGAACCACGGA	22	3	1
	73480_count=3	ACCACTGGGTAGAACCACGGAC	22	3	1
	72500_count=3	ACCTCAGGGTAGAACCACGGA	21	3	1
	79261_count=3	TACCACAGGGCAGAACCACGGAC	23	3	1
	64175_count=3	ACCACAGGGTAGAANCACGGAC	22	3	1
	70570_count=3	ACCACAGNGTAGAACCACGGA	21	3	1
22	gga-miR-1563	GCACATGATGAGGAAGCACTGAAA
	13833_count=27, gga-miR-1563_R-3	GCACATGATGAGGAAGCACTG	21	27	0
	41998_count=6	GCACATGATGAGGAAGCACTGAAA	24	6	0
	58274_count=4	GCACATGATGAGGAAGCAC	19	4	0
	75999_count=3	GCACATGATGAGGAAGCACT	20	3	0
	77658_count=3	GCACATGATGAGGAAGCA	18	3	0
	79361_count=3	AGCACATGATGAGGAAGCA	19	3	0
	74285_count=3	GCACATGATGAGGAAGCACTGAA	23	3	0
	67865_count=3	AGCACATGATGAGGAAGCACTG	22	3	0
23	gga-miR-193b	AACTGGCCCACAAAGTCCCGCTTT
	5540_count=71, gga-miR-193b_R-2	AACTGGCCCACAAAGTCCCGCT	22	71	0
	20078_count=17	AACTGGCCCACAAAGTCCCGCTT	23	17	0
	29380_count=10	AACTGGCCCACAAAGTCCCGCTTT	24	10	0
	45351_count=6	AACTGGCCCACAAAGTC	17	6	0
	48511_count=5	AACTGGCCCACAAAGTCC	18	5	0
	55968_count=4	AACTGGCCCACAAAGTCCCG	20	4	0
	46369_count=5	AACTGGCCCACACAGTCCCGCT	22	5	1
	64951_count=3	AACTGGCCCACAAAGTCCCGCTA	23	3	1
24	gga-miR-1551	CTAGCAGCAAAAAGAACTTCAGA
	35359_count=8, gga-miR-1551_L-1	TAGCAGCAAAAAGAACTTCAGA	22	8	0
	40611_count=6	CTAGCAGCAAAAAGAACTTCAGA	23	6	0
	72159_count=3	TAGCAGCAAAAAGAACTTCAG	21	3	0
	78961_count=3	TAGCAGCAAAAAGAACTTCAGAT	23	3	0
25	gga-miR-1729	ATCCCTTACTCACATGAGTAGTC
	13577_count=27, gga-miR-1729_R-1	ATCCCTTACTCACATGAGTAGT	22	27	0
	19483_count=17	ATCCCTTACTCACATGAGTAGTC	23	17	0
	40475_count=7	ATCCCTTACTCACATGAGTAG	21	7	0
	54311_count=4	ATCCCTTACTCACATGAGTAGTCT	24	4	1
26	gga-miR-1306	TGGACGTTGGCTCTGGTGGTGAT
	18637_count=18, gga-miR-1306_R-1	TGGACGTTGGCTCTGGTGGTGA	22	18	0
	33110_count=9	GACGTTGGCTCTGGTGGTGAT	21	9	0
	43183_count=6	GACGTTGGCTCTGGTGGTGATG	22	6	0
	45152_count=6	ACGTTGGCTCTGGTGGTGATG	21	6	0
	64303_count=3	TGGACGTTGGCTCTGGTGGTGAT	23	3	0
	20244_count=17	ACGTTGGCTCTGGTGGTGATGT	22	17	1
	55858_count=4	ACGTTGGCTCTGGTGGTGATT	21	4	1
	72268_count=3	GACGTTGGCTCTGGTGGTGATT	22	3	1
	81616_count=3	TGGACGTTGGCTCTGGTGGTGT	22	3	1
	69404_count=3	ACGTTGGCTCTGGTGGTGATGA	22	3	1
27	gga-miR-1769	AGTGTGAAATCTGCCTGAAAGTC
	50093_count=5, gga-miR-1769_R-1	AGTGTGAAATCTGCCTGAAAGT	22	5	0
	57566_count=4	AGTGTGAAATCTGCCTGAAAGTC	23	4	0
	81143_count=3	AGTGTGAAATCTGCCTGAAAGTCA	24	3	0
28	gga-miR-219	TGATTGTCCAAACGCAATTCT
	33202_count=9, gga-miR-219_R+1	TGATTGTCCAAACGCAATTCTT	22	9	0
	31863_count=9	TGATTGTCCAAACGCAATTCTTG	23	9	0
	78825_count=3	TGATTGTCCAAACGCAATTCT	21	3	0
29	gga-miR-181b
	468_count=920, gga-miR-181b_R+2	AACATTCATTGCTGTCGGTGGGTT	24	920	0
	1303_count=287	AACATTCATTGCTGTCGGTGGGT	23	287	0
	2617_count=146	AACATTCATTGCTGTCGGTGGGTTT	25	146	0
	4747_count=83	AACATTCATTGCTGTCGGTGGG	22	83	0
	4898_count=81	AACATTCATTGCTGTCGGTG	20	81	0
	19744_count=17	AACATTCATTGCTGTCGGT	19	17	0
	28085_count=11	AACATTCATTGCTGTCGGTGGGTTTT	26	11	0
	34812_count=8	ACATTCATTGCTGTCGGTGGGTT	23	8	0
	63548_count=4	AACATTCATTGCTGTCGGTGG	21	4	0
	79878_count=3	AACATTCATTGCTGTCGG	18	3	0
	69499_count=3	ACATTCATTGCTGTCGGTGGGT	22	3	0
	1254_count=297	AACATTCATTGCTGTCGGTGGGGT	24	297	1
	5557_count=71	AACATTCATTGCTGTCGGTGGGGTT	25	71	1
	6453_count=61	AACATTCATTGCTGTCGGTGGGA	23	61	1
	8802_count=44	AACATTCATTGCTGTCGGTGGGG	23	44	1
	14313_count=25	AACATTCATTGCTGTCGGTGGGTTA	25	25	1
	15121_count=24	AACATTCATTGCTGTCGGTGGGTA	24	24	1
	22088_count=15	AACATTCATTGCTGTCGGTGGGTAT	25	15	1
	23656_count=14	AACATTCATTGCTGTCGGTGGGTTAT	26	14	1
	24959_count=13	AACATTCATTGCTGTCGGTGGGCT	24	13	1
	35051_count=8	AACATTCATTGCTGTCGGTTGGTT	24	8	1
	38193_count=7	ACATTCATTGCTGTCGGTGGGGT	23	7	1
	45759_count=6	AACATTCATTGCTGTCGGGG	20	6	1
	44339_count=6	AACATTCATTGCTGTCGGTGGGAT	24	6	1
	44460_count=6	AACATTCATTGCTGTCGGTGT	21	6	1
	43583_count=6	AACATTCATTGCTGTCGGTGGGGTTT	26	6	1
	47454_count=5	AACATTCATTGCTGTCGGTGA	21	5	1
	50167_count=5	AACATTCATTGCTGTCGGTGGA	22	5	1
	52450_count=5	AACATTCATTGCTGTCGGCGGGTT	24	5	1
	61600_count=4	AACATTCATTGCTGTCAGTGGGTT	24	4	1
	56683_count=4	AACATTCATTGCTGTAGGTGGGTT	24	4	1
	53429_count=4	AACATTCCTTGCTGTCGGTGGGTT	24	4	1
	54475_count=4	AACATTCATTGCTGTCGGTGGGC	23	4	1
	69465_count=3	AACATTCATTGCTGTCGGTNGGTT	24	3	1
	66099_count=3	AACATTTATTGCTGTCGGTGGGTT	24	3	1
30	gga-miR-21	TAGCTTATCAGACTGATGTTGA
	10_count=84431, gga-miR-21_R+1	TAGCTTATCAGACTGATGTTGAC	23	84431	0
	11_count=77118	TAGCTTATCAGACTGATGTTGA	22	77118	0
	26_count=21655	TAGCTTATCAGACTGATGTTG	21	21655	0
	59_count=10201	ATAGCTTATCAGACTGATGTTG	22	10201	0
	60_count=10140	ATAGCTTATCAGACTGATGTTGA	23	10140	0
	98_count=5660	TAGCTTATCAGACTGATGTTGACT	24	5660	0
	176_count=2909	ATAGCTTATCAGACTGATGTTGAC	24	2909	0
	292_count=1629	TAGCTTATCAGACTGATGTT	20	1629	0
	816_count=476	TAGCTTATCAGACTGATGT	19	476	0
	866_count=451	ATAGCTTATCAGACTGATGTT	21	451	0
	955_count=401	TAGCTTATCAGACTGATG	18	401	0
	1220_count=303	ATAGCTTATCAGACTGATGT	20	303	0
	1364_count=275	GATAGCTTATCAGACTGATGTT	22	275	0
	1601_count=233	TGTACCATCCTGTCGGA	17	233	0
	1624_count=230	ATAGCTTATCAGACTGATGTTGACT	25	230	0
	1854_count=202	CTGTACCATCCTGTCGGA	18	202	0
	2398_count=159	TAGCTTATCAGACTGA	16	159	0
	2795_count=137	ATAGCTTATCAGACTG	16	137	0
	3187_count=121	AGCTTATCAGACTGATGTTGACT	23	121	0
	3209_count=120	ATAGCTTATCAGACTGATG	19	120	0
	3745_count=103	AGCTTATCAGACTGATGTTGAC	22	103	0
	4522_count=87	AGCTTATCAGACTGATGTTGA	21	87	0
	9487_count=41	ATCAGACTGATGTTGA	16	41	0
	10922_count=35	ATAGCTTATCAGACTGA	17	35	0
	11390_count=33	AGCTTATCAGACTGATGTTG	20	33	0
	11708_count=32	GCTGTACCATCCTGTCGGA	19	32	0
	12955_count=29	GCTTATCAGACTGATGTTGAC	21	29	0
	12646_count=29	TGGCTGTACCATCCTGTCGGA	21	29	0
	13675_count=27	CTTATCAGACTGATGTTGAC	20	27	0
	13987_count=26	CTTATCAGACTGATGTTGA	19	26	0
	14697_count=25	GCTTATCAGACTGATGTTGA	20	25	0
	15169_count=24	ATAGCTTATCAGACTGAT	18	24	0
	19787_count=17	TATCAGACTGATGTTGAC	18	17	0
	20636_count=16	CAGACTGATGTTGACT	16	16	0
	23643_count=14	TTATCAGACTGATGTTGAC	19	14	0
	22488_count=14	ATCAGACTGATGTTGAC	17	14	0
	25430_count=12	GCTTATCAGACTGATGTTG	19	12	0
	44647_count=6	TGGCTGTACCATCCTGTCGG	20	6	0
	40991_count=6	AGCTTATCAGACTGATGT	18	6	0
	46380_count=5	GCTTATCAGACTGATGT	17	5	0
	54442_count=4	AGCTTATCAGACTGATGTT	19	4	0
	63265_count=4	CTTATCAGACTGATGT	16	4	0
	59466_count=4	GCTTATCAGACTGATGTTGACT	22	4	0
	68441_count=3	GATAGCTTATCAGACTGATGT	21	3	0
	72100_count=3	GATAGCTTATCAGACTGA	18	3	0
	70183_count=3	CTGTTGGATCTCATGGC	17	3	0
	75759_count=3	GATAGCTTATCAGACTG	17	3	0
	70501_count=3	GCTTATCAGACTGATGTT	18	3	0
	63699_count=3	TAGCTTATCAGACTGATGTTGACTG	25	3	0
	73121_count=3	TTGTACCATCCTGTCGGA	18	3	0
	80867_count=3	CTTATCAGACTGATGTTGACT	21	3	0
	77168_count=3	TCAGACTGATGTTGAC	16	3	0
	45_count=12774	TAGCTTATCAGACTGATGTTGACA	24	12774	1
	162_count=3210	TAGCTTATCAGACTGATGTTGAA	23	3210	1
	396_count=1136	TAGCTTATCAGACTGATGTTGACC	24	1136	1
	452_count=963	TAGCTTATCAGACTGATGTTGACG	24	963	1
	541_count=766	TAGCTTATCAGACTGATGTNGAC	23	766	1
	586_count=697	TAGCTTATCAGACTGATGTNGA	22	697	1
	769_count=516	TAGCTTATCCGACTGATGTTGAC	23	516	1
	788_count=501	TAGCTTATCCGACTGATGTTGA	22	501	1
	890_count=438	TGATAGCTTATCAGACTGATGT	22	438	1
	910_count=427	TAGCTTCTCAGACTGATGTTGAC	23	427	1
	958_count=400	TAGCTTATCAGACTGCTGTTGA	22	400	1
	1063_count=354	TAGCTTCTCAGACTGATGTTGA	22	354	1
	1072_count=351	TAGCTTATCAGCCTGATGTTGAC	23	351	1
	1097_count=341	TAGCTTATCAGCCTGATGTTGA	22	341	1
	1095_count=341	TAGCTTATCAGACTGATGTTGAT	23	341	1
	1175_count=316	TAGCTTATCAGACTGCTGTTGAC	23	316	1
	1311_count=285	TAGTTTATCAGACTGATGTTGAC	23	285	1
	1668_count=224	TAGCTTATCAGACTGATGTTGC	22	224	1
	1670_count=224	TAGTTTATCAGACTGATGTTGA	22	224	1
	1796_count=208	TAGCTTATCAGACTGATGTTGCC	23	208	1
	1994_count=189	TCGCTTATCAGACTGATGTTGAC	23	189	1
	2321_count=164	TAGCTTATCAGACTGATGTTGT	22	164	1
	2352_count=162	ATAGCTTATCAGACTGATGTTGACA	25	162	1
	2368_count=161	TAGCTTATTAGACTGATGTTGAC	23	161	1
	2498_count=153	TAGCTTATCAGACTGATGTNG	21	153	1
	2588_count=148	CAGCTTATCAGACTGATGTTGAC	23	148	1
	2577_count=148	NAGCTTATCAGACTGATGTTGAC	23	148	1
	2609_count=146	TCGCTTATCAGACTGATGTTGA	22	146	1
	2828_count=136	TAGCTTATCCGACTGATGTTG	21	136	1
	2891_count=133	TAGCTTATCAGACTGATGTTA	21	133	1
	2929_count=131	AAGCTTATCAGACTGATGTTGA	22	131	1
	2933_count=131	ATAGCTTATCAGACTGATGTTGAA	24	131	1
	2956_count=130	AAGCTTATCAGACTGATGTTGAC	23	130	1
	2982_count=129	TAGTTTATCAGACTGATGTTG	21	129	1
	2981_count=129	ATAGCTTATCAGACTGCTGTTG	22	129	1
	3012_count=128	NAGCTTATCAGACTGATGTTGA	22	128	1
	3014_count=128	TAGCTTATCAGACTGATGATGAC	23	128	1
	3207_count=120	TAGCTTCTCAGACTGATGTTG	21	120	1
	3286_count=117	CTAGCTTATCAGACTGATGTTGA	23	117	1
	3320_count=117	TAGCTTATTAGACTGATGTTGA	22	117	1
	3340_count=116	TAGCTTATCAGACTGATGTTTAC	23	116	1
	3356_count=115	CAGCTTATCAGACTGATGTTGA	22	115	1
	3405_count=114	ATAGCTTATCAGACTGCTGTTGA	23	114	1
	3480_count=111	TAGCTTATCAGACTAATGTTGA	22	111	1
	3558_count=109	TAGCTTATCAGCCTGATGTTG	21	109	1
	3945_count=99	ATAGCTTATCAGACTGATGCTG	22	99	1
	3967_count=98	ATAGCTTATCAGACTGATGCTGA	23	98	1
	3976_count=98	TAGCTTATCAGACTAATGTTGAC	23	98	1
	4031_count=97	ATAGCTTATCAGACTGATGTTGACC	25	97	1
	4133_count=95	TAGCTTATCAGACTGCTGTTG	21	95	1
	4249_count=93	TAGCTTATCAGACTGATGATGA	22	93	1
	4288_count=92	ATAGCTTATCAGACTGATGTTGT	23	92	1
	4737_count=83	TAGCTTATCAGACTGATGTTAA	22	83	1
	4792_count=83	ATAGCTTATCCGACTGATGTTG	22	83	1
	4845_count=82	TATCTTATCAGACTGATGTTGAC	23	82	1
	5096_count=78	ATAGCTTATCAGACTGATGNTGA	23	78	1
	5060_count=78	TAGCTTATCAGATTGATGTTGA	22	78	1
	5100_count=78	ATAGCTTATCAGACTGATGNTG	22	78	1
	5336_count=74	ATAGCTTCTCAGACTGATGTTG	22	74	1
	5378_count=74	ATAGCTTCTCAGACTGATGTTGA	23	74	1
	5321_count=74	ATAGCTTATCAGACTGATGATG	22	74	1
	5468_count=72	TAGCTTATCAGACTGATGCTGAC	23	72	1
	5556_count=71	ATAGCTTATCAGCCTGATGTTGA	23	71	1
	5653_count=70	TAGCTTATCAGACTGATGCTGA	22	70	1
	5758_count=69	TNGCTTATCAGACTGATGTTGAC	23	69	1
	5893_count=67	ATAGCTTATCAGACTGATGTTGAT	24	67	1
	6164_count=64	TATCTTATCAGACTGATGTTGA	22	64	1
	6197_count=63	ATAGCTTATCAGCCTGATGTTG	22	63	1
	6502_count=60	ATAGCTTATCCGACTGATGTTGA	23	60	1
	6704_count=58	ATCGCTTATCAGACTGATGTTGA	23	58	1
	6861_count=57	TNGCTTATCAGACTGATGTTGA	22	57	1
	6972_count=56	ATAGCTTATCAGACTGATGTTGC	23	56	1
	6957_count=56	TAGCTTANCAGACTGATGTTGAC	23	56	1
	7146_count=55	ATAGCTTATCAGACTGATGTTA	22	55	1
	7161_count=55	TAGCTTATNAGACTGATGTTGA	22	55	1
	7140_count=55	TANCTTATCAGACTGATGTTGAC	23	55	1
	7260_count=54	TAGCTTATCAGACTGATGTTGAG	23	54	1
	7188_count=54	TAGCTTATCAGACTGATGTNGACT	24	54	1
	7318_count=54	TAGCTTATCAGACTGATGTTAAC	23	54	1
	7213_count=54	TAGCTTATCNGACTGATGTTGAC	23	54	1
	7238_count=54	AGCTTATCAGACTGATGTTGAT	22	54	1
	7414_count=53	TAGCTTATCAGACTGATGTTGNC	23	53	1
	7337_count=53	TAGCTTATCAGACTGATGNTGAC	23	53	1
	7423_count=53	TAGCTTATCAGATTGATGTTGAC	23	53	1
	7397_count=53	TAGCTTATCANACTGATGTTGAC	23	53	1
	7427_count=53	TAGCTTATCAGACTGATGTTGAN	23	53	1
	7541_count=52	TAGCTTATTAGACTGATGTTG	21	52	1
	7704_count=51	TAGCTTATCAGACTGATGTTNA	22	51	1
	7698_count=51	ATAGCTTATCAGACTGATGATGA	23	51	1
	7734_count=50	TCGCTTATCAGACTGATGTTG	21	50	1
	7875_count=49	TAGCTTNTCAGACTGATGTTGA	22	49	1
	8274_count=47	ATCGCTTATCAGACTGATGTTG	22	47	1
	8202_count=47	TAGCTNATCAGACTGATGTTGAC	23	47	1
	8321_count=47	TAGCTTATCAGNCTGATGTTGAC	23	47	1
	8227_count=47	TAGCTTATCAGACTGATGTTTA	22	47	1
	8406_count=46	TAGCTTATCAGANTGATGTTGA	22	46	1
	8497_count=46	TANCTTATCAGACTGATGTTGA	22	46	1
	8401_count=46	TAGCTTATCNGACTGATGTTGA	22	46	1
	8549_count=45	TAGCTTATCAGACTGATNTTGA	22	45	1
	8565_count=45	TAGCTTANCAGACTGATGTTGA	22	45	1
	8612_count=45	TAGCTTATCAGACNGATGTTGA	22	45	1
	8755_count=44	TAGCTTATCAGACTGATGNTGA	22	44	1
	8722_count=44	TAGCNTATCAGACTGATGTTGAC	23	44	1
	8751_count=44	TAGNTTATCAGACTGATGTTGAC	23	44	1
	8759_count=44	TGGCTTATCAGACTGATGTTGA	22	44	1
	9216_count=42	TAGCTTATCAGACTNATGTTGAC	23	42	1
	9239_count=42	TAGCTTATNAGACTGATGTTGAC	23	42	1
	9292_count=42	TAGCTTATCAGACTGANGTTGA	22	42	1
	9300_count=42	TAGCTTATCATACTGATGTTGAC	23	42	1
	9457_count=41	TAGCTTATCAGACTGATTTTGAC	23	41	1
	9466_count=41	TAGCTTATCAGACTTATGTTGAC	23	41	1
	9381_count=41	TAGCTTATCAGACTGATGTTGN	22	41	1
	9336_count=41	TAGCTTATCAGANTGATGTTGAC	23	41	1
	9465_count=41	TAGCTTATCAGACTGNTGTTGA	22	41	1
	9622_count=40	TAGCTNATCAGACTGATGTTGA	22	40	1
	9811_count=39	TAGCTTATCAGACTGNTGTTGAC	23	39	1
	9786_count=39	TAGCTTATCAGACTGATNTTGAC	23	39	1
	10089_count=38	TAGCTTATCAGNCTGATGTTGA	22	38	1
	10076_count=38	TAGCTTATCAGAATGATGTTGA	22	38	1
	10113_count=38	ATAGCTTATCAGACTGATGGTGA	23	38	1
	10194_count=38	TAGCTTATCANACTGATGTTGA	22	38	1
	10329_count=37	TAGCTTNTCAGACTGATGTTGAC	23	37	1
	10234_count=37	TAGNTTATCAGACTGATGTTGA	22	37	1
	10382_count=37	TAGCTTATCCGACTGATGTTGACT	24	37	1
	10443_count=37	CAGCTTATCAGACTGATGTTG	21	37	1
	10478_count=37	TAGCTTATCAGACTGATGTTGAAT	24	37	1
	10347_count=37	TAGCTCATCAGACTGATGTTGAC	23	37	1
	10736_count=36	TAGCTTATCAGACNGATGTTGAC	23	36	1
	10526_count=36	TAACTTATCAGACTGATGTTGAC	23	36	1
	10840_count=35	TAGCTTATCAGACTNATGTTGA	22	35	1
	10999_count=35	TAGCTTATCAGACTGATGTTNAC	23	35	1
	10899_count=35	TAGCTTATCAGACCGATGTTGAC	23	35	1
	11193_count=34	TAGCTTATCATACTGATGTTGA	22	34	1
	11112_count=34	TAGCTTATCAGACTGATATTGAC	23	34	1
	11233_count=34	ATAGCTTATCAGACTGATGTTT	22	34	1
	11215_count=34	TAGCNTATCAGACTGATGTTGA	22	34	1
	11394_count=33	TAGCTTATCAGACTGATTTTGA	22	33	1
	11342_count=33	TAGCTTATCGGACTGATGTTGA	22	33	1
	11619_count=33	TAGCTTATCAGACTGATGATG	21	33	1
	11450_count=33	TAGCTTATCAGACTGATGTTT	21	33	1
	11672_count=32	TAGCTTATCAGACTGATGTCGA	22	32	1
	12080_count=31	ATAGCTTATCAGACTGCTGTTGAC	24	31	1
	11993_count=31	TAGCTTATCAGAATGATGTTGAC	23	31	1
	11968_count=31	AAGCTTATCAGACTGATGTTG	21	31	1
	12003_count=31	TGGCTTATCAGACTGATGTTGAC	23	31	1
	12517_count=30	TAGCTTATCAGACTGATGTCGAC	23	30	1
	12369_count=30	TAGCTTATCAGACTGACGTTGAC	23	30	1
	12500_count=30	TAACTTATCAGACTGATGTTGA	22	30	1
	12499_count=30	GAGCTTATCAGACTGATGTTGAC	23	30	1
	12454_count=30	TAGCTTATCAGACCGATGTTGA	22	30	1
	12602_count=30	TAGCTTATCGGACTGATGTTGAC	23	30	1
	12268_count=30	TAGCTTATCAGACTGATGTTGTC	23	30	1
	12476_count=30	TAGCTTATAAGACTGATGTTGA	22	30	1
	12613_count=29	TAGCTTATAAGACTGATGTTGAC	23	29	1
	12645_count=29	ATAGCTTATCAGACTGATGNTGAC	24	29	1
	12631_count=29	AGCTTATCAGACTGATGTTGACA	23	29	1
	12761_count=29	ATAGCTTATCAGACTGATGGTG	22	29	1
	13394_count=28	TAGCTTATCAGCCTGATGTTGACT	24	28	1
	13406_count=27	AGCTTATCAGACTGATGTTGT	21	27	1
	13504_count=27	TAGCTTACCAGACTGATGTTGAC	23	27	1
	13808_count=27	TAGCCTATCAGACTGATGTTGA	22	27	1
	13490_count=27	TAGCTCATCAGACTGATGTTGA	22	27	1
	13796_count=27	TAGCTTTTCAGACTGATGTTGAC	23	27	1
	13433_count=27	TAGATTATCAGACTGATGTTGAC	23	27	1
	14251_count=26	TAGCTTATCAGACTGANGTTGAC	23	26	1
	14050_count=26	TAGCTTACCAGACTGATGTTGA	22	26	1
	13976_count=26	NAGCTTATCAGACTGATGTTG	21	26	1
	14229_count=26	TAGCTTATCAAACTGATGTTGA	22	26	1
	14021_count=26	GAGCTTATCAGACTGATGTTGA	22	26	1
	14658_count=25	TAGCTTATCAGACTGGTGTTGAC	23	25	1
	14574_count=25	TAGCTTATCAGACTTATGTTGA	22	25	1
	14897_count=24	TAGCCTATCAGACTGATGTTGAC	23	24	1
	14810_count=24	ATAGCTTCTCAGACTGATGTTGAC	24	24	1
	15234_count=24	ATAGCTTATCAGCCTGATGTTGAC	24	24	1
	14956_count=24	ATAGCTTATCAGAATGATGTTG	22	24	1
	14996_count=24	CTAGCTTATCAGACTGATGTTG	22	24	1
	15840_count=23	TAGCTTATCAAACTGATGTTGAC	23	23	1
	15632_count=23	TAGCTTTTCAGACTGATGTTGA	22	23	1
	15699_count=23	TAGCTTGTCAGACTGATGTTGA	22	23	1
	16422_count=22	TNGCTTATCAGACTGATGTTG	21	22	1
	16286_count=22	ATAGCTTATCAGACTGATGCTGAC	24	22	1
	16572_count=21	TAGCTTATCAGACTGGTGTTGA	22	21	1
	16905_count=21	TAGCTTATCAGACTGACGTTGA	22	21	1
	16866_count=21	TAGCTTATCACACTGATGTTGAC	23	21	1
	17513_count=20	TAGTTTATCAGACTGATGTTGACT	24	20	1
	17215_count=20	TAGCTTATCAGACTGATGCTG	21	20	1
	17276_count=20	TAGCTTCTCAGACTGATGTTGACT	24	20	1
	17127_count=20	ATAGCTTATCAGACTGATGATGAC	24	20	1
	17729_count=20	CTAGCTTATCAGACTGATGTTGAC	24	20	1
	18459_count=19	ATAGCTTATCAGAATGATGTTGA	23	19	1
	18535_count=19	ATAGCTTATCAGACTGATGTTGACG	25	19	1
	18282_count=19	TAGCTTATCAGACTGATGNTG	21	19	1
	18286_count=19	TAGCTTATCAGACTGATGTTCAC	23	19	1
	17870_count=19	TAGCTTATCAGGCTGATGTTGA	22	19	1
	18069_count=19	ATAGCTTATCAGACTGATGTTTA	23	19	1
	18009_count=19	TAGCTTATCAGATTGATGTTG	21	19	1
	18697_count=18	TAGCTTATCAGACTGATGTTGACTA	25	18	1
	18785_count=18	TAGCTTATCAGACTGNTGTTG	21	18	1
	19274_count=18	TAGATTATCAGACTGATGTTGA	22	18	1
	18706_count=18	TAGCTTATCAGACTGCTGTTGACT	24	18	1
	19287_count=18	TAGCTTATCAGACTAATGTTG	21	18	1
	18644_count=18	TAGCTTATCAGACTGATATTGA	22	18	1
	20010_count=17	TAGCTTATCAGACTGATGTTGGC	23	17	1
	19886_count=17	TAGCTTATCTGACTGATGTTGAC	23	17	1
	19689_count=17	TAGCTTATCAGGCTGATGTTGAC	23	17	1
	19652_count=17	TAGCTTATNAGACTGATGTTG	21	17	1
	20200_count=17	TAGCTTATCAGACTGATNTTG	21	17	1
	19388_count=17	TAGCTTATTAGACTGATGTTGACT	24	17	1
	21168_count=16	TAGNTTATCAGACTGATGTTG	21	16	1
	20612_count=16	ATAGCTTATCCGACTGATGTTGAC	24	16	1
	20734_count=16	TAGCTTAACAGACTGATGTTGAC	23	16	1
	20657_count=16	TAGCTTATCAGACTGATGTTGG	22	16	1
	20818_count=16	ATATCTTATCAGACTGATGTTGA	23	16	1
	21093_count=16	TAGCTTATCAGACTCATGTTGAC	23	16	1
	20979_count=16	TAGCTTAACAGACTGATGTTGA	22	16	1
	21617_count=15	ATAGCTTATTAGACTGATGTTG	22	15	1
	21414_count=15	TAGCTTATCAGACTGATGTTCA	22	15	1
	21738_count=15	ATAGCTTATCAGACTAATGTTG	22	15	1
	22037_count=15	TCGCTTATCAGACTGATGTTGACT	24	15	1
	22019_count=15	TAGCTTATCAGACTGATGTG	20	15	1
	22038_count=15	TAGCTTATCAGACTGATGGTGAC	23	15	1
	22040_count=15	TAGCTTATCAGACTGACGTTG	21	15	1
	21798_count=15	TAGCATATCAGACTGATGTTGAC	23	15	1
	21946_count=15	TTGCTTATCAGACTGATGTTGA	22	15	1
	22908_count=14	ATAGCTTATCAGACTAATGTTGA	23	14	1
	23323_count=14	TAGCTTATCAGACTGATGTAGA	22	14	1
	22653_count=14	TAGCTTATCAGACTGATGTTGATT	24	14	1
	22457_count=14	TAGCTTATCNGACTGATGTTG	21	14	1
	22900_count=14	TACCTTATCAGACTGATGTTGAC	23	14	1
	23293_count=14	TAGCTTCTCAGACTGATGTT	20	14	1
	23406_count=14	TAGCTTATCTGACTGATGTTGA	22	14	1
	24812_count=13	ATAGCTTATCATACTGATGTTGA	23	13	1
	24052_count=13	TAGCTTATCAGAGTGATGTTGAC	23	13	1
	24524_count=13	AGCTTATCAGACTGATGTTGAAT	23	13	1
	24937_count=13	TAGCTTATCAGACTGATGTTGACN	24	13	1
	23771_count=13	TAGCTTGTCAGACTGATGTTGAC	23	13	1
	23714_count=13	TAGCTTATCATACTGATGTTG	21	13	1
	24757_count=13	ATAGCTTATCAGACTGATGTTGCC	24	13	1
	24712_count=13	ATAGCTTATCAGATTGATGTTG	22	13	1
	24015_count=13	AATAGCTTATCAGACTGATGTTG	23	13	1
	24043_count=13	TANCTTATCAGACTGATGTTG	21	13	1
	24404_count=13	NTAGCTTATCAGACTGATGTTGA	23	13	1
	23956_count=13	TAGCTTATGAGACTGATGTTGA	22	13	1
	25715_count=12	TAGCTTANCAGACTGATGTTG	21	12	1
	26471_count=12	TAGCTTATCAGACTGATCTTGAC	23	12	1
	25923_count=12	TAGCTTATCAGACTGATGGTGA	22	12	1
	25741_count=12	TAGCTTATGAGACTGATGTTGAC	23	12	1
	26143_count=12	ATAGNTTATCAGACTGATGTTGA	23	12	1
	25680_count=12	TAGCATATCAGACTGATGTTGA	22	12	1
	26085_count=12	TAGCNTATCAGACTGATGTTG	21	12	1
	25946_count=12	TAGCTTATCAGNCTGATGTTG	21	12	1
	26677_count=12	TAGCTTATCGGACTGATGTTG	21	12	1
	27904_count=11	TAGCTTNTCAGACTGATGTTG	21	11	1
	28605_count=11	TAGGTTATCAGACTGATGTTGAC	23	11	1
	28389_count=11	ATANCTTATCAGACTGATGTTG	22	11	1
	27062_count=11	ATCGCTTATCAGACTGATGTTGAC	24	11	1
	27498_count=11	TAGCTTATCAGAGTGATGTTGA	22	11	1
	27376_count=11	GAGCTTATCAGACTGATGTTG	21	11	1
	28598_count=11	TAGCTTATCAGANTGATGTTG	21	11	1
	26947_count=11	TAGCTTATCAGACTGATTTTG	21	11	1
	26879_count=11	ATAGCTTATCNGACTGATGTTG	22	11	1
	26770_count=11	TAGCTTATCAGACTGATGTN	20	11	1
	27595_count=11	TAGCTTATCAGACTGATGTTGCCT	24	11	1
	27220_count=11	TAGCTCATCAGACTGATGTTG	21	11	1
	30275_count=10	ATAGCTTATCAGACTTATGTTG	22	10	1
	30215_count=10	TAGCTTACCAGACTGATGTTG	21	10	1
	28700_count=10	ATATCTTATCAGACTGATGTTG	22	10	1
	28838_count=10	TAGCTTATCAGTCTGATGTTGA	22	10	1
	30545_count=10	TAGCTNATCAGACTGATGTTG	21	10	1
	28909_count=10	TGGCTTATCAGACTGATGTTG	21	10	1
	28687_count=10	TAGCTTATCACACTGATGTTGA	22	10	1
	29699_count=10	TAGCTTATCAGACTNATGTTG	21	10	1
	30700_count=10	NAGCTTATCAGACTGATGTTGACT	24	10	1
	29812_count=10	ATAGCTTATCAGACTGATGTTAA	23	10	1
	28921_count=10	ATAGATTATCAGACTGATGTTGA	23	10	1
	28631_count=10	ATAGCTTATTAGACTGATGTTGA	23	10	1
	29888_count=10	NTAGCTTATCAGACTGATGTTG	22	10	1
	29636_count=10	ATAGCTTATCAGACTGATGTG	21	10	1
	28992_count=10	TAACTTATCAGACTGATGTTG	21	10	1
	28678_count=10	ANAGCTTATCAGACTGATGTTG	22	10	1
	29084_count=10	TACCTTATCAGACTGATGTTGA	22	10	1
	29863_count=10	TAGCTTATCAGACNGATGTTG	21	10	1
	29462_count=10	TAGCTTATCAGACTGATTTGAC	22	10	1
	28782_count=10	ATAGCTTATCAGATTGATGTTGA	23	10	1
	31358_count=9	TAGCTTATCAGACTGATCTTGA	22	9	1
	32852_count=9	ATAGCTTATNAGACTGATGTTG	22	9	1
	31356_count=9	TAGCTTTTCAGACTGATGTTG	21	9	1
	32092_count=9	TATCTTATCAGACTGATGTTG	21	9	1
	33252_count=9	TAGCTTATCANACTGATGTTG	21	9	1
	32330_count=9	TAGCTTATCAGACAGATGTTGA	22	9	1
	32072_count=9	ANAGCTTATCAGACTGATGTTGA	23	9	1
	30815_count=9	TAGCTTATCAGACTTATGTTG	21	9	1
	32021_count=9	ATAGCTTATAAGACTGATGTTGA	23	9	1
	32934_count=9	TAGCTTATCAGACTGATGTAGAC	23	9	1
	31472_count=9	ATNGCTTATCAGACTGATGTTGA	23	9	1
	32199_count=9	TAGCTTAACAGACTGATGTTG	21	9	1
	32002_count=9	TAGCTTATCAGACTGAAGTTGAC	23	9	1
	33201_count=9	ATAGCTTATCATACTGATGTTG	22	9	1
	32619_count=9	TAGCTTATCAGACAGATGTTGAC	23	9	1
	35050_count=8	TAGCTTATCCGACTGATGTT	20	8	1
	34832_count=8	TAGGTTATCAGACTGATGTTGA	22	8	1
	35180_count=8	TAGCTAATCAGACTGATGTTGAC	23	8	1
	33582_count=8	TAGCTTATCAGACTAATGTTGACT	24	8	1
	34927_count=8	TAGCTTATCAGACTGATGTTN	21	8	1
	35630_count=8	AAGCTTATCAGACTGATGTTGACT	24	8	1
	35187_count=8	TAGCTTATCAGACTGAAGTTGA	22	8	1
	36165_count=8	ATAGCTTATCAGACTGATGTTTAC	24	8	1
	39034_count=7	ATAGCTNATCAGACTGATGTTGA	23	7	1
	40169_count=7	TAGCTAATCAGACTGATGTTGA	22	7	1
	39013_count=7	ATAGCTTATCAGACTGNTGTTG	22	7	1
	37280_count=7	ATAGCTTATCAGACTGATTTTG	22	7	1
	36674_count=7	CAGACTGATGTTGACTA	17	7	1
	38039_count=7	TAGCTTATCAGACTCATGTTGA	22	7	1
	37610_count=7	ATAGCTTATCANACTGATGTTG	22	7	1
	37679_count=7	TAGTTTATCAGACTGATGTT	20	7	1
	38356_count=7	TAGCTTATCAGACTGCTGTT	20	7	1
	36895_count=7	TAGATTATCAGACTGATGTTG	21	7	1
	40007_count=7	TAGCTTATCAGACTGANGTTG	21	7	1
	39181_count=7	ATAGCTTATAAGACTGATGTTG	22	7	1
	36770_count=7	ATAGCTTATCNGACTGATGTTGA	23	7	1
	37952_count=7	ATAGCTTATCAGACTGACGTTG	22	7	1
	38373_count=7	ATAGCTTATCAGACTGATNTTG	22	7	1
	39812_count=7	ATAGCTTATCAGAGTGATGTTGA	23	7	1
	37771_count=7	ATAGCTTATCAGACTGANGTTG	22	7	1
	38723_count=7	ATAGCTTATCAGACTGATATTG	22	7	1
	38944_count=7	GATAGCTTATCAGACTGCTGTT	22	7	1
	40309_count=7	ATAGCTTATCGGACTGATGTTG	22	7	1
	36582_count=7	TAGCTTATCAGACTGATGTA	20	7	1
	39938_count=7	TAGCTTATCAGCCTGATGTT	20	7	1
	36913_count=7	ATAGATTATCAGACTGATGTTG	22	7	1
	40079_count=7	ATAGCTTATCAGACTGATGTCG	22	7	1
	39893_count=7	TAGCTTATCAGACTGAAGTTG	21	7	1
	38210_count=7	TAGCTTATCAGTCTGATGTTGAC	23	7	1
	39280_count=7	ATAGCTTATCAGACTGATGTTGAG	24	7	1
	39679_count=7	TAGCTTATCAGACTGATATTG	21	7	1
	39459_count=7	CAGCTTATCAGACTGATGTTGACT	24	7	1
	40498_count=7	GTAGCTTATCAGACTGATGTTGA	23	7	1
	36723_count=7	ATAGCTTATCAGACNGATGTTG	22	7	1
	37243_count=7	TAGCTTATCAGACTGATGTTGACTT	25	7	1
	41897_count=6	TAGCTTATCAGACTGATGATGACT	24	6	1
	41464_count=6	ATAGCNTATCAGACTGATGTTGA	23	6	1
	43755_count=6	AGCTTATCAGACTGATGTTGAA	22	6	1
	41210_count=6	ATAGTTTATCAGACTGATGTTGAC	24	6	1
	41090_count=6	TAGCTTATCAGACTNATGTTGACT	24	6	1
	41467_count=6	ATAGCTTATCAGACTGACGTTGA	23	6	1
	44924_count=6	ACAGCTTATCAGACTGATGTTG	22	6	1
	41273_count=6	GATAGCTTCTCAGACTGATGTT	22	6	1
	44216_count=6	ATAGNTTATCAGACTGATGTTG	22	6	1
	41113_count=6	GCTTATCAGACTGATGTTGACTA	23	6	1
	44106_count=6	TAGCTTATCAGACTGATNTTGACT	24	6	1
	42403_count=6	ATAGCTTANCAGACTGATGTTGA	23	6	1
	43071_count=6	TAGCTTATCAGACCGATGTTGACT	24	6	1
	41984_count=6	GCTTATCAGACTGATGTTGACA	22	6	1
	42371_count=6	TAGCTTATCTGACTGATGTTG	21	6	1
	42023_count=6	ATAGCTTATCAGNCTGATGTTG	22	6	1
	41541_count=6	ATNGCTTATCAGACTGATGTTG	22	6	1
	45274_count=6	TAGCTTATCAGACTGATGTAG	21	6	1
	44642_count=6	ATAGCTTATCAGACTNATGTTGA	23	6	1
	52460_count=5	ATAGCTTATCAGACNGATGTTGA	23	5	1
	47011_count=5	ATAGCTTATCAGACTGATGTTN	22	5	1
	52717_count=5	TAGCTTATCAGACCGATGTTG	21	5	1
	49003_count=5	TAGCTTATCAGACTGATGNTGACT	24	5	1
	50939_count=5	ATAGCTTNTCAGACTGATGTTGA	23	5	1
	50473_count=5	TGATAGCTTATCAGACTGATG	21	5	1
	50507_count=5	ATAGCTCATCAGACTGATGTTG	22	5	1
	46407_count=5	ATAGCTTATCAGACTNATGTTG	22	5	1
	51240_count=5	ATAGCTTATCAGACCGATGTTG	22	5	1
	51278_count=5	TAGCTTATCAGACTCATGTTG	21	5	1
	49329_count=5	ATAGCTTATCAGACTGATGCT	21	5	1
	50741_count=5	CTTATCAGACTGATGTTGACA	21	5	1
	47585_count=5	TAGCTTATCAGACTGATGTTGACTC	25	5	1
	47130_count=5	ATAGTTTATCAGACTGATGTTG	22	5	1
	52750_count=5	TAGCGTATCAGACTGATGTTGAC	23	5	1
	48809_count=5	TAGCTTATCAGACTGTTGTTGA	22	5	1
	49953_count=5	ATAGCCTATCAGACTGATGTTG	22	5	1
	51021_count=5	NTAGCTTATCAGACTGATGTTGAC	24	5	1
	46257_count=5	ATAGCTTATCAGANTGATGTTGA	23	5	1
	49605_count=5	TAGCTTATAAGACTGATGTTG	21	5	1
	50883_count=5	ATAGCTTATCAGAATGATGTTGAC	24	5	1
	49896_count=5	CAGCTTATCAGACTGATGTT	20	5	1
	51652_count=5	ATAGCTTATCAGACTGATTTTGA	23	5	1
	52220_count=5	ATAGCTTATCAGACTAATGTTGAC	24	5	1
	47904_count=5	TAGCTTATCAGACTGATGGTG	21	5	1
	48132_count=5	ATAGCTTATCAGACTGATGTNG	22	5	1
	49083_count=5	TAGCTTATCAGACTGATGTCG	21	5	1
	51421_count=5	ATGGCTTATCAGACTGATGTTGA	23	5	1
	47307_count=5	ATAGCTTATCAGACTGNTGTTGA	23	5	1
	50955_count=5	TTAGCTTATCAGACTGATGTTG	22	5	1
	47242_count=5	ATAGCTTATCAGACAGATGTTGA	23	5	1
	54126_count=4	ATAGCTTGTCAGACTGATGTTGA	23	4	1
	57749_count=4	ATAGCTTACCAGACTGATGTTG	22	4	1
	54189_count=4	ATAGCTTCTCAGACTGATGTT	21	4	1
	54539_count=4	TAGCTTATCAGACTGATGTTGAGT	24	4	1
	57059_count=4	ATAGCTTATCATACTGATGTTGAC	24	4	1
	60846_count=4	TAGCTCATCAGACTGATGTTGACT	24	4	1
	60068_count=4	ATAGCTTATCAGACTGATGGTGAC	24	4	1
	61147_count=4	TAGCTTATCAGACTTATGTTGACT	24	4	1
	57104_count=4	GATAGCTTATCAGACTGATNTT	22	4	1
	57015_count=4	ATAGCTTATCAGACTGATNTTGA	23	4	1
	58270_count=4	ATAGCTTATCAGACNGATGTTGAC	24	4	1
	56060_count=4	TAGCTTGTCAGACTGATGTTG	21	4	1
	53218_count=4	TAGCTTATCAGACTGAGGTTGAC	23	4	1
	55404_count=4	ATAGCTTATCAGACTGATNTTGAC	24	4	1
	57706_count=4	TAGCTTATCAGATTGATGTTGACT	24	4	1
	53726_count=4	ATAGCTTATAAGACTGATGTTGAC	24	4	1
	60484_count=4	AGCTTATCAGACTGATGTTN	20	4	1
	55076_count=4	ATAGCTTACCAGACTGATGTTGA	23	4	1
	54766_count=4	ATAGCTTATCAGAGTGATGTTG	22	4	1
	53972_count=4	TAGCTTATCACACTGATGTTG	21	4	1
	60381_count=4	TTAGCTTATCAGACTGATGTTGAC	24	4	1
	53976_count=4	TAGCTTATCAGACTGATGA	19	4	1
	57997_count=4	TACCTTATCAGACTGATGTTG	21	4	1
	55574_count=4	TAGCTNATCAGACTGATGTTGACT	24	4	1
	55387_count=4	TAGCTTATCAGACTGATGCTGACT	24	4	1
	59829_count=4	GATAGCTTATCAGCCTGATGTT	22	4	1
	57622_count=4	TNGCTTATCAGACTGATGTTGACT	24	4	1
	57689_count=4	ATAGCTTATCANACTGATGTTGA	23	4	1
	60584_count=4	TAGCTTATCAGGCTGATGTTG	21	4	1
	54798_count=4	ATAGCTTATCAGACTGANGTTGA	23	4	1
	59418_count=4	GTAGCTTATCAGACTGATGTTG	22	4	1
	57319_count=4	ATAGCTTANCAGACTGATGTTG	22	4	1
	57370_count=4	TAGCTTATCAGACTGATGTTGACAG	25	4	1
	53968_count=4	ATAGCTTATCAGACTGCTGT	20	4	1
	56740_count=4	GTAGCTTATCAGACTGATGTTGAC	24	4	1
	80247_count=3	ATAGCNTATCAGACTGATGTTG	22	3	1
	72314_count=3	CATAGCTTATCAGACTGATGTTGA	24	3	1
	63963_count=3	TAGCTTATCAGACTGATGTTNACT	24	3	1
	81666_count=3	ATAGCTTATCAGACTGATGTCGA	23	3	1
	76604_count=3	TAGCTTATCAGACGGATGTTGA	22	3	1
	69202_count=3	ATAGCTTATCAGACCGATGTTGA	23	3	1
	63718_count=3	TAGCTTATAAGACTGATGTTGACT	24	3	1
	63717_count=3	ATAGCTTATCAGACTGATGTTGG	23	3	1
	68526_count=3	ATAGCTTATCAGANTGATGTTG	22	3	1
	71909_count=3	ATAGCTTATCAGACTGATGTAG	22	3	1
	76232_count=3	TAGCTTATCAGANTGATGTTGACT	24	3	1
	77598_count=3	TAGCTTATCAGACTGATGTTTACT	24	3	1
	66027_count=3	TAGCTTNTCAGACTGATGTTGACT	24	3	1
	74897_count=3	ATAGCTTATCAGACTGATGTTNA	23	3	1
	73854_count=3	TAGCTTATCATACTGATGTTGACT	24	3	1
	71345_count=3	ATAGCTTATCAGAGTGATGTTGAC	24	3	1
	77972_count=3	CTAGCTTATCAGACTGATGTTGACT	25	3	1
	79531_count=3	ATAGCTTATCAGACTGATGTTAAC	24	3	1
	75711_count=3	ATCTTATCAGACTGATGTTGA	21	3	1
	77878_count=3	TAGCTTATCAGACTGATGTTC	21	3	1
	67577_count=3	GAATAGCTTATCAGACTGATGTT	23	3	1
	75693_count=3	ATAGCTTATCNGACTGATGTT	21	3	1
	72892_count=3	TAGCTTATCAGACTGATGTTGGCT	24	3	1
	67499_count=3	ATAGCTCATCAGACTGATGTTGA	23	3	1
	78071_count=3	ATAGCTTATCAGCCTGATGT	20	3	1
	67917_count=3	ATAGCTTATCAGGCTGATGTTGAC	24	3	1
	82395_count=3	AAAGCTTATCAGACTGATGTTGA	23	3	1
	77553_count=3	TTAGCTTATCAGACTGATGT	20	3	1
	79088_count=3	TGGCTTATCAGACTGATGTTGACT	24	3	1
	79123_count=3	TTGCTTATCAGACTGATGTTGAC	23	3	1
	81571_count=3	ATAGCTTATCAGACTGATGTTCAC	24	3	1
	64252_count=3	TAGCCTATCAGACTGATGTTG	21	3	1
	81770_count=3	TAGCTTATCAGACTGATGTTGNCT	24	3	1
	80534_count=3	TAGCTTATCAGACTATGTTGAC	22	3	1
	70446_count=3	ATAGCTTATCAGACTGCTGTT	21	3	1
	67828_count=3	ATAGCCTATCAGACTGATGTTGA	23	3	1
	81217_count=3	TAGCTTATCAGACTGCTGT	19	3	1
	65208_count=3	ATAGCTTATCAGACTNATGTT	21	3	1
	80431_count=3	ATAGCTTATNAGACTGATGTTGA	23	3	1
	65379_count=3	TTGCTTATCAGACTGATGTTG	21	3	1
	64687_count=3	TAGCNTATCAGACTGATGTTGACT	24	3	1
	65456_count=3	ATAGCTAATCAGACTGATGTTG	22	3	1
	66751_count=3	TGTACCATCCTGTCGGAC	18	3	1
	70074_count=3	ATAGCTTATCAGACTGATGTNGA	23	3	1
	70039_count=3	TCGCTTATCAGACTGATGTT	20	3	1
	68368_count=3	TAGCTTATTAGACTGATGTT	20	3	1
	65564_count=3	ATAGCTTATCAGACTCATGTTG	22	3	1
	67728_count=3	TAGCTTATCANACTGATGTTGACT	24	3	1
	63795_count=3	ATAGCTTATCAGTCTGATGTTGA	23	3	1
	80407_count=3	ATAGCTTATCCGACTGATGTT	21	3	1
	68042_count=3	TAGCTTATCAGACTAATGTT	20	3	1
	73693_count=3	ATAGCTTATCAGACTGGTGTTGA	23	3	1
	79852_count=3	ATAGCTTATCAGACTGATGTTGAAT	25	3	1
	81073_count=3	TAGCTTATCGGACTGATGTTGACT	24	3	1
	70989_count=3	ATAGCTTATTAGACTGATGTTGAC	24	3	1
	69837_count=3	TAGCATATCAGACTGATGTTG	21	3	1
	68776_count=3	TAGCTTATTAGACTGATGT	19	3	1
	80582_count=3	TATCTTATCAGACTGATGTTGACT	24	3	1
	76513_count=3	ATANCTTATCAGACTGATGTTGA	23	3	1
31	gga-miR-1a	TGGAATGTAAAGAAGTATGTA
	53_count=11220, gga-miR-1a_R+1	TGGAATGTAAAGAAGTATGTAT	22	11220	0
	325_count=1408	TGGAATGTAAAGAAGTATGT	20	1408	0
	1460_count=256	TGGAATGTAAAGAAGTATGTA	21	256	0
	2651_count=144	TGGAATGTAAAGAAGTATGTATT	23	144	0
	5737_count=69	TGGAATGTAAAGAAGTATG	19	69	0
	20400_count=16	TGGAATGTAAAGAAGTA	17	16	0
	34838_count=8	GGAATGTAAAGAAGTATGTAT	21	8	0
	40733_count=6	TGGAATGTAAAGAAGT	16	6	0
	60936_count=4	TGGAATGTAAAGAAGTATGTATTT	24	4	0
	73949_count=3	GAATGTAAAGAAGTATGTAT	20	3	0
	1667_count=224	TGGAATGTAAAGAAGTATGTAA	22	224	1
	2436_count=156	TGGAATGTAAAGCAGTATGTAT	22	156	1
	3189_count=121	TGGAATGTCAAGAAGTATGTAT	22	121	1
	3599_count=107	TGGAATGTAAAGACGTATGTAT	22	107	1
	4466_count=88	TGGAATGTAAAGAAGTATGNAT	22	88	1
	8024_count=49	TGGAATGTAAAGAAGTATGTAC	22	49	1
	7972_count=49	TGGAATGTAACGAAGTATGTAT	22	49	1
	8150_count=48	TGGAATGTAAAGAAGTCTGTAT	22	48	1
	9265_count=42	TGGAATGTAAAGAAGTATGTATA	23	42	1
	9256_count=42	TGGACTGTAAAGAAGTATGTAT	22	42	1
	10350_count=37	TGGAATGTAAAGAAGTATGTCT	22	37	1
	11196_count=34	TGGCATGTAAAGAAGTATGTAT	22	34	1
	11051_count=34	TGGAATGTAAAGAAGTATGCAT	22	34	1
	14216_count=26	CGGAATGTAAAGAAGTATGTAT	22	26	1
	15154_count=24	TGGAATGTAAAGAAGCATGTAT	22	24	1
	17107_count=21	TGGAATGTAAAGAAGTATGAAT	22	21	1
	16626_count=21	TGGAATGTACAGAAGTATGT	20	21	1
	17879_count=19	TGGAATGTAAAGCAGTATGT	20	19	1
	19466_count=17	AGGAATGTAAAGAAGTATGTAT	22	17	1
	21013_count=16	TGGAATGTAGAGAAGTATGTAT	22	16	1
	21744_count=15	NGGAATGTAAAGAAGTATGTAT	22	15	1
	22775_count=14	TGGAATGTCAAGAAGTATGT	20	14	1
	26616_count=12	TGGAATGCAAAGAAGTATGTAT	22	12	1
	27690_count=11	TGGAATGTAAAGAAGTATGN	20	11	1
	30095_count=10	TGGAATGTAAAGAGGTATGTAT	22	10	1
	29537_count=10	TGTAATGTAAAGAAGTATGTAT	22	10	1
	30044_count=10	TGGAATGTNAAGAAGTATGTAT	22	10	1
	33036_count=9	TNGAATGTAAAGAAGTATGTAT	22	9	1
	33152_count=9	TGGAATGTAAAGAAGTCTGT	20	9	1
	32625_count=9	TGGAATGTAAAGAAGAATGTAT	22	9	1
	35766_count=8	TGGAATGTAAGAAGTATGTAT	21	8	1
	34048_count=8	TGGAATGTAAAGAAGTATNTAT	22	8	1
	35809_count=8	TGGAATGTAAAGAAGTATGTNT	22	8	1
	35037_count=8	TGNAATGTAAAGAAGTATGTAT	22	8	1
	39300_count=7	TGGAATGTAAAGAAGTATGGAT	22	7	1
	38143_count=7	TGGCATGTAAAGAAGTATGT	20	7	1
	38087_count=7	TGGAATGTANAGAAGTATGTAT	22	7	1
	37859_count=7	TGGAATGTAAANAAGTATGTAT	22	7	1
	40873_count=6	TGGAATGTAAAGAAGTATGTAN	22	6	1
	43854_count=6	TGAAATGTAAAGAAGTATGTAT	22	6	1
	45504_count=6	TGGAATNTAAAGAAGTATGTAT	22	6	1
	44977_count=6	TGGANTGTAAAGAAGTATGTAT	22	6	1
	45473_count=6	TGGAATGTAAAGAAGTATATAT	22	6	1
	43246_count=6	TGGAATGTAAAGACGTATGT	20	6	1
	41625_count=6	TGGNATGTAAAGAAGTATGTAT	22	6	1
	42549_count=6	TGGAATGTAAAGANGTATGTAT	22	6	1
	45292_count=6	TGGAATGTAAAGNAGTATGTAT	22	6	1
	50586_count=5	TGGAATGTAANGAAGTATGTAT	22	5	1
	50279_count=5	TGGAATGTAATGAAGTATGTAT	22	5	1
	46922_count=5	TGGAATGTAAAAAAGTATGTAT	22	5	1
	47802_count=5	TGGAATGTAAAGAANTATGTAT	22	5	1
	51474_count=5	TGGAGTGTAAAGAAGTATGTAT	22	5	1
	50157_count=5	TGGAATGTAAAGAATTATGTAT	22	5	1
	52448_count=5	TGGAATGTAAAGAAGTATGTGT	22	5	1
	51292_count=5	TGGAATGTAAAGAAGTACGTAT	22	5	1
	52084_count=5	AGGAATGTAAAGAAGTATGT	20	5	1
	49414_count=5	TGGAATGTAAAGAAGTATAT	20	5	1
	51833_count=5	TGGTATGTAAAGAAGTATGTAT	22	5	1
	48449_count=5	TGGAATGAAAAGAAGTATGTAT	22	5	1
	52034_count=5	TGGAATGTAAAGAAGTNTGTAT	22	5	1
	58069_count=4	TGGAATGTAAAGCAGTATGTA	21	4	1
	63498_count=4	TGGAANGTAAAGAAGTATGTAT	22	4	1
	62734_count=4	TGGAATGTAACGAAGTATGT	20	4	1
	57168_count=4	TGGAACGTAAAGAAGTATGTAT	22	4	1
	55466_count=4	TGGAATGTAAAGAAGNATGTAT	22	4	1
	54820_count=4	TGCAATGTAAAGAAGTATGTAT	22	4	1
	56546_count=4	TGGAATGTAAAGACGTATGTA	21	4	1
	60796_count=4	TGGAATGTAAATAAGTATGTAT	22	4	1
	53712_count=4	TTGAATGTAAAGAAGTATGTAT	22	4	1
	57296_count=4	TGGACTGTAAAGAAGTATGT	20	4	1
	67410_count=3	TGTAATGTAAAGAAGTATGT	20	3	1
	69590_count=3	TGGAATGTAAAGAAGCATGT	20	3	1
	66822_count=3	GGGAATGTAAAGAAGTATGTAT	22	3	1
	77456_count=3	TGGAATGTAAAGAAGTATGTT	21	3	1
	79746_count=3	TGGGATGTAAAGAAGTATGTAT	22	3	1
	76967_count=3	TGGAATGTACAGAAGTATGTA	21	3	1
	75177_count=3	TGGAATGTAAAGAAGTATGC	20	3	1
	75403_count=3	TGGAATGTAAAGAAGAATGT	20	3	1
	79240_count=3	TGGAATGTAAGGAAGTATGTAT	22	3	1
	75672_count=3	CTGGAATGTAAAGAAGTATGTAT	23	3	1
32	gga-miR-1b	TGGAATGTTAAGAAGTATGTA
	732_count=551, gga-miR-1b_R+1	TGGAATGTTAAGAAGTATGTAT	22	551	0
	25805_count=12	TGGAATGTTAAGAAGTATGT	20	12	0
	63333_count=4	TGGAATGTTAAGAAGTATGTA	21	4	0
	57196_count=4	TGGAATGTTAAGAAGTAT	18	4	0
	3189_count=121	TGGAATGTCAAGAAGTATGTAT	22	121	1
	22775_count=14	TGGAATGTCAAGAAGTATGT	20	14	1
	30044_count=10	TGGAATGTNAAGAAGTATGTAT	22	10	1
	35766_count=8	TGGAATGTAAGAAGTATGTAT	21	8	1
	52250_count=5	TGGACTGTTAAGAAGTATGTAT	22	5	1
	60728_count=4	TGGAATGTTAAGAAGTATGTCT	22	4	1
	58023_count=4	TGGAATGTTACGAAGTATGTAT	22	4	1
	61574_count=4	TGGAATGTTAAGCAGTATGTAT	22	4	1
	72066_count=3	TGGAATGTTAAGAAGGATGTAT	22	3	1
	81149_count=3	TGGAATGTTAAGAAGTCTGTAT	22	3	1
	70106_count=3	TGTAATGTTAAGAAGTATGTAT	22	3	1
33	gga-miR-30e	TGTAAACATCCTTGACTGG
	218_count=2277, gga-miR-30e_R+5	TGTAAACATCCTTGACTGGAAGCT	24	2277	0
	1566_count=240	TGTAAACATCCTTGACTGGAAGC	23	240	0
	6713_count=58	TGTAAACATCCTTGACTGGAA	21	58	0
	7131_count=55	TGTAAACATCCTTGACTGGAAG	22	55	0
	8837_count=44	TGTAAACATCCTTGACTGG	19	44	0
	11773_count=32	TGTAAACATCCTTGACTGGA	20	32	0
	24961_count=13	TGTAAACATCCTTGACTG	18	13	0
	28891_count=10	TGTAAACATCCTTGAC	16	10	0
	28756_count=10	GTAAACATCCTTGACTGGAAGCT	23	10	0
	41021_count=6	ATCCTTGACTGGAAGCT	17	6	0
	53872_count=4	TGTAAACATCCTTGACTGGAAGCTG	25	4	0
	1582_count=237	TGTAAACATCCTTGACTGGAAGCTT	25	237	1
	9355_count=41	TGTAAACATCCTTGACTGGAAGA	23	41	1
	10511_count=36	TGTAAACATCCTTGACTGGAAGCTTT	26	36	1
	11426_count=33	TGTAAACATCCTTGACTGGAAGCA	24	33	1
	13840_count=27	TGTAAACATCCTTGACTGGCAGCT	24	27	1
	15999_count=22	TGTAAACATCCTTGACTGGAAGCTAT	26	22	1
	16919_count=21	TGTAAACATCCTTGACTGGACGCT	24	21	1
	18916_count=18	TGTAAACATCCTTGACTGGAAA	22	18	1
	20837_count=16	TGTACACATCCTTGACTGGAAGCT	24	16	1
	21041_count=16	TGTAAACATCCTTGACTGGAAGCTA	25	16	1
	21581_count=15	TGTAAACATCCTTGACTGGAAGGT	24	15	1
	25006_count=13	TGTAAACATCCTTGACTGGNAGCT	24	13	1
	28406_count=11	TGTAAACATCCTTGCCTGGAAGCT	24	11	1
	27751_count=11	TGTAAACATCCTTGACTGGAAGAT	24	11	1
	29618_count=10	TGTAAACATCCCTGACTGGAAGCT	24	10	1
	34795_count=8	TGTAAACATCTTTGACTGGAAGCT	24	8	1
	44718_count=6	TGTAAACATTCTTGACTGGAAGCT	24	6	1
	44356_count=6	TGTAACCATCCTTGACTGGAAGCT	24	6	1
	42194_count=6	TGTAAACATCCTTGACTTGAAGCT	24	6	1
	42311_count=6	TGTAAACCTCCTTGACTGGAAGCT	24	6	1
	46903_count=5	TGTAAACATCCTTGACTGGAAGCC	24	5	1
	52242_count=5	TGTAAACATCCTTGACTGGAAGTT	24	5	1
	60961_count=4	TGTAAACATCCTTGACTGGAAGT	23	4	1
	61012_count=4	CGTAAACATCCTTGACTGGAAGCT	24	4	1
	57893_count=4	TGTAAACATCCTTGACTGGAAT	22	4	1
	61163_count=4	TGGAAACATCCTTGACTGGAAGCT	24	4	1
	54891_count=4	TGTAAACATCCTTTACTGGAAGCT	24	4	1
	82717_count=3	TGTAAACATCCTTGATTGGAAGCT	24	3	1
	69495_count=3	TGTAAACATCCTTGACTGNAAGCT	24	3	1
	63708_count=3	NGTAAACATCCTTGACTGGAAGCT	24	3	1
	75497_count=3	TGTAAACATCCTTGACNGGAAGCT	24	3	1
	75370_count=3	AGCTGTAAACATCCTTGACTGGA	23	3	1
	70420_count=3	TGTAAACATCTTTGACTGGAAGC	23	3	1
	78546_count=3	TGTAAACATCCTTGACTAGAAGCT	24	3	1
	69450_count=3	TGTAAATATCCTTGACTGGAAGCT	24	3	1
	69589_count=3	TGTAAACATCCTTGACTNGAAGCT	24	3	1
	69321_count=3	AGTAAACATCCTTGACTGGAAGCT	24	3	1
	65037_count=3	TGTAAACATNCTTGACTGGAAGCT	24	3	1
34	gga-miR-34b	CAGGCAGTGTAGTTAGCTGATTG
	27214_count=11, gga-miR-34b_L-1R+1	AGGCAGTGTAGTTAGCTGATTGT	23	11	0
	70035_count=3	AGGCAGTGTAGTTAGCTGATTG	22	3	0
35	gga-miR-3536	CTGCATACGAGTAGACCCTTTC
	68137_count=3, gga-miR-3536_R-1	CTGCATACGAGTAGACCCTTT	21	3	0
	80180_count=3	CTGCATACGAGTAGACCCTTTCT	23	3	0
36	gga-miR-146c	TGAGAACTGAATTCCATGGACTG
	43_count=12978, gga-miR-146c_R-1	TGAGAACTGAATTCCATGGACT	22	12978	0
	63_count=9261	TGAGAACTGAATTCCATGGACTG	23	9261	0
	269_count=1780	TGAGAACTGAATTCCATGGAC	21	1780	0
	410_count=1085	AACTGAATTCCATGGACTGG	20	1085	0
	1168_count=317	TGAGAACTGAATTCCATG	18	317	0
	2190_count=173	AACTGAATTCCATGGACTG	19	173	0
	2542_count=150	AACTGAATTCCATGGACT	18	150	0
	2729_count=140	TGAGAACTGAATTCCATGG	19	140	0
	4432_count=89	TGAGAACTGAATTCCATGGA	20	89	0
	6096_count=64	TGAGAACTGAATTCCATGGACTGG	24	64	0
	7575_count=52	AGAACTGAATTCCATGGACTGG	22	52	0
	7789_count=50	AGAACTGAATTCCATGGACTG	21	50	0
	7847_count=50	TGAGAACTGAATTCCATGGACTGGT	25	50	0
	8071_count=48	TGAGAACTGAATTCCAT	17	48	0
	10711_count=36	AACTGAATTCCATGGAC	17	36	0
	12012_count=31	AGAACTGAATTCCATGGACT	20	31	0
	13769_count=27	CTGAATTCCATGGACT	16	27	0
	15062_count=24	AACTGAATTCCATGGACTGGT	21	24	0
	15902_count=22	TGAGAACTGAATTCCA	16	22	0
	18695_count=18	CTGAATTCCATGGACTG	17	18	0
	20202_count=17	GAACTGAATTCCATGGACTGG	21	17	0
	21081_count=16	ACTGAATTCCATGGACTG	18	16	0
	23696_count=14	AACTGAATTCCATGGACTGGTT	22	14	0
	23782_count=13	AGAACTGAATTCCATGGACTGGT	23	13	0
	28252_count=11	AGAACTGAATTCCATGGAC	19	11	0
	36331_count=8	TGAATTCCATGGACTG	16	8	0
	39881_count=7	CTGAGAACTGAATTCCATGGACT	23	7	0
	39489_count=7	GAGAACTGAATTCCATGGACT	21	7	0
	53600_count=4	GAGAACTGAATTCCATGGACTG	22	4	0
	53027_count=4	CTGAGAACTGAATTCCATGGACTG	24	4	0
	63393_count=4	AACTGAATTCCATGGA	16	4	0
	55951_count=4	GAACTGAATTCCATGGACTGGT	22	4	0
[truncated: 1,693 more rows]

## Sheet: MD lymphoma
IsomiRs for known chicken miRNAs in MD lymphoma
ID	#sequ_seq_ID	Sequence	Length	Count	#of errorc
1	gga-let-7i	TGAGGTAGTAGTTTGTGCTGTa
	31_count=19997, gga-let-7i_R+1	TGAGGTAGTAGTTTGTGCTGTTb	22	19997	0
	201_count=1891	TGAGGTAGTAGTTTGTGCTGT	21	1891	0
	2148_count=114	TGAGGTAGTAGTTTGTGCTG	20	114	0
	2372_count=103	TGAGGTAGTAGTTTGTGCTGTTG	23	103	0
	13123_count=17	TGAGGTAGTAGTTTGTGCT	19	17	0
	17838_count=11	TGAGGTAGTAGTTTGTGC	18	11	0
	21715_count=9	TGAGGTAGTAGTTTGT	16	9	0
	24645_count=7	TGAGGTAGTAGTTTGTG	17	7	0
	37003_count=4	CTGAGGTAGTAGTTTGTGCTGTT	23	4	0
	51272_count=3	CTGAGGTAGTAGTTTGTGCTGT	22	3	0
	42228_count=3	AGGTAGTAGTTTGTGCTGTT	20	3	0
	49734_count=3	GAGGTAGTAGTTTGTGCTGTT	21	3	0
	87_count=5321	TGAGGTAGTAGTTTGTGCTGTTT	23	5321	1
	116_count=3633	TGAGGTAGTAGTTTGTGCTGTTA	23	3633	1
	654_count=445	TGAGGTAGTCGTTTGTGCTGTT	22	445	1
	1588_count=158	TGCGGTAGTAGTTTGTGCTGTT	22	158	1
	1920_count=129	TGAGGTCGTAGTTTGTGCTGTT	22	129	1
	2624_count=94	TGAGGTAGCAGTTTGTGCTGTT	22	94	1
	3175_count=76	TGAGGAAGTAGTTTGTGCTGTT	22	76	1
	3556_count=68	TGAGGCAGTAGTTTGTGCTGTT	22	68	1
	4030_count=60	TGAGGTAGTAGTTTTTGCTGTT	22	60	1
	5579_count=43	TGAGGTAGTAGTTTGTGTTGTT	22	43	1
	5709_count=42	TGAGGTAGTAGTTTGTGCTGTTC	23	42	1
	6098_count=39	TGAGGTAGTCGTTTGTGCTGT	21	39	1
	6393_count=37	TGAGGTAGTAGTTTGTGCTTTT	22	37	1
	6921_count=34	TGAGGTAGTAGTTTGCGCTGTT	22	34	1
	7447_count=32	TGAGGTAGTAGTTTGTGCTGTA	22	32	1
	7904_count=30	TGAGGTAGTAGTTTGTTCTGTT	22	30	1
	8316_count=28	TGAGGTAGTAGTTTGTGCAGTT	22	28	1
	8697_count=27	TGAGGTAGAAGTTTGTGCTGTT	22	27	1
	9361_count=25	TGAGGTAGTAGATTGTGCTGTT	22	25	1
	9461_count=24	TGAGGTAGTAGGTTGTGCTGTT	22	24	1
	10512_count=22	TGAGGTAGTAGTTTGTGCTGTTAG	24	22	1
	10465_count=22	NGAGGTAGTAGTTTGTGCTGTT	22	22	1
	11029_count=20	TAAGGTAGTAGTTTGTGCTGTT	22	20	1
	11428_count=20	TGAGGTAGTAGTTTGTGATGTT	22	20	1
	12132_count=18	TGAGGTAGTAGTTTGTGCTGCT	22	18	1
	12063_count=18	CGAGGTAGTAGTTTGTGCTGTT	22	18	1
	12205_count=18	TGAGGTAGTAGTTTGTGCTGTTGT	24	18	1
	12749_count=17	TGAGGTAGTAGTTTGTGCTGTTGA	24	17	1
	13157_count=16	TGAGGTAGTAGTTTGTNCTGTT	22	16	1
	13328_count=16	TGAGGTAGTAGTTTATGCTGTT	22	16	1
	13438_count=16	TGAGGTAGTAGCTTGTGCTGTT	22	16	1
	13812_count=16	TGCGGTAGTAGTTTGTGCTGT	21	16	1
	14563_count=15	TGAGGTAGTAGTTTGTACTGTT	22	15	1
	14430_count=15	TGAGGTAGTAGTTTGTGCTGNT	22	15	1
	15070_count=14	TGANGTAGTAGTTTGTGCTGTT	22	14	1
	15342_count=14	TGAGGTCGTAGTTTGTGCTGT	21	14	1
	16527_count=12	TGAGGTAGTAGTTTGNGCTGTT	22	12	1
	18758_count=11	TGAGGTAGTAGTTGTGCTGTT	21	11	1
	18052_count=11	TGAGGTAGTAGTNTGTGCTGTT	22	11	1
	17657_count=11	TGAGGTAGTAGTTTGTGCTTT	21	11	1
	18420_count=11	TGAGGTAGTAGTTTNTGCTGTT	22	11	1
	18764_count=11	TGAGGTAGNAGTTTGTGCTGTT	22	11	1
	20218_count=10	TGAGGTAGTAGTTTGTGCCGTT	22	10	1
	19521_count=10	TGAGGTAGCAGTTTGTGCTGT	21	10	1
	19219_count=10	TGAGGTAGTAGTTTGTGCTATT	22	10	1
	19462_count=10	TGAGGTAGTAGTTTGTGCTNTT	22	10	1
	20246_count=10	TGAGGTAGTAGTCTGTGCTGTT	22	10	1
	21206_count=9	AGAGGTAGTAGTTTGTGCTGTT	22	9	1
	21834_count=9	TGGGGTAGTAGTTTGTGCTGTT	22	9	1
	20879_count=9	TGAGGTAGTAGTTTGTGTTGT	21	9	1
	21724_count=9	TGAGGTAGTAGTTTGTGNTGTT	22	9	1
	20641_count=9	TNAGGTAGTAGTTTGTGCTGTT	22	9	1
	20668_count=9	TGAGGTAGTAGTTTGTGCNGTT	22	9	1
	22662_count=8	TGAGGTAGTNGTTTGTGCTGTT	22	8	1
	23039_count=8	TGNGGTAGTAGTTTGTGCTGTT	22	8	1
	22564_count=8	TGATGTAGTAGTTTGTGCTGTT	22	8	1
	23560_count=8	TGAGGTAGTAGTTTGAGCTGTT	22	8	1
	23729_count=8	TGAGGTAGTANTTTGTGCTGTT	22	8	1
	22225_count=8	TGAGGNAGTAGTTTGTGCTGTT	22	8	1
	22296_count=8	TGAGGTAGTAGTTTGTGGTGTT	22	8	1
	23701_count=8	TGAGGTAGTAGTTCGTGCTGTT	22	8	1
	23610_count=8	TGAGGTAGTAGNTTGTGCTGTT	22	8	1
	23515_count=8	TGAGGTAGTAGTTTGTGCTGAT	22	8	1
	23219_count=8	TGAGGTAGTAGTTTTTGCTGT	21	8	1
	25327_count=7	TGAGGTACTAGTTTGTGCTGTT	22	7	1
	25319_count=7	TGAGGAAGTAGTTTGTGCTGT	21	7	1
	26204_count=7	TGAGGTAGTAATTTGTGCTGTT	22	7	1
	25536_count=7	TGAGGTAGTAGTTTGTGCTGTC	22	7	1
	25188_count=7	TGAGGGAGTAGTTTGTGCTGTT	22	7	1
	25220_count=7	TGAGGTAGTAGTTTGTCCTGTT	22	7	1
	26478_count=7	TGAGGTNGTAGTTTGTGCTGTT	22	7	1
	28864_count=6	TGAGGTAGTAGTTTGTGCTGTN	22	6	1
	29273_count=6	TGAGGTAGTATTTTGTGCTGTT	22	6	1
	27540_count=6	TGAGGTAGTCGTTTGTGCTGTTG	23	6	1
	28561_count=6	TGAGGTGGTAGTTTGTGCTGTT	22	6	1
	31732_count=5	TGAGGCAGTAGTTTGTGCTGT	21	5	1
	31491_count=5	TGAGGTAGTAGTTTGTGCTT	20	5	1
	31744_count=5	TGAGATAGTAGTTTGTGCTGTT	22	5	1
	31707_count=5	CGCTGAGGTAGTAGTTTGTGCTGTT	25	5	1
	33722_count=5	TGAGGTAATAGTTTGTGCTGTT	22	5	1
	30836_count=5	TGAGGTANTAGTTTGTGCTGTT	22	5	1
	32818_count=5	TGAGGTAGTAGTTNGTGCTGTT	22	5	1
	36590_count=4	TGAGGTATTAGTTTGTGCTGTT	22	4	1
	36132_count=4	TGAGGTAGTAGTTTGTTCTGT	21	4	1
	39475_count=4	TGAGGTAGTAGTTTCTGCTGTT	22	4	1
	38891_count=4	TGAGGTAGTACTTTGTGCTGTT	22	4	1
	38628_count=4	TGAGGTAGTAGTTTGAGCTGT	21	4	1
	36123_count=4	TGAGGTAGTAGTTTGTGCTCTT	22	4	1
	40119_count=4	TGAGGTAGTAGTTTGTGCTGA	21	4	1
	39437_count=4	TGAGGTAGTAGTTGTGCTGT	20	4	1
	37358_count=4	TGAGGTAGTAGTTAGTGCTGTT	22	4	1
	40176_count=4	TGAGGTAGTAGTATGTGCTGTT	22	4	1
	37847_count=4	TGAGNTAGTAGTTTGTGCTGTT	22	4	1
	37809_count=4	TGAGGTAGTAGTTTGTGCTGTTN	23	4	1
	52575_count=3	TGTGGTAGTAGTTTGTGCTGTT	22	3	1
	50554_count=3	TGAGGTAGTAGCTTGTGCTGT	21	3	1
	51142_count=3	TGAGGTAGTCGTTTGTGCTG	20	3	1
	48898_count=3	NGAGGTAGTAGTTTGTGCTGT	21	3	1
	47164_count=3	TGAGGTAGAAGTTTGTGCTGT	21	3	1
2	gga-miR-99a*	CAAGCTCGCTTCTATGGGTCT
	8791_count=26, gga-miR-99a*_R+2	CAAGCTCGCTTCTATGGGTCTGT	23	26	0
	22612_count=8	CAAGCTCGCTTCTATGGGTCTG	22	8	0
	24769_count=7	CAAGCTCGCTTCTATGGGTCTGA	23	7	1
3	gga-miR-155	TTAATGCTAATCGTGATAGGGG
	171_count=2323, gga-miR-155_R+2	TTAATGCTAATCGTGATAGGGGTT	24	2323	0
	196_count=1956	TTAATGCTAATCGTGATAGGGGT	23	1956	0
	357_count=927	TTAATGCTAATCGTGATAGGGGTTT	25	927	0
	1125_count=227	TTAATGCTAATCGTGATAGGGGTTTT	26	227	0
	1378_count=183	TTAATGCTAATCGTGATAGGGG	22	183	0
	4569_count=53	TTAATGCTAATCGTGATAGGG	21	53	0
	14911_count=14	TAATGCTAATCGTGATAGGGGTT	23	14	0
	16329_count=13	TTAATGCTAATCGTGATAG	19	13	0
	19068_count=10	TTAATGCTAATCGTGATAGG	20	10	0
	32330_count=5	TTAATGCTAATCGTGATA	18	5	0
	46900_count=3	TAATGCTAATCGTGATAGGGGT	22	3	0
	2019_count=121	TTAATGCTAATCGTGATAGGGGTA	24	121	1
	2575_count=95	TTAATGCTAATCGTGATAGGGGTAT	25	95	1
	2785_count=87	TTAATGCTAATCGTGATAGGGGA	23	87	1
	4103_count=59	TTAATGCTAATCGTGATAGGGGTTA	25	59	1
	7014_count=34	TTAATGCTAATCGTGCTAGGGGT	23	34	1
	8750_count=27	TTAATGCTAATCGTGCTAGGGGTT	24	27	1
	9223_count=25	TTAATGCTACTCGTGATAGGGGTT	24	25	1
	9707_count=24	TTAATGCTACTCGTGATAGGGGT	23	24	1
	11843_count=19	TTAATGCTAATCGTGATAGGGGTTAT	26	19	1
	11825_count=19	TTAATGCTAATCGTGATAGGGGAT	24	19	1
	14295_count=15	TTAATGCTAATCGTGATCGGGGTT	24	15	1
	14487_count=15	TTAATGCTAATCGTGATAGGGA	22	15	1
	14878_count=14	TTCATGCTAATCGTGATAGGGGTT	24	14	1
	16007_count=13	TTAATGCTCATCGTGATAGGGGT	23	13	1
	16341_count=13	TTAATGCTAATCGTGATCGGGGT	23	13	1
	16552_count=12	TTAATGCTAATCGTGATAGGGGTTGT	26	12	1
	17755_count=11	TTAATGCTAATCGTGCTAGGGGTTT	25	11	1
	18501_count=11	TTAATGCTCATCGTGATAGGGGTT	24	11	1
	18727_count=11	TTAATGCTAATCGTGATAGTGGTT	24	11	1
	19456_count=10	TTAATGCTAATCGTGATAGGGGCT	24	10	1
	24850_count=7	TTAATGCTACTCGTGATAGGGGTTT	25	7	1
	28058_count=6	TTAATGCTAATCGTAATAGGGGT	23	6	1
	28988_count=6	TTAATGCTAATCGTGATAGTGGT	23	6	1
	27228_count=6	TTAATGCTAATCGTGATAGGGGTGT	25	6	1
	31692_count=5	TTAATGCTAATCGTGATAGGGGC	23	5	1
	31905_count=5	TTAATGCTAATCGTGATCGGGGTTT	25	5	1
	32542_count=5	TTAATGCTAATCGTGATAGGGGATT	25	5	1
	33544_count=5	TTCATGCTAATCGTGATAGGGGT	23	5	1
	34025_count=5	TTAATGCTAATCGTGATAGGGGCTT	25	5	1
	33562_count=5	TTAATGCTAATCGTGATAGGGTTT	24	5	1
	33081_count=5	TTAATGCTAATCGTGATAGGGGTATT	26	5	1
	40189_count=4	TTCATGCTAATCGTGATAGGGGTTT	25	4	1
	39151_count=4	TTTAATGCTAATCGTGATAGGGGT	24	4	1
	37733_count=4	TTAATGCTAATCGTGATAGGGGTG	24	4	1
	39841_count=4	TTAATGCTAATCTTGATAGGGGTT	24	4	1
	37126_count=4	TTAATGCTACTCGTGATAGGGG	22	4	1
	38971_count=4	TTAATGCTAATCGTGAAAGGGGT	23	4	1
	39099_count=4	TTAATGCTCATCGTGATAGGGGTTT	25	4	1
	38111_count=4	NTAATGCTAATCGTGATAGGGGT	23	4	1
	39452_count=4	TTAATGCTAATCGTGNTAGGGGT	23	4	1
	40710_count=4	NTAATGCTAATCGTGATAGGGGTT	24	4	1
	39826_count=4	CTAATGCTAATCGTGATAGGGGT	23	4	1
	41173_count=4	TTAATGCTAATCGTGATAGGGGTTG	25	4	1
	48209_count=3	TTAATGCTACTCGTGATAGGGGTTTT	26	3	1
	41903_count=3	TTAACGCTAATCGTGATAGGGGT	23	3	1
	42595_count=3	TTAATGCTAATCGTGATAGGGTT	23	3	1
	47567_count=3	TTAATGCTAATCGTGATAGGGGTTC	25	3	1
	51637_count=3	TTNATGCTAATCGTGATAGGGGT	23	3	1
	48912_count=3	TTAATGCTAATCGTGATAGNGGTT	24	3	1
	41778_count=3	TTAATGCTAATCGTGACAGGGGT	23	3	1
	51262_count=3	TTAATGCTAATCGTGATAAGGGT	23	3	1
	42474_count=3	TTAATGCTAATCGTGATAGGGGTC	24	3	1
	48169_count=3	TTAATGCTAATCNTGATAGGGGTT	24	3	1
	43228_count=3	TTAATGCTAATCGTAATAGGGGTT	24	3	1
	43219_count=3	TTAATACTAATCGTGATAGGGGT	23	3	1
	42911_count=3	TTAATGCTAATCATGATAGGGGTTT	25	3	1
	51863_count=3	TTAATGCTAATCGTGATAGGGT	22	3	1
	41617_count=3	CTAATGCTAATCGTGATAGGGGTT	24	3	1
	48181_count=3	TTAATGCTAATCGTGATCGGGG	22	3	1
	50364_count=3	TNAATGCTAATCGTGATAGGGGTT	24	3	1
	46323_count=3	TTAATGCTAATCGTGCTAGGGG	22	3	1
	47288_count=3	TTAATGCTAATCGTGCTAGGGGTTTT	26	3	1
4	gga-miR-460a	CCTGCATTGTACACACTGTGTG
	42842_count=3, gga-miR-460a_R-1	CCTGCATTGTACACACTGTGT	21	3	0
5	gga-miR-26a	TTCAAGTAATCCAGGATAGGC
	128_count=3326, gga-miR-26a_R+1	TTCAAGTAATCCAGGATAGGCT	22	3326	0
	2833_count=86	TTCAAGTAATCCAGGATAGGC	21	86	0
	8557_count=27	TTCAAGTAATCCAGGATAGGCTGT	24	27	0
	11294_count=20	TTCAAGTAATCCAGGATAG	19	20	0
	15184_count=14	TTCAAGTAATCCAGGATAGG	20	14	0
	15618_count=13	AAGTAATCCAGGATAGGCT	19	13	0
	50308_count=3	TCAAGTAATCCAGGATAGGCT	21	3	0
	50013_count=3	TTCAAGTAATCCAGGATAGGCTGTA	25	3	0
	1078_count=239	TTCAAGTAATCCAGGATAGGCTA	23	239	1
	1321_count=192	TTCAAGTAATCCAGGATAGGCTAT	24	192	1
	5103_count=47	TTCAAGTAATCCAGGATAGGCTC	23	47	1
	6574_count=36	TTCAAGTAATCCAGGATAGGCA	22	36	1
	7986_count=29	TTCAAGTAATCCAGGATCGGCT	22	29	1
	8690_count=27	TTCAAGTAATCCAGGCTAGGCT	22	27	1
	10184_count=22	TTCAAGTCATCCAGGATAGGCT	22	22	1
	12588_count=17	TTCAAGTAATCCAGGATAGGCTGA	24	17	1
	14404_count=15	TTCACGTAATCCAGGATAGGCT	22	15	1
	16435_count=13	TTCAAGTAATCCAGGATAGTCT	22	13	1
	16152_count=13	TTCCAGTAATCCAGGATAGGCT	22	13	1
	15608_count=13	TTCAAGTACTCCAGGATAGGCT	22	13	1
	18833_count=11	TTCAAGCAATCCAGGATAGGCT	22	11	1
	23037_count=8	TTCAAGTAATTCAGGATAGGCT	22	8	1
	26501_count=7	TTCAAGTAATCCCGGATAGGCT	22	7	1
	29152_count=6	TTCAAGTAATCCAGGATAGGCTTTA	25	6	1
	28175_count=6	TTCAAGTAATCNAGGATAGGCT	22	6	1
	32242_count=5	TTCAAGTAATCCNGGATAGGCT	22	5	1
	40753_count=4	TTCAAGTAATCCAGGATAGGAT	22	4	1
	40164_count=4	TTCAAGTAATCCAGGATAGGCC	22	4	1
	37781_count=4	TTCAAGTAATCTAGGATAGGCT	22	4	1
	37644_count=4	TTCAAGTAATCCAGGATAGGCTTTAT	26	4	1
	52033_count=3	TTCAAGTAATCCAGGATTGGCT	22	3	1
	46506_count=3	TTCAAGTAATCCAGGACAGGCT	22	3	1
	50187_count=3	TTCAAGTAATCCAGGAAAGGCT	22	3	1
	51934_count=3	TTCAAGTAATNCAGGATAGGCT	22	3	1
	48358_count=3	TTCAAGTAATCCAGGATNGGCT	22	3	1
	47051_count=3	TTCAAGTAATCCAGGATAAGCT	22	3	1
	44730_count=3	TTCAAGNAATCCAGGATAGGCT	22	3	1
	41916_count=3	TTCAAGAAATCCAGGATAGGCT	22	3	1
	42876_count=3	TTCAAGTAATCCAGGANAGGCT	22	3	1
	49855_count=3	TTCAAGTAATCCAGCATAGGCT	22	3	1
	43015_count=3	CTCAAGTAATCCAGGATAGGCT	22	3	1
	48026_count=3	TCAAGTAATCCAGGATAGGCTGA	23	3	1
	52376_count=3	TTTAAGTAATCCAGGATAGGCT	22	3	1
6	gga-miR-215	ATGACCTATGAATTGACAGAC
	23020_count=8, gga-miR-215_R+1	ATGACCTATGAATTGACAGACT	22	8	0
	24599_count=7	ATGACCTATGAATTGACAGA	20	7	0
	27005_count=6	ATGACCTATGAATTGACAGAC	21	6	0
7	gga-miR-30a-5p	TGTAAACATCCTCGACTGGAAG
	253_count=1403, gga-miR-30a-5p_R+2	TGTAAACATCCTCGACTGGAAGCT	24	1403	0
	435_count=715	TGTAAACATCCTCGACTGGAAGC	23	715	0
	1720_count=144	TGTAAACATCCTCGACTGGAAG	22	144	0
	3906_count=62	TGTAAACATCCTCGACTGGAA	21	62	0
	8337_count=28	TGTAAACATCCTCGACTGGA	20	28	0
	33467_count=5	TGTAAACATCCTCGACTGG	19	5	0
	50622_count=3	TGTAAACATCCTCGACTG	18	3	0
	4929_count=49	TGTAAACATCATCGACTGGAAGCT	24	49	1
	5307_count=46	TGTAAACATCCTCGACTGGAAGA	23	46	1
	6020_count=40	TGTAAACATCCTCGACTGGAAGCA	24	40	1
	7650_count=31	TGTAAACATCCTCGACTGGAAGCTT	25	31	1
	14148_count=15	TGTAAACATCCTCGACTGGCAGCT	24	15	1
	14231_count=15	TGTAAACATCCTCGACTGGAAA	22	15	1
	14216_count=15	TGTAAACATCCTCGACTGGACGCT	24	15	1
	17724_count=11	TGTAACCATCCTCGACTGGAAGC	23	11	1
	19031_count=10	TGTAAACATCCTCGACTGGAAGT	23	10	1
	19443_count=10	TGTAAACATCTTCGACTGGAAGCT	24	10	1
	18910_count=10	TGTACACATCCTCGACTGGAAGCT	24	10	1
	18986_count=10	TGTAAACATCCTCGCCTGGAAGCT	24	10	1
	21263_count=9	TGTAAACATTCTCGACTGGAAGCT	24	9	1
	22546_count=8	TGTAAACATCCTCGACTGGCAGC	23	8	1
	26435_count=7	TGTAAACATCCACGACTGGAAGCT	24	7	1
	25898_count=7	TGTAAACATCCTCGACTGGACGC	23	7	1
	26994_count=6	TGTAAACATCCTCGACTGGAAGCC	24	6	1
	28822_count=6	TGTAAACATCCTCGACTTGAAGCT	24	6	1
	26921_count=6	TGTAACCATCCTCGACTGGAAGCT	24	6	1
	31558_count=5	TGTAAACATCCTCGACTGGAAGCTAT	26	5	1
	31279_count=5	TGTAAACATCATCGACTGGAAGC	23	5	1
	31680_count=5	TGTACACATCCTCGACTGGAAGC	23	5	1
	34933_count=4	TGTAAACATCCTNGACTGGAAGCT	24	4	1
	40557_count=4	TGTAAACCTCCTCGACTGGAAGCT	24	4	1
	44880_count=3	TGTAAACATCCNCGACTGGAAGCT	24	3	1
	49478_count=3	TGTAAACATCCTCGACTGGAAGGT	24	3	1
	42006_count=3	TGTAAACANCCTCGACTGGAAGC	23	3	1
	51407_count=3	TGTAAACATCCGCGACTGGAAGCT	24	3	1
	47552_count=3	TGTAAACATCCTCGACTTGAAGC	23	3	1
	45059_count=3	TGTAAACATCCTCNACTGGAAGCT	24	3	1
	42195_count=3	TGTNAACATCCTCGACTGGAAGCT	24	3	1
	49354_count=3	TGTAAACATCCCGACTGGAAGCT	23	3	1
	51980_count=3	TGTAAACATCCTCGACTGGCAG	22	3	1
	47647_count=3	TGTAAACATCCTCGCCTGGAAGC	23	3	1
	44617_count=3	TGTAAACCTCCTCGACTGGAAGC	23	3	1
	44583_count=3	TGTGAACATCCTCGACTGGAAGC	23	3	1
	42445_count=3	TGTAAACATCCTCGACTGGAAGCTA	25	3	1
	44752_count=3	TGTAAACATCCTCGACTGGAAGCG	24	3	1
8	gga-miR-1329	TACAGTGATCACGTTACGATGG
	16268_count=13, gga-miR-1329_L-1R+3	ACAGTGATCACGTTACGATGGATT	24	13	0
	26555_count=7	TACAGTGATCACGTTACGATGG	22	7	0
	27483_count=6	TACAGTGATCACGTTACGATGGA	23	6	0
	28127_count=6	ACAGTGATCACGTTACGATGGAT	23	6	0
	31980_count=5	TACAGTGATCACGTTACGATGGATT	25	5	0
	31105_count=5	TACAGTGATCACGTTACGATGGAT	24	5	0
9	gga-miR-223	TGTCAGTTTGTCAAATACCCC
	2118_count=116, gga-miR-223_R+2	TGTCAGTTTGTCAAATACCCCAA	23	116	0
	3228_count=75	TGTCAGTTTGTCAAATACCCCA	22	75	0
	14787_count=14	GTCAGTTTGTCAAATACCCCAA	22	14	0
	28360_count=6	GTCAGTTTGTCAAATACCCCA	21	6	0
	33474_count=5	TGTCAGTTTGTCAAATACCCC	21	5	0
	2210_count=111	TGTCAGTTTGTCAAATACCCCAT	23	111	1
	3176_count=76	TGTCAGTTTGTCAAATACCCCAAT	24	76	1
	25910_count=7	GTCAGTTTGTCAAATACCCCAAT	23	7	1
	30573_count=5	TGTCAGTTTGTCAAATACCCCAAA	24	5	1
	36001_count=4	TGTCAGTTTGTCAAATACCCCCA	23	4	1
	40344_count=4	GTCAGTTTGTCAAATACCCCAT	22	4	1
	46152_count=3	TGTCCGTTTGTCAAATACCCCAA	23	3	1
10	gga-miR-1663	TGGCATCCAGAACAGCGGTAC
	31816_count=5, gga-miR-1663_R+1	TGGCATCCAGAACAGCGGTACC	22	5	0
	40319_count=4	TGGCATTCAGAACAGCGGTACC	22	4	1
11	gga-miR-146b	TGAGAACTGAATTCCATAGGCG
	41_count=13414, gga-miR-146b_R+2	TGAGAACTGAATTCCATAGGCGTT	24	13414	0
	80_count=5587	TGAGAACTGAATTCCATAGGCGT	23	5587	0
	735_count=390	TGAGAACTGAATTCCATAGGCGTTA	25	390	0
	1058_count=245	TGAGAACTGAATTCCATAGGCG	22	245	0
	6203_count=39	GAGAACTGAATTCCATAGGCGTT	23	39	0
	11227_count=20	TGAGAACTGAATTCCATAGGC	21	20	0
	11200_count=20	TGAGAACTGAATTCCATAGGCGTTAA	26	20	0
	12035_count=18	TTGAGAACTGAATTCCATAGGCGT	24	18	0
	15455_count=14	TTGAGAACTGAATTCCATAGGCGTT	25	14	0
	21255_count=9	TGAGAACTGAATTCCAT	17	9	0
	31197_count=5	AACTGAATTCCATAGGCGTT	20	5	0
	37528_count=4	TGAGAACTGAATTCCATAGG	20	4	0
	38512_count=4	TGAGAACTGAATTCCATAG	19	4	0
	35038_count=4	TGAGAACTGAATTCCA	16	4	0
	49459_count=3	TGAGAACTGAATTCCATA	18	3	0
	115_count=3648	TGAGAACTGAATTCCATAGGCGTTT	25	3648	1
	1164_count=217	TGAGAACTGCATTCCATAGGCGTT	24	217	1
	2093_count=117	TGAGAACTGCATTCCATAGGCGT	23	117	1
	2204_count=111	TGAGCACTGAATTCCATAGGCGTT	24	111	1
	2959_count=82	TGAGAACTGAATTCCCTAGGCGTT	24	82	1
	3143_count=77	TGAGAACTGAATTCCATCGGCGTT	24	77	1
	3550_count=68	TGAGAACTGACTTCCATAGGCGTT	24	68	1
	4820_count=50	TGAGAACTGAATTCCATAGGCGTTAT	26	50	1
	4913_count=49	TGAGAACTGAATTCCATAGGCGTA	24	49	1
	5599_count=43	TGAGAACTGAATTCCATAGTCGTT	24	43	1
	5910_count=41	TGAGAACTGAATTCCATAGGCGCT	24	41	1
	5814_count=41	TGAGAACTGAATTCCATCGGCGT	23	41	1
	6303_count=38	TGAGAACTGAATTCCCTAGGCGT	23	38	1
	6373_count=37	TGAGCACTGAATTCCATAGGCGT	23	37	1
	6903_count=34	TGCGAACTGAATTCCATAGGCGTT	24	34	1
	8039_count=29	TGAGAACTGACTTCCATAGGCGT	23	29	1
	9277_count=25	TGAGACCTGAATTCCATAGGCGTT	24	25	1
	9338_count=25	TGAGAACTGAATTCCATAGGAGTT	24	25	1
	9914_count=23	TGAGAACTGAATTCCATAGGCGTTTA	26	23	1
	10202_count=22	TGAGAACTAAATTCCATAGGCGTT	24	22	1
	10688_count=21	TGAGAACTGAATTCCATAGTCGT	23	21	1
	10656_count=21	TGAGAACTGAATTCCATAGGCGC	23	21	1
	11019_count=20	TGAGAACTGAATTCCATAGGCGAT	24	20	1
	10990_count=20	CGAGAACTGAATTCCATAGGCGTT	24	20	1
	11644_count=19	AGAGAACTGAATTCCATAGGCGTT	24	19	1
	12318_count=18	TGAGAACTGAATTCCATAGGAGT	23	18	1
	12270_count=18	TGAGAACTGAATTACATAGGCGTT	24	18	1
	12798_count=17	TGCGAACTGAATTCCATAGGCGT	23	17	1
	13188_count=16	TGAGAACTGAATTCCATAGGCGA	23	16	1
	13959_count=15	TGAGAACTGAATTCCATAGGCGTTG	25	15	1
	14843_count=14	TNAGAACTGAATTCCATAGGCGTT	24	14	1
	14711_count=14	TGAGAACTGAATTCCATAGGCGTC	24	14	1
	17508_count=12	GAGAACTGAATTCCATAGGCGTTT	24	12	1
	17232_count=12	TGAGAACTGNATTCCATAGGCGTT	24	12	1
	16826_count=12	TGAGAACTAAATTCCATAGGCGT	23	12	1
	18036_count=11	TGAGAACTGAACTCCATAGGCGTT	24	11	1
	18679_count=11	NGAGAACTGAATTCCATAGGCGTT	24	11	1
	18343_count=11	CGAGAACTGAATTCCATAGGCGT	23	11	1
	18646_count=11	TGAAAACTGAATTCCATAGGCGTT	24	11	1
	18712_count=11	TGAGAACTGAATTCCATATGCGTT	24	11	1
	19868_count=10	TGATAACTGAATTCCATAGGCGTT	24	10	1
	19495_count=10	TGAGAACTGAATTCTATAGGCGTT	24	10	1
	19711_count=10	TGAGAACNGAATTCCATAGGCGTT	24	10	1
	19171_count=10	TGAGAACTGAATTACATAGGCGT	23	10	1
	20329_count=10	TGAGAACTGAATTCAATAGGCGTT	24	10	1
	21240_count=9	TGAGAACTGAATTCCATAGGCGTN	24	9	1
	21927_count=9	AGAGAACTGAATTCCATAGGCGT	23	9	1
	22125_count=8	TGAGACCTGAATTCCATAGGCGT	23	8	1
	23260_count=8	NGAGAACTGAATTCCATAGGCGT	23	8	1
	22408_count=8	TGAGAACTGAATTTCATAGGCGT	23	8	1
	22240_count=8	TAAGAACTGAATTCCATAGGCGTT	24	8	1
	22476_count=8	TGAGAACTGAATTCCACAGGCGTT	24	8	1
	23060_count=8	TGAGANCTGAATTCCATAGGCGTT	24	8	1
	23652_count=8	TGAGAACCGAATTCCATAGGCGTT	24	8	1
	24663_count=7	TGAGAACTGAATTTCATAGGCGTT	24	7	1
	25869_count=7	TGAGAACTGAATTCCATAGGCGTAA	25	7	1
	26019_count=7	TGAGAACTGAATTCCATAGGCAT	23	7	1
	25892_count=7	TGAGNACTGAATTCCATAGGCGTT	24	7	1
	25903_count=7	TGAGAACTGAATTCCANAGGCGTT	24	7	1
	24810_count=7	TGAGAACTGAATTCCATAGGCATT	24	7	1
	26618_count=7	TGAGAACTGAATTCCNTAGGCGTT	24	7	1
	24969_count=7	TGAGAACTGAATTCCATAGGCA	22	7	1
	26254_count=7	TGNGAACTGAATTCCATAGGCGTT	24	7	1
	26459_count=7	TGAGAACTGAATTCCATAGGCNTT	24	7	1
	28471_count=6	TGAGAACTGAATTCCATAGNCGT	23	6	1
	26948_count=6	TGAGAACTGAATCCCATAGGCGTT	24	6	1
	29894_count=6	TGAGAACTGAATTCCATAAGCGT	23	6	1
	27479_count=6	TGAGAACTGAATTCCATAGACGTT	24	6	1
	29356_count=6	TGAGAACTGAATTCCATAGGCGNT	24	6	1
	28122_count=6	TGAGNACTGAATTCCATAGGCGT	23	6	1
	26868_count=6	TNAGAACTGAATTCCATAGGCGT	23	6	1
	27673_count=6	TGAGAACTGAATTNCATAGGCGTT	24	6	1
	29217_count=6	TGAGAACTCAATTCCATAGGCGTT	24	6	1
	27213_count=6	TGAGAACTGAATTCCATANGCGTT	24	6	1
	27896_count=6	TGAGAACTGAATTCTATAGGCGT	23	6	1
	27974_count=6	TGAGAACTGAATTCCATACGCGTT	24	6	1
	34213_count=5	TGATAACTGAATTCCATAGGCGT	23	5	1
	32650_count=5	TGAGCACTGAATTCCATAGGCGTTA	25	5	1
	32409_count=5	TGAGAACTGGATTCCATAGGCGTT	24	5	1
	33852_count=5	TGAGAACTNAATTCCATAGGCGT	23	5	1
	33010_count=5	TGAGAACCGAATTCCATAGGCGT	23	5	1
	31247_count=5	TGAGAACTGANTTCCATAGGCGTT	24	5	1
	31089_count=5	TGAGAACTGAATTCCATAGNCGTT	24	5	1
	32099_count=5	TGGGAACTGAATTCCATAGGCGTT	24	5	1
	30385_count=5	TGAGAACTNAATTCCATAGGCGTT	24	5	1
	32559_count=5	TGANAACTGAATTCCATAGGCGTT	24	5	1
	30217_count=5	TCAGAACTGAATTCCATAGGCGT	23	5	1
	34457_count=5	TGAGAACTGNATTCCATAGGCGT	23	5	1
	33769_count=5	GGAGAACTGAATTCCATAGGCGTT	24	5	1
	30658_count=5	TGAGAACTGAGTTCCATAGGCGT	23	5	1
	34065_count=5	TGAGAACTGAATNCCATAGGCGTT	24	5	1
	32509_count=5	TGAGAACTGAATTCCATATGCGT	23	5	1
	34466_count=5	TGAGAANTGAATTCCATAGGCGTT	24	5	1
	30502_count=5	TGAGAAATGAATTCCATAGGCGTT	24	5	1
	33133_count=5	TGAGAATTGAATTCCATAGGCGTT	24	5	1
	30780_count=5	TGAGAACTGAATTCCATGGGCGTT	24	5	1
	30861_count=5	TGAGAACTGAATTCCATAGGCTTT	24	5	1
	31764_count=5	TGAGAACTGAATTCCAAAGGCGTT	24	5	1
	30466_count=5	TGAGAACTGAATTGCATAGGCGTT	24	5	1
	40677_count=4	TGAGAACTGAATTCCATAGGTGT	23	4	1
	39652_count=4	TGAGAACTGAATTCCATAGGCGTG	24	4	1
	38623_count=4	TGAGAACTGAATTCAATAGGCGT	23	4	1
	36449_count=4	TGAGAACTGAATTCCANAGGCGT	23	4	1
	39613_count=4	TGAGAACTGAACTCCATAGGCGT	23	4	1
	40277_count=4	TTAGAACTGAATTCCATAGGCGTT	24	4	1
	39079_count=4	TGAGAACTGAGTTCCATAGGCGTT	24	4	1
	40165_count=4	TGAAAACTGAATTCCATAGGCGT	23	4	1
	37407_count=4	TGAGAACTGAANTCCATAGGCGTT	24	4	1
	40975_count=4	CTGAGAACTGAATTCCATAGGCGTT	25	4	1
	34686_count=4	TCAGAACTGAATTCCATAGGCGTT	24	4	1
	35913_count=4	TGAGAACTGAATTCCATAGGCGN	23	4	1
	47466_count=3	TGAGAACTGAATTCCATAAGCGTT	24	3	1
	51843_count=3	TAAGAACTGAATTCCATAGGCGT	23	3	1
	46949_count=3	TGAGAACTGAATTCCCTAGGCG	22	3	1
	49616_count=3	TGAGAACTGAATTCCAAAGGCGT	23	3	1
	46067_count=3	TGAGAACTGAATTCCATAGGGGTT	24	3	1
	51639_count=3	TGACAACTGAATTCCATAGGCGTT	24	3	1
	46097_count=3	TGAGAACTGAATTCCCTAGGCGTTA	25	3	1
	42796_count=3	TGAGAGCTGAATTCCATAGGCGTT	24	3	1
	50830_count=3	TGAGATCTGAATTCCATAGGCGTT	24	3	1
	51201_count=3	TGAGAACTGAATTCCATANGCGT	23	3	1
	50709_count=3	TGAGAACTCAATTCCATAGGCGT	23	3	1
	42833_count=3	TGAGAACTGAATACCATAGGCGTT	24	3	1
	42174_count=3	TGAGAACTGAATTCCATCGGCG	22	3	1
	44683_count=3	TGAGAACTGAATTCCATGGGCGT	23	3	1
	45107_count=3	TGAGAACTGAATTCNATAGGCGTT	24	3	1
	41993_count=3	TGAGAACTGAATTCCATAGGTGTT	24	3	1
	42062_count=3	TGAGAACTGAATTCCATACGCGT	23	3	1
	46748_count=3	TGAGAACTGCATTCCATAGGCG	22	3	1
	46001_count=3	TGAGAACTGAATTCCATAGGNGTT	24	3	1
	45391_count=3	TGAGAACTGAATTCCATAGCCGTT	24	3	1
12	gga-miR-146b*	CCCTATGGATTCAGTTCTGC
	6336_count=38, gga-miR-146b*_L+2R+1	TGCCCTATGGATTCAGTTCTGCA	23	38	0
	15577_count=13	TGCCCTATGGATTCAGTTCTGC	22	13	0
	28797_count=6	TGCCCTATGGATTCAGTTCTGCAT	24	6	1
13	gga-miR-1c	TGGAATGGAAAGCAGTATGTAT
	15230_count=14, gga-miR-1c_8GT	TGGAATGTAAAGCAGTATGTAT	22	14	1
14	gga-miR-181a	AACATTCAACGCTGTCGGTGAGT
	181_count=2085, gga-miR-181a_R+2	AACATTCAACGCTGTCGGTGAGTTT	25	2085	0
	320_count=1094	AACATTCAACGCTGTCGGTGAGTT	24	1094	0
	492_count=611	AACATTCAACGCTGTCGGTGAGT	23	611	0
	1370_count=184	AACATTCAACGCTGTCGGTGAG	22	184	0
	3535_count=68	AACATTCAACGCTGTCGGTGA	21	68	0
	8856_count=26	AACATTCAACGCTGTCGGTG	20	26	0
	26656_count=7	ACATTCAACGCTGTCGGTGAGTTT	24	7	0
	2391_count=102	AACATTCAACGCTGTCGGTGAGGTT	25	102	1
	3686_count=66	AACATTCAACGCTGTCGGGGAGTTT	25	66	1
	5402_count=45	AACATTCAACGCTGTCGGTGAGA	23	45	1
	5598_count=43	AACATTCAACGCTGTCGGTGAGTTA	25	43	1
	5905_count=41	AACATTCAACGCTGTCGGTGCGTTT	25	41	1
	6824_count=35	AACATTCAACGCTGTCGGTGAGGT	24	35	1
	9730_count=24	AACATTCAACGCTGTCGGGGAGTT	24	24	1
	9889_count=23	AACATTCAACGCTGTCGGTGAGATT	25	23	1
	10602_count=21	AACATTCAACGCTGTCGGTTAGTTT	25	21	1
	12551_count=17	AACATTCAACGCTGTCGGTGAGG	23	17	1
	12961_count=17	AACATTCAACGCTGTCGGTGAGTA	24	17	1
	13643_count=16	AACATTCAACGCTGTCGGTGCGTT	24	16	1
	14873_count=14	AACATTCAACGCTGTCGGTTAGTT	24	14	1
	17122_count=12	AACATTCAACGCTGTCGGCGAGTT	24	12	1
	19389_count=10	AACATTCCACGCTGTCGGTGAGTTT	25	10	1
	20205_count=10	AACATTCAACGCTGTCGGCGAGTTT	25	10	1
	23196_count=8	AACATTCAACGCTGTCGGTGAGAT	24	8	1
	22622_count=8	AACATTCAACGCTGTCGGGGAGT	23	8	1
	23782_count=8	AACATTCAACGCTGTCGGTGAGCTT	25	8	1
	23598_count=8	AACCTTCAACGCTGTCGGTGAGTTT	25	8	1
	23246_count=8	AACATTCAACGCTGTCGGTGAGCT	24	8	1
	24568_count=7	AACATTCAACGCTGTCGGTGCGT	23	7	1
	26701_count=7	AACATTCAACGCTGTCGGTGAGTTTA	26	7	1
	29752_count=6	AACATTCAACGCTGTCGGCGAGT	23	6	1
	27500_count=6	AACATTCAACGCTGTCGGTGAGC	23	6	1
	34016_count=5	AACATTCAACGCTGTCGGTGAGTTC	25	5	1
	32424_count=5	AACATTCAACGCTGTCGGGGA	21	5	1
	33537_count=5	AACATTCAACGCTGTCGGAGAGTT	24	5	1
	33700_count=5	AACATTCAACGCTGTCGGAGAGTTT	25	5	1
	31530_count=5	AACATTCAACGCTGTCGGTTAGT	23	5	1
	31474_count=5	AACCTTCAACGCTGTCGGTGAGTT	24	5	1
	38799_count=4	ACCATTCAACGCTGTCGGTGAGTTT	25	4	1
	37355_count=4	AACATTCAACACTGTCGGTGAGTTT	25	4	1
	36066_count=4	ACCATTCAACGCTGTCGGTGAGT	23	4	1
	37274_count=4	AACATTCAACGCTGTTGGTGAGTTT	25	4	1
	37962_count=4	AACATTCACCGCTGTCGGTGAGTT	24	4	1
	39805_count=4	AACATTCAACGCTGTCGTTGAGTTT	25	4	1
	34733_count=4	AACATTCAACGCTGTCGGTGT	21	4	1
	43475_count=3	AACATTCANCGCTGTCGGTGAGTTT	25	3	1
	47105_count=3	AACATTCACCGCTGTCGGTGAGTTT	25	3	1
	49986_count=3	ACCATTCAACGCTGTCGGTGAGTT	24	3	1
	43206_count=3	AACCTTCAACGCTGTCGGTGAGT	23	3	1
	47781_count=3	AACATTCAACGCTGTCGGAGAGT	23	3	1
	45325_count=3	AACATTCAACGCTGTCGGTGCG	22	3	1
	52501_count=3	AACATTCCACGCTGTCGGTGAGT	23	3	1
	47469_count=3	AACATTCAACGCTGTCGGCGAG	22	3	1
	46577_count=3	AACATTCAACGCTGTCGGTGGGTTT	25	3	1
	46674_count=3	CACATTCAACGCTGTCGGTGAGTTT	25	3	1
15	gga-miR-199	CCCAGTGTTCAGACTACCTGTTC
	6174_count=39, gga-miR-199_R-1	CCCAGTGTTCAGACTACCTGTT	22	39	0
	14530_count=15	CCCAGTGTTCAGACTACCTGTTC	23	15	0
	29536_count=6	CCCAGTGTTCAGACTACCTGT	21	6	0
	37700_count=4	CCCAGTGTTCAGACTACCTGTTT	23	4	1
16	gga-miR-199*	TACAGTAGTCTGCACATTGG
	98_count=4351, gga-miR-199*_L-1R+3	ACAGTAGTCTGCACATTGGTTA	22	4351	0
	103_count=4038	ACAGTAGTCTGCACATTGGTT	21	4038	0
	274_count=1319	TACAGTAGTCTGCACATTGGTT	22	1319	0
	785_count=357	TACAGTAGTCTGCACATTGGTTA	23	357	0
	828_count=334	CAGTAGTCTGCACATTGGTTA	21	334	0
	1841_count=134	ACAGTAGTCTGCACATTGGT	20	134	0
	1850_count=133	CAGTAGTCTGCACATTGGTT	20	133	0
	2277_count=107	TACAGTAGTCTGCACATTGGT	21	107	0
	23642_count=8	ACAGTAGTCTGCACATTGG	19	8	0
	32090_count=5	AGTAGTCTGCACATTGGTTA	20	5	0
	40623_count=4	CAGTAGTCTGCACATTGGT	19	4	0
	403_count=788	ACAGTAGTCTGCACATTGGTTAA	23	788	1
	513_count=586	ACAGTAGTCTGCACATTGGTTT	22	586	1
	522_count=578	ACAGTAGTCTGCACATTGGTTAT	23	578	1
	869_count=312	TACAGTAGTCTGCACATTGGTTT	23	312	1
	3778_count=64	TACAGTAGTCTGCACATTGGTTAT	24	64	1
	3768_count=64	ACAGTAGTCTGCACCTTGGTT	21	64	1
	4732_count=51	ACAGTAGTCTGCCCATTGGTT	21	51	1
	5145_count=47	CAGTAGTCTGCACATTGGTTAA	22	47	1
	5557_count=44	ACAGTAGTCTGCCCATTGGTTA	22	44	1
	5646_count=43	ACAGTAGTCTGCACCTTGGTTA	22	43	1
	7232_count=33	CAGTAGTCTGCACATTGGTTAT	22	33	1
	7392_count=32	ACAGTAGTCTGCACATTGGCTA	22	32	1
	8443_count=28	ACAGTAGTCTGCACATTGGAT	21	28	1
	9656_count=24	ACAGTAGTCTGCACATTGGATA	22	24	1
	9807_count=23	TACAGTAGTCTGCACCTTGGTT	22	23	1
	10182_count=22	ACAGTAGTCTGCACATTGGGT	21	22	1
	10636_count=21	ACAGTAGTCTGCACATTGGTAA	22	21	1
	10831_count=21	TACAGTAGTCTGCACATTGGTTAA	24	21	1
	11125_count=20	ACAGTAGTCTGCACATTTGTT	21	20	1
	11632_count=19	ACAGTCGTCTGCACATTGGTT	21	19	1
	12298_count=18	ACAGTAGTCTGCACATTGGGTA	22	18	1
	12952_count=17	ACAGTAGTCTGCACATTGGTA	21	17	1
	13880_count=15	ACCGTAGTCTGCACATTGGTT	21	15	1
	15372_count=14	TACAGTAGTCTGCACATTGGTA	22	14	1
	14936_count=14	ACAGTAGTCTGCACATTGGTTC	22	14	1
	18620_count=11	CCAGTAGTCTGCACATTGGTT	21	11	1
	18548_count=11	ACAGTAGTCTGCAAATTGGTT	21	11	1
	19977_count=10	ACAGTAGTCTGCACATTGGTTG	22	10	1
	19894_count=10	CCAGTAGTCTGCACATTGGTTA	22	10	1
	20647_count=9	ACAGTCGTCTGCACATTGGTTA	22	9	1
	21500_count=9	CAGTAGTCTGCACATTGGTTT	21	9	1
	21955_count=9	ACAGTAGTCTGCACATTTGTTA	22	9	1
	22716_count=8	ACAGTAGCCTGCACATTGGTT	21	8	1
	23706_count=8	NCAGTAGTCTGCACATTGGTT	21	8	1
	22459_count=8	ANAGTAGTCTGCACATTGGTT	21	8	1
	26232_count=7	ACAGTAGACTGCACATTGGTTA	22	7	1
	24648_count=7	ACAGTAGTCTTCACATTGGTT	21	7	1
	25895_count=7	TACAGTAGTCTGCCCATTGGTT	22	7	1
	31661_count=5	ACATTAGTCTGCACATTGGTT	21	5	1
	31196_count=5	ACCGTAGTCTGCACATTGGTTA	22	5	1
	30905_count=5	ACAGTAGTATGCACATTGGTTA	22	5	1
	30913_count=5	TACCGTAGTCTGCACATTGGTT	22	5	1
	30871_count=5	ACAGTAGTCTGCACATTGGTTATA	24	5	1
	32797_count=5	TCCAGTAGTCTGCACATTGGTT	22	5	1
	37167_count=4	ACAGTAGTCTGNACATTGGTTA	22	4	1
	38677_count=4	ACAGTAGTCTGCACATTGTTTA	22	4	1
	35699_count=4	ACAGTAGTCTGCACATTGGNTA	22	4	1
	37372_count=4	TACAGTAGTCTGCACCTTGGTTA	23	4	1
	36369_count=4	CACAGTAGTCTGCACATTGGTTA	23	4	1
	37289_count=4	ACAGTAGTCTGCNCATTGGTTA	22	4	1
	36295_count=4	ACAGTAGTCTGTACATTGGTT	21	4	1
	40038_count=4	ACAGTAGTTTGCACATTGGTTA	22	4	1
	40107_count=4	TACAGTAGTCTGCACATTGGTAA	23	4	1
	39160_count=4	ACAGTAGTCTGCACATTGGTCA	22	4	1
	36787_count=4	ACAGTAGTCNGCACATTGGTTA	22	4	1
	51279_count=3	ACAGTAGTCTGCACATTGATT	21	3	1
	42890_count=3	ACAGTAGTCTGCACATTGGTTAC	23	3	1
	45552_count=3	ACAGTAGTCTGCATATTGGTT	21	3	1
	50316_count=3	ACAGTAGTCTGCACATTGGTN	21	3	1
	51850_count=3	ACAGTAGTCTGCACNTTGGTTA	22	3	1
	46299_count=3	TACAGTAGTCTGCACATTGGAT	22	3	1
	50458_count=3	ACAGTAGTCAGCACATTGGTT	21	3	1
	49339_count=3	ACAGTAGTCTGCACGTTGGTT	21	3	1
	49414_count=3	ACAGTAGTATGCACATTGGTT	21	3	1
	51010_count=3	CAGTAGTCTGCACCTTGGTTA	21	3	1
	47760_count=3	ACAGTAGTCTGCACATCGGTT	21	3	1
	47294_count=3	ACAGTAGTCTGCACATTNGTTA	22	3	1
	44980_count=3	ACAGCAGTCTGCACATTGGTTA	22	3	1
	45293_count=3	ACAGTAGTCTGCACANTGGTT	21	3	1
	45563_count=3	ACAGTAGTCTCCACATTGGTT	21	3	1
	43808_count=3	TACAGTAGTCTGCCCATTGGTTA	23	3	1
	50551_count=3	ACAATAGTCTGCACATTGGTT	21	3	1
	43164_count=3	ACAGNAGTCTGCACATTGGTTA	22	3	1
	52538_count=3	ACAGTAGTCTGCACATNGGTTA	22	3	1
	49576_count=3	ACAGTAGTCTGCACCTTGGT	20	3	1
	51322_count=3	ACAGTAGACTGCACATTGGTT	21	3	1
17	gga-miR-147	GTGTGCGGAAATGCTTCTGC
	804_count=348, gga-miR-147_R+2	GTGTGCGGAAATGCTTCTGCTA	22	348	0
	8892_count=26	GTGTGCGGAAATGCTTCTGCT	21	26	0
	33220_count=5	GTGTGCGGAAATGCTTC	17	5	0
	35899_count=4	GTGTGCGGAAATGCTTCTGCTAC	23	4	0
	41978_count=3	TGTGCGGAAATGCTTCTGCTA	21	3	0
	41967_count=3	GTGTGCGGAAATGCTT	16	3	0
	3190_count=76	GTGTGCGGAAATGCTTCTGCTAT	23	76	1
	14531_count=15	GTGTGCGGAAATGCTTCTGCTAA	23	15	1
	21673_count=9	GTGTGCGGAAATGCTTCTGCTT	22	9	1
	28411_count=6	GTGTGCGGACATGCTTCTGCTA	22	6	1
	30627_count=5	GTGTGCGGAAATGCTTCTGCTC	22	5	1
	33643_count=5	GTGTGCGGCAATGCTTCTGCTA	22	5	1
18	gga-miR-1737	CAGCACTGCTGCGCTCGGTG
	12304_count=18, gga-miR-1737_L-1	AGCACTGCTGCGCTCGGTG	19	18	0
	49545_count=3	CAGCACTGCTGCGCTCGGTG	20	3	0
19	gga-miR-140	AGTGGTTTTACCCTATGGTAG
	23353_count=8, gga-miR-140_L+1	CAGTGGTTTTACCCTATGGTAG	22	8	0
	27727_count=6	CAGTGGTTTTACCCTATGGTAGT	23	6	1
20	gga-miR-140*	CCACAGGGTAGAACCACGGAC
	70_count=6951, gga-miR-140*_L+1	ACCACAGGGTAGAACCACGGAC	22	6951	0
	108_count=3853	TACCACAGGGTAGAACCACGGAC	23	3853	0
	124_count=3452	ACCACAGGGTAGAACCACGGA	21	3452	0
	203_count=1855	TACCACAGGGTAGAACCACGGA	22	1855	0
	1355_count=186	TACCACAGGGTAGAACCACGG	21	186	0
	1438_count=175	ACCACAGGGTAGAACCACGG	20	175	0
	3717_count=65	CCACAGGGTAGAACCACGGAC	21	65	0
	6764_count=35	CTACCACAGGGTAGAACCACGGAC	24	35	0
	7200_count=33	CCACAGGGTAGAACCACGGA	20	33	0
	9773_count=23	TACCACAGGGTAGAACCACG	20	23	0
	9883_count=23	TACCACAGGGTAGAACCACGGACG	24	23	0
	10524_count=22	ACCACAGGGTAGAACCACGGACG	23	22	0
	11122_count=20	TACCACAGGGTAGAACCAC	19	20	0
	25193_count=7	CACAGGGTAGAACCACGGA	19	7	0
	26413_count=7	CACAGGGTAGAACCACGGAC	20	7	0
	36029_count=4	CTACCACAGGGTAGAACCACGGA	23	4	0
	35974_count=4	ACCACAGGGTAGAACCAC	18	4	0
	35301_count=4	ACCACAGGGTAGAACCACG	19	4	0
	52152_count=3	ACAGGGTAGAACCACGGAC	19	3	0
	52202_count=3	ACAGGGTAGAACCACGGA	18	3	0
	233_count=1535	ACCACAGGGTAGAACCACGGAA	22	1535	1
	359_count=924	TACCACAGGGTAGAACCACGGACA	24	924	1
	385_count=840	ACCACAGGGTAGAACCACGGACT	23	840	1
	431_count=719	TACCACAGGGTAGAACCACGGAA	23	719	1
	447_count=691	ACCACAGGGTAGAACCACGGAT	22	691	1
	532_count=566	ACCACAGGGTAGAACCACGGACA	23	566	1
	627_count=472	TACCACAGGGTAGAACCACGGACT	24	472	1
	909_count=296	TACCACAGGGTAGAACCACGGAT	23	296	1
	3399_count=72	ACCACCGGGTAGAACCACGGAC	22	72	1
	4182_count=58	ACCACAGGGTAGAACCACGGAG	22	58	1
	4269_count=57	ACCACAGGGTAGAACCCCGGAC	22	57	1
	4576_count=53	ACCACAGGGCAGAACCACGGAC	22	53	1
	5075_count=47	ACCACAGGGTAGAACCACGGT	21	47	1
	5132_count=47	ACCACAGGGTAGAACCACGGAAG	23	47	1
	5611_count=43	ACCACAGGGTCGAACCACGGAC	22	43	1
	5919_count=41	ACCACAGGGTAGCACCACGGAC	22	41	1
	6261_count=38	TACCACAGGGTAGAACCACGGT	22	38	1
	6781_count=35	TACCACCGGGTAGAACCACGGAC	23	35	1
	7153_count=33	ACCACAGGGTAGAACCACGGCC	22	33	1
	7145_count=33	TACCACAGGGTAGCACCACGGAC	23	33	1
	7754_count=30	ACCACAGGGTAGCACCACGGA	21	30	1
	8370_count=28	ACCACAGGGTAGAAACACGGAC	22	28	1
	8719_count=27	ACCACCGGGTAGAACCACGGA	21	27	1
	8964_count=26	ACCCCAGGGTAGAACCACGGAC	22	26	1
	9264_count=25	ACCACAGGGTAGAACCAAGGAC	22	25	1
	9111_count=25	ACCACAGGGTAGAACCACGGC	21	25	1
	9571_count=24	ACCACAGGGTAGAACCCCGGA	21	24	1
	9549_count=24	ACCACAGGGTAGACCCACGGAC	22	24	1
	9649_count=24	ACCACAGGGTCGAACCACGGA	21	24	1
	9859_count=23	CCCACAGGGTAGAACCACGGAC	22	23	1
	10333_count=22	TACCACAGGGTAGAACCCCGGAC	23	22	1
	10739_count=21	TACCACAGGGTAGAACCACGGAG	23	21	1
	11139_count=20	CCACAGGGTAGAACCACGGACT	22	20	1
	10984_count=20	TACCACAGGGTAGAACCACTGAC	23	20	1
	12109_count=18	ACCACAGGGTAGAACCACGGACC	23	18	1
	15262_count=14	ACCACAGGGTAGAACAACGGAC	22	14	1
	15467_count=14	TACCACAGGGTCGAACCACGGAC	23	14	1
	15647_count=13	TACCACAGGGTAGAACCACGGCC	23	13	1
	15561_count=13	TACCACAGGGTAGAACCACGGC	22	13	1
	16133_count=13	ACCACAGGGTAAAACCACGGAC	22	13	1
	15770_count=13	TACCACAGGGTAGAAACACGGAC	23	13	1
	16240_count=13	ACCACAGGGTAGAAACACGGA	21	13	1
	15745_count=13	ACCACAGGGCAGAACCACGGA	21	13	1
	17281_count=12	ACCACAGGATAGAACCACGGAC	22	12	1
	17641_count=12	TACCACAGGGTAGAACCACGGAAG	24	12	1
	17368_count=12	ACCACAGGGTAGAACCACGTAC	22	12	1
	16776_count=12	CCCACAGGGTAGAACCACGGA	21	12	1
	16759_count=12	TACCCCAGGGTAGAACCACGGAC	23	12	1
	17607_count=12	ACCACAGGGTAGAATCACGGAC	22	12	1
	18655_count=11	ACCCCAGGGTAGAACCACGGA	21	11	1
	18118_count=11	TGCCACAGGGTAGAACCACGGAC	23	11	1
	18161_count=11	TACCACAGGGTAGAACCACTGA	22	11	1
	19803_count=10	TACCACAGGGTAGAACCACGGACC	24	10	1
	19010_count=10	CCACAGGGTAGAACCACGGACA	22	10	1
	18913_count=10	ACCACAGGGTAGACCCACGGA	21	10	1
	20118_count=10	TACCACCGGGTAGAACCACGGA	22	10	1
	21939_count=9	ACCACAGGGTAGAACCACCGAC	22	9	1
	22047_count=9	TACCACAGGGTAGCACCACGGA	22	9	1
	20741_count=9	CCACAGGGTAGAACCACGGAA	21	9	1
	21118_count=9	TCCCACAGGGTAGAACCACGGAC	23	9	1
	21720_count=9	ACCACAGGGTAGAACNACGGAC	22	9	1
	21811_count=9	NACCACAGGGTAGAACCACGGAC	23	9	1
	24088_count=8	GCCACAGGGTAGAACCACGGAC	22	8	1
	22835_count=8	ACCACAGGGTGGAACCACGGAC	22	8	1
	24097_count=8	CACAGGGTAGAACCACGGAA	20	8	1
	24347_count=7	ACCACANGGTAGAACCACGGAC	22	7	1
	26101_count=7	ACCACAGGGTATAACCACGGAC	22	7	1
	26348_count=7	ACCACAGGGTAGAACCAAGGA	21	7	1
	25337_count=7	TACCACAGGGTCGAACCACGGA	22	7	1
	25857_count=7	NCCACAGGGTAGAACCACGGAC	22	7	1
	28790_count=6	CACCACAGGGTAGAACCACGGAC	23	6	1
	29692_count=6	ACCACAGGGTAGAACCACAGAC	22	6	1
	27738_count=6	ACCACAGGGTAGAACCANGGAC	22	6	1
	27703_count=6	ACCACAGGGTAGAACCATGGAC	22	6	1
	28350_count=6	ACCACAGGGTAGAACCACGGACGA	24	6	1
	28466_count=6	TACCACAGGGTAGAACCATGGAC	23	6	1
	29576_count=6	ANCACAGGGTAGAACCACGGAC	22	6	1
	28256_count=6	CCACAGGGTAGAACCACGGAT	21	6	1
	27782_count=6	TCCCACAGGGTAGAACCACGGA	22	6	1
	27741_count=6	ACCACAGGGTAGAACCACGTA	21	6	1
	26757_count=6	TACCCCAGGGTAGAACCACGGA	22	6	1
	28536_count=6	ACCACAGGGTAGAACCACGGNC	22	6	1
	33524_count=5	ACCACAGGGTAAAACCACGGA	21	5	1
	31840_count=5	ACCACAGGTTAGAACCACGGAC	22	5	1
	33036_count=5	NCCACAGGGTAGAACCACGGA	21	5	1
	33008_count=5	TGCCACAGGGTAGAACCACGGA	22	5	1
	34412_count=5	TACCACANGGTAGAACCACGGAC	23	5	1
	33789_count=5	ACCACAGAGTAGAACCACGGAC	22	5	1
	31982_count=5	TACCACAGGGTAGAACCACGGAN	23	5	1
	30918_count=5	TACCACAGGGTAGAACCCCGGA	22	5	1
	32490_count=5	CTACCACAGGGTAGAACCACGGACA	25	5	1
	34319_count=5	TACCACAGGGTAGAAACACGGA	22	5	1
	30214_count=5	TACCACAGGGTAGAACCAAGGAC	23	5	1
	32240_count=5	ACCACAGTGTAGAACCACGGAC	22	5	1
	32978_count=5	TACCACAGGGTGGAACCACGGAC	23	5	1
	31041_count=5	ACCACAGGGTAGAACCNCGGAC	22	5	1
	31594_count=5	ACCACAGGGTAGAACCACGGACAG	24	5	1
	39719_count=4	ACNACAGGGTAGAACCACGGA	21	4	1
	35563_count=4	TACCANAGGGTAGAACCACGGAC	23	4	1
	38150_count=4	ACCACAGGNTAGAACCACGGA	21	4	1
	35252_count=4	ACCACAGGGTAGCACCACGG	20	4	1
	41223_count=4	ACCACAGGGTAGAACTACGGAC	22	4	1
	37306_count=4	AACACAGGGTAGAACCACGGAC	22	4	1
	34857_count=4	TACCNCAGGGTAGAACCACGGAC	23	4	1
	37441_count=4	TACCACAGGGTAGAATCACGGAC	23	4	1
	41086_count=4	ACCACAGGGAAGAACCACGGAC	22	4	1
	35486_count=4	ACAGGGTAGAACCACGGACA	20	4	1
	40833_count=4	ACCACAGGGTAGAACCACGGACTG	24	4	1
	36466_count=4	TACCACAGGGTAGAACCAAGGA	22	4	1
	36867_count=4	TACCACAGGGTAGAACCACGT	21	4	1
	34667_count=4	TACCACAGGTAGAACCACGGAC	22	4	1
	38275_count=4	ACCACAGGGTAGAACCANGGA	21	4	1
	40334_count=4	ACCACAGGNTAGAACCACGGAC	22	4	1
	35033_count=4	TACCACAGGTTAGAACCACGGAC	23	4	1
	36037_count=4	TACCACAGGGTAGAANCACGGAC	23	4	1
	38491_count=4	ACCATAGGGTAGAACCACGGAC	22	4	1
	36694_count=4	TACCACAGGGTAAAACCACGGAC	23	4	1
	36296_count=4	TACCACAGGGTATAACCACGGAC	23	4	1
	38293_count=4	TACCACAGGGTAGAACCACGAAC	23	4	1
	36553_count=4	ACCACAGGGTAGAACAACGGA	21	4	1
	44554_count=3	ACCACAGGGNAGAACCACGGAC	22	3	1
	47072_count=3	ACCACAGGGTAGAACCACCGA	21	3	1
	44028_count=3	ACCAAAGGGTAGAACCACGGAC	22	3	1
	50803_count=3	CTACCACAGGGTAGAACCACGGACT	25	3	1
	44611_count=3	TACCACAGGGTAGAACCACAGAC	23	3	1
	51982_count=3	TACCACAGGNTAGAACCACGGAC	23	3	1
	49306_count=3	ACCACATGGTAGAACCACGGAC	22	3	1
	47106_count=3	TACCACAGGGTAGAACCACGNAC	23	3	1
	52026_count=3	TACCAAAGGGTAGAACCACGGAC	23	3	1
	47065_count=3	ACCANAGGGTAGAACCACGGAC	22	3	1
	44736_count=3	TACCATAGGGTAGAACCACGGAC	23	3	1
	41892_count=3	TACCACAGGGTAGAACCACGGNC	23	3	1
	51339_count=3	ACCACAGGGTAGAACCACGAA	21	3	1
	47828_count=3	TACCACAGGGTAGGACCACGGAC	23	3	1
	43408_count=3	CACCACAGGGTAGAACCACGGA	22	3	1
	49773_count=3	TACTACAGGGTAGAACCACGGAC	23	3	1
	41403_count=3	ACNACAGGGTAGAACCACGGAC	22	3	1
	43824_count=3	TACCACAGGGTAGAACCANGGAC	23	3	1
	49571_count=3	TACCACAGGATAGAACCACGGAC	23	3	1
	43591_count=3	ACCACGGGGTAGAACCACGGAC	22	3	1
	41840_count=3	TACCACCGGGTAGAACCACGG	21	3	1
	48787_count=3	TACCACAGGGTAGAACAACGGAC	23	3	1
	47893_count=3	TACCACAGGGTAGAACCACAGA	22	3	1
	48730_count=3	TACCACATGGTAGAACCACGGAC	23	3	1
	48979_count=3	TACCACAGNGTAGAACCACGGAC	23	3	1
	50193_count=3	ACCACAGGGTAGAACCACNGAC	22	3	1
	50274_count=3	ACCACAGGGTAGGACCACGGAC	22	3	1
	50105_count=3	ACTACAGGGTAGAACCACGGAC	22	3	1
	49947_count=3	ACCACAGGGTAGAACCACGGAN	22	3	1
	47973_count=3	TACCACAGGGTAGAACCACNGAC	23	3	1
	47131_count=3	ACCACAGGGTAGAACCACTGAC	22	3	1
	43556_count=3	TACCACAGGGTAGAACCACGGACGT	25	3	1
	42322_count=3	ACCACANGGTAGAACCACGGA	21	3	1
	42554_count=3	ACCACAGGGTAGNACCACGGAC	22	3	1
	44948_count=3	ATCACAGGGTAGAACCACGGA	21	3	1
	47952_count=3	ACCACAGCGTAGAACCACGGAC	22	3	1
21	gga-miR-1563	GCACATGATGAGGAAGCACTGAAA
	20235_count=10, gga-miR-1563_R-3	GCACATGATGAGGAAGCACTG	21	10	0
	23232_count=8	GCACATGATGAGGAAGCACTGAAA	24	8	0
	27069_count=6	GCACATGATGAGGAAGCACTGAA	23	6	0
	41000_count=4	GCACATGATGAGGAAGCACTGA	22	4	0
	46309_count=3	AGCACATGATGAGGAAGCACTG	22	3	0
22	gga-miR-193b	AACTGGCCCACAAAGTCCCGCTTT
	31165_count=5, gga-miR-193b_R-2	AACTGGCCCACAAAGTCCCGCT	22	5	0
	38770_count=4	AACTGGCCCACAAAGTCCCGCTT	23	4	0
	49528_count=3	AACTGGCCCACAAAGTCCCGCTTT	24	3	0
23	gga-miR-1551	CTAGCAGCAAAAAGAACTTCAGA
	19748_count=10, gga-miR-1551_L-1R+1	TAGCAGCAAAAAGAACTTCAGAT	23	10	0
	24181_count=7	CTAGCAGCAAAAAGAACTTCAGA	23	7	0
24	gga-miR-1306	TGGACGTTGGCTCTGGTGGTGAT
	27389_count=6, gga-miR-1306_R-1	TGGACGTTGGCTCTGGTGGTGA	22	6	0
	52624_count=3	GACGTTGGCTCTGGTGGTGATG	22	3	0
	29983_count=6	ACGTTGGCTCTGGTGGTGATGT	22	6	1
25	gga-miR-455-3p	TGCAGTCCATGGGCATATACAC
	41932_count=3, gga-miR-455-3p_L+1	ATGCAGTCCATGGGCATATACAC	23	3	0
26	gga-miR-181b	AACATTCATTGCTGTCGGTGGG
	294_count=1245, gga-miR-181b_R+2	AACATTCATTGCTGTCGGTGGGTT	24	1245	0
	885_count=309	AACATTCATTGCTGTCGGTGGGTTT	25	309	0
	1391_count=182	AACATTCATTGCTGTCGGTGGGT	23	182	0
	5994_count=40	AACATTCATTGCTGTCGGTGGGTTTT	26	40	0
	7638_count=31	AACATTCATTGCTGTCGGTGGG	22	31	0
	12781_count=17	AACATTCATTGCTGTCGGTG	20	17	0
	29663_count=6	ACATTCATTGCTGTCGGTGGGTT	23	6	0
	39639_count=4	ACATTCATTGCTGTCGGTGGGTTT	24	4	0
	833_count=331	AACATTCATTGCTGTCGGTGGGGT	24	331	1
	1861_count=133	AACATTCATTGCTGTCGGTGGGGTT	25	133	1
	3982_count=60	AACATTCATTGCTGTCGGTGGGTTA	25	60	1
	6869_count=35	AACATTCATTGCTGTCGGTGGGTTAT	26	35	1
	8564_count=27	AACATTCATTGCTGTCGGTGGGTA	24	27	1
	8533_count=27	AACATTCATTGCTGTCGGTGGGGTTT	26	27	1
	9712_count=24	AACATTCATTGCTGTCGGTGGGG	23	24	1
	9939_count=23	AACATTCATTGCTGTCGGTGGGTAT	25	23	1
	11768_count=19	AACATTCATTGCTGTCGGTGGGCT	24	19	1
	12784_count=17	AACATTCATTGCTGTCGGTGGGA	23	17	1
	15547_count=13	AACATTCATTGCTGTCGGTTGGTT	24	13	1
	19483_count=10	AACATTCATTGCTGTCGGTGGGAT	24	10	1
	21857_count=9	AACATTCATTGCTGTCGGTTGGTTT	25	9	1
	26473_count=7	AACATTCATTGCTGTCGGTGGGCTT	25	7	1
	27536_count=6	AACATTCATTGCTGTCGGTGGA	22	6	1
	29942_count=6	ACATTCATTGCTGTCGGTGGGGTT	24	6	1
	29638_count=6	AACATTCATTGCTGTCGGCGGGTT	24	6	1
	27093_count=6	AACATTCCTTGCTGTCGGTGGGTT	24	6	1
	40214_count=4	ACATTCATTGCTGTCGGTGGGGT	23	4	1
	34629_count=4	AACATTCATTGCTGTCGGTGGGTTCT	26	4	1
	37833_count=4	AACATTCATTGCTGTCGGTGT	21	4	1
	37095_count=4	AACATTCATTGCTGTCGGAGGGTT	24	4	1
	44541_count=3	AACATTCATTGCTGTCTGTGGGTT	24	3	1
	51671_count=3	AACATTCATTGCTGTCGGCGGGT	23	3	1
	46319_count=3	AACCTTCATTGCTGTCGGTGGGTT	24	3	1
	50203_count=3	ACCATTCATTGCTGTCGGTGGGTT	24	3	1
	49423_count=3	AACATTCCTTGCTGTCGGTGGGTTT	25	3	1
	44174_count=3	AACATTTATTGCTGTCGGTGGGTT	24	3	1
	51568_count=3	AATATTCATTGCTGTCGGTGGGTT	24	3	1
	44379_count=3	AACATTCATTGCTGTCGNTGGGTT	24	3	1
27	gga-miR-21	TAGCTTATCAGACTGATGTTGA
	10_count=112690, gga-miR-21_R+1	TAGCTTATCAGACTGATGTTGAC	23	112690	0
	14_count=58601	TAGCTTATCAGACTGATGTTGA	22	58601	0
	56_count=9075	TAGCTTATCAGACTGATGTTG	21	9075	0
	58_count=8512	ATAGCTTATCAGACTGATGTTGA	23	8512	0
	64_count=7622	TAGCTTATCAGACTGATGTTGACT	24	7622	0
	95_count=4510	ATAGCTTATCAGACTGATGTTG	22	4510	0
	135_count=3199	ATAGCTTATCAGACTGATGTTGAC	24	3199	0
	568_count=523	TAGCTTATCAGACTGATGTT	20	523	0
	907_count=297	ATAGCTTATCAGACTGATGTTGACT	25	297	0
	1433_count=176	ATAGCTTATCAGACTGATGTT	21	176	0
	1800_count=137	GATAGCTTATCAGACTGATGTT	22	137	0
	2069_count=118	AGCTTATCAGACTGATGTTGACT	23	118	0
	3157_count=76	AGCTTATCAGACTGATGTTGAC	22	76	0
	3806_count=63	ATAGCTTATCAGACTGATGT	20	63	0
	3812_count=63	TAGCTTATCAGACTGATGT	19	63	0
	6058_count=40	CTGTACCATCCTGTCGGA	18	40	0
	7593_count=31	AGCTTATCAGACTGATGTTGA	21	31	0
	8019_count=29	TGTACCATCCTGTCGGA	17	29	0
	8477_count=28	TAGCTTATCAGACTGATG	18	28	0
	13287_count=16	TGGCTGTACCATCCTGTCGGA	21	16	0
	17063_count=12	ATAGCTTATCAGACTGATG	19	12	0
	18307_count=11	GCTTATCAGACTGATGTTGA	20	11	0
	18514_count=11	GCTTATCAGACTGATGTTGAC	21	11	0
	20665_count=9	CTTATCAGACTGATGTTGAC	20	9	0
	20744_count=9	ATAGCTTATCAGACTG	16	9	0
	29120_count=6	TAGCTTATCAGACTGA	16	6	0
	32064_count=5	AGCTTATCAGACTGATGTTG	20	5	0
	38808_count=4	GCTGTACCATCCTGTCGGA	19	4	0
	49925_count=3	TAGCTTATCAGACTGATGTTGACTGT	26	3	0
	51771_count=3	TTATCAGACTGATGTTGAC	19	3	0
	30_count=20003	TAGCTTATCAGACTGATGTTGACA	24	20003	1
	153_count=2688	TAGCTTATCAGACTGATGTTGACC	24	2688	1
	164_count=2459	TAGCTTATCAGACTGATGTTGAA	23	2459	1
	228_count=1548	TAGCTTATCAGACTGATGTTGACG	24	1548	1
	351_count=950	TAGCTTATCCGACTGATGTTGAC	23	950	1
	506_count=597	TAGCTTATCAGACTGCTGTTGAC	23	597	1
	556_count=533	TAGCTTATCCGACTGATGTTGA	22	533	1
	658_count=443	TAGCTTATCAGACTGCTGTTGA	22	443	1
	665_count=435	TAGCTTCTCAGACTGATGTTGAC	23	435	1
	743_count=385	TAGCTTATCAGCCTGATGTTGAC	23	385	1
	902_count=299	TAGCTTATCAGACTGATGTTGCC	23	299	1
	978_count=265	TAGCTTATCAGACTGATGTTTAC	23	265	1
	1022_count=252	TCGCTTATCAGACTGATGTTGAC	23	252	1
	1102_count=233	TAGCTTATCAGACTGATGATGAC	23	233	1
	1108_count=232	ATAGCTTATCAGACTGATGTTGACA	25	232	1
	1279_count=197	TAGCTTATCAGACTGATGTTGC	22	197	1
	1282_count=196	TAGCTTCTCAGACTGATGTTGA	22	196	1
	1336_count=190	TAGCTTATCAGACTGATGTTGAT	23	190	1
	1536_count=163	TAGCTTATCAGCCTGATGTTGA	22	163	1
	1582_count=158	TAGCTTATCAGACTGATGCTGAC	23	158	1
	1627_count=153	NAGCTTATCAGACTGATGTTGAC	23	153	1
	1637_count=152	ATAGCTTATCAGACTGATGTTGACC	25	152	1
	1902_count=130	TGATAGCTTATCAGACTGATGT	22	130	1
	1978_count=124	TCGCTTATCAGACTGATGTTGA	22	124	1
	2036_count=120	CTAGCTTATCAGACTGATGTTGA	23	120	1
	2088_count=118	ATAGCTTATCAGACTGATGTTGAA	24	118	1
	2105_count=117	TATCTTATCAGACTGATGTTGAC	23	117	1
	2271_count=108	TAGCTTATTAGACTGATGTTGAC	23	108	1
	2557_count=96	TAGCTTATCAGACTAATGTTGAC	23	96	1
	2724_count=90	TNGCTTATCAGACTGATGTTGAC	23	90	1
	2742_count=89	TAGCTTATCCGACTGATGTTG	21	89	1
	2771_count=88	TAGTTTATCAGACTGATGTTGAC	23	88	1
	2871_count=85	TAGCTTATCAGACTGATGATGA	22	85	1
	3035_count=79	NAGCTTATCAGACTGATGTTGA	22	79	1
	3063_count=79	ATAGCTTATCAGACTGCTGTTGA	23	79	1
	3105_count=78	TATCTTATCAGACTGATGTTGA	22	78	1
	3339_count=73	TAGCTTATCAGACTGANGTTGAC	23	73	1
	3455_count=70	TAGCTTATCCGACTGATGTTGACT	24	70	1
	3517_count=69	TAGCTTATCAGACTGATGTTGAN	23	69	1
	3536_count=68	TAGCTTATCAGACTNATGTTGAC	23	68	1
	3557_count=68	TAGCTTANCAGACTGATGTTGAC	23	68	1
	3638_count=67	TAGCTTATCAGACTGATGTTAAC	23	67	1
	3656_count=66	TAGCTTATCAGACTGATGCTGA	22	66	1
	3705_count=65	TAGCTNATCAGACTGATGTTGAC	23	65	1
	3735_count=65	TAGCTTATCATACTGATGTTGAC	23	65	1
	3758_count=64	TAGCTTATCAGACTGATGNTGAC	23	64	1
	3764_count=64	TANCTTATCAGACTGATGTTGAC	23	64	1
	3835_count=63	TAGCTTATCAGACTGATGTTTA	22	63	1
	3880_count=62	TAGCTTATCAGACTGATTTTGAC	23	62	1
	3897_count=62	ATAGCTTATCCGACTGATGTTGA	23	62	1
	3910_count=62	CAGCTTATCAGACTGATGTTGAC	23	62	1
	3927_count=61	TAGCTTATCAGACTAATGTTGA	22	61	1
	3934_count=61	TAGCTTATNAGACTGATGTTGAC	23	61	1
	4072_count=59	TAGCTTATCAGACTGATNTTGAC	23	59	1
	4106_count=59	TAGCTTATCAGACNGATGTTGAC	23	59	1
	4208_count=57	TAGCNTATCAGACTGATGTTGAC	23	57	1
	4264_count=57	TAGCTTNTCAGACTGATGTTGAC	23	57	1
	4229_count=57	TAGNTTATCAGACTGATGTTGAC	23	57	1
	4257_count=57	TAGCTTATCAGNCTGATGTTGAC	23	57	1
	4347_count=56	ATAGCTTATCAGACTGATGATGA	23	56	1
	4354_count=56	TNGCTTATCAGACTGATGTTGA	22	56	1
	4323_count=56	TAGCTTATCAGACTGATGTCGAC	23	56	1
	4315_count=56	TAGCTTATCAGACTGNTGTTGAC	23	56	1
	4414_count=55	TAGCTTATCNGACTGATGTTGAC	23	55	1
	4398_count=55	TAGCTTATCAGACTGATGTTCAC	23	55	1
	4376_count=55	ATAGCTTATCAGACTGATGCTGA	23	55	1
	4411_count=55	TAGCTTATCAGACTGCTGTTG	21	55	1
	4488_count=54	TAGCTTATCAGACTTATGTTGAC	23	54	1
	4495_count=54	TAGCTTATCAGACTGATGTTGNC	23	54	1
	4483_count=54	TAGCTTATCAGACTGATGTTAA	22	54	1
	4534_count=54	TAGCTTATTAGACTGATGTTGA	22	54	1
	4518_count=54	ATAGCTTCTCAGACTGATGTTGA	23	54	1
	4560_count=53	TAGCTTACCAGACTGATGTTGAC	23	53	1
	4817_count=50	TAGCTTATCAGACTGATGTNGAC	23	50	1
	4849_count=50	ATAGCTTATCAGACTGATGTTGC	23	50	1
	4810_count=50	ATAGCTTATCAGACTGCTGTTG	22	50	1
	4926_count=49	TGGCTTATCAGACTGATGTTGAC	23	49	1
	4897_count=49	TAGCTTATCANACTGATGTTGAC	23	49	1
	5022_count=48	TAGCTTATCAGACTGATGTTGT	22	48	1
	4980_count=48	TAGCTTATCAGANTGATGTTGAC	23	48	1
	5142_count=47	TAGCTTATCAGACTGATATTGAC	23	47	1
	5081_count=47	ATCGCTTATCAGACTGATGTTGA	23	47	1
	5171_count=47	TAGCTTATCAGACTGATGTTNAC	23	47	1
	5271_count=46	TANCTTATCAGACTGATGTTGA	22	46	1
	5470_count=44	ATAGCTTATCAGACTGATGCTG	22	44	1
	5539_count=44	AAGCTTATCAGACTGATGTTGAC	23	44	1
	5457_count=44	TAGCTTATCAGACTGATNTTGA	22	44	1
	5575_count=43	TAGCTTATCAGACCGATGTTGAC	23	43	1
	5666_count=43	TAGCTTATCGGACTGATGTTGAC	23	43	1
	5932_count=40	TAGCTTAACAGACTGATGTTGAC	23	40	1
	6019_count=40	TAGCTTATNAGACTGATGTTGA	22	40	1
	6049_count=40	ATAGCTTATCAGCCTGATGTTGA	23	40	1
	6021_count=40	TAGCTTATCAGANTGATGTTGA	22	40	1
	6099_count=39	TAGCNTATCAGACTGATGTTGA	22	39	1
	6209_count=39	TAGCTCATCAGACTGATGTTGAC	23	39	1
	6074_count=39	TAGCTTNTCAGACTGATGTTGA	22	39	1
	6170_count=39	TAGCTTATCANACTGATGTTGA	22	39	1
	6262_count=38	ATAGCTTATCAGACTGATGTTGT	23	38	1
	6225_count=38	TAGCTTATCAGACTGATGTTGAG	23	38	1
	6299_count=38	TAGCTTATCAGATTGATGTTGAC	23	38	1
	6328_count=38	ATAGCTTCTCAGACTGATGTTG	22	38	1
	6494_count=37	TAGCTTATCAGACTGANGTTGA	22	37	1
	6397_count=37	TAGCTTCTCAGACTGATGTTG	21	37	1
	6522_count=36	TAGNTTATCAGACTGATGTTGA	22	36	1
	6648_count=36	TAGCTTATCAGACTGACGTTGAC	23	36	1
	6675_count=36	TAGCTTATCAGACTGATGTTGAAT	24	36	1
	6520_count=36	ATAGCTTCTCAGACTGATGTTGAC	24	36	1
	6768_count=35	TAGCTTATCAGACTGCTGTTGACT	24	35	1
	6845_count=35	TAGCTTATCAGACNGATGTTGA	22	35	1
	6794_count=35	TAGCTTATCAGAATGATGTTGAC	23	35	1
	7004_count=34	TAGCTTATCAGGCTGATGTTGAC	23	34	1
	6935_count=34	TAGCTTANCAGACTGATGTTGA	22	34	1
	6880_count=34	TAGCTTATAAGACTGATGTTGAC	23	34	1
	6924_count=34	TAACTTATCAGACTGATGTTGAC	23	34	1
	6937_count=34	TAGCCTATCAGACTGATGTTGAC	23	34	1
	7189_count=33	ATAGCTTATCAGACTGATGTTGAT	24	33	1
	7475_count=32	TAGCTTATCAGNCTGATGTTGA	22	32	1
	7677_count=31	TAGCTTATCAGACTNATGTTGA	22	31	1
	7530_count=31	TAGCTTATCAGACTGATGTTA	21	31	1
	7648_count=31	TAGCTTATCAGACTGATGTNGA	22	31	1
	7572_count=31	TAGCTTATCAGATTGATGTTGA	22	31	1
	7879_count=30	TAGCTTATCNGACTGATGTTGA	22	30	1
	7972_count=30	ATAGCTTATCCGACTGATGTTG	22	30	1
	7834_count=30	TAGCTTATCAGACTGNTGTTGA	22	30	1
	7857_count=30	CAGCTTATCAGACTGATGTTGA	22	30	1
	7903_count=30	TAGCTTATCAGACTGATGTTGN	22	30	1
	8220_count=29	TAGCTTATCAGACTGATGATG	21	29	1
	8169_count=29	TAGCTTATCAGACTGATGTTNA	22	29	1
	8200_count=29	TAGCTTATCAGCCTGATGTTG	21	29	1
	8179_count=29	TAGCTTATCAAACTGATGTTGAC	23	29	1
	8414_count=28	TAGCTNATCAGACTGATGTTGA	22	28	1
	8321_count=28	TAGCTTATCAGACTGATGTTGACTA	25	28	1
	8276_count=28	TAGCTTATCACACTGATGTTGAC	23	28	1
	8252_count=28	TAGTTTATCAGACTGATGTTGA	22	28	1
	8709_count=27	ATAGCTTATCCGACTGATGTTGAC	24	27	1
	8603_count=27	TAGCTTATCAGACTGGTGTTGAC	23	27	1
	8624_count=27	TAGCTTATCAGACTGATGNTGA	22	27	1
	8602_count=27	AAGCTTATCAGACTGATGTTGA	22	27	1
	8804_count=26	TAGCTTGTCAGACTGATGTTGAC	23	26	1
	9054_count=26	TAGCTTATCAGACTGATGTTGCCT	24	26	1
	9017_count=26	TAGCTTATCAGACTCATGTTGAC	23	26	1
	8864_count=26	TCGCTTATCAGACTGATGTTG	21	26	1
	8907_count=26	TAGCTTCTCAGACTGATGTTGACT	24	26	1
	8834_count=26	TAGCTTATCTGACTGATGTTGAC	23	26	1
	9118_count=25	TAGCTTATCATACTGATGTTGA	22	25	1
	9221_count=25	TAACTTATCAGACTGATGTTGA	22	25	1
	9174_count=25	TAGCTTATCAGACTGACGTTGA	22	25	1
	9117_count=25	TAGCTTATCAGACCGATGTTGA	22	25	1
	9207_count=25	TAGCTTATCAGACTGATGTCGA	22	25	1
	9230_count=25	TAGCTTATCAGACTGATTTTGA	22	25	1
	9747_count=24	TAGCTTATCAGACTGAAGTTGAC	23	24	1
	9688_count=24	AGCTTATCAGACTGATGTTGAT	22	24	1
	10096_count=23	TAGCTTATCAGCCTGATGTTGACT	24	23	1
	10035_count=23	TAGCCTATCAGACTGATGTTGA	22	23	1
	9951_count=23	TAGCTTAACAGACTGATGTTGA	22	23	1
	10236_count=22	TAGCTCATCAGACTGATGTTGA	22	22	1
	10429_count=22	TAGCTTATCAGAATGATGTTGA	22	22	1
	10119_count=22	TAGCATATCAGACTGATGTTGAC	23	22	1
	10237_count=22	TAGCTTATCAGACTGGTGTTGA	22	22	1
	10724_count=21	ATAGCTTATCAGACTGATGCTGAC	24	21	1
	10717_count=21	ATAGCTTATCAGACTGATGTTGCC	24	21	1
	10611_count=21	TAGCTTATCGGACTGATGTTGA	22	21	1
	10582_count=21	TAGCTTATCAGACTTATGTTGA	22	21	1
	10854_count=21	ATAGCTTATCAGACTGATGTTTA	23	21	1
	10829_count=21	TAGCTTATCAGACTGATGTTGACN	24	21	1
	11201_count=20	TGGCTTATCAGACTGATGTTGA	22	20	1
	11356_count=20	TACCTTATCAGACTGATGTTGAC	23	20	1
	11584_count=19	ATAGCTTATCAGCCTGATGTTG	22	19	1
	11646_count=19	TAGCTTATCAGACAGATGTTGAC	23	19	1
	11557_count=19	TAGCTTATCAGACTGATATTGA	22	19	1
	11754_count=19	ATAGCTTATCAGCCTGATGTTGAC	24	19	1
	11495_count=19	AGCTTATCAGACTGATGTTGAAT	23	19	1
	11750_count=19	TAGCTTATCAGACTGATCTTGAC	23	19	1
	11844_count=19	CTAGCTTATCAGACTGATGTTGAC	24	19	1
	11991_count=18	TAGCTTATCAGACTGATGTTGTC	23	18	1
	12199_count=18	TCGCTTATCAGACTGATGTTGACT	24	18	1
	12092_count=18	ATAGCTTATCAGACTGATGATG	22	18	1
	12145_count=18	TAGCTTATTAGACTGATGTTG	21	18	1
	12582_count=17	TAGATTATCAGACTGATGTTGAC	23	17	1
	12803_count=17	TAGCTTATCAGACTGATGTTGGC	23	17	1
	13147_count=16	ATAGCTTATCAGACTGCTGTTGAC	24	16	1
	13408_count=16	ATCGCTTATCAGACTGATGTTGAC	24	16	1
	13644_count=16	TAGCTTATCAGACTGATGTAGAC	23	16	1
	13359_count=16	TAGCTTATAAGACTGATGTTGA	22	16	1
	13767_count=16	TAGCTTATCAGACTGATGTTGG	22	16	1
	13783_count=16	TAGCTTACCAGACTGATGTTGA	22	16	1
	13411_count=16	TAGCTTATCAGACTGATGTTGACTT	25	16	1
	14577_count=15	NTAGCTTATCAGACTGATGTTGA	23	15	1
	14588_count=15	ATAGCTTATCAGACTGATGTTGACG	25	15	1
	14136_count=15	TAGCTTATCAGACTGATGTTCA	22	15	1
	13879_count=15	ATAGCTTATCAGACTGATGATGAC	24	15	1
	14113_count=15	ATANCTTATCAGACTGATGTTGA	23	15	1
	15277_count=14	TAGCTTTTCAGACTGATGTTGAC	23	14	1
	14950_count=14	TAGCTTGTCAGACTGATGTTGA	22	14	1
	15127_count=14	TAGCTTATCTGACTGATGTTGA	22	14	1
	14650_count=14	TATCTTATCAGACTGATGTTG	21	14	1
	15653_count=13	ATCGCTTATCAGACTGATGTTG	22	13	1
	15573_count=13	TAGCTTATTAGACTGATGTTGACT	24	13	1
	15913_count=13	ATAGCTTATCAGACTGATGTTT	22	13	1
	16059_count=13	NAGCTTATCAGACTGATGTTG	21	13	1
	17384_count=12	TATCTTATCAGACTGATGTTGACT	24	12	1
	17544_count=12	TAGCTTATCAGACTGATGTTT	21	12	1
	17102_count=12	TAGCTTATCAGACTGATGATGACT	24	12	1
	16573_count=12	TAGCTTATCACACTGATGTTGA	22	12	1
	16650_count=12	AGCTTATCAGACTGATGTTGACA	23	12	1
	18390_count=11	TAGCATATCAGACTGATGTTGA	22	11	1
	18213_count=11	TAGCTTATCAGACTGATCTTGA	22	11	1
	17686_count=11	ANAGCTTATCAGACTGATGTTGA	23	11	1
	18321_count=11	TAGTTTATCAGACTGATGTTG	21	11	1
	18555_count=11	TAGCTTATCAAACTGATGTTGA	22	11	1
	17864_count=11	TAGTTTATCAGACTGATGTTGACT	24	11	1
	20294_count=10	TAGCTTATCAGACTGATGTTN	21	10	1
	19473_count=10	TAGCTTATCAGACTGATGTTGATT	24	10	1
	19198_count=10	TAGCTTATCAGGCTGATGTTGA	22	10	1
	19819_count=10	CAGCTTATCAGACTGATGTTG	21	10	1
	19773_count=10	TTGCTTATCAGACTGATGTTGAC	23	10	1
	19993_count=10	ATAGCTTATCAGAATGATGTTGA	23	10	1
	19570_count=10	ATAGCTTATCATACTGATGTTGA	23	10	1
	20121_count=10	TAGCTTATCAGTCTGATGTTGAC	23	10	1
	18871_count=10	ATAGCTTATTAGACTGATGTTGA	23	10	1
	19178_count=10	TAGCTTATCAGTCTGATGTTGA	22	10	1
	19169_count=10	TAGCTTATCAGACAGATGTTGA	22	10	1
	20261_count=10	NAGCTTATCAGACTGATGTTGACT	24	10	1
	20051_count=10	TAGCTAATCAGACTGATGTTGA	22	10	1
	21126_count=9	TAGCTTATCAGAGTGATGTTGAC	23	9	1
	21586_count=9	ATAGCTTATCAGACTGATGTTTAC	24	9	1
	20635_count=9	ATAGCTTATCAGACTGATGTTNA	23	9	1
	21123_count=9	TACCTTATCAGACTGATGTTGA	22	9	1
	20998_count=9	ATAGCTTATCAGACTGATGTTA	22	9	1
	20339_count=9	AGCTTATCAGACTGATGTTGT	21	9	1
	20574_count=9	ATAGCTTATCAGACTGATGTTAA	23	9	1
	21642_count=9	TAGCTTATCAGACTCATGTTGA	22	9	1
	21037_count=9	AATAGCTTATCAGACTGATGTTG	23	9	1
	23975_count=8	ATAGCTTATCANACTGATGTTGA	23	8	1
	23014_count=8	TAGCTTATCAGGCTGATGTTG	21	8	1
	22645_count=8	TGGCTTATCAGACTGATGTTG	21	8	1
	22936_count=8	TAGCTTATNAGACTGATGTTGACT	24	8	1
	22589_count=8	TAGCTTATCAGACTGATGCTG	21	8	1
	23027_count=8	TAGCTTATCAGACTGACGTTG	21	8	1
	22289_count=8	ATAGCTTATCAGACTGATGGTGA	23	8	1
	23637_count=8	ATAGCTTATCAGACTGATGGTG	22	8	1
	23760_count=8	TAGATTATCAGACTGATGTTGA	22	8	1
	26553_count=7	TAGCTTATCAGACTGATGGTGA	22	7	1
	26321_count=7	TAGCTTATCAGACTAATGTTG	21	7	1
	24416_count=7	TAGCTTATCAGACTGATGTNG	21	7	1
	24210_count=7	TAGCTTATCAGACTNATGTTG	21	7	1
	26695_count=7	TAGGTTATCAGACTGATGTTGAC	23	7	1
	26425_count=7	TNGCTTATCAGACTGATGTTG	21	7	1
	24698_count=7	NTAGCTTATCAGACTGATGTTG	22	7	1
	25870_count=7	TAGCTTANCAGACTGATGTTG	21	7	1
	26408_count=7	TAGCTTATCAGACTGATNTTG	21	7	1
	24756_count=7	TAGCTTATCAGACTGATTTTG	21	7	1
	26266_count=7	ATAGCTTATCAGACTAATGTTGA	23	7	1
	26468_count=7	TAGCTTATCANACTGATGTTG	21	7	1
	24936_count=7	TAGCTTATCAGACTGATGNTG	21	7	1
	24323_count=7	TAGCTTATCATACTGATGTTGACT	24	7	1
	24453_count=7	ATAGCTTATCNGACTGATGTTGA	23	7	1
	25563_count=7	TAGCTTATCAGACTTATGTTGACT	24	7	1
	24478_count=7	ATAGCTTATCAGANTGATGTTGA	23	7	1
	29876_count=6	TAGNTTATCAGACTGATGTTG	21	6	1
	27379_count=6	GCTTATCAGACTGATGTTGACTA	23	6	1
	29705_count=6	TNGCTTATCAGACTGATGTTGACT	24	6	1
	27425_count=6	TACCTTATCAGACTGATGTTGACT	24	6	1
	29099_count=6	TAGCTTATCAGACTGANGTTG	21	6	1
	28449_count=6	TAGCTCATCAGACTGATGTTG	21	6	1
	29751_count=6	TAGCTTATCAGACTGCTGTT	20	6	1
	28085_count=6	ATAGCTTACCAGACTGATGTTGA	23	6	1
	28100_count=6	TAGCTTATCAGACTGATGTTAACT	24	6	1
	27504_count=6	ATAGCTNATCAGACTGATGTTGA	23	6	1
	28289_count=6	NTAGCTTATCAGACTGATGTTGAC	24	6	1
	29314_count=6	CTAGCTTATCAGACTGATGTTG	22	6	1
	27841_count=6	ATAGCTTATCAGACTGACGTTGA	23	6	1
	28323_count=6	TAGCTTATCAGACTGATGCTGACT	24	6	1
	27152_count=6	TAGCTTATCAGACTGAAGTTGA	22	6	1
	27511_count=6	TAGCTTNTCAGACTGATGTTGACT	24	6	1
	28197_count=6	TAGCTTATCAGACTGATGGTGAC	23	6	1
	28303_count=6	TAGCTTACCAGACTGATGTTG	21	6	1
	28328_count=6	CTAGCTTATCAGACTGATGTTGACT	25	6	1
	34439_count=5	TAGCGTATCAGACTGATGTTGAC	23	5	1
	32071_count=5	ATAGCCTATCAGACTGATGTTGA	23	5	1
	31621_count=5	ATAGCNTATCAGACTGATGTTGA	23	5	1
	30495_count=5	ATAGCTTATCAGACTGATATTG	22	5	1
	30951_count=5	ATAGCTTATCAGACTGATTTTGAC	24	5	1
	30812_count=5	ATAGCTTATCAGATTGATGTTGA	23	5	1
	34297_count=5	ATAGCTTATCAGACTAATGTTG	22	5	1
	33698_count=5	TAGCTTATCAGACTGATTTGAC	22	5	1
	32664_count=5	TAGCTTATCAGATTGATGTTG	21	5	1
	30662_count=5	ATAACTTATCAGACTGATGTTGA	23	5	1
	31047_count=5	TAGCTTATCAGACTGATATTGACT	24	5	1
	30326_count=5	TAGCCTATCAGACTGATGTTG	21	5	1
	30394_count=5	ATATCTTATCAGACTGATGTTG	22	5	1
	30972_count=5	GATAGCTTATCAGACTGCTGTT	22	5	1
	30634_count=5	TAGCTTATCAGACTAATGTTGACT	24	5	1
	31258_count=5	TTGCTTATCAGACTGATGTTGA	22	5	1
	32305_count=5	ATAGCTTATCAGACTGATNTTGAC	24	5	1
	34212_count=5	TAGCTTATCAGACNGATGTTGACT	24	5	1
	32899_count=5	ATAGCTTATCAGACTGCTGTTGACT	25	5	1
	31974_count=5	GAGCTTATCAGACTGATGTTGAC	23	5	1
	33491_count=5	ATAGCTTATNAGACTGATGTTGA	23	5	1
	32360_count=5	TAGCTCATCAGACTGATGTTGACT	24	5	1
	34370_count=5	TAGCTTATCAGNCTGATGTTG	21	5	1
	32648_count=5	ATAGCTTATCAGACCGATGTTGA	23	5	1
	31669_count=5	ATAGCTTATCAGACTGATGNTGA	23	5	1
	32900_count=5	ATAGCTTATCAGAATGATGTTG	22	5	1
	30960_count=5	TAGCTTATCAGACTNATGTTGACT	24	5	1
	33746_count=5	TAGCTTATCGGACTGATGTTGACT	24	5	1
	31996_count=5	TTAGCTTATCAGACTGATGTTGAC	24	5	1
	34500_count=5	ATAGCTTATAAGACTGATGTTGA	23	5	1
	32013_count=5	ATAGCTTATCAGACTGNTGTTGA	23	5	1
	30606_count=5	ACAGCTTATCAGACTGATGTTGA	23	5	1
	30296_count=5	ANAGCTTATCAGACTGATGTTG	22	5	1
	30272_count=5	TAGCTTATCCGACTGATGTT	20	5	1
	40885_count=4	TAGCTTATCGGACTGATGTTG	21	4	1
	39892_count=4	ATAGCTTATCAGACTGATNTTGA	23	4	1
	35795_count=4	ATATCTTATCAGACTGATGTTGA	23	4	1
	34958_count=4	TAGCTTATCAGACTTATGTTG	21	4	1
	37655_count=4	ATAGCTTNTCAGACTGATGTTGA	23	4	1
	36137_count=4	ATAGCTTATCAGACTGNTGTTG	22	4	1
	35423_count=4	TAGCTAATCAGACTGATGTTGAC	23	4	1
	36895_count=4	AAGCTTATCAGACTGATGTTG	21	4	1
	37629_count=4	TAGCTTATCAGACTGATGTTTACT	24	4	1
	37034_count=4	ATAGCTTATCAGATTGATGTTG	22	4	1
	35691_count=4	TAGCTTATCAGACTGTTGTTGAC	23	4	1
	38213_count=4	ATAGCTTATCANACTGATGTTG	22	4	1
	37523_count=4	TAGCTTATCANACTGATGTTGACT	24	4	1
	35596_count=4	TAGCTTATCNGACTGATGTTGACT	24	4	1
	40460_count=4	ATAGCTTATCAGACTTATGTTGA	23	4	1
	40220_count=4	TANCTTATCAGACTGATGTTGACT	24	4	1
	38104_count=4	TAGCTNATCAGACTGATGTTGACT	24	4	1
	34822_count=4	TAGNTTATCAGACTGATGTTGACT	24	4	1
	39059_count=4	TAGCTTATNAGACTGATGTTG	21	4	1
	40398_count=4	TAGCTTACCAGACTGATGTTGACT	24	4	1
	40464_count=4	TAGCTTATCTGACTGATGTTGACT	24	4	1
	40060_count=4	TAGCTTATCAGAGTGATGTTGA	22	4	1
	37307_count=4	TAGCTTATCAGACTGATGTCGACT	24	4	1
	34790_count=4	TAGCTTATCAGACTGATGTTNACT	24	4	1
	38320_count=4	TAGCTTATCAGACTGNTGTTG	21	4	1
	40182_count=4	TAGCTTATCAGACTGATGTTGACTGC	26	4	1
	40427_count=4	ATAGCTTATCGGACTGATGTTG	22	4	1
	39366_count=4	ATAGCTTATTAGACTGATGTTG	22	4	1
	36476_count=4	ATAGCTTATCANACTGATGTTGAC	24	4	1
	41051_count=4	GTAGCTTATCAGACTGATGTTGA	23	4	1
	35715_count=4	TAGATTATCAGACTGATGTTG	21	4	1
	40181_count=4	TAGCTTATCAGACTGATGTTGACGG	25	4	1
	37652_count=4	CAGCTTATCAGACTGATGTTGACT	24	4	1
	35675_count=4	ATAGCTTATCNGACTGATGTTG	22	4	1
	36921_count=4	TAGCTTATCAGACGGATGTTGA	22	4	1
	35517_count=4	TAGCNTATCAGACTGATGTTG	21	4	1
	37681_count=4	TANCTTATCAGACTGATGTTG	21	4	1
	38146_count=4	TAGCTTATCAGACTGANGTTGACT	24	4	1
	39519_count=4	ATANCTTATCAGACTGATGTTG	22	4	1
	35274_count=4	TAGCNTATCAGACTGATGTTGACT	24	4	1
	40954_count=4	TAGCTTATCAGACCGATGTTGACT	24	4	1
	39029_count=4	ATAGCTTATCAGACTGATTTTGA	23	4	1
	41457_count=3	TAGCGTATCAGACTGATGTTGA	22	3	1
	44395_count=3	TAGCTTNTCAGACTGATGTTG	21	3	1
	44634_count=3	ATAGATTATCAGACTGATGTTGA	23	3	1
	41979_count=3	ATAGTTTATCAGACTGATGTTGA	23	3	1
	45416_count=3	ATAGCTTATCAGACTGATGGTGAC	24	3	1
	50317_count=3	TAGCTNATCAGACTGATGTTG	21	3	1
	51520_count=3	ATNGCTTATCAGACTGATGTTGAC	24	3	1
	45846_count=3	ATAGCTCATCAGACTGATGTTGA	23	3	1
	51435_count=3	TAGCTTATCAGACTGATGTTGNCT	24	3	1
	41962_count=3	ATAGCTTATCAGACTGATATTGA	23	3	1
	47102_count=3	TAGCTTATCAGACTGATGTTGACTC	25	3	1
	48236_count=3	TGGCTTATCAGACTGATGTTGACT	24	3	1
	47031_count=3	ATAGCTTATCCGACTGATGTTGACT	25	3	1
	47878_count=3	TAGCTTATCAGACTGATGTTCACT	24	3	1
	46762_count=3	TAGCTTATAGACTGATGTTGAC	22	3	1
	51580_count=3	ATAGNTTATCAGACTGATGTTGAC	24	3	1
	42281_count=3	ATAGCTTATCAGACNGATGTTG	22	3	1
	48322_count=3	TAGCTTANCAGACTGATGTTGACT	24	3	1
	48117_count=3	TAGCTTATCACACTGATGTTGACT	24	3	1
	51957_count=3	ATATCTTATCAGACTGATGTTGAC	24	3	1
	52185_count=3	TAGCTTATCAGACCGATGTTG	21	3	1
	51132_count=3	ATAGCTTATCAGACTGATGTTGCCT	25	3	1
	45887_count=3	ATAGCTTCTCAGACTGATGTTGACT	25	3	1
	51642_count=3	TAGGTTATCAGACTGATGTTGA	22	3	1
	49951_count=3	ATAGCTTATTAGACTGATGTTGAC	24	3	1
	45755_count=3	TAGCTTATCAGACTGATCTTG	21	3	1
	48105_count=3	ATGGCTTATCAGACTGATGTTGA	23	3	1
	45396_count=3	ATAGCTTATCAGAGTGATGTTG	22	3	1
	52404_count=3	TAGCTTATCAGANTGATGTTG	21	3	1
	44723_count=3	TAGCTTATCAGANTGATGTTGACT	24	3	1
	42522_count=3	TAGCTTAACAGACTGATGTTG	21	3	1
	52573_count=3	ATAGCTTATCAAACTGATGTTGAC	24	3	1
	48167_count=3	TAACTTATCAGACTGATGTTGACT	24	3	1
	45978_count=3	ANAGCTTATCAGACTGATGTTGAC	24	3	1
	47744_count=3	ATAGCTTANCAGACTGATGTTGAC	24	3	1
	45028_count=3	ATAGCTTATCAGACTGATGCTGACT	25	3	1
	41674_count=3	TAGCTTAGCAGACTGATGTTGAC	23	3	1
	41394_count=3	ATAGCTTATCAGACTGATGTTGG	23	3	1
	47370_count=3	ATAGCTTATCAGACTTATGTTG	22	3	1
	46792_count=3	TAGCTTATCAGAATGATGTTGACT	24	3	1
	45172_count=3	TAGCTTATCAGACTGATNTTGACT	24	3	1
	48567_count=3	TAGCTTAACAGACTGATGTTGACT	24	3	1
	46761_count=3	ATAGCTTATNAGACTGATGTTGAC	24	3	1
	41429_count=3	ATAGCTTAACAGACTGATGTTGA	23	3	1
	43432_count=3	TAGCTTATCAGNCTGATGTTGACT	24	3	1
	42163_count=3	TTAGCTTATCAGACTGATGTTGA	23	3	1
	43152_count=3	ATAGCTTATAAGACTGATGTTGAC	24	3	1
	41491_count=3	TAGCTTATCATACTGATGTTG	21	3	1
	42848_count=3	TAGCTTATCAGACTGATGTNGACT	24	3	1
	46049_count=3	TAGCTTATCAGACTGATGTTGACTGA	26	3	1
	47671_count=3	ATNGCTTATCAGACTGATGTTGA	23	3	1
	49270_count=3	TAGCTTATGAGACTGATGTTGAC	23	3	1
	47547_count=3	ATAGCTTATCAGACTNATGTTGA	23	3	1
	45114_count=3	TAGCTTATGAGACTGATGTTGA	22	3	1
28	gga-miR-1a	TGGAATGTAAAGAAGTATGTA
	296_count=1232, gga-miR-1a_R+1	TGGAATGTAAAGAAGTATGTAT	22	1232	0
	684_count=426	TGGAATGTAAAGAAGTATGT	20	426	0
	7947_count=30	TGGAATGTAAAGAAGTATGTATT	23	30	0
	8611_count=27	TGGAATGTAAAGAAGTATGTA	21	27	0
	11192_count=20	TGGAATGTAAAGAAGTATGTAA	22	20	1
	15230_count=14	TGGAATGTAAAGCAGTATGTAT	22	14	1
	18903_count=10	TGGAATGTAAAGACGTATGTAT	22	10	1
	21797_count=9	TGGAATGTAAAGAAGTATGTAC	22	9	1
	23057_count=8	TGGAATGTAAAGAAGTCTGTAT	22	8	1
	24514_count=7	TGGAATGTCAAGAAGTATGTAT	22	7	1
	26285_count=7	TGGAATGTAAAGAAGTCTGT	20	7	1
	32458_count=5	TGGACTGTAAAGAAGTATGTAT	22	5	1
	32885_count=5	TGGAATGTAGAGAAGTATGTAT	22	5	1
	31797_count=5	TGGAATGTAACGAAGTATGTAT	22	5	1
	32735_count=5	TGGAATGTAAAGAAGTATGTATA	23	5	1
	33875_count=5	TGGACTGTAAAGAAGTATGT	20	5	1
	30866_count=5	TGGAATGTAAAGAAGTATGCAT	22	5	1
	34570_count=5	TGGAATGTAAAGAAGTATGTCT	22	5	1
	35509_count=4	TGGCATGTAAAGAAGTATGTAT	22	4	1
	48586_count=3	TGGAATGNAAAGAAGTATGTAT	22	3	1
	41591_count=3	TGGAATGTAAAGACGTATGT	20	3	1
	46588_count=3	TGGAATGTACAGAAGTATGT	20	3	1
	51260_count=3	TGTAATGTAAAGAAGTATGTAT	22	3	1
	47230_count=3	TGGAATTTAAAGAAGTATGTAT	22	3	1
	50941_count=3	TGGAATGTAACGAAGTATGT	20	3	1
	46863_count=3	TGGAATGTAAGAAGTATGTAT	21	3	1
	52156_count=3	TGGAATGTAAAGAAGTTGTAT	21	3	1
29	gga-miR-1b	TGGAATGTTAAGAAGTATGTA
	396_count=815, gga-miR-1b_R+1	TGGAATGTTAAGAAGTATGTAT	22	815	0
	20266_count=10	TGGAATGTTAAGAAGTATGTA	21	10	0
	23391_count=8	TGGAATGTTAAGCAGTATGTAT	22	8	1
	23797_count=8	TGGACTGTTAAGAAGTATGTAT	22	8	1
	25831_count=7	TGGAATGTTAAGACGTATGTAT	22	7	1
	24514_count=7	TGGAATGTCAAGAAGTATGTAT	22	7	1
	26705_count=7	TGGAATGTTACGAAGTATGTAT	22	7	1
	28307_count=6	TGGAATGTTAAGAAGTATGTCT	22	6	1
	47945_count=3	TGGCATGTTAAGAAGTATGTAT	22	3	1
	50670_count=3	TGGAATGTTAAGAAGTCTGTAT	22	3	1
	46863_count=3	TGGAATGTAAGAAGTATGTAT	21	3	1
	42159_count=3	CGGAATGTTAAGAAGTATGTAT	22	3	1
30	gga-miR-133c	TTGGTCCCCTTCAACCAGCTGC
	47488_count=3, gga-miR-133c_L+1R-1	TTTGGTCCCCTTCAACCAGCTG	22	3	0
31	gga-miR-30e	TGTAAACATCCTTGACTGG
	113_count=3702, gga-miR-30e_R+5	TGTAAACATCCTTGACTGGAAGCT	24	3702	0
	1362_count=186	TGTAAACATCCTTGACTGGAAGC	23	186	0
	10208_count=22	TGTAAACATCCTTGACTGGAAG	22	22	0
	15649_count=13	GTAAACATCCTTGACTGGAAGCT	23	13	0
	24665_count=7	TGTAAACATCCTTGACTGGAAGCTG	25	7	0
	24746_count=7	TGTAAACATCCTTGACTGGAA	21	7	0
	27032_count=6	TGTAAACATCCTTGACTGGA	20	6	0
	49103_count=3	CTGTAAACATCCTTGACTGGAAGCT	25	3	0
	681_count=427	TGTAAACATCCTTGACTGGAAGCTT	25	427	1
	2544_count=96	TGTAAACATCCTTGACTGGAAGCTTT	26	96	1
	4248_count=57	TGTAAACATCCTTGACTGGAAGCTA	25	57	1
	6059_count=40	TGTAAACATCCTTGACTGGCAGCT	24	40	1
	7135_count=33	TGTAAACATCCTTGACTGGACGCT	24	33	1
	8600_count=27	TGTAAACATCCTTGACTGGAAGCTAT	26	27	1
	8876_count=26	TGTAAACATCCTTGACTGGAAGA	23	26	1
	9142_count=25	TGTACACATCCTTGACTGGAAGCT	24	25	1
	9316_count=25	TGTAAACATCCTTGACTGGAAGCA	24	25	1
	12932_count=17	TGTAAACCTCCTTGACTGGAAGCT	24	17	1
	12785_count=17	TGTAACCATCCTTGACTGGAAGCT	24	17	1
	13383_count=16	TGTAAACATCCTTGACTGGAAGCC	24	16	1
	15296_count=14	TGTAAACATCCTTGCCTGGAAGCT	24	14	1
	17231_count=12	TGTAAACATCCTTGACTTGAAGCT	24	12	1
	17257_count=12	TGTAAACATCCTTGACTGGAAGGT	24	12	1
	20174_count=10	TGTAAACATCTTTGACTGGAAGCT	24	10	1
	22264_count=8	TGTAAACATCCTTGACTGGAAGAT	24	8	1
	25644_count=7	AGTAAACATCCTTGACTGGAAGCT	24	7	1
	26595_count=7	TGTAAACATCCCTGACTGGAAGCT	24	7	1
	26754_count=6	NGTAAACATCCTTGACTGGAAGCT	24	6	1
	28555_count=6	TGTCAACATCCTTGACTGGAAGCT	24	6	1
	28567_count=6	TGGAAACATCCTTGACTGGAAGCT	24	6	1
	32639_count=5	TGTAAACATCATTGACTGGAAGCT	24	5	1
	30281_count=5	TGTAAACATCCTTGACTGTAAGCT	24	5	1
	32662_count=5	TGTAAACATTCTTGACTGGAAGCT	24	5	1
	32258_count=5	TNTAAACATCCTTGACTGGAAGCT	24	5	1
	37341_count=4	TGTAAACATCCTTGACTGGAAGCN	24	4	1
	41201_count=4	TGTAAANATCCTTGACTGGAAGCT	24	4	1
	38272_count=4	TGTAAACATCCTTGACTAGAAGCT	24	4	1
	37918_count=4	TGTAAACATCCTTAACTGGAAGCT	24	4	1
	40775_count=4	TGTANACATCCTTGACTGGAAGCT	24	4	1
	34933_count=4	TGTAAACATCCTNGACTGGAAGCT	24	4	1
	39797_count=4	TGTAAACATCCTTGACTGGANGCT	24	4	1
	40596_count=4	TGTAAACATCCTTGACTGGAAGNT	24	4	1
	39631_count=4	TGTAAACATCCTTGAATGGAAGCT	24	4	1
	49817_count=3	TGTAAACATCCTTGACTGGAATCT	24	3	1
	44559_count=3	TGTAAACATCCTTGACTGGAAGCTCT	26	3	1
	45665_count=3	TGTAAACATCCTTTACTGGAAGCT	24	3	1
	47086_count=3	TGTAAACATCCTTGACTGGAAGCTC	25	3	1
	47391_count=3	CGTAAACATCCTTGACTGGAAGCT	24	3	1
	51068_count=3	TGTAAACATCCTTGACTGGAAGCTGA	26	3	1
	50673_count=3	TGTAAACATCCTTGACTGGAAGTT	24	3	1
	49416_count=3	TGTAAACATCCTTGACCGGAAGCT	24	3	1
	46485_count=3	TGTAAACATCCTTGACAGGAAGCT	24	3	1
	49515_count=3	TGTAAACATCCTTGACTGGAANCT	24	3	1
	52619_count=3	TGTAAACACCCTTGACTGGAAGCT	24	3	1
	48125_count=3	TGTNAACATCCTTGACTGGAAGCT	24	3	1
32	gga-miR-34b	CAGGCAGTGTAGTTAGCTGATTG
	28430_count=6, gga-miR-34b_L-1R+1	AGGCAGTGTAGTTAGCTGATTGT	23	6	0
	33039_count=5	AGGCAGTGTAGTTAGCTGATTG	22	5	0
33	gga-miR-34c	AGGCAGTGTAGTTAGCTGATTGC
	33039_count=5, gga-miR-34c_R-1	AGGCAGTGTAGTTAGCTGATTG	22	5	0
34	gga-miR-146c*	AGTCCATGGTATTCAGTTCTCT
	1472_count=172, gga-miR-146c*_L-1R+1	GTCCATGGTATTCAGTTCTCTA	22	172	0
	1477_count=171	AGTCCATGGTATTCAGTTCTCT	22	171	0
	3313_count=73	GTCCATGGTATTCAGTTC	18	73	0
	6446_count=37	GTCCATGGTATTCAGTTCT	19	37	0
	9954_count=23	AGTCCATGGTATTCAGTTCTCTA	23	23	0
	10150_count=22	GTCCATGGTATTCAGTTCTCT	21	22	0
	10793_count=21	AGTCCATGGTATTCAGTTC	19	21	0
	13047_count=17	AGTCCATGGTATTCAGTTCTC	21	17	0
	13035_count=17	TCCATGGTATTCAGTTCTCT	20	17	0
	15748_count=13	TCCATGGTATTCAGTTCT	18	13	0
	19296_count=10	TCCATGGTATTCAGTTC	17	10	0
	23962_count=8	TCAGTCCATGGTATTCAGTTCT	22	8	0
	26307_count=7	TCCATGGTATTCAGTTCTCTA	21	7	0
	27097_count=6	AGTCCATGGTATTCAGTTCT	20	6	0
	6155_count=39	TCCATGGTATTCAGTTCTCTAA	22	39	1
	11308_count=20	TCCATGGTATTCAGTTCTCTAT	22	20	1
	15962_count=13	GTCCATGGTATTCAGTTCTCTAA	23	13	1
	19250_count=10	GTCCATGGTATTCAGTTCTCTAT	23	10	1
	19270_count=10	TCCATGGTATTCAGTTCTCTAC	22	10	1
	20650_count=9	GTCCATGGTCTTCAGTTCTCTA	22	9	1
	26369_count=7	GTCCATGGTATTCAGTTCTCTAC	23	7	1
	39254_count=4	GTCCATGGTATTCCGTTCTCTA	22	4	1
	42283_count=3	AGTCCCTGGTATTCAGTTCTCT	22	3	1
	42204_count=3	AGTCCATGGAATTCAGTTCTCT	22	3	1
	49269_count=3	AGTCCATGGTATTCAGTTCTCTAT	24	3	1
	41581_count=3	GTCCCTGGTATTCAGTTCTCTA	22	3	1
35	gga-miR-7b	TGGAAGACTAGTGATTTTTGTT
	27686_count=6, gga-miR-7b_R-6	TGGAAGACTAGTGATT	16	6	0
36	gga-miR-122	TGGAGTGTGACAATGGTGTTTGT
	137_count=3095, gga-miR-122_R-1	TGGAGTGTGACAATGGTGTTTG	22	3095	0
	240_count=1468	TGGAGTGTGACAATGGTGTTTGT	23	1468	0
	317_count=1105	TGGAGTGTGACAATGGTGTTT	21	1105	0
	5891_count=41	TGGAGTGTGACAATGGTGTT	20	41	0
	26210_count=7	TGGAGTGTGACAATGGTGT	19	7	0
	43983_count=3	TGGAGTGTGACAATGGTG	18	3	0
	908_count=297	TGGAGTGTGACAATGGTGTTTGA	23	297	1
	2538_count=96	TGGAGTGTGACAATGGTGTTTT	22	96	1
	4274_count=57	TGGAGTGTGACAATGGTGTTTGTT	24	57	1
	7476_count=32	TGGAGTGTGCCAATGGTGTTTG	22	32	1
	7884_count=30	TGGAGTGTGACCATGGTGTTTG	22	30	1
	8523_count=27	TGGAGTGTGACACTGGTGTTTG	22	27	1
	10516_count=22	TGGAGTGTGACAATGGTGTTTGTTT	25	22	1
	12815_count=17	TGGAGTGTGACACTGGTGTTT	21	17	1
	13121_count=17	TGGAGTGTGACACTGGTGTTTGT	23	17	1
	14199_count=15	TGGAGTGTGACAATGGTGTTTTT	23	15	1
	13869_count=15	TGGAGTGTGACCATGGTGTTTGT	23	15	1
	15945_count=13	TGGAGTGTGACCATGGTGTTT	21	13	1
	19905_count=10	TGGAGTGTGCCAATGGTGTTTGT	23	10	1
	19027_count=10	TGGAGTGTGACAATGGCGTTTGT	23	10	1
	19192_count=10	TGGAGTGTGACAATGGTGTTTGC	23	10	1
	21666_count=9	TGGAGTGTGACAATGGCGTTTG	22	9	1
	22929_count=8	TGGAGTGTGACAATGGTGTTA	21	8	1
	22741_count=8	TGGAGTGTGCCAATGGTGTTT	21	8	1
	26432_count=7	TGTAGTGTGACAATGGTGTTTG	22	7	1
	25615_count=7	TGGAGTGTGACAATGGCGTTT	21	7	1
	25257_count=7	TGGAGTGTGACAATGGAGTTTGT	23	7	1
	25466_count=7	TGGAGTGTGACAATGGTGCTTG	22	7	1
	26748_count=6	TGGAGAGTGACAATGGTGTTTG	22	6	1
	27271_count=6	TGGAGTGCGACAATGGTGTTTG	22	6	1
	27664_count=6	TGGCGTGTGACAATGGTGTTTG	22	6	1
	31961_count=5	NGGAGTGTGACAATGGTGTTTG	22	5	1
	30170_count=5	TNGAGTGTGACAATGGTGTTTG	22	5	1
	34333_count=5	TGGAGTGTGACAATGGTGTTTAT	23	5	1
	31305_count=5	TGGAGTGTGACAATGGAGTTTG	22	5	1
	33335_count=5	TGGAGTGTGACAATGGTGTTTA	22	5	1
	32565_count=5	TGGAGTGTGACAATGGTGTCTG	22	5	1
	40653_count=4	TGGAGTGCGACAATGGTGTTT	21	4	1
	35437_count=4	TGGAGTGTNACAATGGTGTTTG	22	4	1
	38566_count=4	TGGAGTGTGACAATGNTGTTTG	22	4	1
	40629_count=4	CGGAGTGTGACAATGGTGTTTG	22	4	1
	35640_count=4	TGGCGTGTGACAATGGTGTTTGT	23	4	1
	40785_count=4	TGGAGCGTGACAATGGTGTTTG	22	4	1
	47238_count=3	TGGAGTNTGACAATGGTGTTTG	22	3	1
	47367_count=3	TGGAGTGTGGCAATGGTGTTTGT	23	3	1
	42253_count=3	TGGAGNGTGACAATGGTGTTTG	22	3	1
	46346_count=3	TGGAGTGTGACAATGGGGTTTG	22	3	1
	50973_count=3	TGGAGTGTGACNATGGTGTTTGT	23	3	1
	45597_count=3	TGTAGTGTGACAATGGTGTTTGT	23	3	1
	51060_count=3	TGGAGTGTGAGAATGGTGTTT	21	3	1
	45356_count=3	TGGAGTGTGACAATGGTGATTGT	23	3	1
	43477_count=3	TGAAGTGTGACAATGGTGTTTGT	23	3	1
	51247_count=3	CGGAGTGTGACAATGGTGTTT	21	3	1
	46575_count=3	TGGAGTGTGACAATAGTGTTT	21	3	1
	52410_count=3	TGTAGTGTGACAATGGTGTTT	21	3	1
	43922_count=3	TGGAGTGNGACAATGGTGTTTG	22	3	1
	47731_count=3	TGGAGTGTGACAATGGTGATT	21	3	1
	46274_count=3	TGGAGTGTGACAATTGTGTTT	21	3	1
	45930_count=3	TGGAGTGTGACAATGGTGTTNG	22	3	1
37	gga-miR-23b	ATCACATTGCCAGGGATTACC
	16770_count=12, gga-miR-23b_R+1	ATCACATTGCCAGGGATTACCA	22	12	0
	19475_count=10	ATCACATTGCCAGGGATTACCAC	23	10	0
	31601_count=5	ATCACATTGCCAGGGATT	18	5	0
	42524_count=3	ATCACATTGCCAGGGATTACC	21	3	0
	41470_count=3	ATCACATTGCCAGGGAT	17	3	0
	11457_count=19	ATCACATTGCCAGGGATTACCACT	24	19	1
	43872_count=3	ATCACATTGCCAGGGATTACCAT	23	3	1
38	gga-miR-33	GTGCATTGTAGTTGCATTGC
	529_count=569, gga-miR-33_R+1	GTGCATTGTAGTTGCATTGCA	21	569	0
	2644_count=93	GTGCATTGTAGTTGCATTGC	20	93	0
	7321_count=32	GTGCATTGTAGTTGCATTGCAT	22	32	0
	30770_count=5	GTGCATTGTAGTTGCATTG	19	5	0
	3179_count=76	GTGCATTGTAGTTGCATTGCAA	22	76	1
	20926_count=9	GTGCATTGTAGTTGCCTTGCA	21	9	1
	22152_count=8	GTGCATTGTCGTTGCATTGCA	21	8	1
	28228_count=6	GTGCATTGTAGTTGCATTGCC	21	6	1
	44875_count=3	GTGCATTGTAGTTGCCTTGC	20	3	1
	46414_count=3	TTGCATTGTAGTTGCATTGCA	21	3	1
	51381_count=3	GTGCCTTGTAGTTGCATTGCA	21	3	1
39	gga-miR-92	TATTGCACTTGTCCCGGCCTG
	20_count=35732, gga-miR-92_R+1	TATTGCACTTGTCCCGGCCTGT	22	35732	0
	260_count=1387	TATTGCACTTGTCCCGGCCTGTT	23	1387	0
	510_count=590	ATTGCACTTGTCCCGGCCTGT	21	590	0
	600_count=497	TATTGCACTTGTCCCGGCCTG	21	497	0
	1404_count=180	ATTGCACTTGTCCCGGCCTGTT	22	180	0
	3125_count=77	TATTGCACTTGTCCCGGCCT	20	77	0
	4302_count=56	TATTGCACTTGTCCCGGCC	19	56	0
	7561_count=31	TATTGCACTTGTCCCGGC	18	31	0
	14534_count=15	ATTGCACTTGTCCCGGCCTG	20	15	0
	24130_count=8	TTGCACTTGTCCCGGCCTGT	20	8	0
	28968_count=6	CACTTGTCCCGGCCTGT	17	6	0
	26752_count=6	TTGCACTTGTCCCGGCCTGTT	21	6	0
	32827_count=5	TATTGCACTTGTCCCGG	17	5	0
	30721_count=5	TATTGCACTTGTCCCGGCCTGTTG	24	5	0
	34110_count=5	GTATTGCACTTGTCCCGGCCTGT	23	5	0
	47059_count=3	TATTGCACTTGTCCCG	16	3	0
	176_count=2196	TATTGCACTTGTCCCGGCCTGTA	23	2196	1
	1153_count=221	TATTGCCCTTGTCCCGGCCTGT	22	221	1
	1633_count=153	TATTGCACTTGTCCCGGCCTGTTT	24	153	1
	1688_count=147	TATTGCACTTGTCCCGGCCTGTAG	24	147	1
	2003_count=123	TATTGCACTTGTCCCGGCCTGC	22	123	1
	2102_count=117	ATTGCACTTGTCCCGGCCTGTA	22	117	1
	2269_count=108	TCTTGCACTTGTCCCGGCCTGT	22	108	1
	2998_count=81	TATTGCACTTGTCCCGGACTGT	22	81	1
	3568_count=68	TATTGCACTTGTCCCGGCATGT	22	68	1
	3875_count=62	TATTGCACTTGTCCCTGCCTGT	22	62	1
	4243_count=57	NATTGCACTTGTCCCGGCCTGT	22	57	1
	4324_count=56	TATTGCAATTGTCCCGGCCTGT	22	56	1
	4532_count=54	TATTGCACTTGTCCCGGCCTTT	22	54	1
	4507_count=54	TATTGCACTTGTCACGGCCTGT	22	54	1
	4608_count=53	TATTGCACTTGTCCCGGCCTGTTA	24	53	1
	4790_count=50	TATTGCACTTGTCCCGACCTGT	22	50	1
	5138_count=47	TATTGCACTTTTCCCGGCCTGT	22	47	1
	5289_count=46	TATTGCACTTGTCTCGGCCTGT	22	46	1
	5650_count=43	TATTGCACTTGTCCCGTCCTGT	22	43	1
	6443_count=37	TATTGCACTTGTCCCGGCCTGTAGA	25	37	1
	6809_count=35	TATTGCACTTGTACCGGCCTGT	22	35	1
	6945_count=34	TATTGCACTTGTTCCGGCCTGT	22	34	1
	6987_count=34	TATTGCACTTGTCCAGGCCTGT	22	34	1
	7443_count=32	TATTGCACTTGTCCCGGTCTGT	22	32	1
	7380_count=32	TATTGCACCTGTCCCGGCCTGT	22	32	1
	7690_count=31	TATTGCACTTGTCCCGGCCTGTC	23	31	1
	7655_count=31	TATTGCACTTATCCCGGCCTGT	22	31	1
	7910_count=30	TATTGCACTTGTCCCGGCCCGT	22	30	1
	7958_count=30	TATCGCACTTGTCCCGGCCTGT	22	30	1
	8328_count=28	TTATTGCACTTGTCCCGGCCTG	22	28	1
	8746_count=27	TATTGCACTNGTCCCGGCCTGT	22	27	1
	8669_count=27	TATTGCACTTGTCCTGGCCTGT	22	27	1
	8744_count=27	TATTGCACTTGTCCCCGCCTGT	22	27	1
	9040_count=26	TATTACACTTGTCCCGGCCTGT	22	26	1
	8984_count=26	TATTGCACTTGTCCCGGCCNGT	22	26	1
	9276_count=25	TATTGCACTCGTCCCGGCCTGT	22	25	1
	9165_count=25	TATNGCACTTGTCCCGGCCTGT	22	25	1
	9466_count=24	TNTTGCACTTGTCCCGGCCTGT	22	24	1
	9977_count=23	TATTTCACTTGTCCCGGCCTGT	22	23	1
	10365_count=22	TATTGCACTTGTCCCGGCCTT	21	22	1
	10737_count=21	CATTGCACTTGTCCCGGCCTGT	22	21	1
	10606_count=21	TATTGCACTTGTCCCNGCCTGT	22	21	1
	10875_count=21	TATTGNACTTGTCCCGGCCTGT	22	21	1
	11424_count=20	TATTGCACTTGTCCCGCCCTGT	22	20	1
	11052_count=20	TATTGCACTTGTCCCGGCCTAT	22	20	1
	11938_count=19	ATTGCACTTGTCCCGGCCTGTTT	23	19	1
	11560_count=19	TATTGCACTTGTCNCGGCCTGT	22	19	1
	12476_count=18	TATTGCATTTGTCCCGGCCTGT	22	18	1
	12498_count=18	TATTGCACTTGTCCCGGCCTGN	22	18	1
	12831_count=17	TATTGCACTTGTCCCGGCNTGT	22	17	1
	12950_count=17	AATTGCACTTGTCCCGGCCTGT	22	17	1
	13114_count=17	TATTGCACTTGCCCCGGCCTGT	22	17	1
	13120_count=17	TATTGCACTTGTCCCGGCCTGTTAA	25	17	1
	13033_count=17	TANTGCACTTGTCCCGGCCTGT	22	17	1
	12609_count=17	TATTGCACTTNTCCCGGCCTGT	22	17	1
	13125_count=17	TATTGCACTTGTCCCGGNCTGT	22	17	1
	13235_count=16	TATTGCACTTGACCCGGCCTGT	22	16	1
	13352_count=16	TATTGCACNTGTCCCGGCCTGT	22	16	1
	13474_count=16	TATTGCACTTGTCCCGNCCTGT	22	16	1
	13445_count=16	TATTNCACTTGTCCCGGCCTGT	22	16	1
	14429_count=15	TATTGTACTTGTCCCGGCCTGT	22	15	1
	15112_count=14	TATTGCNCTTGTCCCGGCCTGT	22	14	1
	15288_count=14	TATTGCACTTGTCCCGGCCTNT	22	14	1
	14661_count=14	TATTGCACTTGTNCCGGCCTGT	22	14	1
	15301_count=14	TATTGCANTTGTCCCGGCCTGT	22	14	1
	15971_count=13	TATTGCACTTGTCCNGGCCTGT	22	13	1
	16020_count=13	TATTGCACTTGTCCCGGCTTGT	22	13	1
	16282_count=13	TATTGCACTTGNCCCGGCCTGT	22	13	1
	16941_count=12	TATTGCACTTGTCCCGGCCTGG	22	12	1
	17276_count=12	TATTGAACTTGTCCCGGCCTGT	22	12	1
	18392_count=11	TATTGCACTTGTCCCGGCCTCT	22	11	1
	18659_count=11	TATTGCACTTGTCCCGGCCAGT	22	11	1
	19435_count=10	ATTGCACTTGTCCCGGCCTGTG	22	10	1
	20088_count=10	CTATTGCACTTGTCCCGGCCTGT	23	10	1
	20134_count=10	ATTGCACTTGTCCCGGCCTGTTA	23	10	1
	19090_count=10	TGTTGCACTTGTCCCGGCCTGT	22	10	1
	20735_count=9	TACTGCACTTGTCCCGGCCTGT	22	9	1
	21862_count=9	TAATGCACTTGTCCCGGCCTGT	22	9	1
	21547_count=9	TATTGCACTTGTCCCGGCCTGTG	23	9	1
	21144_count=9	TATTGCACTTGTCCGGCCTGT	21	9	1
	21434_count=9	TAGTGCACTTGTCCCGGCCTGT	22	9	1
	22891_count=8	TATTGCGCTTGTCCCGGCCTGT	22	8	1
	22629_count=8	TATTGCACTTGTCCCGGCCTGCT	23	8	1
	22269_count=8	TATTGCCCTTGTCCCGGCCTGTT	23	8	1
	22717_count=8	TTGCACTTGTCCCGGCCTGTTT	22	8	1
	24534_count=7	TATTGCACTTCTCCCGGCCTGT	22	7	1
	26301_count=7	ATTGCCCTTGTCCCGGCCTGT	21	7	1
	25227_count=7	TATTGCACTTGTCCCGGCCTGAT	23	7	1
	29079_count=6	TCTTGCACTTGTCCCGGCCTGTT	23	6	1
	29841_count=6	TATTGCACTAGTCCCGGCCTGT	22	6	1
	29278_count=6	TATTGCTCTTGTCCCGGCCTGT	22	6	1
	33296_count=5	TATTGCACTTGTCCCGGGCTGT	22	5	1
	31421_count=5	TATTGCACTTGTCCCGGCCTGTTC	24	5	1
	32008_count=5	TATAGCACTTGTCCCGGCCTGT	22	5	1
	33590_count=5	TATTGCACTTGTCGCGGCCTGT	22	5	1
	30937_count=5	ATTGCACTTGTCCCGGCCTTT	21	5	1
	39659_count=4	TTATTGCACTTGTCCCGGCCTGT	23	4	1
	38860_count=4	TATTGCACTTGTCCCTGCCTGTT	23	4	1
	36671_count=4	TATTGCACATGTCCCGGCCTGT	22	4	1
	41091_count=4	TTGCACTTGTCCCGGCCTGTTA	22	4	1
	40841_count=4	TATTGCACTTGTCCCGGCCTGTTGT	25	4	1
	37645_count=4	TTTTGCACTTGTCCCGGCCTGT	22	4	1
	35847_count=4	TATTGCACTTGTCTCGGCCTGTT	23	4	1
	34930_count=4	TATTGCACTTGTCCCGGCATGTT	23	4	1
	44778_count=3	TATTGCAGTTGTCCCGGCCTGT	22	3	1
	41269_count=3	TATTGCACTTGTCCCTGCCTG	21	3	1
	46424_count=3	CGTATTGCACTTGTCCCGGCCTGT	24	3	1
	48635_count=3	TNTTGCACTTGTCCCGGCCTGTT	23	3	1
	48693_count=3	TATTGGACTTGTCCCGGCCTGT	22	3	1
	51647_count=3	TATTGCCCTTGTCCCGGCCTG	21	3	1
	49597_count=3	TATTGCAATTGTCCCGGCCTGTT	23	3	1
	48159_count=3	ATTGCACTTGTCCCGGCCTGTTAA	24	3	1
	49764_count=3	TATTGCACTTGGCCCGGCCTGT	22	3	1
	42536_count=3	TATTGCACTTGTCCCGGACTG	21	3	1
	43155_count=3	TATTGCACTTGTCCCGACCTGTT	23	3	1
	47344_count=3	TATTGCACTTGTCCCGGCCTGTCG	24	3	1
	41781_count=3	TATTGCACTTGTCCCGGACTGTT	23	3	1
	46023_count=3	ATTGCACTTGTCCCCGCCTGT	21	3	1
	42632_count=3	TATTCCACTTGTCCCGGCCTGT	22	3	1
40	gga-miR-18a	TAAGGTGCATCTAGTGCAGATA
	17901_count=11, gga-miR-18a_R-1	TAAGGTGCATCTAGTGCAGAT	21	11	0
	26875_count=6	TAAGGTGCATCTAGTGCAGATA	22	6	0
	29001_count=6	TAAGGTGCATCTAGTGCAGATAG	23	6	0
41	gga-miR-17-5p	CAAAGTGCTTACAGTGCAGGTAGT
	899_count=302, gga-miR-17-5p_R-1	CAAAGTGCTTACAGTGCAGGTAG	23	302	0
	4791_count=50	CAAAGTGCTTACAGTGCAGGTA	22	50	0
	6588_count=36	CAAAGTGCTTACAGTGCAGGTAGT	24	36	0
	11935_count=19	CAAAGTGCTTACAGTGCAGGT	21	19	0
	8846_count=26	CAAAGTGCTTACAGTGCAGGTAA	23	26	1
	11194_count=20	CAAAGTGCTTACAGTGCAGGTAT	23	20	1
	11838_count=19	CAAAGTGCTTACAGTGCAGGTAGA	24	19	1
	17108_count=12	AAAAGTGCTTACAGTGCAGGTAGT	24	12	1
	45543_count=3	CAAAGTGCTTACAGTGCAGGTAAT	24	3	1
	46087_count=3	CAAAGTGCTTACAGTGCAGGTCG	23	3	1
	42845_count=3	CAAAGTGCTTACAGTGCCGGTAG	23	3	1
42	gga-miR-17-3p	ACTGCAGTGAAGGCACTTGT
	2453_count=100, gga-miR-17-3p_R+2	ACTGCAGTGAAGGCACTTGTAG	22	100	0
	4188_count=58	ACTGCAGTGAAGGCACTTGTAGC	23	58	0
	15001_count=14	ACTGCAGTGAAGGCACTTGTAGCA	24	14	0
	22867_count=8	CTGCAGTGAAGGCACTTGTAGC	22	8	0
	32727_count=5	CTGCAGTGAAGGCACTTGTAG	21	5	0
	51425_count=3	ACTGCAGTGAAGGCACTTGT	20	3	0
	7092_count=33	ACTGCAGTGAAGGCACTTGTAGCT	24	33	1
	9238_count=25	ACTGCAGTGAAGGCACTTGTAGA	23	25	1
	14086_count=15	ACTGCAGTGAAGGCACTTGTAGAA	24	15	1
	29947_count=6	ACTGCAGTGAAGGCACTTGTAGT	23	6	1
	35757_count=4	CTGCAGTGAAGGCACTTGTAGCT	23	4	1
	41328_count=3	CTGCAGTGAAGGCACTTGTAGCTT	24	3	1
	50285_count=3	CTGCAGTGAAGGCACTTGTAGA	22	3	1
	46530_count=3	ACTGCAGTGCAGGCACTTGTAG	22	3	1
43	gga-miR-15a	TAGCAGCACATAATGGTTTGT
	3325_count=73, gga-miR-15a_R+1	TAGCAGCACATAATGGTTTGTG	22	73	0
	4838_count=50	TAGCAGCACATAATGGTTTGT	21	50	0
	11614_count=19	TAGCAGCACATAATGGTTTGTGT	23	19	1
	33338_count=5	TGTAGCAGCACATAATGGTTTG	22	5	1
44	gga-miR-138	AGCTGGTGTTGTGAATC
	5135_count=47, gga-miR-138_R+6	AGCTGGTGTTGTGAATCAGGCCG	23	47	0
	20878_count=9	AGCTGGTGTTGTGAATCAGGCCGT	24	9	0
	23002_count=8	AGCTGGTGTTGTGAATCAGGC	21	8	0
45	gga-miR-32	TATTGCACATTACTAAGTTGC
	11489_count=19, gga-miR-32_R+2	TATTGCACATTACTAAGTTGCAT	23	19	0
	21478_count=9	TATTGCACATTACTAAGTTGCAA	23	9	1
46	gga-miR-30d	TGTAAACATCCCCGACTGGAAG
	37_count=16211, gga-miR-30d_R+2	TGTAAACATCCCCGACTGGAAGCT	24	16211	0
	237_count=1495	TGTAAACATCCCCGACTGGAAGC	23	1495	0
	1110_count=232	TGTAAACATCCCCGACTGGAAG	22	232	0
	2666_count=92	TGTAAACATCCCCGACTGGAA	21	92	0
	4910_count=49	TGTAAACATCCCCGACTGGA	20	49	0
	11658_count=19	TGTAAACATCCCCGACTGGAAGCTG	25	19	0
	18858_count=10	TGTAAACATCCCCGACTGG	19	10	0
	21455_count=9	TGTAAACATCCCCGACTG	18	9	0
	29156_count=6	TGTAAACATCCCCGACTGGAAGCTGT	26	6	0
	36824_count=4	GTAAACATCCCCGACTGGAAGCT	23	4	0
	46736_count=3	TGTAAACATCCCCGAC	16	3	0
	457_count=663	TGTAAACATCCCCGACTGGAAGCTT	25	663	1
	1289_count=195	TGTAAACATCCCCGACTGGCAGCT	24	195	1
	1587_count=158	TGTAAACATCCCCGACTGGAAGCTA	25	158	1
	1728_count=144	TGTAAACATCCCCGACTGGAAGCA	24	144	1
	1798_count=138	TGTAAACATCCCCGACTGGACGCT	24	138	1
	1815_count=136	TGTAAACATCCCCGACTGGAAGA	23	136	1
	2029_count=121	TGTACACATCCCCGACTGGAAGCT	24	121	1
	2136_count=115	TGTAAACCTCCCCGACTGGAAGCT	24	115	1
	2187_count=112	TGTAAACATCCCCGACTGGAAGCTAT	26	112	1
	2387_count=102	TGTAAACATCCCCGCCTGGAAGCT	24	102	1
	2524_count=97	TGTAACCATCCCCGACTGGAAGCT	24	97	1
	3247_count=75	TGTAAACATCCCCGACTGGAAGGT	24	75	1
	3542_count=68	TGTAAACATCCCCGACTGGAAGCC	24	68	1
	4375_count=55	TGTAAACATCCCCGACTTGAAGCT	24	55	1
	4442_count=55	TGTAAACATCCCCGACTGGAAGCTTT	26	55	1
	4843_count=50	TGTAAACATCCCCGACTGGAAGAT	24	50	1
	5824_count=41	TGTAAACATTCCCGACTGGAAGCT	24	41	1
	5802_count=41	TGTCAACATCCCCGACTGGAAGCT	24	41	1
	7234_count=33	TGTAAACATCTCCGACTGGAAGCT	24	33	1
	7681_count=31	TGTAAACATCCCCGACTGGAAA	22	31	1
	9020_count=26	TGTAAACATCCCCGACTAGAAGCT	24	26	1
	8883_count=26	CGTAAACATCCCCGACTGGAAGCT	24	26	1
	9396_count=25	TGTAAACATCCCCGACTGGAATCT	24	25	1
	9443_count=24	TGTAAACATCCCCGACTGGCAGC	23	24	1
	10850_count=21	TGTAAACATCCCCGACTGGAAGTT	24	21	1
	11657_count=19	NGTAAACATCCCCGACTGGAAGCT	24	19	1
	14419_count=15	TGTAAACATCCCCGACTGGAAGNT	24	15	1
	14701_count=14	TGTAAACATACCCGACTGGAAGCT	24	14	1
	15392_count=14	TGTAAACATCCCCGACTGGAAGT	23	14	1
	15111_count=14	TNTAAACATCCCCGACTGGAAGCT	24	14	1
	16385_count=13	TGTAAACATCCCCAACTGGAAGCT	24	13	1
	16325_count=13	TGTAAACATCCCCGACTGTAAGCT	24	13	1
	17309_count=12	TGTAAACATCCCCNACTGGAAGCT	24	12	1
	16990_count=12	AGTAAACATCCCCGACTGGAAGCT	24	12	1
	16526_count=12	TGTAAACATCCCCGACTGGACGC	23	12	1
	18717_count=11	TGTAAACATCCCCGACNGGAAGCT	24	11	1
	18015_count=11	TGTAAACATCCCCGACTGGAAGCN	24	11	1
	18596_count=11	TGTAAACATCCCCGACTGGAAACT	24	11	1
	18466_count=11	TGCAAACATCCCCGACTGGAAGCT	24	11	1
	17999_count=11	TGTAANCATCCCCGACTGGAAGCT	24	11	1
	18210_count=11	TGTAAACACCCCCGACTGGAAGCT	24	11	1
	18093_count=11	TGTAAACATCCCCTACTGGAAGCT	24	11	1
	20139_count=10	TGTAAACATCCCCGACTCGAAGCT	24	10	1
	19213_count=10	TGTNAACATCCCCGACTGGAAGCT	24	10	1
	18918_count=10	TGTAAACATCCCCGACTGGNAGCT	24	10	1
	19308_count=10	TGTACACATCCCCGACTGGAAGC	23	10	1
	19465_count=10	TGTAAACATCCCCGACTGGAAGCG	24	10	1
	19195_count=10	TGTAAACNTCCCCGACTGGAAGCT	24	10	1
	21116_count=9	TGTAAACATCCCCGANTGGAAGCT	24	9	1
	20793_count=9	TGTAAACATCCCCGACTGAAAGCT	24	9	1
	21365_count=9	TGTAAACATCCCNGACTGGAAGCT	24	9	1
	21192_count=9	TGTAAACCTCCCCGACTGGAAGC	23	9	1
	22743_count=8	TGNAAACATCCCCGACTGGAAGCT	24	8	1
	23073_count=8	TGTAAACATCCCAGACTGGAAGCT	24	8	1
	23389_count=8	TGTAAACATCCCCGACCGGAAGCT	24	8	1
	22865_count=8	TGTAAACANCCCCGACTGGAAGCT	24	8	1
	26595_count=7	TGTAAACATCCCTGACTGGAAGCT	24	7	1
	24475_count=7	TGTAAACATNCCCGACTGGAAGCT	24	7	1
	24920_count=7	TGTAAANATCCCCGACTGGAAGCT	24	7	1
	25923_count=7	TGTAAACATCCCCGACTGGANGCT	24	7	1
	24255_count=7	TGTAAACATCCCCGACTGCAAGCT	24	7	1
	26361_count=7	TGTAAACATCCCCGNCTGGAAGCT	24	7	1
	25741_count=7	TGTAAACATCCCCGCCTGGAAGC	23	7	1
	26730_count=7	TATAAACATCCCCGACTGGAAGCT	24	7	1
	26606_count=7	TGTAAACATCACCGACTGGAAGCT	24	7	1
	26435_count=7	TGTAAACATCCACGACTGGAAGCT	24	7	1
	29707_count=6	AGTAAACATCCCCGACTGGAAGC	23	6	1
	28351_count=6	TGGAAACATCCCCGACTGGAAGCT	24	6	1
	27268_count=6	TGTANACATCCCCGACTGGAAGCT	24	6	1
	27997_count=6	TGTAAACATCCCCGACTGGAANCT	24	6	1
	28546_count=6	TGTAAACGTCCCCGACTGGAAGCT	24	6	1
	27275_count=6	TGTAAACATCCCCGACTGNAAGCT	24	6	1
	26848_count=6	TGTAGACATCCCCGACTGGAAGCT	24	6	1
	29090_count=6	TGTAAACATCCCCGATTGGAAGCT	24	6	1
	32299_count=5	TGTAAACATCCCCGACTGGAACCT	24	5	1
	34236_count=5	TGTAAACATCCCCGACTGGAAGCTC	25	5	1
	30710_count=5	TGTAAACATCCCCGACTNGAAGCT	24	5	1
	32682_count=5	TGTAAACATCNCCGACTGGAAGCT	24	5	1
	32845_count=5	TGTAAACATCCCCCACTGGAAGCT	24	5	1
	33640_count=5	TGTAAACATCCCCGAATGGAAGCT	24	5	1
	34487_count=5	TGTAAACATCCCCGACTGGAAGCTGA	26	5	1
	30585_count=5	TGTAAGCATCCCCGACTGGAAGCT	24	5	1
	31602_count=5	TGTAAATATCCCCGACTGGAAGCT	24	5	1
	32315_count=5	TGTAAAAATCCCCGACTGGAAGCT	24	5	1
	31302_count=5	TGTAAACATCCCCGACTGGAAGCTCT	26	5	1
	34863_count=4	TGTAAACATCCCCGACTGGAATC	23	4	1
	37380_count=4	TGTCAACATCCCCGACTGGAAGC	23	4	1
	38999_count=4	TGTAAACATCCCCGACTGGAGGCT	24	4	1
	39741_count=4	TGTAAACATCCCCGACAGGAAGCT	24	4	1
	37527_count=4	TGAAAACATCCCCGACTGGAAGCT	24	4	1
	37588_count=4	TGTAAACATCCCCGACTGAAGCT	23	4	1
	36700_count=4	TGTAAACATCCCCGACTGGGAGCT	24	4	1
	39057_count=4	TGTAAACATCCCCGACTGGAAGG	23	4	1
	49354_count=3	TGTAAACATCCCGACTGGAAGCT	23	3	1
	46321_count=3	TGTAAACATCCCCGACTGAAAGC	23	3	1
	45641_count=3	TGTAAACATCCCCGAATGGAAGC	23	3	1
	41296_count=3	TGTAAACATACCCGACTGGAAGC	23	3	1
	44880_count=3	TGTAAACATCCNCGACTGGAAGCT	24	3	1
	51293_count=3	TGTAAACATCGCCGACTGGAAGCT	24	3	1
	51407_count=3	TGTAAACATCCGCGACTGGAAGCT	24	3	1
	50610_count=3	TGTAAACATCCCCGACTTGAAGC	23	3	1
	45819_count=3	TGTAAACATCCCAGACTGGAAGC	23	3	1
	51545_count=3	TCTAAACATCCCCGACTGGAAGCT	24	3	1
	51645_count=3	TGTGAACATCCCCGACTGGAAGCT	24	3	1
	50789_count=3	TGTACACATCCCCGACTGGAAG	22	3	1
	43139_count=3	TGTAAACATCCCCGACTGGAAT	22	3	1
47	gga-miR-18b	TAAGGTGCATCTAGTGCAGTTA
	8928_count=26, gga-miR-18b_R-1	TAAGGTGCATCTAGTGCAGTT	21	26	0
	26614_count=7	TAAGGTGCATCTAGTGCAGTTA	22	7	0
48	gga-miR-106	AAAAGTGCTTACAGTGCAGGTA
	1628_count=153, gga-miR-106_R+1	AAAAGTGCTTACAGTGCAGGTAG	23	153	0
	7221_count=33	AAAAGTGCTTACAGTGCAGGTA	22	33	0
	18573_count=11	AAAAGTGCTTACAGTGCAGGT	21	11	0
	19402_count=10	AAAAGTGCTTACAGTGCAGGTAGA	24	10	0
	10051_count=23	AAAAGTGCTTACAGTGCAGGTAA	23	23	1
	11838_count=19	CAAAGTGCTTACAGTGCAGGTAGA	24	19	1
	13140_count=16	AAAAGTGCTTACAGTGCAGGTAT	23	16	1
	17108_count=12	AAAAGTGCTTACAGTGCAGGTAGT	24	12	1
	46054_count=3	AACAGTGCTTACAGTGCAGGTAG	23	3	1
49	gga-miR-107	AGCAGCATTGTACAGGGCTATCA
	281_count=1292, gga-miR-107_R-2	AGCAGCATTGTACAGGGCTAT	21	1292	0
	363_count=917	AGCAGCATTGTACAGGGCTATCA	23	917	0
	888_count=307	AGCAGCATTGTACAGGGCTATC	22	307	0
	3435_count=71	AGCAGCATTGTACAGGGCTA	20	71	0
	19194_count=10	AGCAGCATTGTACAGG	16	10	0
	22154_count=8	AGCAGCATTGTACAGGGC	18	8	0
	28200_count=6	AGCAGCATTGTACAGGGCTATCAA	24	6	0
	34675_count=4	AGCAGCATTGTACAGGG	17	4	0
	2163_count=113	AGCAGCATTGTACAGGGCTATT	22	113	1
	2470_count=99	AGCAGCATTGTACAGGGCTATA	22	99	1
	2730_count=89	AGCAGCATTGTACAGGGCTATCT	23	89	1
	3977_count=60	AGCAGCATTGTACAGGGCTATAA	23	60	1
	5294_count=46	AGCAGCATTGTACAGGGCTATTA	23	46	1
	8725_count=27	AGCAGCATTGTACCGGGCTAT	21	27	1
	11335_count=20	AGCAGCATTGTACAGGGCTATCAT	24	20	1
	14644_count=14	AGCAGCATTGTACAGGGCTAA	21	14	1
	16002_count=13	AGCAGCATTGTACAGGGCTCT	21	13	1
	17624_count=12	AGCAGCATTGTACAGGGCTCTCA	23	12	1
	17482_count=12	CGCAGCATTGTACAGGGCTAT	21	12	1
	16576_count=12	AGCAGCATTGTACCGGGCTATCA	23	12	1
	18628_count=11	AGCAGCATTGTACAGGGCTATCC	23	11	1
	20541_count=9	CGCAGCATTGTACAGGGCTATCA	23	9	1
	22627_count=8	AGCAGCCTTGTACAGGGCTAT	21	8	1
	22964_count=8	AGCAGCCTTGTACAGGGCTATCA	23	8	1
	28311_count=6	AGCAGCATTGTACATGGCTAT	21	6	1
	32041_count=5	AGCAGCATTGTACCGGGCTATC	22	5	1
	41211_count=4	AGCAGCATTGTACAGGGCTATCG	23	4	1
	39625_count=4	AGCAGCATTGTACAGGGCTCTC	22	4	1
	39732_count=4	AGCAGCATTGTACAGGACTAT	21	4	1
	38858_count=4	AGCAGCATTGTCCAGGGCTAT	21	4	1
	37633_count=4	AGCAGCCTTGTACAGGGCTATC	22	4	1
	49735_count=3	NGCAGCATTGTACAGGGCTATCA	23	3	1
	45052_count=3	AGCAGCATTGTACAGTGCTATCA	23	3	1
	51076_count=3	AGCAGCATTGTACAGAGCTATCA	23	3	1
	43303_count=3	ANCAGCATTGTACAGGGCTAT	21	3	1
	46931_count=3	AGCCGCATTGTACAGGGCTATCA	23	3	1
	45743_count=3	AGCAGCATTGTACATGGCTATCA	23	3	1
	43218_count=3	AGCCGCATTGTACAGGGCTATC	22	3	1
	50701_count=3	AGCAGCATTGTATAGGGCTATCA	23	3	1
	46353_count=3	AGCAGCATTGTACAGGGCTAG	21	3	1
	46027_count=3	AGCAGCATTGTACAGGGCTATNA	23	3	1
	44277_count=3	AGCAGCATTGTACAAGGCTAT	21	3	1
	50076_count=3	AGCAGCATTGTACAGGGCTATAAA	24	3	1
50	gga-miR-1603	AGTGGTTGGTTTGGTGCTGTC
	44753_count=3, gga-miR-1603_R+2	AGTGGTTGGTTTGGTGCTGTCGA	23	3	0
51	gga-let-7g	TGAGGTAGTAGTTTGTACAGT
	16_count=52424, gga-let-7g_R+1	TGAGGTAGTAGTTTGTACAGTT	22	52424	0
	162_count=2497	TGAGGTAGTAGTTTGTACAGTTT	23	2497	0
	195_count=1956	TGAGGTAGTAGTTTGTACAGT	21	1956	0
	1065_count=242	CTGAGGTAGTAGTTTGTACAGTT	23	242	0
	1136_count=225	TGAGGTAGTAGTTTGTA	17	225	0
	3343_count=73	TGAGGTAGTAGTTTGTACAG	20	73	0
	8132_count=29	TGAGGTAGTAGTTTGTAC	18	29	0
	13403_count=16	CTGAGGTAGTAGTTTGTACAGT	22	16	0
	16462_count=13	CTGAGGTAGTAGTTTGTACAGTTT	24	13	0
	21715_count=9	TGAGGTAGTAGTTTGT	16	9	0
	20937_count=9	GAGGTAGTAGTTTGTACAGTT	21	9	0
	34215_count=5	TGAGGTAGTAGTTTGTACA	19	5	0
	34785_count=4	AGGTAGTAGTTTGTACAGTT	20	4	0
	50275_count=3	TGAGGTAGTAGTTTGTACAGTTTG	24	3	0
	93_count=4658	TGAGGTAGTAGTTTGTACAGTTA	23	4658	1
	221_count=1632	TGAGGTAGTAGTTTGTACCGTT	22	1632	1
	475_count=635	TGAGGTAGTCGTTTGTACAGTT	22	635	1
	773_count=364	TGCGGTAGTAGTTTGTACAGTT	22	364	1
	969_count=269	TGAGGTAGTAGTTTGTCCAGTT	22	269	1
	1386_count=183	TGAGGTAGCAGTTTGTACAGTT	22	183	1
	1495_count=169	TGAGGTAGTAGTTTTTACAGTT	22	169	1
	1557_count=160	TGAGGTAGTAGTTTGTACAGTTG	23	160	1
	1613_count=155	TGAGGTAGTAGATTGTACAGTT	22	155	1
	1765_count=140	TGAGGTCGTAGTTTGTACAGTT	22	140	1
	1946_count=127	TGAGGCAGTAGTTTGTACAGTT	22	127	1
	2080_count=118	TGAGGTAGTAGTTTGTAAAGTT	22	118	1
	2191_count=111	TGAGGAAGTAGTTTGTACAGTT	22	111	1
	2424_count=101	TGAGGTAGTAGGTTGTACAGTT	22	101	1
	2501_count=98	TGAGGTAGTAGTTTGTACCGTTT	23	98	1
	2537_count=96	TGAGGTAGTAGTTTGTACAGTTTT	24	96	1
	3349_count=72	TGAGGTAGTAGTTTGCACAGTT	22	72	1
	3540_count=68	NGAGGTAGTAGTTTGTACAGTT	22	68	1
	3942_count=61	TGAGGTAGTAGTTTGTACAGTA	22	61	1
	4111_count=59	TGAGGTAGTAGTTTGTACAGTTC	23	59	1
	4234_count=57	TGAGGTAGTAGTTTGTACAGCT	22	57	1
	4733_count=51	TGAGGTAGAAGTTTGTACAGTT	22	51	1
	5642_count=43	CGAGGTAGTAGTTTGTACAGTT	22	43	1
	5694_count=42	TAAGGTAGTAGTTTGTACAGTT	22	42	1
	5870_count=41	TGAGGTAGTAGTTTGTACAGAT	22	41	1
	5962_count=40	TGAGGTAGTAGNTTGTACAGTT	22	40	1
	5957_count=40	TGAGGTAGTAGTTGTACAGTT	21	40	1
	6366_count=37	TNAGGTAGTAGTTTGTACAGTT	22	37	1
	6385_count=37	TGAGGTAGTCGTTTGTACAGTTT	23	37	1
	6774_count=35	TGAGGTAGTAGTTTGTACATTT	22	35	1
	6868_count=35	TGAGGTAGTAGTTTGTACCGT	21	35	1
	6976_count=34	TGAGGTNGTAGTTTGTACAGTT	22	34	1
	6890_count=34	TGAGGTAGTAGTTTGTACANTT	22	34	1
	7309_count=32	TGATGTAGTAGTTTGTACAGTT	22	32	1
	7454_count=32	TGAGGTAGNAGTTTGTACAGTT	22	32	1
	7597_count=31	AGAGGTAGTAGTTTGTACAGTT	22	31	1
	7565_count=31	TGANGTAGTAGTTTGTACAGTT	22	31	1
	7865_count=30	TGAGGTAGTAGTTTGTACAGTC	22	30	1
	8092_count=29	TGAGGTAGTAGTTTGTNCAGTT	22	29	1
	8182_count=29	TGAGGTAGTAGTTTGTACAGTTTA	24	29	1
	7993_count=29	TGAGGTAGTAGTTTATACAGTT	22	29	1
	8316_count=28	TGAGGTAGTAGTTTGTGCAGTT	22	28	1
	8467_count=28	TGAGGTAGTAGCTTGTACAGTT	22	28	1
	8268_count=28	TGAGGTAGTAGTTTGNACAGTT	22	28	1
	8287_count=28	TGAGGTANTAGTTTGTACAGTT	22	28	1
	8518_count=27	TGAGGTAGTAGTTNGTACAGTT	22	27	1
	8909_count=26	TGAGGTAGTAGTTTGTACAGNT	22	26	1
	9134_count=25	TGAGGTAGTANTTTGTACAGTT	22	25	1
	9388_count=25	TGAGGTAGTAGTTTGTANAGTT	22	25	1
	10112_count=23	TGAGNTAGTAGTTTGTACAGTT	22	23	1
	10245_count=22	TGAGGTAGTAGTTTGTACNGTT	22	22	1
	10677_count=21	TGAGGTAGTAGTTCGTACAGTT	22	21	1
	10927_count=21	TGAGGTAGTAGTNTGTACAGTT	22	21	1
	11007_count=20	TGAGGTAGTCGTTTGTACAGT	21	20	1
	11034_count=20	TGCGGTAGTAGTTTGTACAGTTT	23	20	1
	11314_count=20	TGNGGTAGTAGTTTGTACAGTT	22	20	1
	11211_count=20	TGAGGTAGTNGTTTGTACAGTT	22	20	1
	11672_count=19	TGAGGTAGTAGTTTNTACAGTT	22	19	1
	11469_count=19	TGAGGTAGTAGTTTGAACAGTT	22	19	1
	12013_count=18	TGAGGTAGTAGTTTGTACAGTN	22	18	1
	11959_count=18	TGAGGNAGTAGTTTGTACAGTT	22	18	1
	13539_count=16	TGAGGTAGTATTTTGTACAGTT	22	16	1
	13588_count=16	TGAGGTAGTAGTTTCTACAGTT	22	16	1
	13333_count=16	TGAGGTAGTAGTTTGTACGGTT	22	16	1
	14330_count=15	TGAGGTAGTAGTTTGTACAGTAT	23	15	1
	14563_count=15	TGAGGTAGTAGTTTGTACTGTT	22	15	1
	14729_count=14	TGAGGTAGTGGTTTGTACAGTT	22	14	1
	14926_count=14	TGAGTTAGTAGTTTGTACAGTT	22	14	1
	15284_count=14	TGAGGTAGTAGTTTGTACAGGT	22	14	1
	15714_count=13	TGAGATAGTAGTTTGTACAGTT	22	13	1
	16342_count=13	TGAGGTAGTAGTTTGTCCAGTTT	23	13	1
	16506_count=12	CTGAGGTAGTAGTTTGTACAGTTA	24	12	1
	16902_count=12	TGCGGTAGTAGTTTGTACAGT	21	12	1
	17124_count=12	TGAGGTAGTAGGTTGTACAGTTT	23	12	1
	16731_count=12	TGAAGTAGTAGTTTGTACAGTT	22	12	1
	17484_count=12	TGAGGTAGTAGTCTGTACAGTT	22	12	1
	18817_count=11	TGAGGTAGTAGTATGTACAGTT	22	11	1
	17783_count=11	TGAGGTAATAGTTTGTACAGTT	22	11	1
	18486_count=11	TGAGGTATTAGTTTGTACAGTT	22	11	1
	17698_count=11	TGGGGTAGTAGTTTGTACAGTT	22	11	1
	18753_count=11	TGAGGTAGTAGTTTGTACAATT	22	11	1
	21885_count=9	TGAGGCAGTAGTTTGTACAGTTT	23	9	1
	21517_count=9	TGAGGTAGTAGTTTGGACAGTT	22	9	1
	20907_count=9	TGAGGTAGGAGTTTGTACAGTT	22	9	1
	20664_count=9	TGAGGTAGTAGTTTGTAAAGT	21	9	1
	20946_count=9	TGAGGGAGTAGTTTGTACAGTT	22	9	1
	21977_count=9	TGAGGTGGTAGTTTGTACAGTT	22	9	1
	21127_count=9	TGAGGTAGTAATTTGTACAGTT	22	9	1
	20450_count=9	TGAGGTACTAGTTTGTACAGTT	22	9	1
	24053_count=8	TGAGGTAGTAGTTTGTACAGTTAG	24	8	1
	22279_count=8	TGAGCTAGTAGTTTGTACAGTT	22	8	1
	23851_count=8	TGAGGTCGTAGTTTGTACAGTTT	23	8	1
	23492_count=8	TGAGGTAGCAGTTTGTACAGT	21	8	1
	22377_count=8	TGAGGTAGTAGTTTTGTACAGTT	23	8	1
	22908_count=8	TGAGGTAGTAGTTTGTCCAGT	21	8	1
	25557_count=7	CTGAGGTAGTAGTTTGTACCGTT	23	7	1
	25473_count=7	TGAGGTAGCAGTTTGTACAGTTT	23	7	1
	25939_count=7	TGTGGTAGTAGTTTGTACAGTT	22	7	1
	24406_count=7	TGAGGTAGTAGTTTGTTCAGTT	22	7	1
	27157_count=6	TGAGGTAGTACTTTGTACAGTT	22	6	1
	29891_count=6	TGAGGCAGTAGTTTGTACAGT	21	6	1
	29815_count=6	TGAGGTAGTAGTTTGTACTGTTT	23	6	1
	32780_count=5	TNAGGTAGTAGTTTGTACAGTTT	23	5	1
	33985_count=5	TGAGGTAGTAGTTTGTACAGTTN	23	5	1
	30253_count=5	TGAGGTAGTAGTTTGTAGAGTT	22	5	1
	30475_count=5	TGAGGTAGTAGATTGTACAGTTT	23	5	1
	30256_count=5	TGAGGTAGTAGTTTTTACAGTTT	23	5	1
	33196_count=5	TGACGTAGTAGTTTGTACAGTT	22	5	1
	33155_count=5	TGAGGTAGTAGTTTGTAAAGTTT	23	5	1
	38920_count=4	TGAGGTAGTAGTTTGTACATT	21	4	1
[truncated: 321 more rows]

## Sheet: non-infected spleen
IsomiRs for known chicken miRNAs in non-infected spleen
ID	#sequ_seq_ID	Sequence	Length	Count	#of errorc
1	gga-let-7i	TGAGGTAGTAGTTTGTGCTGTa
	22_count=28547, gga-let-7i_R+1	TGAGGTAGTAGTTTGTGCTGTTb	22	28547	0
	108_count=3171	TGAGGTAGTAGTTTGTGCTGT	21	3171	0
	956_count=189	TGAGGTAGTAGTTTGTGCTG	20	189	0
	1038_count=165	TGAGGTAGTAGTTTGTGCTGTTG	23	165	0
	3543_count=34	TGAGGTAGTAGTTTGTGCT	19	34	0
	9270_count=11	CTGAGGTAGTAGTTTGTGCTGTT	23	11	0
	15350_count=6	TGAGGTAGTAGTTTGT	16	6	0
	17057_count=5	TGAGGTAGTAGTTTGTG	17	5	0
	19929_count=4	TGAGGTAGTAGTTTGTGC	18	4	0
	27871_count=3	CTGAGGTAGTAGTTTGTGCTGT	22	3	0
	23842_count=3	AGGTAGTAGTTTGTGCTGTT	20	3	0
	36_count=12902	TGAGGTAGTAGTTTGTGCTGTTT	23	12902	1
	63_count=6286	TGAGGTAGTAGTTTGTGCTGTTA	23	6286	1
	291_count=910	TGAGGTAGTAGGTTGTGCTGTT	22	910	1
	712_count=282	TGAGGCAGTAGTTTGTGCTGTT	22	282	1
	778_count=248	TGAGGTAGTCGTTTGTGCTGTT	22	248	1
	782_count=244	TGAGGTAGTAGTTTGTGTTGTT	22	244	1
	797_count=239	TGAGGTAGTAGATTGTGCTGTT	22	239	1
	994_count=177	TGAGGTAGTAGTTTGTGCTNTT	22	177	1
	1018_count=170	TGAGGTAGTAGTTTGTGCAGTT	22	170	1
	1055_count=159	TGAGGTAGTAGTTTGTACTGTT	22	159	1
	1134_count=146	TGAGGTAGTAGTTTGTGCTGTN	22	146	1
	1287_count=126	TGAGGTAGTAGTTTGTGCTGTG	22	126	1
	1336_count=117	TGAGGTAGTAGTTTGTGCTGTA	22	117	1
	1550_count=97	TGAGGTAGTAGTTTGTGCTGTC	22	97	1
	1691_count=85	TGATGTAGTAGTTTGTGCTGTT	22	85	1
	1713_count=84	TGAGGTAGCAGTTTGTGCTGTT	22	84	1
	2012_count=67	TGAGGTAGTAGCTTGTGCTGTT	22	67	1
	2147_count=62	TGAGGTAGTAGTTTGTGCTGTTC	23	62	1
	2596_count=49	TGACGTAGTAGTTTGTGCTGTT	22	49	1
	2852_count=44	TGAGGGAGTAGTTTGTGCTGTT	22	44	1
	2946_count=42	TGCGGTAGTAGTTTGTGCTGTT	22	42	1
	3020_count=41	TGGGGTAGTAGTTTGTGCTGTT	22	41	1
	3121_count=39	TGAGGTAGTGGTTTGTGCTGTT	22	39	1
	3234_count=37	TGAGGTAGTTGTTTGTGCTGTT	22	37	1
	3270_count=37	TGAGGCAGTAGTTTGTGCTGT	21	37	1
	3339_count=36	TGAGGTAGTNGTTTGTGCTGTT	22	36	1
	3482_count=34	TGAGGTAGTAGTTTGTGCGGTT	22	34	1
	3605_count=33	TGAGGTAGTCGTTTGTGCTGT	21	33	1
	3608_count=33	TGAGGTAGTANTTTGTGCTGTT	22	33	1
	3810_count=31	TGAGGTAGTAGTTTTTGCTGTT	22	31	1
	4146_count=28	TGAAGTAGTAGTTTGTGCTGTT	22	28	1
	4120_count=28	TGAGGTAGTAGTTTGTGGTGTT	22	28	1
	4356_count=27	TGANGTAGTAGTTTGTGCTGTT	22	27	1
	4274_count=27	CGAGGTAGTAGTTTGTGCTGTT	22	27	1
	4295_count=27	TGAGGTAGTATTTTGTGCTGTT	22	27	1
	4477_count=26	TGAGGTAGTAGTTTGTGCTGTTGT	24	26	1
	4639_count=25	TGAGGTAGTAGGTTGTGCTGT	21	25	1
	4738_count=24	TGAGGTAGTAGTTTGCGCTGTT	22	24	1
	4942_count=23	TGAGGTAGTAGTTTGTGCCGTT	22	23	1
	4917_count=23	TGAGGTCGTAGTTTGTGCTGTT	22	23	1
	5159_count=22	TGAGGTAGTAGTTTGTGCTGTTAG	24	22	1
	5381_count=21	TGAGGTAGNAGTTTGTGCTGTT	22	21	1
	5309_count=21	TGAGGTAGTAGNTTGTGCTGTT	22	21	1
	5484_count=20	TNAGGTAGTAGTTTGTGCTGTT	22	20	1
	5625_count=20	TGAGNTAGTAGTTTGTGCTGTT	22	20	1
	5502_count=20	TGAGGTAGTAGTTTGAGCTGTT	22	20	1
	5567_count=20	TGAGGTAGTAGTNTGTGCTGTT	22	20	1
	5478_count=20	TGAGGTAGTAGTTTGTGCTNT	21	20	1
	5661_count=19	TGAGGTGGTAGTTTGTGCTGTT	22	19	1
	5782_count=19	TGAGGTAGTAGTTTGTGCTGNT	22	19	1
	5766_count=19	TGAGGTAGTAGTTTGTGCTTTT	22	19	1
	5888_count=19	TGAGGTAGTAGTCTGTGCTGTT	22	19	1
	6078_count=18	TGAGGTAGTAGTTCGTGCTGTT	22	18	1
	6175_count=18	TGAGGAAGTAGTTTGTGCTGTT	22	18	1
	6528_count=16	TGAGGTAGTAGTTTGNGCTGTT	22	16	1
	6507_count=16	TGAGGTAGTAGTTTGTGCTTT	21	16	1
	7092_count=15	TGAGGTAGTAGTTTGTGNTGTT	22	15	1
	7091_count=15	TGAGGTAGTAGTTTGTGCTGCT	22	15	1
	7141_count=15	TGAGGTAGTAGTTTGTGCTGTTGA	24	15	1
	7676_count=14	TGNGGTAGTAGTTTGTGCTGTT	22	14	1
	7523_count=14	NGAGGTAGTAGTTTGTGCTGTT	22	14	1
	7680_count=14	TGAGGTAGTAGTTTGTGCTGTTN	23	14	1
	7736_count=13	TGAGGTAGTAGTTTGTNCTGTT	22	13	1
	7791_count=13	TGAGGNAGTAGTTTGTGCTGTT	22	13	1
	7851_count=13	TGAGGTAGTAGTTTNTGCTGTT	22	13	1
	8424_count=12	TGAGGTAGTAGTTTGTTCTGTT	22	12	1
	8228_count=12	AGAGGTAGTAGTTTGTGCTGTT	22	12	1
	9156_count=11	TGAGGTAGTAGTTTGGGCTGTT	22	11	1
	9010_count=11	TGAGGTANTAGTTTGTGCTGTT	22	11	1
	9224_count=11	GGAGGTAGTAGTTTGTGCTGTT	22	11	1
	9037_count=11	TGAGGTAGTAGTTTGTGCNGTT	22	11	1
	9644_count=10	TGAGGTAGTAGTTTGTGCTGGT	22	10	1
	10196_count=10	TGAGGTAGTAGTTTGTGATGTT	22	10	1
	10081_count=10	TGAGGTNGTAGTTTGTGCTGTT	22	10	1
	11100_count=9	TGAGGTAGTAGTTGTGCTGTT	21	9	1
	10299_count=9	TGAGGTAGTAGATTGTGCTGT	21	9	1
	11775_count=8	TGAGGTAGTATTTTGTGCTGT	21	8	1
	12334_count=8	TGAGGTAGTAGTTTGTCCTGTT	22	8	1
	11609_count=8	TGAGGTAGTACTTTGTGCTGTT	22	8	1
	12000_count=8	TGAGGGAGTAGTTTGTGCTGT	21	8	1
	11925_count=8	TTAGGTAGTAGTTTGTGCTGTT	22	8	1
	11860_count=8	TGATGTAGTAGTTTGTGCTGT	21	8	1
	11557_count=8	TGAGGTAGTAGTTTGTGCTGTAG	23	8	1
	11829_count=8	TGAGGTAGTAGTTTCTGCTGTT	22	8	1
	13672_count=7	TGAGATAGTAGTTTGTGCTGTT	22	7	1
	12790_count=7	TGAGGTAGTAGTTTGTGCAGT	21	7	1
	13054_count=7	TGAGTTAGTAGTTTGTGCTGTT	22	7	1
	16040_count=6	TGTGGTAGTAGTTTGTGCTGTT	22	6	1
	14939_count=6	TGAGGTAGTGGTTTGTGCTGT	21	6	1
	14977_count=6	TGAGGTAGTAGTTTGTACTGT	21	6	1
	15875_count=6	TGAGGTAGCAGTTTGTGCTGT	21	6	1
	15335_count=6	TGAGGTAGTAGCTTGTGCTGT	21	6	1
	15321_count=6	TGAGGTAATAGTTTGTGCTGTT	22	6	1
	18456_count=5	TGAGCTAGTAGTTTGTGCTGTT	22	5	1
	18481_count=5	TGACGTAGTAGTTTGTGCTGT	21	5	1
	17781_count=5	TGAGGTAGTAGTTTGTGTTGT	21	5	1
	17501_count=5	TGAGGNAGTAGTTTGTGCTGT	21	5	1
	17656_count=5	TGAGGTAGTAATTTGTGCTGTT	22	5	1
	18584_count=5	TGAGGTACTAGTTTGTGCTGTT	22	5	1
	17248_count=5	TGAGGTAGAAGTTTGTGCTGTT	22	5	1
	17678_count=5	TGAGGTATTAGTTTGTGCTGTT	22	5	1
	17764_count=5	TGAGGTAGTAGTTTGTGCTT	20	5	1
	16835_count=5	TGAGGTAGTAGTTTGTGCTGTTTG	24	5	1
	21862_count=4	TGAGGCAGTAGTTTGTGCTG	20	4	1
	19138_count=4	TGAGGTAGTAGNTTGTGCTGT	21	4	1
	21355_count=4	TGAGGTAGTAGTTTGTGCTGA	21	4	1
	21541_count=4	TGAGGTAGTAGTTTGTGGTGT	21	4	1
	21425_count=4	TGAGGTAGTAGTATGTGCTGTT	22	4	1
	22159_count=4	TGCGGTAGTAGTTTGTGCTGT	21	4	1
	21579_count=4	TGAGGTAGTAGTTTGTGCTGC	21	4	1
	20362_count=4	TGAGGTAGTAGTTTGTGCTGAT	22	4	1
	20829_count=4	TGAGGTAGTCGTTTGTGCTGTTG	23	4	1
	19586_count=4	CGAGGTAGTAGTTTGTGCTGT	21	4	1
	19892_count=4	TGAGGCAGTAGTTTGTGCTGTTG	23	4	1
	19848_count=4	TGAGGTTGTAGTTTGTGCTGTT	22	4	1
	22555_count=4	TGAGGTAGTAGTNTGTGCTGT	21	4	1
	20715_count=4	TGAGGTAGTAGTTTGTGCTATT	22	4	1
	20644_count=4	TGAGGTAGTAGTTTGTGCTCTT	22	4	1
	18970_count=4	TGAGGTAGTANTTTGTGCTGT	21	4	1
	19636_count=4	TGAGGTAGTAGTTNGTGCTGTT	22	4	1
	20763_count=4	TGAGGTAGTAGTTTATGCTGTT	22	4	1
	19640_count=4	TGAGGTAGTAGTTTGTGCGGT	21	4	1
	29088_count=3	TGAGGTATTAGTTTGTGCTGT	21	3	1
	23206_count=3	TGAGGTAGTAGTTNGTGCTGT	21	3	1
	24350_count=3	TAAGGTAGTAGTTTGTGCTGTT	22	3	1
	25570_count=3	TGAAGTAGTAGTTTGTGCTGT	21	3	1
	22752_count=3	TGAGGTAGTAGTTTTGTGCTGTT	23	3	1
	22847_count=3	TNAGGTAGTAGTTTGTGCTGT	21	3	1
	25099_count=3	TGAGGTAGTTGTTTGTGCTGT	21	3	1
	26929_count=3	TGAGGTCGTAGTTTGTGCTGT	21	3	1
	27634_count=3	TGAGGTAGGAGTTTGTGCTGTT	22	3	1
	25328_count=3	TGAGGTAGTNGTTTGTGCTGT	21	3	1
	28258_count=3	TGAGGTAGTAGTTAGTGCTGTT	22	3	1
	25777_count=3	TGAGGTAGTAGTTGTGCTGT	20	3	1
	28393_count=3	TGAGGTAGTAGTTCGTGCTGT	21	3	1
2	gga-miR-99a*	CAAGCTCGCTTCTATGGGTCT
	2973_count=41, gga-miR-99a*_R+2	CAAGCTCGCTTCTATGGGTCTGT	23	41	0
	5536_count=20	CAAGCTCGCTTCTATGGGTCTG	22	20	0
	9112_count=11	CAAGCTCGCTTCTATGGGTCTGA	23	11	1
	24966_count=3	CAAGCTCGCTTCTATGGGTCTGTA	24	3	1
	23436_count=3	CAAGCTCGCTTCTATGGGTCTGTT	24	3	1
3	gga-miR-155	TTAATGCTAATCGTGATAGGGG
	502_count=457, gga-miR-155_R+2	TTAATGCTAATCGTGATAGGGGTT	24	457	0
	541_count=405	TTAATGCTAATCGTGATAGGGGT	23	405	0
	982_count=182	TTAATGCTAATCGTGATAGGGGTTT	25	182	0
	3066_count=40	TTAATGCTAATCGTGATAGGGGTTTT	26	40	0
	3753_count=31	TTAATGCTAATCGTGATAGGGG	22	31	0
	16059_count=6	TTAATGCTAATCGTGATAGGG	21	6	0
	4853_count=23	TTAATGCTAATCGTGATAGGGGA	23	23	1
	5138_count=22	TTAATGCTAATCGTGATAGGGGTAT	25	22	1
	5530_count=20	TTAATGCTAATCGTGATAGGGGTA	24	20	1
	7012_count=15	TTAATGCTAATCGTGATAGGGGTTA	25	15	1
	9966_count=10	TTAATGCTAATCGTGATAGGGA	22	10	1
	15710_count=6	TTAATGCTAATCGTGATAGGGGCT	24	6	1
	17735_count=5	TTAATGCTAATCGTGATAGGGGAT	24	5	1
	18118_count=5	TTAATGCTAATCGTGCTAGGGGTT	24	5	1
	21085_count=4	TTAATGCTAAGCGTGATAGGGGT	23	4	1
	21246_count=4	TTAATGCTAATCGTGATAGGGNTT	24	4	1
	19154_count=4	TTAATGCTAANCGTGATAGGGGTT	24	4	1
	26339_count=3	TTAATGCTAATCGTTATAGGGGT	23	3	1
	28652_count=3	TTAATGCTACTCGTGATAGGGGTT	24	3	1
	24141_count=3	TTAATGCTAACCGTGATAGGGGTT	24	3	1
	29072_count=3	TTAATGCTAATCGCGATAGGGGTT	24	3	1
	27590_count=3	TTAATGCTACTCGTGATAGGGGT	23	3	1
	25013_count=3	TTAATGCTAATCGTGATAGNGGTT	24	3	1
	26498_count=3	TTAATGCTAATCGTGATAGGGTTT	24	3	1
4	gga-miR-26a	TTCAAGTAATCCAGGATAGGC
	43_count=10518, gga-miR-26a_R+1	TTCAAGTAATCCAGGATAGGCT	22	10518	0
	702_count=286	TTCAAGTAATCCAGGATAGGC	21	286	0
	1682_count=86	TTCAAGTAATCCAGGATAGGCTGT	24	86	0
	2258_count=58	TTCAAGTAATCCAGGATAGG	20	58	0
	2303_count=57	TTCAAGTAATCCAGGATAG	19	57	0
	2440_count=52	TTCAAGTAATCCAGGATAGGCTG	23	52	0
	12873_count=7	AAGTAATCCAGGATAGGCT	19	7	0
	16583_count=5	CAAGTAATCCAGGATAGGCT	20	5	0
	21093_count=4	TCAAGTAATCCAGGATAGGCT	21	4	0
	256_count=1004	TTCAAGTAATCCAGGATAGGCTA	23	1004	1
	548_count=398	TTCAAGTAATCCAGGATAGGCTAT	24	398	1
	926_count=196	TTCAAGTAATCCAGGATAGGCA	22	196	1
	1693_count=85	TTCAAGTAATCCAGGATAGGCTC	23	85	1
	1990_count=67	TTCAAGAAATCCAGGATAGGCT	22	67	1
	2121_count=63	TTCAAGTAATCCAGGATAGNCT	22	63	1
	2218_count=60	TTCAAGTAATCCCGGATAGGCT	22	60	1
	2388_count=54	TTCAAGTAATCCAGGATAGGCC	22	54	1
	2704_count=46	TTCAAGTAATCCAGGATAGGCN	22	46	1
	3069_count=40	TTCAAGTAATCCAGGATAGGCG	22	40	1
	3920_count=30	TTCAAGTAATCCAGGCTAGGCT	22	30	1
	4632_count=25	TTCAAGTAATTCAGGATAGGCT	22	25	1
	4558_count=25	TTCAAGTAAGCCAGGATAGGCT	22	25	1
	4801_count=24	TTCAAGCAATCCAGGATAGGCT	22	24	1
	5001_count=22	TTCAAGTAACCCAGGATAGGCT	22	22	1
	5397_count=21	TTCAAGTAATCCAGGACAGGCT	22	21	1
	5402_count=21	TTCAAGTAATCTAGGATAGGCT	22	21	1
	5933_count=18	TTCAAGTAATCCAGGATCGGCT	22	18	1
	6220_count=17	TTCAAGTAATCCAGTATAGGCT	22	17	1
	6669_count=16	TTCAAGTAATCCAGGATAGGCTTTA	25	16	1
	7162_count=15	TTCAAGTAATCCAGGATAGGAT	22	15	1
	7270_count=14	TTCTAGTAATCCAGGATAGGCT	22	14	1
	7403_count=14	TTCAAGTAATCCATGATAGGCT	22	14	1
	7663_count=14	TTCGAGTAATCCAGGATAGGCT	22	14	1
	7358_count=14	CTCAAGTAATCCAGGATAGGCT	22	14	1
	7337_count=14	TTCCAGTAATCCAGGATAGGCT	22	14	1
	8157_count=13	TTCAATTAATCCAGGATAGGCT	22	13	1
	7721_count=13	TTCAAGTAANCCAGGATAGGCT	22	13	1
	8188_count=13	TTCAAGTAAACCAGGATAGGCT	22	13	1
	8566_count=12	TTCAAGTAATCCAGGATAGGCTCT	24	12	1
	9174_count=11	TTCAAGTAATCCAGGAAAGGCT	22	11	1
	8884_count=11	TTCAAGGAATCCAGGATAGGCT	22	11	1
	9609_count=10	TTCAAGTACTCCAGGATAGGCT	22	10	1
	10187_count=10	TTTAAGTAATCCAGGATAGGCT	22	10	1
	10906_count=9	TTCAAGTAATCCAGNATAGGCT	22	9	1
	11129_count=9	TTCAAGTAATNCAGGATAGGCT	22	9	1
	10239_count=9	TTCAAGTAATCCAGGATAAGCT	22	9	1
	11546_count=8	TTCAAGTAATCCAGGATAGGCTGA	24	8	1
	12422_count=8	TTCAAGTAATCNAGGATAGGCT	22	8	1
	11928_count=8	TTCAAGTAATCCAGGATATGCT	22	8	1
	12184_count=8	TTCAAGTGATCCAGGATAGGCT	22	8	1
	13163_count=7	TTNAAGTAATCCAGGATAGGCT	22	7	1
	13882_count=7	ATCAAGTAATCCAGGATAGGCT	22	7	1
	13191_count=7	TTCAANTAATCCAGGATAGGCT	22	7	1
	14784_count=6	TTCAAGTCATCCAGGATAGGCT	22	6	1
	15211_count=6	TTCAAGTAATCCANGATAGGCT	22	6	1
	14863_count=6	TTCAAGTAATCCAGGTTAGGCT	22	6	1
	17243_count=5	TTCANGTAATCCAGGATAGGCT	22	5	1
	16509_count=5	TTCAGGTAATCCAGGATAGGCT	22	5	1
	16786_count=5	GTCAAGTAATCCAGGATAGGCT	22	5	1
	17273_count=5	TTCAAGTAATACAGGATAGGCT	22	5	1
	16693_count=5	TTAAAGTAATCCAGGATAGGCT	22	5	1
	18264_count=5	TTCNAGTAATCCAGGATAGGCT	22	5	1
	17110_count=5	NTCAAGTAATCCAGGATAGGCT	22	5	1
	18392_count=5	TTCAAGTAATCCAGGATAGTCT	22	5	1
	18582_count=5	TTCAAGTAATCCAGGATAGGGT	22	5	1
	17337_count=5	TTCAAGTAATCCAGGATAGACT	22	5	1
	18644_count=5	TTCAAGTAATCCNGGATAGGCT	22	5	1
	17011_count=5	TTCAAGTAATCCAGGAGAGGCT	22	5	1
	21757_count=4	TTCAAGTAATCCACGATAGGCT	22	4	1
	19840_count=4	TTCAAGTAATCCAGGANAGGCT	22	4	1
	22552_count=4	TTCAAGTANTCCAGGATAGGCT	22	4	1
	22651_count=4	TTCAAGTAATCAAGGATAGGCT	22	4	1
	20139_count=4	TTCAAGTAATCCGGGATAGGCT	22	4	1
	29054_count=3	TTCAAGTAATCCAGAATAGGCT	22	3	1
	29179_count=3	TTCAAGTAATCCAGGATAGGA	21	3	1
	24460_count=3	TTCAAGTAATCCAGGGTAGGCT	22	3	1
	26262_count=3	TTCAAGTAACCCAGGATAGGCTGT	24	3	1
	24355_count=3	TTCAAGTAATCCAGGATNGGCT	22	3	1
	25645_count=3	TTCAAGTAATCCAGGATGGGCT	22	3	1
	24880_count=3	TTCAAGTAATCCAGGATAGGCAG	23	3	1
	26966_count=3	TTCAAGNAATCCAGGATAGGCT	22	3	1
	26570_count=3	TTCAAGTAGTCCAGGATAGGCT	22	3	1
	25745_count=3	TTCACGTAATCCAGGATAGGCT	22	3	1
	26490_count=3	TTCAAGTAATCCAGGATANGCT	22	3	1
	28918_count=3	TTCAAGTAATCCAGGATAGGCTTTAT	26	3	1
	27415_count=3	TTCAAGTAATCCTGGATAGGCT	22	3	1
	23484_count=3	TTCAAGTAATGCAGGATAGGCT	22	3	1
	29104_count=3	TTCAAGTNATCCAGGATAGGCT	22	3	1
	26541_count=3	TTGAAGTAATCCAGGATAGGCT	22	3	1
5	gga-miR-199b	CAGTAGTCTGCACATTTGGT
	18482_count=5, gga-miR-199b_L+1	ACAGTAGTCTGCACATTTGGT	21	5	1
6	gga-miR-1677	TGACTTCAGTAGGAGCAGGATT
	7963_count=13, gga-miR-1677_L+1	TTGACTTCAGTAGGAGCAGGATT	23	13	0
	8709_count=12	TTGACTTCAGTAGGAGCAGGAT	22	12	0
	9381_count=11	TGACTTCAGTAGGAGCAGGATT	22	11	0
	16429_count=5	TGACTTCAGTAGGAGCAGGATTT	23	5	0
	25857_count=3	TTGACTTCAGTAGGAGCAGGATTT	24	3	0
	18869_count=4	TTGACTTCAGTAGGAGCAGGATA	23	4	1
7	gga-miR-1451	TCGCACAGGAGCAAGTTACCGC
	24711_count=3, gga-miR-1451_R-1	TCGCACAGGAGCAAGTTACCG	21	3	0
	28928_count=3	TCGCACAGGAGCAAGTTACCGC	22	3	0
8	gga-miR-30a-5p	TGTAAACATCCTCGACTGGAAG
	105_count=3258, gga-miR-30a-5p_R+2	TGTAAACATCCTCGACTGGAAGCT	24	3258	0
	173_count=1846	TGTAAACATCCTCGACTGGAAGC	23	1846	0
	301_count=867	TGTAAACATCCTCGACTGGAAG	22	867	0
	673_count=300	TGTAAACATCCTCGACTGGAA	21	300	0
	1257_count=130	TGTAAACATCCTCGACTGGA	20	130	0
	4422_count=26	TGTAAACATCCTCGACTGG	19	26	0
	25229_count=3	GTAAACATCCTCGACTGGAAGCT	23	3	0
	592_count=359	TGTAAACATCCTCGACTGGAAGA	23	359	1
	1103_count=151	TGTAAACATCCTCGACTGGAAA	22	151	1
	1184_count=140	TGTAAACATCCTCGACTGGAAGCA	24	140	1
	2476_count=51	TGTAAACATCCTCGACTGGAAGT	23	51	1
	3574_count=33	TGTAAACATCATCGACTGGAAGCT	24	33	1
	3673_count=32	TGTAAACATCCTCGACTGGAAGCTT	25	32	1
	4681_count=24	TGTAAACATCCTCGACTGGAAGCTA	25	24	1
	5614_count=20	TGTAAACATCCTCGACTGGAAT	22	20	1
	5852_count=19	TGTAAACATACTCGACTGGAAGCT	24	19	1
	5955_count=18	TGTAAACATCCTCGACTGGAAGCC	24	18	1
	6431_count=17	TGTAAACATACTCGACTGGAAGC	23	17	1
	6887_count=15	TGTAAACATCCTCGACTGGNAGCT	24	15	1
	7344_count=14	TGTAAACATCCTCGACTTGAAGCT	24	14	1
	7695_count=14	TGTAAACATCCTCGACTGGNAGC	23	14	1
	8750_count=12	TGTAAACATCCTCGACTGGACGCT	24	12	1
	8667_count=12	TGTAAACATCCTCGACTGGCAGCT	24	12	1
	9336_count=11	TGTAAACATCTTCGACTGGAAGCT	24	11	1
	10423_count=9	TGTAAACATCCTCGCCTGGAAGCT	24	9	1
	10304_count=9	TGTAAACATTCTCGACTGGAAGCT	24	9	1
	12053_count=8	TGTAAACATCCTCGACTGGAAGCG	24	8	1
	11762_count=8	TGTAAACATCCTCGACTGGAANC	23	8	1
	12843_count=7	TGTAAACATGCTCGACTGGAAGC	23	7	1
	12704_count=7	TGTAAACATCCTNGACTGGAAGCT	24	7	1
	13512_count=7	TGTAAACATCCNCGACTGGAAGCT	24	7	1
	12813_count=7	TGTAAACATCCTCGACTGGAANCT	24	7	1
	13997_count=7	TGTAAACATCCTCGACTGGAAGTT	24	7	1
	13912_count=7	TGTAAACATGCTCGACTGGAAGCT	24	7	1
	13075_count=7	TGTAAACATCCTCGACTGGACGC	23	7	1
	12703_count=7	TGTAACCATCCTCGACTGGAAGC	23	7	1
	13420_count=7	TGTAAACATTCTCGACTGGAAGC	23	7	1
	13572_count=7	TGTAAACATACTCGACTGGAAG	22	7	1
	15042_count=6	TGTAAACATCCTCGACTGGCAGC	23	6	1
	14338_count=6	TGTAAACATCCTCGACTGGAAGAT	24	6	1
	18205_count=5	TGTAAACCTCCTCGACTGGAAGCT	24	5	1
	16362_count=5	TGTAACCATCCTCGACTGGAAGCT	24	5	1
	18090_count=5	TGTAAACATCTTCGACTGGAAGC	23	5	1
	18331_count=5	TGTAAACATCCTCGACTGGNAG	22	5	1
	17072_count=5	TGTAAACATCCTCGACTGGAAGG	23	5	1
	17852_count=5	TGTAAACATCCTCGACTGGAAGCTAT	26	5	1
	16269_count=5	TGTAAACATCCTCGACTGGTAGCT	24	5	1
	17536_count=5	TGTAAACATCCTCGACTGGAATC	23	5	1
	21443_count=4	TGTAAACATCCTCNACTGGAAGCT	24	4	1
	19111_count=4	TGTAAACATCCTCGACTGGAATCT	24	4	1
	19605_count=4	TGTAAACATCCTCGACCGGAAGCT	24	4	1
	21834_count=4	TGTAAACATCCTCGACTGGAAN	22	4	1
	20110_count=4	TGTAAACATCCTCGACTNGAAGCT	24	4	1
	20038_count=4	TGTCAACATCCTCGACTGGAAGCT	24	4	1
	19106_count=4	TGTAAACATNCTCGACTGGAAGC	23	4	1
	19655_count=4	TGTAAACATCCTCGACTGGAG	21	4	1
	23536_count=3	TGTAAACATCCTCGCCTGGAAGC	23	3	1
	23126_count=3	TGTTAACATCCTCGACTGGAAGCT	24	3	1
	26769_count=3	TGTAAACACCCTCGACTGGAAGCT	24	3	1
	29508_count=3	TGTAAACATCCTCAACTGGAAGCT	24	3	1
	28442_count=3	CGTAAACATCCTCGACTGGAAGCT	24	3	1
	28011_count=3	TGTAAACATCCACGACTGGAAGCT	24	3	1
	27218_count=3	TGCAAACATCCTCGACTGGAAGCT	24	3	1
	25976_count=3	TGTAAACATCCTCGACTCGAAGC	23	3	1
	24941_count=3	TGTAAACATCCTCGACTGGACG	22	3	1
	29178_count=3	CGTAAACATCCTCGACTGGAAGC	23	3	1
	29252_count=3	TGTAAAAATCCTCGACTGGAAGC	23	3	1
	24467_count=3	CGTAAACATCCTCGACTGGAAG	22	3	1
	23043_count=3	TGTAAACATCCTCGACTGGAAGNT	24	3	1
	25566_count=3	TGTAAACATCCCGACTGGAAGCT	23	3	1
	27759_count=3	TGTTAACATCCTCGACTGGAAGC	23	3	1
	25435_count=3	TGTAAACATACTCGACTGGA	20	3	1
	22785_count=3	TGTAAACATCCTCGACCGGAAGC	23	3	1
	22882_count=3	TGTAAACNTCCTCGACTGGAAGCT	24	3	1
	25831_count=3	ATGTAAACATCCTCGACTGG	20	3	1
	27115_count=3	TGTAAACATCCTCTACTGGAAGCT	24	3	1
	23407_count=3	TGTAAACATCCTCGACTTGAAGC	23	3	1
	26392_count=3	TGTAAACATCATCGACTGGAAGC	23	3	1
	26413_count=3	TGTAAACATCNTCGACTGGAAGC	23	3	1
	26187_count=3	TGTAAACATCCTGGACTGGAAGC	23	3	1
	23576_count=3	TTTAAACATCCTCGACTGGAAGCT	24	3	1
	28893_count=3	TGTAAACATCTCGACTGGAAGCT	23	3	1
	28718_count=3	TGTAAACATCCTCGACTGGCAG	22	3	1
	23527_count=3	TGAAAACATCCTCGACTGGAAGCT	24	3	1
	24902_count=3	TGTAAACATCCTCGATTGGAAGCT	24	3	1
	23245_count=3	TGTAAACATNCTCGACTGGAAGCT	24	3	1
9	gga-miR-1329	TACAGTGATCACGTTACGATGG
	7645_count=14, gga-miR-1329_L-1R+2	ACAGTGATCACGTTACGATGGAT	23	14	0
	10776_count=9	ACAGTGATCACGTTACGATGGATT	24	9	0
10	gga-miR-223	TGTCAGTTTGTCAAATACCCC
	639_count=321, gga-miR-223_R+2	TGTCAGTTTGTCAAATACCCCAA	23	321	0
	737_count=267	TGTCAGTTTGTCAAATACCCCA	22	267	0
	4729_count=24	TGTCAGTTTGTCAAATACCCC	21	24	0
	5262_count=21	GTCAGTTTGTCAAATACCCCAA	22	21	0
	16054_count=6	GTCAGTTTGTCAAATACCCCA	21	6	0
	17917_count=5	TGTCAGTTTGTCAAATACCC	20	5	0
	16139_count=5	TGTCAGTTTGTCAAATAC	18	5	0
	22771_count=3	TGTCAGTTTGTCAAATACCCCAAG	24	3	0
	587_count=361	TGTCAGTTTGTCAAATACCCCAT	23	361	1
	1457_count=105	TGTCAGTTTGTCAAATACCCCAAT	24	105	1
	11551_count=8	TGTCAGTTTGTCAAATACCCCAAA	24	8	1
	15016_count=6	TGTCAGTTTGTCAAATACCCCT	22	6	1
	18467_count=5	TGTCAGTTTGTCAAATACCCCAATT	25	5	1
	20467_count=4	TGTCAGTTTGGCAAATACCCCA	22	4	1
	26388_count=3	TGTCAGTTTGTCAAATACCCCN	22	3	1
	27641_count=3	GTCAGTTTGTCAAATACCCCAT	22	3	1
	28093_count=3	TGTCAGTTTGGCAAATACCCCAA	23	3	1
	25298_count=3	GTCAGTTTGTCAAATACCCCAAT	23	3	1
11	gga-miR-203	GTGAAATGTTTAGGACCACTTG
	28995_count=3, gga-miR-203_L-1R+1	TGAAATGTTTAGGACCACTTGT	22	3	1
12	gga-miR-146b	TGAGAACTGAATTCCATAGGCG
	140_count=2396, gga-miR-146b_R+2	TGAGAACTGAATTCCATAGGCGTT	24	2396	0
	227_count=1200	TGAGAACTGAATTCCATAGGCGT	23	1200	0
	1644_count=89	TGAGAACTGAATTCCATAGGCG	22	89	0
	1673_count=87	TGAGAACTGAATTCCATAGGCGTTA	25	87	0
	18546_count=5	GAGAACTGAATTCCATAGGCGTT	23	5	0
	16975_count=5	TTGAGAACTGAATTCCATAGGCGT	24	5	0
	20798_count=4	AACTGAATTCCATAGGCGTT	20	4	0
	28612_count=3	TGAGAACTGAATTCCATAGG	20	3	0
	380_count=661	TGAGAACTGAATTCCATAGGCGTTT	25	661	1
	5212_count=21	TGAGAACTGCATTCCATAGGCGTT	24	21	1
	5854_count=19	TGAGAACTGAATTCCATAGGCGTA	24	19	1
	6568_count=16	TGAGAACTGAATTCCATAGGCGA	23	16	1
	8677_count=12	TGAGAACTGAATTCCATAGGCNTT	24	12	1
	9235_count=11	TGAGAACTGAATTCCATAGGCGCT	24	11	1
	8789_count=11	TGAGAACTGAATTCCATAGGCGTTAT	26	11	1
	11835_count=8	TGAGAACTGAATTCCATAGNCGTT	24	8	1
	11392_count=8	TGAGAACTGAATTCCCTAGGCGTT	24	8	1
	11705_count=8	TGATAACTGAATTCCATAGGCGTT	24	8	1
	12637_count=7	TGAGAACTGAATTCCATAGNCGT	23	7	1
	12784_count=7	TGAGAACTGAATTCCATAGGCGTC	24	7	1
	14554_count=6	TGAGAACTGAATTCCATAGGCGTTG	25	6	1
	15032_count=6	TGAGAACTGTATTCCATAGGCGT	23	6	1
	14831_count=6	TGAGAACTGAATTTCATAGGCGTT	24	6	1
	15330_count=6	TGAGAACTGAATTCCATAGGCA	22	6	1
	14920_count=6	TGAGAACTGAATTCCACAGGCGTT	24	6	1
	14346_count=6	TGAGAACTGAATTCCATCGGCGTT	24	6	1
	17036_count=5	TGAGNACTGAATTCCATAGGCGTT	24	5	1
	18040_count=5	TGAGAACTGAATTCCATAGGCNT	23	5	1
	16148_count=5	TGAGAACTGGATTCCATAGGCGTT	24	5	1
	19619_count=4	TGAGCACTGAATTCCATAGGCGTT	24	4	1
	19532_count=4	TGAGAACTGAATTCCATAGGCGAT	24	4	1
	21752_count=4	GAGAACTGAATTCCATAGGCGTTT	24	4	1
	20760_count=4	TGAGAACTGTATTCCATAGGCGTT	24	4	1
	20060_count=4	TGAGAACTGAATTCCATCGGCGT	23	4	1
	21386_count=4	TGAAAACTGAATTCCATAGGCGTT	24	4	1
	19790_count=4	TGAGAACTGCATTCCATAGGCGT	23	4	1
	19097_count=4	TGAGAACTGAATTCCCTAGGCGT	23	4	1
	22520_count=4	TGAGAACTGNATTCCATAGGCGT	23	4	1
	19662_count=4	TGAGAAATGAATTCCATAGGCGT	23	4	1
	21811_count=4	TGAGAACTGAATTCCATAGTCGTT	24	4	1
	23599_count=3	TGAGAACTGAATTCCATAGGTGTT	24	3	1
	23174_count=3	CGAGAACTGAATTCCATAGGCGTT	24	3	1
	24832_count=3	TGAGAACCGAATTCCATAGGCGT	23	3	1
	25512_count=3	TGAGAACTGAATTCCGTAGGCGT	23	3	1
	28286_count=3	TGACAACTGAATTCCATAGGCGTT	24	3	1
	23276_count=3	TGAGAACTGAATTCCATAAGCGTT	24	3	1
	29447_count=3	TGAGAACTGAATTCAATAGGCGTT	24	3	1
	23414_count=3	TGANAACTGAATTCCATAGGCGTT	24	3	1
	25855_count=3	TGAGAACTGAATTCCATAGGCAT	23	3	1
	26813_count=3	TGAGAACTGAATTCCATAGGCGNT	24	3	1
13	gga-miR-146b*	CCCTATGGATTCAGTTCTGC
	12760_count=7, gga-miR-146b*_L+2	TGCCCTATGGATTCAGTTCTGC	22	7	0
	13367_count=7	TGCCCTATGGATTCAGTTCTGCA	23	7	0
14	gga-miR-3530	CAATGGTGTGAGCTGGGATGG
	22707_count=4, gga-miR-3530_R+1	CAATGGTGTGAGCTGGGATGGG	22	4	0
	28254_count=3	ACAATGGTGTGAGCTGGGATGG	22	3	0
	18704_count=5	CAATGGTGTGAGCTGGGATGGGT	23	5	1
15	gga-miR-1c	TGGAATGGAAAGCAGTATGTAT
	1857_count=74, gga-miR-1c_8GT	TGGAATGTAAAGCAGTATGTAT	22	74	1
	7089_count=15	TGGAATGGAAAGAAGTATGTAT	22	15	1
	29126_count=3	TGGAATGTAAAGCAGTATGTATT	23	3	1
16	gga-miR-181a	AACATTCAACGCTGTCGGTGAGT
	70_count=5494, gga-miR-181a_R+2	AACATTCAACGCTGTCGGTGAGTTT	25	5494	0
	76_count=5074	AACATTCAACGCTGTCGGTGAGT	23	5074	0
	94_count=3788	AACATTCAACGCTGTCGGTGAGTT	24	3788	0
	132_count=2577	AACATTCAACGCTGTCGGTGAG	22	2577	0
	197_count=1478	AACATTCAACGCTGTCGGTGA	21	1478	0
	583_count=364	AACATTCAACGCTGTCGGTG	20	364	0
	8180_count=13	ACATTCAACGCTGTCGGTGAGTTT	24	13	0
	9236_count=11	ACATTCAACGCTGTCGGTGAGTT	23	11	0
	14941_count=6	ACATTCAACGCTGTCGGTGAGT	22	6	0
	19283_count=4	AACATTCAACGCTGTC	16	4	0
	22009_count=4	CGCTGTCGGTGAGTTT	16	4	0
	29166_count=3	AACGCTGTCGGTGAGTTT	18	3	0
	287_count=916	AACATTCAACGCTGTCGGTGAGA	23	916	1
	580_count=367	AACATTCAACGCTGTCGGTGAGGTT	25	367	1
	907_count=202	AACATTCAACGCTGTCGGGGAGTTT	25	202	1
	912_count=200	AACATTCAACGCTGTCGGTGAGGT	24	200	1
	1072_count=156	AACATTCAACGCTGTCGGGGAGT	23	156	1
	1187_count=140	AACATTCAACGCTGTCGGTGAGTA	24	140	1
	1207_count=137	AACATTCAACGCTGTCGGGGAGTT	24	137	1
	1260_count=129	AACATTCAACGCTGTCGGTGAGG	23	129	1
	1345_count=116	AACATTCAACGCTGTCGGTGAGTTA	25	116	1
	1567_count=96	AACATTCAACGCTGTCGGTGAGCTT	25	96	1
	1794_count=78	AACATTCAACGCTGTCGGTGCGTTT	25	78	1
	1929_count=71	AACATTCAACTCTGTCGGTGAGTTT	25	71	1
	2000_count=67	AACATTCAACGCTGTCGGTGAGC	23	67	1
	2099_count=63	AACATTCAACGCTGTCGGTGAGCT	24	63	1
	2141_count=62	AACATTCAACTCTGTCGGTGAGT	23	62	1
	2284_count=58	AACATTCAACGCTGTCGGGGAG	22	58	1
	2292_count=57	AACATTCAACGCTGTCGGGGA	21	57	1
	2483_count=51	AACATTCAACGCTGTCGGTGCGTT	24	51	1
	2605_count=48	AACATTCAACGCTGTCGGTGT	21	48	1
	2730_count=46	AACATTCAACTCTGTCGGTGAGTT	24	46	1
	2774_count=45	AACATTCAACGCTGTCGGTGCGT	23	45	1
	2759_count=45	AACATTCAACGCTGTCGGAGAGT	23	45	1
	2841_count=44	AACATTCAACGCTGTCGGTGAA	22	44	1
	2857_count=44	AACATTCAACGCTGTCGGCGAGTTT	25	44	1
	2944_count=42	AACATTCAACGCTGTCGGTGAGTAT	25	42	1
	3073_count=40	AACATTCAACGCTGTCGGAGAGTTT	25	40	1
	3199_count=38	AACATTCAACGCTGTCGGCGAGT	23	38	1
	3452_count=35	AACATTCAACGCTGTCGGTNAGTTT	25	35	1
	3716_count=32	AACATTCAACGCTGTCGGTGAGATT	25	32	1
	3834_count=31	AACATTCAACGCTGTCGGTGAGTTG	25	31	1
	3795_count=31	AACATTCAAAGCTGTCGGTGAGTTT	25	31	1
	3990_count=30	AACATTCAACGCTGTCGGTGGGTTT	25	30	1
	3870_count=30	AACATTCAACTCTGTCGGTGAG	22	30	1
	4026_count=29	AACATTCAACGCTGGCGGTGAGT	23	29	1
	4037_count=29	AACATTCAACGCTGTCGGAGA	21	29	1
	4229_count=27	AACATTCAACGCTGTCGGTGAGAT	24	27	1
	4223_count=27	AACATTCAACGCTGTCGGCGAGTT	24	27	1
	4255_count=27	AACATTCAACGCTGTCGGTGAT	22	27	1
	4291_count=27	AACATTCAACGCTGTCGGAGAGTT	24	27	1
	4454_count=26	AACATTCAACGCTGTCGGTGAGTTC	25	26	1
	4431_count=26	AACAGTCAACGCTGTCGGTGAGTTT	25	26	1
	4528_count=25	AACATTCAACGCTGTCGGTGANTT	24	25	1
	4745_count=24	AACAGTCAACGCTGTCGGTGAGT	23	24	1
	4930_count=23	AACATTCAACGCTGTCGGTNAGTT	24	23	1
	5100_count=22	AACATTCAAAGCTGTCGGTGAGTT	24	22	1
	5085_count=22	AACATTCAACGCTGTCGGAGAG	22	22	1
	5173_count=22	AACATTCAACGCTGTCGGTGAGTTTA	26	22	1
	5102_count=22	AACATTCAATGCTGTCGGTGAGTTT	25	22	1
	5165_count=22	AACATTCAACGCTGTCGGTTA	21	22	1
	5013_count=22	AACATTCAACGCTGTCGGTGANTTT	25	22	1
	5468_count=20	AACATTCAACGCTGTCGGTNAGT	23	20	1
	5509_count=20	AACATTCAACGCTGTCGGTGAN	22	20	1
	5734_count=19	AACCTTCAACGCTGTCGGTGAGT	23	19	1
	5805_count=19	AACATTCAACGCTGGCGGTGAG	22	19	1
	6099_count=18	AACATTCAACGCTGTCGGTTAGT	23	18	1
	6045_count=18	AACCTTCAACGCTGTCGGTGAGTTT	25	18	1
	6327_count=17	AACATTCAACCCTGTCGGTGAG	22	17	1
	6348_count=17	AACATTCAACGCTGGCGGTGAGTTT	25	17	1
	6212_count=17	AACATTCAACGCTGTCGGTGANT	23	17	1
	6493_count=17	AACATTCAATGCTGTCGGTGAGT	23	17	1
	6584_count=16	AACATTCAAAGCTGTCGGTGAGT	23	16	1
	6552_count=16	AACATTCAACCCTGTCGGTGAGT	23	16	1
	7213_count=15	AACATTCAACGCTGTCGGTGAGTGT	25	15	1
	7176_count=15	AACATTCAACGCTGTCGGTGGGTT	24	15	1
	6975_count=15	AACATTCAACCCTGTCGGTGAGTTT	25	15	1
	7566_count=14	AACATTCAACGCTGTCGGTGCG	22	14	1
	7614_count=14	AACATTCAACACTGTCGGTGAGTTT	25	14	1
	7431_count=14	AACATTCAACGCTGTCGGTGGGT	23	14	1
	7471_count=14	AACATTCAACGCTGTCGGTTAGTT	24	14	1
	8154_count=13	AACATTCAACGCTGTCGGTGATT	23	13	1
	7921_count=13	AACATTCAACGCTGTCGGTGAGTCT	25	13	1
	8386_count=12	AACATTCAACGCTGTCGGTTAGTTT	25	12	1
	8256_count=12	AACATTCAACGCTGTCGGCGAG	22	12	1
	9069_count=11	AACATTCAACGCTGTCGGTNAG	22	11	1
	9352_count=11	AACATTCAACGCTGGCGGTGAGTT	24	11	1
	9273_count=11	AACGTTCAACGCTGTCGGTGAGT	23	11	1
	9022_count=11	AACATTCAATGCTGTCGGTGAG	22	11	1
	8851_count=11	AACATTCAACGCTGTCGGTGC	21	11	1
	9775_count=10	AACATTAAACGCTGTCGGTGAGTTT	25	10	1
	9622_count=10	AACATTCAACACTGTCGGTGAGT	23	10	1
	10135_count=10	AACATTCAATGCTGTCGGTGAGTT	24	10	1
	10070_count=10	AACATTCAACGCTGTTGGTGAGTTT	25	10	1
	10020_count=10	AACATTCAACGCTGTCGTTGAGT	23	10	1
	9695_count=10	AACACTCAACGCTGTCGGTGAGT	23	10	1
	10009_count=10	AACACTCAACGCTGTCGGTGAGTT	24	10	1
	10385_count=9	AACATTCAACGCTGTTGGTGAG	22	9	1
	10756_count=9	AACATTCAACTCTGTCGGTGA	21	9	1
	10696_count=9	AACAGTCAACGCTGTCGGTGAGTT	24	9	1
	10985_count=9	AACATTCACCGCTGTCGGTGAGT	23	9	1
	10248_count=9	AACATTCAACGCTGTCGGTAA	21	9	1
	10800_count=9	AACATTCAACGCTGTCGGGG	20	9	1
	10523_count=9	AACATTCAACGCTGTAGGTGAGT	23	9	1
	10308_count=9	AACATTCAACNCTGTCGGTGAGTTT	25	9	1
	11603_count=8	AACATTCAAAGCTGTCGGTGAG	22	8	1
	11313_count=8	AACATTCAACNCTGTCGGTGAGT	23	8	1
	12076_count=8	AACATTCAACGCTGTTGGTGAGTT	24	8	1
	12534_count=8	AACATTCAACGCTGTCGGTNA	21	8	1
	12213_count=8	AACATTCAACGCTTTCGGTGAGT	23	8	1
	12466_count=8	AACATTCAACGCTGTAGGTGAGTTT	25	8	1
	11819_count=8	AACATTCAACGCTGTCGGTTAG	22	8	1
	12777_count=7	AACATTCAACGCTGTCGGTGAGTG	24	7	1
	13600_count=7	AACATTCAACGCTGTCGGTGAGTTN	25	7	1
	13637_count=7	AACTTTCAACGCTGTCGGTGAGT	23	7	1
	12978_count=7	AACATTCAACGCTGTCGGTGTGTTT	25	7	1
	13052_count=7	AACACTCAACGCTGTCGGTGAGTTT	25	7	1
	13211_count=7	AACATTCAACGCTCTCGGTGAGT	23	7	1
	13854_count=7	AACAGTCAACGCTGTCGGTGAG	22	7	1
	13347_count=7	AACATTCAACGCTTTCGGTGAGTTT	25	7	1
	13649_count=7	AACATTCAAAGCTGTCGGTGA	21	7	1
	13936_count=7	AACATTCAACTCTGTCGGTG	20	7	1
	13440_count=7	AATATTCAACGCTGTCGGTGAGTTT	25	7	1
	13606_count=7	AACATTCAACCCTGTCGGTGAGTT	24	7	1
	12600_count=7	AACATTCAACGCCGTCGGTGAGT	23	7	1
	15711_count=6	AACATTCAACGCTGTAGGTGAGTT	24	6	1
	15277_count=6	AACATTCAACGCTGTTGGTGAGT	23	6	1
	14160_count=6	AACGTTCAACGCTGTCGGTGAGTTT	25	6	1
	14314_count=6	AACACTCAACGCTGTCGGTGAG	22	6	1
	14777_count=6	AACCTTCAACGCTGTCGGTGAG	22	6	1
	14657_count=6	AACATTCAACGCTGTCTGTGAGTTT	25	6	1
	15136_count=6	AACATTCACCGCTGTCGGTGAG	22	6	1
	15384_count=6	ANCATTCAACGCTGTCGGTGAGTT	24	6	1
	16020_count=6	AACATTCCACGCTGTCGGTGAGT	23	6	1
	16009_count=6	AACATTCAACACTGTCGGTGAGTT	24	6	1
	15639_count=6	AACATTCAACGCTGGCGGTGA	21	6	1
	15163_count=6	AACATTCAANGCTGTCGGTGAGT	23	6	1
	15679_count=6	AACATTAAACGCTGTCGGTGAGTT	24	6	1
	15476_count=6	AACATTCAACGCTGTCGTTGAGTT	24	6	1
	15558_count=6	AACATTCAACGCTGTCGGTGTGTT	24	6	1
	14473_count=6	AACATTCAACGCTGCCGGTGAGTTT	25	6	1
	15252_count=6	AACATTCAACGNTGTCGGTGAGT	23	6	1
	15154_count=6	AACATTCAAGGCTGTCGGTGAGT	23	6	1
	15646_count=6	AACATTCAACGCTGTCGGTGATTTT	25	6	1
	16876_count=5	AACTTTCAACGCTGTCGGTGAGTTT	25	5	1
	17314_count=5	AACATTNAACGCTGTCGGTGAGTTT	25	5	1
	17635_count=5	AACATTCAACGCTGTCGGTCAGT	23	5	1
	17981_count=5	AACATTCCACGCTGTCGGTGAGTTT	25	5	1
	16306_count=5	AACATTCAACGTTGTCGGTGAGTT	24	5	1
	17480_count=5	AACATTCAAGGCTGTCGGTGAGTTT	25	5	1
	16504_count=5	AACATTCAATGCTGTCGGTGA	21	5	1
	16506_count=5	AACATTCAACGCTGTCGGTGG	21	5	1
	17357_count=5	AACATTCAACGCTGCCGGTGAGT	23	5	1
	16629_count=5	AACATTCAACGNTGTCGGTGAGTT	24	5	1
	18200_count=5	AACATTCAACGCTGTCGGTGACTT	24	5	1
	17737_count=5	AACCTTCAACGCTGTCGGTGAGTT	24	5	1
	16104_count=5	AACTTTCAACGCTGTCGGTGAGTT	24	5	1
	16335_count=5	AACATCCAACGCTGTCGGTGAGTTT	25	5	1
	16770_count=5	AACATTCAACACTGTCGGTGAG	22	5	1
	17855_count=5	AACATTCAACGCTGTCGGTGAGTC	24	5	1
	18224_count=5	AACATTCAACGCTTTCGGTGAGTT	24	5	1
	16844_count=5	ACATTCAACGCTGTCGGTGAGGTT	24	5	1
	16341_count=5	AACATTCAACGCCGTCGGTGAGTTT	25	5	1
	18423_count=5	AACATNCAACGCTGTCGGTGAGTTT	25	5	1
	17767_count=5	AACATTCAACGCTGTCGGTGAGTNT	25	5	1
	16468_count=5	AACATTCAACGCTGACGGTGAGTT	24	5	1
	16330_count=5	AACATCCAACGCTGTCGGTGAGTT	24	5	1
	16640_count=5	AATATTCAACGCTGTCGGTGAGT	23	5	1
	17608_count=5	AACATTCAANGCTGTCGGTGAGTTT	25	5	1
	22564_count=4	ACCATTCAACGCTGTCGGTGAG	22	4	1
	20148_count=4	AACATTCAACACTGTCGGTGA	21	4	1
	19056_count=4	ANCATTCAACGCTGTCGGTGAGTTT	25	4	1
	21707_count=4	AACATTCAACGCTGTCGGCGA	21	4	1
	22591_count=4	AACATTNAACGCTGTCGGTGAGT	23	4	1
	20900_count=4	ACCATTCAACGCTGTCGGTGAGTT	24	4	1
	22410_count=4	AACATTCAACGCTGTCNGTGAGTTT	25	4	1
	22205_count=4	AGCATTCAACGCTGTCGGTGAGTT	24	4	1
	19896_count=4	AACATTCAACGCTGTAGGTGAG	22	4	1
	20075_count=4	AACATTCAGCGCTGTCGGTGAGTTT	25	4	1
	21786_count=4	AACATTCANCGCTGTCGGTGAGT	23	4	1
	21619_count=4	AACATTCAAGGCTGTCGGTGAGTT	24	4	1
	19116_count=4	AACNTTCAACGCTGTCGGTGAGTTT	25	4	1
	19900_count=4	AACATTTAACGCTGTCGGTGAGTT	24	4	1
	21414_count=4	AACATTCCACGCTGTCGGTGAGTT	24	4	1
	21389_count=4	AACATTCAACGCTGTCGGTGTGT	23	4	1
	21778_count=4	AACATTTAACGCTGTCGGTGAGT	23	4	1
	21548_count=4	AACACTCAACGCTGTCGGTG	20	4	1
	22152_count=4	AACATTCNACGCTGTCGGTGAG	22	4	1
	19909_count=4	AACATTCAACNCTGTCGGTGAGTT	24	4	1
	18960_count=4	AACGTTCAACGCTGTCGGTGAGTT	24	4	1
	21041_count=4	AACATTCAACGCTGTCGGNGAGT	23	4	1
	20077_count=4	AACATTTAACGCTGTCGGTGAGTTT	25	4	1
	19801_count=4	AACATTCAACGCTGTCGGTAAGT	23	4	1
	21372_count=4	AACATTCAACGCCGTCGGTGAGTT	24	4	1
	20600_count=4	AACATTCAACGCTCTCGGTGAGTT	24	4	1
	22403_count=4	AACATTCAACGCTGTCAGTGAGTTT	25	4	1
	28558_count=3	AACATTCAACGCTGTNGGTGAGT	23	3	1
	26636_count=3	AACATTCAACGCTGTCGGTGACT	23	3	1
	23821_count=3	AACATTCAACCCTGTCGGTGA	21	3	1
	27191_count=3	AACATTCAACGTTGTCGGTGAGT	23	3	1
	26538_count=3	AACATTCNACGCTGTCGGTGAGTTT	25	3	1
	23059_count=3	AACATTCAACGCTGTCCGTGAG	22	3	1
	28251_count=3	AACATTCAACGCTNTCGGTGAGT	23	3	1
	23649_count=3	AACATTCAACGCNGTCGGTGAGTTT	25	3	1
	24447_count=3	AACATTCAACGCTTCGGTGAGTT	23	3	1
	25670_count=3	AACAATCAACGCTGTCGGTG	20	3	1
	25985_count=3	AACATTCAACGCTGTCGGTGAGTN	24	3	1
	26442_count=3	AACATTCAACGCTTTCGGTGA	21	3	1
	26174_count=3	AACATTCNACGCTGTCGGTGAGT	23	3	1
	28422_count=3	AAAATTCAACGCTGTCGGTGAGTTT	25	3	1
	22747_count=3	AACATTCACCGCTGTCGGTGAGTT	24	3	1
	26776_count=3	AACATTCAACGCTGCCGGTGAGTT	24	3	1
	26509_count=3	AACATTCAACGCTGTCGGTGAGNT	24	3	1
	26291_count=3	AACATTCAACGCTGCCGGTGAG	22	3	1
	23357_count=3	AACATTCAACGCTGTCTGTGAGTT	24	3	1
	25987_count=3	AACATTCAACGCTGTCGGTGAGNTT	25	3	1
	23619_count=3	NACATTCAACGCTGTCGGTGAGTT	24	3	1
	26266_count=3	NACATTCAACGCTGTCGGTGAGTTT	25	3	1
	27633_count=3	AACATTCCACGCTGTCGGTGAG	22	3	1
	25959_count=3	AACATTCAACGCTGTCGGTCAGTTT	25	3	1
	26366_count=3	AACATTCAACGCTGTCGGTT	20	3	1
	25395_count=3	AACATTCAACGCTGTCAGTGAG	22	3	1
	25448_count=3	AACATTCAACGCTGTCGGTN	20	3	1
	25939_count=3	AATATTCAACGCTGTCGGTGA	21	3	1
	23384_count=3	AACATTCAACGCTGTCGGTGNGTTT	25	3	1
	26620_count=3	AACATTCAACGCTGTCGTTGAGTTT	25	3	1
	29247_count=3	AACATTCAACGCTGTCGGTGGG	22	3	1
	22948_count=3	AACATTCAANGCTGTCGGTGAG	22	3	1
	26152_count=3	CACATTCAACGCTGTCGGTGAGT	23	3	1
	22937_count=3	AACATTCAACGCTGTCGGTGATTT	24	3	1
	27809_count=3	AACAGTCAACGCTGTCGGTG	20	3	1
	26927_count=3	AACATTCAACGCTGNCGGTGAGT	23	3	1
	26211_count=3	AACATTCAACGCTGTCGATGAGTTT	25	3	1
	26385_count=3	AACATTCAACGCTATCGGTGAGT	23	3	1
	24199_count=3	AACATTCAACGCTTTCGGTGAG	22	3	1
	28000_count=3	AGTTAACATTCAACGCTGTCGGTG	24	3	1
	27835_count=3	AACATTCAGCGCTGTCGGTGAGT	23	3	1
	28099_count=3	AACATTCAACGCTGTCAGTGAGTT	24	3	1
	25788_count=3	AACATTCAACGCTGTCGGTAAG	22	3	1
17	gga-miR-199	CCCAGTGTTCAGACTACCTGTTC
	435_count=562, gga-miR-199_R-1	CCCAGTGTTCAGACTACCTGTT	22	562	0
	1085_count=154	CCCAGTGTTCAGACTACCTGTTC	23	154	0
	1416_count=109	CCCAGTGTTCAGACTACCTGT	21	109	0
	6745_count=16	CCCAGTGTTCAGACTACCT	19	16	0
	8532_count=12	CCCAGTGTTCAGACTACCTG	20	12	0
	15822_count=6	CCCAGTGTTCAGACTACCTGTTCA	24	6	0
	4790_count=24	CCCAGTGTTCAGACTACCTGTTT	23	24	1
	6741_count=16	CCCAGTGTTCAGACTACCTGTTCT	24	16	1
	7606_count=14	CCCAGTGTTCAGACTACCTGTTA	23	14	1
	17363_count=5	CCCAGTGTTCAGACTCCCTGTT	22	5	1
	18556_count=5	CCCAGTGGTCAGACTACCTGTT	22	5	1
	20210_count=4	CCCAGTGTTCAGACTACCTGTTG	23	4	1
	22550_count=4	CCCAGTGTTCAGACTACCTGTN	22	4	1
	20677_count=4	CCCAGTGTTCAGCCTACCTGTT	22	4	1
	21115_count=4	CCCAGTGTTAAGACTACCTGTT	22	4	1
	24968_count=3	CCCAGTGTTCAGACTACCTGTC	22	3	1
	28590_count=3	CCCGGTGTTCAGACTACCTGTT	22	3	1
	27688_count=3	CCCAGTGTTCAGATTACCTGTTC	23	3	1
18	gga-miR-199*	TACAGTAGTCTGCACATTGG
	9_count=87401, gga-miR-199*_L-1R+3	ACAGTAGTCTGCACATTGGTTA	22	87401	0
	10_count=74651	ACAGTAGTCTGCACATTGGTT	21	74651	0
	87_count=4296	CAGTAGTCTGCACATTGGTTA	21	4296	0
	107_count=3173	TACAGTAGTCTGCACATTGGTT	22	3173	0
	149_count=2199	ACAGTAGTCTGCACATTGGT	20	2199	0
	175_count=1818	CAGTAGTCTGCACATTGGTT	20	1818	0
	255_count=1033	TACAGTAGTCTGCACATTGGTTA	23	1033	0
	1003_count=175	TACAGTAGTCTGCACATTGGT	21	175	0
	1205_count=137	ACAGTAGTCTGCACATTGG	19	137	0
	2341_count=56	CAGTAGTCTGCACATTGGT	19	56	0
	2535_count=50	ACAGTAGTCTGCACATTGGTTAG	23	50	0
	5783_count=19	ACAGTAGTCTGCACATTG	18	19	0
	7653_count=14	AGTAGTCTGCACATTGGTTA	20	14	0
	10320_count=9	AGTAGTCTGCACATTGGTT	19	9	0
	11741_count=8	TACAGTAGTCTGCACATTGG	20	8	0
	19511_count=4	CAGTAGTCTGCACATTGG	18	4	0
	21281_count=4	CAGTAGTCTGCACATTGGTTAG	22	4	0
	29273_count=3	ACAGTAGTCTGCACATT	17	3	0
	27784_count=3	ACAGTAGTCTGCACAT	16	3	0
	31_count=15461	ACAGTAGTCTGCACATTGGTTAA	23	15461	1
	40_count=11373	ACAGTAGTCTGCACATTGGTTT	22	11373	1
	48_count=9540	ACAGTAGTCTGCACATTGGTTAT	23	9540	1
	96_count=3662	ACAGTAGTCTGCACATTGGGTA	22	3662	1
	100_count=3426	ACAGTAGTCTGCACATTGGGT	21	3426	1
	193_count=1521	ACAGTAGTCTGCACATTGGATA	22	1521	1
	275_count=953	ACAGTAGTCTGCCCATTGGTT	21	953	1
	289_count=915	ACAGTAGTCTGCACATTGGNT	21	915	1
	293_count=887	ACAGTAGTCTGCACATTGGCTA	22	887	1
	305_count=857	ACAGTAGTCTTCACATTGGTTA	22	857	1
	310_count=838	ACAGTAGTCTTCACATTGGTT	21	838	1
	312_count=826	ACAGTAGTCTGCACATTGGNTA	22	826	1
	320_count=793	ACAGGAGTCTGCACATTGGTTA	22	793	1
	321_count=769	TACAGTAGTCTGCACATTGGTTT	23	769	1
	341_count=735	CAGTAGTCTGCACATTGGTTAA	22	735	1
	343_count=730	ACAGTAGTCTGCACATTGGTAA	22	730	1
	360_count=704	ACAGTAGTCTGCCCATTGGTTA	22	704	1
	371_count=679	ACAGTAGTCTGCACCTTGGTTA	22	679	1
	390_count=636	ACAGTAGTCTGCACCTTGGTT	21	636	1
	447_count=545	ACAGTAGTCTGCACATTGGTA	21	545	1
	452_count=539	ACAGTAGTCTGCACATTGGAT	21	539	1
	489_count=477	ACAGGAGTCTGCACATTGGTT	21	477	1
	506_count=451	ACAGCAGTCTGCACATTGGTTA	22	451	1
	527_count=423	CAGTAGTCTGCACATTGGTTAT	22	423	1
	609_count=346	ACAGTAGTCTGCACATTGGTTG	22	346	1
	654_count=311	ACAGCAGTCTGCACATTGGTT	21	311	1
	676_count=299	ACAGTAGTCTGCACATTGGTTN	22	299	1
	683_count=295	ACATTAGTCTGCACATTGGTT	21	295	1
	700_count=287	ACATTAGTCTGCACATTGGTTA	22	287	1
	733_count=271	ACAGAAGTCTGCACATTGGTTA	22	271	1
	760_count=256	CAGTAGTCTGCACATTGGTTT	21	256	1
	776_count=249	ACAGTAGTCAGCACATTGGTTA	22	249	1
	821_count=227	ACAGTAGTCAGCACATTGGTT	21	227	1
	908_count=202	ACAGAAGTCTGCACATTGGTT	21	202	1
	973_count=185	ACACTAGTCTGCACATTGGTTA	22	185	1
	1009_count=173	ACAGTAGTCTGCACATTGGTTC	22	173	1
	1070_count=156	ACAGTCGTCTGCACATTGGTTA	22	156	1
	1145_count=144	TACAGTAGTCTGCACATTGGTTAT	24	144	1
	1192_count=139	ACACTAGTCTGCACATTGGTT	21	139	1
	1196_count=139	ACAGTAGTCTGCACATTTGTTA	22	139	1
	1255_count=130	ACAGTCGTCTGCACATTGGTT	21	130	1
	1327_count=119	ACAGTAGTCTCCACATTGGTT	21	119	1
	1339_count=117	ACAATAGTCTGCACATTGGTTA	22	117	1
	1358_count=115	ACAGTAGTCTACACATTGGTTA	22	115	1
	1360_count=114	ACAGTAGTCTGCACATTGGTTAC	23	114	1
	1407_count=109	ACAGTAGTCTCCACATTGGTTA	22	109	1
	1430_count=108	ACAGTAGTCTACACATTGGTT	21	108	1
	1460_count=105	CCAGTAGTCTGCACATTGGTTA	22	105	1
	1502_count=102	ACAGTAGTCNGCACATTGGTTA	22	102	1
	1521_count=100	CCAGTAGTCTGCACATTGGTT	21	100	1
	1541_count=98	ACAATAGTCTGCACATTGGTT	21	98	1
	1557_count=97	ACAGTAGTCTNCACATTGGTTA	22	97	1
	1577_count=95	AAAGTAGTCTGCACATTGGTT	21	95	1
	1613_count=92	ACAGTAGTCTGCATATTGGTTA	22	92	1
	1688_count=86	ACAGTAGTCTGCACATTGGG	20	86	1
	1774_count=79	ACAGTAGTCTGCATATTGGTT	21	79	1
	1770_count=79	ACAGTAGACTGCACATTGGTTA	22	79	1
	1772_count=79	ACAGTAGTCTGCACATTTGTT	21	79	1
	1812_count=77	ACAGTAGTCNGCACATTGGTT	21	77	1
	1864_count=74	ACAGTAGACTGCACATTGGTT	21	74	1
	1878_count=73	ANAGTAGTCTGCACATTGGTTA	22	73	1
	1952_count=69	ACAGTAGTATGCACATTGGTT	21	69	1
	1977_count=68	ANAGTAGTCTGCACATTGGTT	21	68	1
	2006_count=67	ACAGTAGTTTGCACATTGGTTA	22	67	1
	1999_count=67	TACAGTAGTCTGCCCATTGGTT	22	67	1
	2014_count=67	AAAGTAGTCTGCACATTGGTTA	22	67	1
	2022_count=66	ACAGNAGTCTGCACATTGGTTA	22	66	1
	2084_count=64	ACAGTAGTCTGCACATTGGTTAAA	24	64	1
	2080_count=64	ACAGTAGTATGCACATTGGTTA	22	64	1
	2128_count=62	ACAGTAGTCTGCACATTGGTC	21	62	1
	2177_count=61	CAGTAGTCTGCACCTTGGTTA	21	61	1
	2215_count=60	ACAGTAGTCTGNACATTGGTTA	22	60	1
	2197_count=60	NCAGTAGTCTGCACATTGGTTA	22	60	1
	2225_count=60	ACAGTAGTCTGTACATTGGTTA	22	60	1
	2310_count=57	ACAGTAGCCTGCACATTGGTT	21	57	1
	2325_count=56	ACANTAGTCTGCACATTGGTTA	22	56	1
	2356_count=55	ACAGTAGTCTNCACATTGGTT	21	55	1
	2422_count=53	ACAGNAGTCTGCACATTGGTT	21	53	1
	2443_count=52	ACAGTAGTCTGTACATTGGTT	21	52	1
	2437_count=52	ACAGTAGCCTGCACATTGGTTA	22	52	1
	2524_count=50	TACAGTAGTCTGCACATTGGTA	22	50	1
	2515_count=50	ACAGTAGTCTGCACATTGGTCA	22	50	1
	2501_count=50	ACAGTAGTCTGCAAATTGGTTA	22	50	1
	2567_count=49	ACAGTAGTCTGCACGTTGGTT	21	49	1
	2625_count=48	CAGTAGTCTGCACATTGGATA	21	48	1
	2629_count=48	ACGGTAGTCTGCACATTGGTT	21	48	1
	2679_count=47	ACAGTAGTCTGCGCATTGGTTA	22	47	1
	2663_count=47	ATAGTAGTCTGCACATTGGTT	21	47	1
	2707_count=46	ATAGTAGTCTGCACATTGGTTA	22	46	1
	2745_count=46	ACAGTAGTCTGCACATNGGTTA	22	46	1
	2734_count=46	CAGTAGTCTGCACATTGGTNA	21	46	1
	2700_count=46	ACAGTAGTTTGCACATTGGTT	21	46	1
	2769_count=45	ACAGTAGNCTGCACATTGGTTA	22	45	1
	2783_count=45	ACCGTAGTCTGCACATTGGTTA	22	45	1
	2880_count=43	ACAGTAGTCTGCACATTGNTT	21	43	1
	2939_count=42	ACAGTAGTCTGCACATTGGTN	21	42	1
	2909_count=42	ACAGTAGTCTGCACATTNGTTA	22	42	1
	2915_count=42	ACAGTAGTCTGCACANTGGTTA	22	42	1
	2978_count=41	ACAGTAGTCTGCACGTTGGTTA	22	41	1
	3009_count=41	ACAGTAGTCTGCANATTGGTTA	22	41	1
	2993_count=41	ACAGTAGTCTGCACATTNGTT	21	41	1
	2981_count=41	ACAGTAGGCTGCACATTGGTTA	22	41	1
	3064_count=40	ACAGTAGTCTGCAAATTGGTT	21	40	1
	3041_count=40	ACCGTAGTCTGCACATTGGTT	21	40	1
	3046_count=40	ACAGTAGTCTGCACATCGGTT	21	40	1
	3056_count=40	CAGTAGTCTGCACATTGGTAA	21	40	1
	3059_count=40	ACAGTAGTCTGCACATTGGTTATA	24	40	1
	3130_count=39	NCAGTAGTCTGCACATTGGTT	21	39	1
	3133_count=39	TACAGTAGTCTGCACATTGGTAA	23	39	1
	3115_count=39	ACAGTAGTCGGCACATTGGTTA	22	39	1
	3111_count=39	ACAGTAGTCTGCACATNGGTT	21	39	1
	3184_count=38	ACAGTAGTNTGCACATTGGTTA	22	38	1
	3168_count=38	ACAGTAGTCTGCACATCGGTTA	22	38	1
	3277_count=37	ACAGTAGTCTGCNCATTGGTTA	22	37	1
	3259_count=37	ACAGTAGTCTGAACATTGGTTA	22	37	1
	3264_count=37	ACAGTAGTCTGCGCATTGGTT	21	37	1
	3230_count=37	ACAGTAGTCTGCACATTGTTTA	22	37	1
	3214_count=37	ACGGTAGTCTGCACATTGGTTA	22	37	1
	3244_count=37	TACAGTAGTCTGCACATTGGTTAA	24	37	1
	3231_count=37	ACANTAGTCTGCACATTGGTT	21	37	1
	3345_count=36	CAGTAGTCTGCACATTGGTGA	21	36	1
	3309_count=36	ACAGTAGTCTGCACATTGTTT	21	36	1
	3342_count=36	ACAGTANTCTGCACATTGGTTA	22	36	1
	3437_count=35	ACAGTAGTCGGCACATTGGTT	21	35	1
	3432_count=35	ACAGTAGTCTGCNCATTGGTT	21	35	1
	3486_count=34	ACAGTNGTCTGCACATTGGTT	21	34	1
	3519_count=34	ACAGTAATCTGCACATTGGTT	21	34	1
	3492_count=34	ACAGTAGNCTGCACATTGGTT	21	34	1
	3555_count=33	ACNGTAGTCTGCACATTGGTT	21	33	1
	3636_count=33	ACAGTAGTCTGCACACTGGTTA	22	33	1
	3625_count=33	ACAGTAGTCTGCACANTGGTT	21	33	1
	3575_count=33	ACAGTAATCTGCACATTGGTTA	22	33	1
	3588_count=33	ACNGTAGTCTGCACATTGGTTA	22	33	1
	3652_count=32	ACAGTNGTCTGCACATTGGTTA	22	32	1
	3650_count=32	ACAGTAGTNTGCACATTGGTT	21	32	1
	3657_count=32	ACAGTAGTCTGCACACTGGTT	21	32	1
	3913_count=30	ACAGTANTCTGCACATTGGTT	21	30	1
	3972_count=30	ACAGTAGTCTGCACATTGGTNA	22	30	1
	3912_count=30	TACAGTAGTATGCACATTGGTT	22	30	1
	3939_count=30	ACAGTAGTCTGCACNTTGGTT	21	30	1
	3955_count=30	ACAGTAGTCTGCANATTGGTT	21	30	1
	3906_count=30	ACAGTAGTCTGCACATTGNTTA	22	30	1
	4077_count=29	ACAGTAGTCTGCACATTGGN	20	29	1
	4092_count=29	ACAGTACTCTGCACATTGGTT	21	29	1
	4014_count=29	CAGTAGTCTGCACATTGGTA	20	29	1
	4166_count=28	ACAGTAGGCTGCACATTGGTT	21	28	1
	4338_count=27	ACAGTAGTCTTCACATTGGT	20	27	1
	4224_count=27	ACAGGAGTCTGCACATTGGT	20	27	1
	4543_count=25	CAGCAGTCTGCACATTGGTTA	21	25	1
	4602_count=25	ACAGCAGTCTGCACATTGGT	20	25	1
	4642_count=25	AGAGTAGTCTGCACATTGGTTA	22	25	1
	4603_count=25	ACAGTGGTCTGCACATTGGTTA	22	25	1
	4533_count=25	CACAGTAGTCTGCACATTGGTT	22	25	1
	4620_count=25	ACAGTAGTCTGAACATTGGTT	21	25	1
	4617_count=25	ACAGTAGTCTGCACNTTGGTTA	22	25	1
	4660_count=24	ACAGTAGTCTGCACATTGGA	20	24	1
	4771_count=24	ACAGTAGTCTGNACATTGGTT	21	24	1
	4788_count=24	ACAGTAGTCTGGACATTGGTTA	22	24	1
	4978_count=22	ACAGTAGTCTGCACATTAGTT	21	22	1
	5053_count=22	ACAGTAGTCTGCACATTGCTT	21	22	1
	5014_count=22	CAGTAGTCTGCACATTGGTG	20	22	1
	5267_count=21	ACAGTACTCTGCACATTGGTTA	22	21	1
	5505_count=20	TACAGTAGTCTGCCCATTGGTTA	23	20	1
	5555_count=20	AGAGTAGTCTGCACATTGGTT	21	20	1
	5519_count=20	ACAGTAGTCTGCACATTGATTA	22	20	1
	5704_count=19	CAGTAGTCTGCACATTGGTTAAA	23	19	1
	5780_count=19	CAGTAGTCTGCACCTTGGTT	20	19	1
	5665_count=19	ACAGTAGTCTGCACATTCGTTA	22	19	1
	5753_count=19	CAGTAGTCTGCACATTGGTN	20	19	1
	6001_count=18	CAGTAGTCTGCACATTGGTCA	21	18	1
	6123_count=18	ACAGTAGTCTGCACATTGATT	21	18	1
	5947_count=18	CAGGAGTCTGCACATTGGTTA	21	18	1
	6349_count=17	CACAGTAGTCTGCACATTGGTTA	23	17	1
	6246_count=17	ACAGTAGTCTGCAGATTGGTTA	22	17	1
	6690_count=16	ACAGTAGTCTGCTCATTGGTT	21	16	1
	6731_count=16	TACAGTAGTCTGCACATTGNTT	22	16	1
	6546_count=16	ACAGTAGTCTGCACATTGCTTA	22	16	1
	6693_count=16	ACAGTAGTCTGCACATTAGTTA	22	16	1
	6650_count=16	ACAGTAGTGTGCACATTGGTTA	22	16	1
	7025_count=15	ACAGTAGTCTGCACCTTGGT	20	15	1
	6911_count=15	CAGTAGTCTCCACATTGGTTA	21	15	1
	6901_count=15	GCAGTAGTCTGCACATTGGTT	21	15	1
	6842_count=15	CAGTAGTCTACACATTGGTTA	21	15	1
	6925_count=15	TCAGTAGTCTGCACATTGGTTA	22	15	1
	6848_count=15	ACAGTAGTGTGCACATTGGTT	21	15	1
	7468_count=14	CAGTAGTATGCACATTGGTTA	21	14	1
	7563_count=14	CAGCAGTCTGCACATTGGTT	20	14	1
	7608_count=14	ACAGTAGTCTGCACAATGGTTA	22	14	1
	7848_count=13	TACAGTAGTCTGCACCTTGGTT	22	13	1
	7795_count=13	ACTGTAGTCTGCACATTGGTTA	22	13	1
	8134_count=13	ACAGTAGTCTGCACATTGGTTAN	23	13	1
	7764_count=13	TACAGTAGTCTGCACATTGGATA	23	13	1
	8054_count=13	CAGTAGTCTGCACATTGGTC	20	13	1
	8633_count=12	ACAGTGGTCTGCACATTGGTT	21	12	1
	8567_count=12	ACAGTAGTCTGCTCATTGGTTA	22	12	1
	8534_count=12	ACAGTAGTCTGCCCATTGGT	20	12	1
	8399_count=12	CAGGAGTCTGCACATTGGTT	20	12	1
	8704_count=12	TCAGTAGTCTGCACATTGGTT	21	12	1
	8748_count=12	TACAGTAGTATGCACATTGGTTA	23	12	1
	8834_count=11	TACAGCAGTCTGCACATTGGTT	22	11	1
	9129_count=11	ACAGTAGTCTGCACTTTGGTT	21	11	1
	8862_count=11	TACAGTAGTCTGCACATTGGTN	22	11	1
	9198_count=11	ACAGTTGTCTGCACATTGGTT	21	11	1
	9984_count=10	ACAGTAGTCTGCAGATTGGTT	21	10	1
	9740_count=10	TACCGTAGTCTGCACATTGGTT	22	10	1
	9858_count=10	ACAGTAGTCTGCACATTCGTT	21	10	1
	10198_count=10	CAGTAGACTGCACATTGGTT	20	10	1
	9462_count=10	CTACAGTAGTCTGCACATTGGTT	23	10	1
	9542_count=10	GCAGTAGTCTGCACATTGGTTA	22	10	1
	9719_count=10	CAGAAGTCTGCACATTGGTTA	21	10	1
	9627_count=10	ACAGTAGTCTGCACAATGGTT	21	10	1
	9788_count=10	ACATTAGTCTGCACATTGGT	20	10	1
	10592_count=9	TACAGTAGTCGGCACATTGGTT	22	9	1
	10754_count=9	CATTAGTCTGCACATTGGTTA	21	9	1
	10994_count=9	ACAGTAGTCTGGACATTGGTT	21	9	1
	11162_count=9	CAGTAGTCTGCACATTGGTTC	21	9	1
	11690_count=8	ACAGTAGTCTGCACATTGTT	20	8	1
	12538_count=8	CAGAAGTCTGCACATTGGTT	20	8	1
	11711_count=8	TACAGTAGTCTGCACATTGGTC	22	8	1
	11335_count=8	ACAGTAGTCTGCACTTTGGTTA	22	8	1
	12468_count=8	ACTGTAGTCTGCACATTGGTT	21	8	1
	12317_count=8	TACAGTAGTCTGCACCTTGGTTA	23	8	1
	11639_count=8	CAGTAGTCTGCACATTGGTTG	21	8	1
	11443_count=8	CATTAGTCTGCACATTGGTT	20	8	1
	13969_count=7	ACAGTAGTCTGCACATTGGTTTG	23	7	1
	13870_count=7	CAGTAGTCTGCACATTGGAT	20	7	1
	12682_count=7	CAGTAGTCTGCACATTGGCTA	21	7	1
	13929_count=7	TACAGTAGTCTGCACATTGGTG	22	7	1
	13284_count=7	ACAGAAGTCTGCACATTGGT	20	7	1
	13922_count=7	AGTAGTCTGCACATTGGTTATAC	23	7	1
	14001_count=7	ACAGTAGTCAGCACATTGGT	20	7	1
	14734_count=6	TACAGTAGTCTTCACATTGGTT	22	6	1
	15686_count=6	CAGTAGTCTGTACATTGGTTA	21	6	1
	14332_count=6	CAGTAGTATGCACATTGGTT	20	6	1
	15282_count=6	TACAGTAGTCTGCACATTGGGT	22	6	1
	15821_count=6	ACAGTAGTCTGCACATTGGTG	21	6	1
	14145_count=6	TACAGTAGTCTGCACATTGNTTA	23	6	1
	15758_count=6	ACAGTAGTCTGCACATTGGTTAGT	24	6	1
	18130_count=5	ACAGTAGTCTGCACATTGGTGA	22	5	1
	18458_count=5	ACAGTAGTCTGCACATGGGT	20	5	1
	16518_count=5	TACAGTAGTCTGCACATTGGTNA	23	5	1
	18345_count=5	ACAGTTGTCTGCACATTGGTTA	22	5	1
	16974_count=5	TACAGTAGTCTGCCCATTGGT	21	5	1
	18191_count=5	CAGTAGTCTGCCCATTGGTT	20	5	1
	16234_count=5	ACAATAGTCTGCACATTGGT	20	5	1
	16750_count=5	ACACTAGTCTGCACATTGGT	20	5	1
	17861_count=5	ACAGNAGTCTGCACATTGGT	20	5	1
	16808_count=5	TACAGTAGTCCGCACATTGGTTA	23	5	1
	16564_count=5	CAGTAGTCTGCCCATTGGTTA	21	5	1
	16354_count=5	TACAGTAGTCTGCACATTGGTTC	23	5	1
	16890_count=5	TACAGTAGTGTGCACATTGGTTA	23	5	1
	18469_count=5	CAGTAGCCTGCACATTGGTTA	21	5	1
	18349_count=5	TACAGCAGTCTGCACATTGGTTA	23	5	1
	17166_count=5	CAGTAGTCTTCACATTGGTTA	21	5	1
	20623_count=4	ACAGTAGCCTGCACATTGGT	20	4	1
	22191_count=4	ACAGTCGTCTGCACATTGGT	20	4	1
	21426_count=4	ACAGTAGTCTGCACATAGGTT	21	4	1
	21122_count=4	TGCAGTAGTCTGCACATTGGTT	22	4	1
	22174_count=4	CAGTACTCTGCACATTGGTTA	21	4	1
	19672_count=4	TACAATAGTCTGCACATTGGTT	22	4	1
	19978_count=4	CAGTAGTCTGCACATTGGTTATA	23	4	1
	19249_count=4	CAGTAGTCTGAACATTGGTTA	21	4	1
	21984_count=4	TACAGTAGTCTGCNCATTGGTT	22	4	1
	19706_count=4	CAATAGTCTGCACATTGGTTA	21	4	1
	22035_count=4	CAGTAGTCTGCACATTGGTTAC	22	4	1
	20341_count=4	ACAGTAGTCNGCACATTGGT	20	4	1
	22113_count=4	TACAGTAGTCGGCACATTGGTTA	23	4	1
	18852_count=4	ACAGTAGTCTCACATTGGTTA	21	4	1
	21916_count=4	TACAGTAGTCTGCGCATTGGTT	22	4	1
	18829_count=4	ACAGTAGTCTGCACATAGGTTA	22	4	1
	22719_count=4	CAGTAGTCTACACATTGGTT	20	4	1
	19797_count=4	CAGTAGTCTNCACATTGGTTA	21	4	1
	21459_count=4	AGTAGTCTGCACATTGGTTAT	21	4	1
	20402_count=4	CAGTAGTCTGCATATTGGTT	20	4	1
	21554_count=4	CAGTAGGCTGCACATTGGTTA	21	4	1
	20732_count=4	TACAGTAGTCNGCACATTGGTT	22	4	1
	19844_count=4	ACAGTAGACTGCACATTGGT	20	4	1
	23273_count=3	CAGNAGTCTGCACATTGGTT	20	3	1
	24601_count=3	TACAGTAGTCTGCACATTGGTTG	23	3	1
	25889_count=3	ACAGTAGTCTGCACATGGGTT	21	3	1
	28674_count=3	CTACAGTAGTCTGCACATTGGTTA	24	3	1
	26579_count=3	CAGTAGTTTGCACATTGGTTA	21	3	1
	23155_count=3	TACATTAGTCTGCACATTGGTT	22	3	1
	25254_count=3	TACAGTAGTCCGCACATTGGTT	22	3	1
	29196_count=3	CAGTANTCTGCACATTGGTTA	21	3	1
	28775_count=3	TACAGTAGTGTGCACATTGGTT	22	3	1
	25675_count=3	CAGTAGACTGCACATTGGTTA	21	3	1
	24944_count=3	ACAGTAGTCTGCACATGGGTTA	22	3	1
	27280_count=3	CAGTAGTCTGCACATTTGTTA	21	3	1
	24068_count=3	GACAGTAGTCTGCACATTGGTT	22	3	1
	26680_count=3	ACAGTAGTCTCACATTGGTT	20	3	1
	25456_count=3	CAGTAGTCTGCACATTGATT	20	3	1
	23728_count=3	CAGTAGTCTGCACATTGATTA	21	3	1
	26722_count=3	ACAGGAGTCTGCACATTGG	19	3	1
	28368_count=3	CAGTAGTCTGCAGATTGGTT	20	3	1
	26979_count=3	ACAGTAGTCTGCATATTGGT	20	3	1
	26240_count=3	CAGTAGTCNGCACATTGGTTA	21	3	1
	24485_count=3	ACAGTATCTGCACATTGGTT	20	3	1
	28219_count=3	TACTGTAGTCTGCACATTGGTTA	23	3	1
	27849_count=3	CAGTAGTCTNCACATTGGTT	20	3	1
	27508_count=3	ACAGTAGTCTACACATTGGT	20	3	1
	24937_count=3	CCAGTAGTCTGCACATTGGT	20	3	1
	27066_count=3	ACAGTAGTTGCACATTGGTT	20	3	1
	23918_count=3	TACGGTAGTCTGCACATTGGTT	22	3	1
	28733_count=3	TACAGTAGTCTGCACATTNGTT	22	3	1
	23851_count=3	ACAGTAGTCTGCGCATTGGT	20	3	1
	29521_count=3	TACAGTAGTTTGCACATTGGTT	22	3	1
	23079_count=3	TACAGTAGTCTGCACATTTGTT	22	3	1
	24659_count=3	CAGTAGTCTGCGCATTGGTTA	21	3	1
19	gga-miR-147	GTGTGCGGAAATGCTTCTGC
	8193_count=13, gga-miR-147_R+2	GTGTGCGGAAATGCTTCTGCTA	22	13	0
	27312_count=3	GTGTGCGGAAATGCTTCTGCTAT	23	3	1
20	gga-miR-1737	CAGCACTGCTGCGCTCGGTG
	4389_count=26, gga-miR-1737_L-1	AGCACTGCTGCGCTCGGTG	19	26	0
21	gga-miR-140	AGTGGTTTTACCCTATGGTAG
	7829_count=13, gga-miR-140_L+1	CAGTGGTTTTACCCTATGGTAG	22	13	0
	17391_count=5	CAGTGGTTTTACCCTATGGTA	21	5	0
	7551_count=14	CAGTGGTTTTACCCTATGGTAGA	23	14	1
	7832_count=13	CAGTGGTTTTACCCTATGGTAA	22	13	1
	8576_count=12	CAGTGGTTTTACCCTATGGTAGT	23	12	1
22	gga-miR-140*	CCACAGGGTAGAACCACGGAC
	27_count=20677, gga-miR-140*_L+1	ACCACAGGGTAGAACCACGGAC	22	20677	0
	49_count=9094	ACCACAGGGTAGAACCACGGA	21	9094	0
	145_count=2245	TACCACAGGGTAGAACCACGGAC	23	2245	0
	247_count=1087	TACCACAGGGTAGAACCACGGA	22	1087	0
	510_count=440	ACCACAGGGTAGAACCACGG	20	440	0
	877_count=209	CCACAGGGTAGAACCACGGAC	21	209	0
	1346_count=116	TACCACAGGGTAGAACCACGG	21	116	0
	1741_count=81	CCACAGGGTAGAACCACGGA	20	81	0
	2209_count=60	CTACCACAGGGTAGAACCACGGAC	24	60	0
	2397_count=54	ACCACAGGGTAGAACCACGGACG	23	54	0
	4443_count=26	TACCACAGGGTAGAACCACGGACG	24	26	0
	8107_count=13	CACAGGGTAGAACCACGGA	19	13	0
	8077_count=13	CACAGGGTAGAACCACGGAC	20	13	0
	8846_count=11	TACCACAGGGTAGAACCACG	20	11	0
	13205_count=7	CTACCACAGGGTAGAACCACGGA	23	7	0
	13476_count=7	TACCACAGGGTAGAACCAC	19	7	0
	12862_count=7	ACCACAGGGTAGAACCACG	19	7	0
	15955_count=6	ACCACAGGGTAGAACCACGGACGG	24	6	0
	18519_count=5	ACAGGGTAGAACCACGGAC	19	5	0
	26163_count=3	CCACAGGGTAGAACCACGGACG	22	3	0
	71_count=5236	ACCACAGGGTAGAACCACGGAA	22	5236	1
	109_count=3142	ACCACAGGGTAGAACCACGGAT	22	3142	1
	138_count=2482	ACCACAGGGTAGAACCACGGACT	23	2482	1
	187_count=1598	ACCACAGGGTAGAACCACGGACA	23	1598	1
	381_count=660	TACCACAGGGTAGAACCACGGACA	24	660	1
	440_count=554	TACCACAGGGTAGAACCACGGAA	23	554	1
	535_count=410	TACCACAGGGTAGAACCACGGACT	24	410	1
	684_count=294	TACCACAGGGTAGAACCACGGAT	23	294	1
	794_count=240	ACCACAGGGTAGAACCCCGGAC	22	240	1
	943_count=191	ACCACAGGGTAGAACCACGGAN	22	191	1
	1001_count=176	ACCACAGGGTAGAACCACGNAC	22	176	1
	1172_count=141	ACCACAGGGTAGAACCACGGT	21	141	1
	1194_count=139	ACCACAGGGTAGAACCACGGAG	22	139	1
	1215_count=136	ACCACAGGGTAGAACCACGGAAG	23	136	1
	1291_count=125	ACCACAGGGCAGAACCACGGAC	22	125	1
	1328_count=119	ACCACAGGGTAGAACCACGGCC	22	119	1
	1525_count=100	ACCACAGGGTAGAACCCCGGA	21	100	1
	1819_count=77	ACCACAGGGAAGAACCACGGAC	22	77	1
	1927_count=71	ACCACCGGGTAGAACCACGGAC	22	71	1
	1941_count=70	ACCACAGTGTAGAACCACGGAC	22	70	1
	2016_count=67	TACCACAGGGGAGAACCACGGAC	23	67	1
	2211_count=60	CCACAGGGTAGAACCACGGACT	22	60	1
	2252_count=58	ACCACAGGGTAGAACCACGNA	21	58	1
	2381_count=54	ACCACAGGGGAGAACCACGGAC	22	54	1
	2579_count=49	ACCACAGGGTAGAACCACGTAC	22	49	1
	2622_count=48	CCACAGGGTAGAACCACGGAA	21	48	1
	2779_count=45	ACCACAGGGCAGAACCACGGA	21	45	1
	2839_count=44	ACCACAGGGTTGAACCACGGAC	22	44	1
	2887_count=43	TACCACAGGGTAGAACCACGGT	22	43	1
	3013_count=41	ACCGCAGGGTAGAACCACGGAC	22	41	1
	3129_count=39	ACCACAGGGTAGAACCACGGACC	23	39	1
	3144_count=39	ACCACAGGGTAGCACCACGGAC	22	39	1
	3236_count=37	ACCCCAGGGTAGAACCACGGAC	22	37	1
	3397_count=35	ACCACAGGGTAGAACCACGGC	21	35	1
	3420_count=35	ACCACAGGGAAGAACCACGGA	21	35	1
	3468_count=34	ACCACAGGGTAGAAACACGGAC	22	34	1
	3590_count=33	ACCACAGGGTAGAACAACGGAC	22	33	1
	3790_count=31	ACCACAGTGTAGAACCACGGA	21	31	1
	3891_count=30	CCACAGGGTAGAACCACGGACA	22	30	1
	4004_count=29	ACAACAGGGTAGAACCACGGAC	22	29	1
	4075_count=29	ACCACAGGGTGGAACCACGGAC	22	29	1
	4190_count=28	ACCACAGGGTAGACCCACGGAC	22	28	1
	4113_count=28	TACCACAGGGGAGAACCACGGA	22	28	1
	4458_count=26	ACCACAGGTTAGAACCACGGAC	22	26	1
	4407_count=26	ACCACATGGTAGAACCACGGAC	22	26	1
	4563_count=25	ACCACAGGGTATAACCACGGAC	22	25	1
	4777_count=24	ACCACAGGGTAGAACCACAGAC	22	24	1
	4663_count=24	ACCACAGGGTNGAACCACGGAC	22	24	1
	4901_count=23	ACCACAGGGNAGAACCACGGAC	22	23	1
	5156_count=22	ACCACAGGGTAGAACCACCGAC	22	22	1
	5171_count=22	TACCACAGGGTAGAACCACGGAG	23	22	1
	5083_count=22	ACCACAGGGTAGAACCACGGTC	22	22	1
	5167_count=22	ACCACAGGGTCGAACCACGGAC	22	22	1
	5238_count=21	ACCACAGGGTAAAACCACGGAC	22	21	1
	5334_count=21	ACCACCGGGTAGAACCACGGA	21	21	1
	5377_count=21	TACCACAGGCTAGAACCACGGAC	23	21	1
	5565_count=20	ACCACAAGGTAGAACCACGGAC	22	20	1
	5601_count=20	ACCTCAGGGTAGAACCACGGAC	22	20	1
	5913_count=19	ACCACAGGGTAGAACTACGGAC	22	19	1
	5640_count=19	ACCACAGGGTAGAACCACTGAC	22	19	1
	5839_count=19	ANCACAGGGTAGAACCACGGAC	22	19	1
	5638_count=19	TACCACAGGGTAGAACCCCGGAC	23	19	1
	5920_count=18	ACCACATGGTAGAACCACGGA	21	18	1
	6089_count=18	ACCACAGGGTAGAACCATGGAC	22	18	1
	6226_count=17	ACCACAGGGTAGAACCAAGGAC	22	17	1
	6331_count=17	ACCACAGGGGAGAACCACGGA	21	17	1
	6319_count=17	AGCACAGGGTAGAACCACGGAC	22	17	1
	6486_count=17	CCACAGGGTAGAACCACGGAT	21	17	1
	6439_count=17	TACCACAGGGTAGCACCACGGAC	23	17	1
	6329_count=17	TACCACAGGATAGAACCACGGAC	23	17	1
	6310_count=17	ACCACGGGGTAGAACCACGGAC	22	17	1
	6395_count=17	ACCACAGGGTAGAACCACGGACAG	24	17	1
	6635_count=16	ACCACAGGGTAGAACCGCGGAC	22	16	1
	6810_count=16	ACCACAGGGTAGAATCACGGAC	22	16	1
	6540_count=16	ACCACAGGGTAGCACCACGGA	21	16	1
	6671_count=16	ACCACAGGGTACAACCACGGAC	22	16	1
	7148_count=15	AACACAGGGTAGAACCACGGAC	22	15	1
	6973_count=15	NCCACAGGGTAGAACCACGGAC	22	15	1
	7086_count=15	ACCACAGGGTAGAACCACGTA	21	15	1
	6905_count=15	ACCATAGGGTAGAACCACGGAC	22	15	1
	7333_count=14	ACCACAGGGTAGAACCACGGGC	22	14	1
	7410_count=14	ACCACAGNGTAGAACCACGGAC	22	14	1
	7538_count=14	ACCCCAGGGTAGAACCACGGA	21	14	1
	7340_count=14	CACCACAGGGTAGAACCACGGAC	23	14	1
	7433_count=14	ACCACAGGGTAGAAACACGGA	21	14	1
	7251_count=14	CTACCACAGGGTAGAACCACGGACA	25	14	1
	8216_count=13	TACCACAGGGTAGCACCACGGA	22	13	1
	7779_count=13	ACCACANGGTAGAACCACGGAC	22	13	1
	8195_count=13	ACCACAGGGTAGANCCACGGAC	22	13	1
	7777_count=13	ACCACAGGGTAGAACCACGCAC	22	13	1
	8061_count=13	ACCACAGGNTAGAACCACGGAC	22	13	1
	8264_count=12	ACCACAGGGTAGAACCACGGNC	22	12	1
	8254_count=12	ACCACAGGGTAGACCCACGGA	21	12	1
	8471_count=12	ACCACAGGGTAGAACCNCGGAC	22	12	1
	8547_count=12	ACCACAGGGTAGAACCACNGAC	22	12	1
	8719_count=12	TACCACAGGATAGAACCACGGA	22	12	1
	8530_count=12	CCCACAGGGTAGAACCACGGAC	22	12	1
	8273_count=12	ATCACAGGGTAGAACCACGGAC	22	12	1
	8871_count=11	ACCACAGGGTTGAACCACGGA	21	11	1
	9028_count=11	ACCACAGGGNAGAACCACGGA	21	11	1
	8927_count=11	ACCACAGGGTAGNACCACGGAC	22	11	1
	9178_count=11	ACCACAGGGTANAACCACGGAC	22	11	1
	8887_count=11	ACCNCAGGGTAGAACCACGGAC	22	11	1
	8962_count=11	TACCACAGGGTAGAACCACGGACC	24	11	1
	9239_count=11	ACCACAGAGTAGAACCACGGAC	22	11	1
	9470_count=10	ACCANAGGGTAGAACCACGGAC	22	10	1
	9976_count=10	CTACCACAGGGTAGAACCACGGACT	25	10	1
	10192_count=10	ACCGCAGGGTAGAACCACGGA	21	10	1
	9950_count=10	ACCACAGGGTAGAACCANGGAC	22	10	1
	9954_count=10	ACCACAGGGTAGAACNACGGAC	22	10	1
	10100_count=10	ACCACAGGGTAGAACCTCGGAC	22	10	1
	10042_count=10	ACCACAGGGTNGAACCACGGA	21	10	1
	9473_count=10	ACNACAGGGTAGAACCACGGAC	22	10	1
	9581_count=10	TACCACAGGGTAGAACCACNGAC	23	10	1
	10127_count=10	AACACAGGGTAGAACCACGGA	21	10	1
	10768_count=9	ACCATAGGGTAGAACCACGGA	21	9	1
	11067_count=9	ACCACAGGGTAGAACCACGGATG	23	9	1
	10413_count=9	ACCACAGCGTAGAACCACGGAC	22	9	1
	10991_count=9	AACCACAGGGTAGAACCACGGAC	23	9	1
	10752_count=9	ACCAAAGGGTAGAACCACGGAC	22	9	1
	10792_count=9	ACCACAGGGTAAAACCACGGA	21	9	1
	10338_count=9	ACCACAGGGTAGAANCACGGAC	22	9	1
	10847_count=9	ACCACAGGGTAGAACAACGGA	21	9	1
	10802_count=9	ACNACAGGGTAGAACCACGGA	21	9	1
	11102_count=9	ACCTCAGGGTAGAACCACGGA	21	9	1
	10742_count=9	CCCACAGGGTAGAACCACGGA	21	9	1
	12488_count=8	CACAGGGTAGAACCACGGAA	20	8	1
	11303_count=8	ACCACTGGGTAGAACCACGGAC	22	8	1
	12390_count=8	TACCACAGGNTAGAACCACGGAC	23	8	1
	11697_count=8	ACCACAGCGTAGAACCACGGA	21	8	1
	12352_count=8	ACCACNGGGTAGAACCACGGAC	22	8	1
	11945_count=8	ACTACAGGGTAGAACCACGGAC	22	8	1
	12271_count=8	ACCACAGGGTAGAACTACGGA	21	8	1
	11975_count=8	TACCACAAGGTAGAACCACGGAC	23	8	1
	11493_count=8	ACCACAGGCTAGAACCACGGAC	22	8	1
	11852_count=8	ACCACAGGGTAGAACCAGGGAC	22	8	1
	14031_count=7	ACCACAGGGTAGAACCACGGACGA	24	7	1
	13964_count=7	ACCACAGGTAGAACCACGGAC	21	7	1
	13677_count=7	ACCACAGGGTGGAACCACGGA	21	7	1
	13419_count=7	ACCACAGGGTAGGACCACGGAC	22	7	1
	14005_count=7	TACCACAGGGTAGAACCACGGAAG	24	7	1
	13321_count=7	TACCACAGGGTAGAAACACGGAC	23	7	1
	12759_count=7	ACCACAGGGTAGAACCATGGA	21	7	1
	13924_count=7	ACCACAGGGTAGAATCACGGA	21	7	1
	14009_count=7	ACGACAGGGTAGAACCACGGA	21	7	1
	14060_count=6	ACCAGAGGGTAGAACCACGGAC	22	6	1
	14691_count=6	ACCACAGGGTATAACCACGGA	21	6	1
	14553_count=6	TACCACAGGGCAGAACCACGGAC	23	6	1
	14760_count=6	ACCACAGGATAGAACCACGGAC	22	6	1
	14298_count=6	TACCACAGGCTAGAACCACGGA	22	6	1
	14926_count=6	ACCACAGNGTAGAACCACGGA	21	6	1
	15383_count=6	ATCACAGGGTAGAACCACGGA	21	6	1
	15316_count=6	ACCNCAGGGTAGAACCACGGA	21	6	1
	16440_count=5	TACCACAGGTTAGAACCACGGAC	23	5	1
	18017_count=5	ACCACAGGGTAGAACCACGAAC	22	5	1
	16729_count=5	ACCACAGGGTAGAACCACGGACGT	24	5	1
	16084_count=5	ACCAAAGGGTAGAACCACGGA	21	5	1
	16513_count=5	ACCACAGGGTAGAACCACTGA	21	5	1
	17980_count=5	ACCACAGGGTAGAACCACAGA	21	5	1
	16976_count=5	ACCACAGGGTAGAACCACGCA	21	5	1
	16728_count=5	ACTACAGGGTAGAACCACGGA	21	5	1
	16406_count=5	ACCACAGGTTAGAACCACGGA	21	5	1
	17289_count=5	TNCCACAGGGTAGAACCACGGAC	23	5	1
	16150_count=5	CCACAGGGTAGAACCCCGGAC	21	5	1
	16681_count=5	ACCACAGAGTAGAACCACGGA	21	5	1
	18404_count=5	ACCACAGGGTAGAACNACGGA	21	5	1
	20013_count=4	NCCACAGGGTAGAACCACGGA	21	4	1
	19914_count=4	ACCACAGGCTAGAACCACGGA	21	4	1
	21282_count=4	ACCACGGGGTAGAACCACGGA	21	4	1
	21542_count=4	ACCACAGGGTAGAACCAAGGA	21	4	1
	21721_count=4	ACCACAGGGTAGTACCACGGAC	22	4	1
	20266_count=4	TACCACAGGGTAGAACCCCGGA	22	4	1
	22173_count=4	ACCACAGGGTAGAACCACGGACTG	24	4	1
	19950_count=4	TACCACATGGTAGAACCACGGAC	23	4	1
	22305_count=4	TACCACCGGGTAGAACCACGGAC	23	4	1
	19119_count=4	ACCACACGGTAGAACCACGGAC	22	4	1
	21506_count=4	ACCACAGGGTACAACCACGGA	21	4	1
	20265_count=4	CACCACAGGGTAGAACCACGGA	22	4	1
	21660_count=4	ACGACAGGGTAGAACCACGGAC	22	4	1
	19985_count=4	TACCACAGGGTAGAACAACGGAC	23	4	1
	19386_count=4	ACCACAGGGTAGAACCACGGG	21	4	1
	22204_count=4	ACCACNGGGTAGAACCACGGA	21	4	1
	20877_count=4	ANCACAGGGTAGAACCACGGA	21	4	1
	18889_count=4	CTACCACAGGGTAGAACCACGGAT	24	4	1
	22435_count=4	TCCCACAGGGTAGAACCACGGAC	23	4	1
	20303_count=4	AGCACAGGGTAGAACCACGGA	21	4	1
	20034_count=4	CACAGGGTAGAACCACGGACT	21	4	1
	19470_count=4	ACCACAGGGTAGAGCCACGGAC	22	4	1
	19682_count=4	ACCACAGGGCAGAACCACGG	20	4	1
	21871_count=4	TGCCACAGGGTAGAACCACGGAC	23	4	1
	20891_count=4	ACCANAGGGTAGAACCACGGA	21	4	1
	18849_count=4	ACCACAGGGTAGAACCACCGA	21	4	1
	27956_count=3	ACAACAGGGTAGAACCACGGA	21	3	1
	26782_count=3	CCACAGGGTATAACCACGGA	20	3	1
	25755_count=3	TACCACAGGGTAGAANCACGGAC	23	3	1
	26563_count=3	TACCACAGGGTAGAACCTCGGAC	23	3	1
	27935_count=3	NACCACAGGGTAGAACCACGGAC	23	3	1
	26749_count=3	ACCACAAGGTAGAACCACGGA	21	3	1
	25162_count=3	ACCACAGGGTCGAACCACGGA	21	3	1
	23033_count=3	TACCACAGGGTAGAACCACTGAC	23	3	1
	24044_count=3	ACCACAGGGTAGAACACGGAC	21	3	1
	28824_count=3	ACCACAGGGTAGAACCTCGGA	21	3	1
	29562_count=3	TAACACAGGGTAGAACCACGGAC	23	3	1
	29184_count=3	TANCACAGGGTAGAACCACGGAC	23	3	1
	25129_count=3	ACCACAGGGTAGATCCACGGAC	22	3	1
	24896_count=3	CTACCACAGGGTAGAACCACGGAA	24	3	1
	29206_count=3	ACCACAGGGTAGAACCCCGG	20	3	1
	25659_count=3	TACCACAGGCTAGAACCACGG	21	3	1
	23450_count=3	TACCACAGGGTAGAACCACGGNC	23	3	1
	26664_count=3	TACCACAGGGTAGAACCAGGGAC	23	3	1
	25455_count=3	TACCACAGGGTAGAACCACGGTC	23	3	1
	27494_count=3	TACCACCGGGTAGAACCACGGA	22	3	1
	23522_count=3	ACAGGGTAGAACCACGGAA	19	3	1
	25859_count=3	CCACAGGGTAGAACCACGGACC	22	3	1
	28870_count=3	ACCACAGGGTAGNACCACGGA	21	3	1
	25193_count=3	ACCACAGGGTAGAACCACNGA	21	3	1
	27970_count=3	TACCACAGGGTAGAACCACNGA	22	3	1
	27205_count=3	CCACAGGGTAGAACCACGGAG	21	3	1
	22853_count=3	TACCACAGGNTAGAACCACGGA	22	3	1
	27050_count=3	TACCACAGGGTAAAACCACGGAC	23	3	1
	24437_count=3	ACCACAGGGTTGAACCACGG	20	3	1
	23167_count=3	ACCACAGGNTAGAACCACGGA	21	3	1
	27146_count=3	CCACAGGGTAGAACCCCGGA	20	3	1
	28363_count=3	CCACAGGGTCGAACCACGGAC	21	3	1
	28996_count=3	ACCACAGGGTAGAGCCACGGA	21	3	1
	23446_count=3	ACCACAGGGTAGAACCACGGN	21	3	1
	28436_count=3	TACCACAGGGTAGAACCACGGAN	23	3	1
	27500_count=3	ACCACAGGGTAGAACCACGGACGGC	25	3	1
	24628_count=3	TACCACAGGGTAGAACCACGGCC	23	3	1
23	gga-miR-193b	AACTGGCCCACAAAGTCCCGCTTT
	4150_count=28, gga-miR-193b_R-2	AACTGGCCCACAAAGTCCCGCT	22	28	0
	6941_count=15	AACTGGCCCACAAAGTCCCGCTT	23	15	0
	17253_count=5	AACTGGCCCACAAAGTCCCGCTTT	24	5	0
	22256_count=4	AACTGGCCCACAAAGTCCCGCTTTT	25	4	0
	26846_count=3	AACTGGCCCACAAAGTCCCGCC	22	3	1
24	gga-miR-1551	CTAGCAGCAAAAAGAACTTCAGA
	19512_count=4, gga-miR-1551_L-1R+1	TAGCAGCAAAAAGAACTTCAGAT	23	4	0
	18846_count=4	CTAGCAGCAAAAAGAACTTCAGA	23	4	0
25	gga-miR-1306	TGGACGTTGGCTCTGGTGGTGAT
	8766_count=12, gga-miR-1306_L-3R+2	ACGTTGGCTCTGGTGGTGATGT	22	12	1
26	gga-miR-455-3p	TGCAGTCCATGGGCATATACAC
	5208_count=21, gga-miR-455-3p_L+1	ATGCAGTCCATGGGCATATACAC	23	21	0
	11693_count=8	ATGCAGTCCATGGGCATATACA	22	8	0
	15872_count=6	TGCAGTCCATGGGCATATACAC	22	6	0
	21715_count=4	ATGCAGTCCATGGGCATATAC	21	4	0
	25078_count=3	GCAGTCCATGGGCATATACAC	21	3	0
	23936_count=3	CAGTCCATGGGCATATACACTG	22	3	1
27	gga-miR-219	TGATTGTCCAAACGCAATTCT
	13626_count=7, gga-miR-219_R+1	TGATTGTCCAAACGCAATTCTT	22	7	0
	27779_count=3	TGATTGTCCAAACGCAATTCTTG	23	3	0
	23802_count=3	TGATTGTCCAAACGCAATTCT	21	3	0
28	gga-miR-181b	AACATTCATTGCTGTCGGTGGG
	90_count=4084, gga-miR-181b_R+2	AACATTCATTGCTGTCGGTGGGTT	24	4084	0
	224_count=1235	AACATTCATTGCTGTCGGTGGGTTT	25	1235	0
	241_count=1150	AACATTCATTGCTGTCGGTGGGT	23	1150	0
	875_count=209	AACATTCATTGCTGTCGGTGGG	22	209	0
	934_count=195	AACATTCATTGCTGTCGGTGGGTTTT	26	195	0
	2245_count=59	AACATTCATTGCTGTCGGTG	20	59	0
	4483_count=26	AACATTCATTGCTGTCGGTGG	21	26	0
	4932_count=23	ACATTCATTGCTGTCGGTGGGTT	23	23	0
	9131_count=11	ACATTCATTGCTGTCGGTGGGTTT	24	11	0
	10064_count=10	AACATTCATTGCTGTCGGT	19	10	0
	12563_count=7	CATTCATTGCTGTCGGTGGGTTT	23	7	0
	19137_count=4	ACATTCATTGCTGTCGGTGGGTTTT	25	4	0
	334_count=749	AACATTCATTGCTGTCGGTGGGGT	24	749	1
	547_count=399	AACATTCATTGCTGTCGGTGGGGTT	25	399	1
	810_count=232	AACATTCATTGCTGTCGGTGGGA	23	232	1
	960_count=188	AACATTCATTGCTGTCGGTGGGTA	24	188	1
	1139_count=145	AACATTCATTGCTGTCGGTGGGTAT	25	145	1
	1352_count=115	AACATTCATTGCTGTCGGTGGGCT	24	115	1
	1386_count=112	AACATTCATTGCTGTCGGTGGGG	23	112	1
	1421_count=108	AACATTCATTGCTGTCGGTGGGTTA	25	108	1
	2343_count=56	AACATTCATTGCTGTCGGTGGGAT	24	56	1
	2335_count=56	AACATTCATTGCTGTCGGAGGGTT	24	56	1
	2427_count=53	AACATTCATTGCTGTCGGTGGGTTAT	26	53	1
	2878_count=43	AACATTCATTGCTGTCGGTGGGGTTT	26	43	1
	3031_count=41	AACATTCATTTCTGTCGGTGGGTT	24	41	1
	3278_count=37	AACATTCATTGCTGTCGGTGGGCTT	25	37	1
	4165_count=28	AACATTCATTGCTGTCGGTGGGC	23	28	1
	5081_count=22	AACATTCATTGCTGTCGGAGGGT	23	22	1
	4997_count=22	AACATTCATTGCTGTCGGTTGGTT	24	22	1
	5319_count=21	AACATTCATTGCTGTCGGTGGA	22	21	1
	5320_count=21	AACATTCATTGCTGTCGGTGGGTG	24	21	1
	5586_count=20	AACATTCATTGCTGTCGGCGGGTT	24	20	1
	5689_count=19	AACATTCATTGCTGTCGGTNGGTT	24	19	1
	6110_count=18	AACATTCATTGCTGTCGGTGGNTT	24	18	1
	6047_count=18	AACATTCATTGCTGTCGGAGGGTTT	25	18	1
	6265_count=17	AACATTCATTTCTGTCGGTGGGT	23	17	1
	8046_count=13	ACATTCATTGCTGTCGGTGGGGT	23	13	1
	8155_count=13	AACCTTCATTGCTGTCGGTGGGTT	24	13	1
	9431_count=11	AACATTCATTGCTGTCGGTGT	21	11	1
	8940_count=11	AACATTCATCGCTGTCGGTGGGTT	24	11	1
	9613_count=10	AACATTCATTTCTGTCGGTGGGTTT	25	10	1
	10007_count=10	AACATTCATAGCTGTCGGTGGGTT	24	10	1
	9833_count=10	AACATTCATTGCTGTCGGTGGGTC	24	10	1
	10183_count=10	ACATTCATTGCTGTCGGTGGGGTT	24	10	1
	9770_count=10	AACATTCATTGCTGGCGGTGGGTT	24	10	1
	9981_count=10	AACATTCATTGCTGTCGGTGGGATT	25	10	1
	9465_count=10	AACATTCATTGCTGTCGGTGGGTTCT	26	10	1
	10281_count=9	AACATTCATTGCTGTCGGTNGGTTT	25	9	1
	10266_count=9	AACATTCATTGCTGTCGGTGGGTTC	25	9	1
	11321_count=8	AACATTCATTGCTGTCGGTGGNT	23	8	1
	12355_count=8	AACATTAATTGCTGTCGGTGGGTT	24	8	1
	11532_count=8	AACATTCCTTGCTGTCGGTGGGTT	24	8	1
	12987_count=7	AACATTCATTGCTGTCGGCGGGTTT	25	7	1
	12995_count=7	AACATTCATTGCTGTCGGTGGT	22	7	1
	12590_count=7	AACCTTCATTGCTGTCGGTGGGTTT	25	7	1
	12921_count=7	AACAGTCATTGCTGTCGGTGGGTT	24	7	1
	13582_count=7	ANCATTCATTGCTGTCGGTGGGTT	24	7	1
	13130_count=7	AACATTCATTGCTGTCGGTNGGT	23	7	1
	12714_count=7	AACATTCATTGCTGTCGGTTGGT	23	7	1
	15713_count=6	AACATTCATTGCTGTCGGCGGGT	23	6	1
	15395_count=6	AACATTCATTGCTGTCGGTGGGCTTT	26	6	1
	14620_count=6	AACATTCATTGCTGTCAGTGGGTT	24	6	1
	14239_count=6	AACATTCATTGCTGGCGGTGGGT	23	6	1
	15461_count=6	AACATTCATTGCTGTCGTTGGGTT	24	6	1
	16007_count=6	AACATTCATCGCTGTCGGTGGGTTT	25	6	1
	14394_count=6	AACATTCATTGCTGTCGGTGGGTCT	25	6	1
	14902_count=6	AACATTCATTGCTGTCGGAGGG	22	6	1
	15212_count=6	ACCATTCATTGCTGTCGGTGGGTT	24	6	1
	17191_count=5	AACATTCATTGCTGTCGGTGTGTTT	25	5	1
	16478_count=5	AACATTCATTGCTGTCGTTGGGT	23	5	1
	17790_count=5	AACATTCATTGCTGTCGGTGGGTATT	26	5	1
	18736_count=5	AACAGTCATTGCTGTCGGTGGGT	23	5	1
	16227_count=5	AACATTCATTCCTGTCGGTGGGTT	24	5	1
	18691_count=5	AACATTCATTGCTGTCGGTGGGNT	24	5	1
	18030_count=5	AACATTCATTGCTATCGGTGGGTT	24	5	1
	16160_count=5	AACATTCATTGCTGTTGGTGGGTT	24	5	1
	20848_count=4	AACATCCATTGCTGTCGGTGGGTT	24	4	1
	21477_count=4	AACATTCATCGCTGTCGGTGGGT	23	4	1
	21938_count=4	AACATTCATTGCTGTCGGTTGGTTT	25	4	1
	20970_count=4	AACATTCATTGCTGTCCGTGGGTT	24	4	1
	21039_count=4	AACATTCATTGCTGCCGGTGGGTT	24	4	1
	20213_count=4	AACATNCATTGCTGTCGGTGGGTT	24	4	1
	21569_count=4	AACATTCATTGCTGTCGCTGGGT	23	4	1
	19628_count=4	AACATTCATTGCTGTCGGTGAGTT	24	4	1
	22163_count=4	AACAGTCATTGCTGTCGGTGGGTTT	25	4	1
	19363_count=4	AACATTCATTGCTGTCGGTNGGTTTT	26	4	1
	22511_count=4	AACATTCANTGCTGTCGGTGGGTT	24	4	1
	19575_count=4	AACTTTCATTGCTGTCGGTGGGTT	24	4	1
	20975_count=4	AGCATTCATTGCTGTCGGTGGGTT	24	4	1
	21365_count=4	AACATTCATAGCTGTCGGTGGGTTT	25	4	1
	24088_count=3	AACATTCATTGCTGTCGATGGGTT	24	3	1
	24369_count=3	ATTCATTGCTGTCGGTGGGGTT	22	3	1
	27754_count=3	AACATTCATTGCTGTCGGTGGTTT	24	3	1
	28568_count=3	AACATTCATTGCTGTCGGTGAGTTT	25	3	1
	29016_count=3	AACATTCATTGCTGNCGGTGGGTT	24	3	1
	25553_count=3	AACATTCATTGCTGTCGGTGGNTTT	25	3	1
	27723_count=3	AACATTCATTGCTGTCGGGGG	21	3	1
	23662_count=3	AACATTNATTGCTGTCGGTGGGTT	24	3	1
	24169_count=3	AACATTCATTGCTGTNGGTGGGTT	24	3	1
	23139_count=3	AACACTCATTGCTGTCGGTGGGTT	24	3	1
	28452_count=3	AACATTCATTGCTGCCGGTGGGT	23	3	1
	26315_count=3	AACTTTCATTGCTGTCGGTGGGT	23	3	1
	25115_count=3	AACATTCATTGCTGTCGGAGG	21	3	1
	24903_count=3	AACATTCATTGCTGTCGTTGGGTTT	25	3	1
	28511_count=3	AACATTCTTTGCTGTCGGTGGGTTT	25	3	1
	27143_count=3	AACATTCATTGCTGCCGGTGGGTTT	25	3	1
	29180_count=3	AACATTCATTGCTGTCGGTGA	21	3	1
	22920_count=3	AACATTCATTCCTGTCGGTGGGT	23	3	1
	26324_count=3	AANATTCATTGCTGTCGGTGGGTT	24	3	1
	23012_count=3	AACATTCATTNCTGTCGGTGGGTT	24	3	1
	25632_count=3	AACATTCCTTGCTGTCGGTGGGTTT	25	3	1
	28846_count=3	AACATTCATTGCTGTCGGTGGN	22	3	1
	29019_count=3	AACCTTCATTGCTGTCGGTGGGT	23	3	1
	25200_count=3	AACATTCATTGCTGTCGGTGTGTT	24	3	1
	29078_count=3	AACATTCATTGCTGACGGTGGGTT	24	3	1
	24405_count=3	AACATTCATTGCTGTCGGTGGGTGT	25	3	1
	27025_count=3	AACAATCATTGCTGTCGGTGGGTT	24	3	1
	26261_count=3	AACATTTATTGCTGTCGGTGGGTT	24	3	1
29	gga-miR-21	TAGCTTATCAGACTGATGTTGA
	20_count=30047, gga-miR-21_R+1	TAGCTTATCAGACTGATGTTGAC	23	30047	0
	23_count=28292	TAGCTTATCAGACTGATGTTGA	22	28292	0
	38_count=11746	ATAGCTTATCAGACTGATGTTGA	23	11746	0
	57_count=7576	ATAGCTTATCAGACTGATGTTG	22	7576	0
	62_count=6391	TAGCTTATCAGACTGATGTTG	21	6391	0
	110_count=3077	ATAGCTTATCAGACTGATGTTGAC	24	3077	0
	168_count=1904	TAGCTTATCAGACTGATGTTGACT	24	1904	0
	669_count=302	ATAGCTTATCAGACTGATGTT	21	302	0
	796_count=239	ATAGCTTATCAGACTGATGTTGACT	25	239	0
	800_count=238	TAGCTTATCAGACTGATGTT	20	238	0
	1911_count=71	AGCTTATCAGACTGATGTTGACT	23	71	0
	2249_count=58	ATAGCTTATCAGACTGATGT	20	58	0
	4796_count=24	CTGTACCATCCTGTCGGA	18	24	0
	5004_count=22	TAGCTTATCAGACTGATGT	19	22	0
	5230_count=21	GATAGCTTATCAGACTGATGTT	22	21	0
	6182_count=18	ATAGCTTATCAGACTGATG	19	18	0
	6484_count=17	TAGCTTATCAGACTGATG	18	17	0
	7444_count=14	ATAGCTTATCAGACTG	16	14	0
	10012_count=10	AGCTTATCAGACTGATGTTGA	21	10	0
	11744_count=8	TGTACCATCCTGTCGGA	17	8	0
	18540_count=5	ATAGCTTATCAGACTGAT	18	5	0
	19506_count=4	AGCTTATCAGACTGATGTTGAC	22	4	0
	20937_count=4	CATGGCTGTACCATCCTGTCGGA	23	4	0
	25441_count=3	TGGCTGTACCATCCTGTCGGA	21	3	0
	23192_count=3	CCCATGGCTGTACCATCCTGTCGGA	25	3	0
	24187_count=3	ATCAGACTGATGTTGA	16	3	0
	65_count=6172	TAGCTTATCAGACTGATGTTGACA	24	6172	1
	196_count=1479	TAGCTTATCAGACTGATGTTGAA	23	1479	1
	446_count=545	ATAGCTTATCAGACTGATGGTGA	23	545	1
	516_count=438	TAGCTTATCAGACTGATGTTGACG	24	438	1
	590_count=359	ATAGCTTATCAGACTGATGGTG	22	359	1
	596_count=356	TAGCTTATCAGACTGATGTGGAC	23	356	1
	604_count=349	TAGCTTATCAGACTGATGTGGA	22	349	1
	725_count=276	TAGCTTATCAGACTGATGTTGACC	24	276	1
	768_count=254	TAGCTTATCAGACTGATGTNGAC	23	254	1
	917_count=200	ATAGCTTATCAGACTGATGTTGAA	24	200	1
	948_count=190	ATAGCTTATCAGACTGATGTTGACA	25	190	1
	971_count=185	ATAGCTTATCAGACTGATGNTGA	23	185	1
	984_count=181	ATAGCTTATCAGACTGATGCTGA	23	181	1
	1067_count=156	TAGCTTATCAGACTGATGTNGA	22	156	1
	1242_count=131	TAGCTTATCAGACTGATGTTGAT	23	131	1
	1244_count=131	ATAGCTTATCAGACTGATGGTGAC	24	131	1
	1263_count=129	TAGCTTATCAGACTGATGATGAC	23	129	1
	1266_count=128	ATAGCTTATCAGACTGCTGTTGA	23	128	1
	1371_count=113	TAGCTTATCAGACTGATGATGA	22	113	1
	1381_count=112	ATAGCTTATCAGACTGATGCTG	22	112	1
	1404_count=110	TAGCTTATCCGACTGATGTTGAC	23	110	1
	1431_count=107	TAGCTTATCAGACTGATGTCGAC	23	107	1
	1441_count=107	ATAGCTTATCAGACTGATGATGA	23	107	1
	1445_count=107	ATAGCTTATCAGACTGATGNTG	22	107	1
	1479_count=103	TAGCTTATCCGACTGATGTTGA	22	103	1
	1534_count=99	TAGCTTATCAGACTGATGTCGA	22	99	1
	1581_count=95	GAGCTTATCAGACTGATGTTGAC	23	95	1
	1670_count=87	TAGCTTTTCAGACTGATGTTGAC	23	87	1
	1775_count=79	ATAGCTTATCAGCCTGATGTTGA	23	79	1
	1848_count=75	ATAGCTTATCAGACTGATGTTGACC	25	75	1
	1924_count=71	ATAGCTTATCAGACTGCTGTTG	22	71	1
	1912_count=71	TAGCTTATCAGACTGATGTTGT	22	71	1
	1974_count=68	ATATCTTATCAGACTGATGTTGA	23	68	1
	1971_count=68	ATAGCTTATCAGACTGATGTTGAT	24	68	1
	2001_count=67	TAGCTTATCAGACTGATGTGG	21	67	1
	2020_count=66	TAGCTTATCAGACTGATGTTGTC	23	66	1
	2053_count=65	ATAGCTTATCAGACTGATGATG	22	65	1
	2076_count=64	TAGCTTATCAGACCGATGTTGA	22	64	1
	2069_count=64	TAGCTTATCAGACTGCTGTTGA	22	64	1
	2111_count=63	GAGCTTATCAGACTGATGTTGA	22	63	1
	2170_count=61	TAGCTTATCAGACTGATGTTGN	22	61	1
	2168_count=61	TAGCTTATCAGACCGATGTTGAC	23	61	1
	2192_count=60	TAGCTTATCAGACTGATGTAGAC	23	60	1
	2201_count=60	ATAGCTTATCAGACTGATGTTGT	23	60	1
	2228_count=59	TAGCTTATCTGACTGATGTTGA	22	59	1
	2269_count=58	TAGCTTATCTGACTGATGTTGAC	23	58	1
	2286_count=58	TAGCTTATCAGACTGATGTTGNC	23	58	1
	2314_count=57	ATAGCTTATAAGACTGATGTTGA	23	57	1
	2316_count=56	CTAGCTTATCAGACTGATGTTGA	23	56	1
	2400_count=54	TAGCTTATCAGACTGATGATG	21	54	1
	2444_count=52	ATAGCTTATCAGCCTGATGTTG	22	52	1
	2484_count=51	ATAGCTTATCAGACTGATGTTGC	23	51	1
	2530_count=50	CAGCTTATCAGACTGATGTTGAC	23	50	1
	2502_count=50	TAGTTTATCAGACTGATGTTGAC	23	50	1
	2545_count=49	CAGCTTATCAGACTGATGTTGA	22	49	1
	2592_count=49	TGATAGCTTATCAGACTGATGT	22	49	1
	2795_count=45	TAGCTTATCAGACTGATGTAGA	22	45	1
	2856_count=44	TAGGTTATCAGACTGATGTTGA	22	44	1
	2825_count=44	ATAGCTTATCAGACTGATGNTGAC	24	44	1
	2814_count=44	TAGTTTATCAGACTGATGTTGA	22	44	1
	2840_count=44	TAGATTATCAGACTGATGTTGA	22	44	1
	2870_count=43	TAGCTTATCNGACTGATGTTGAC	23	43	1
	2918_count=42	TAGCTTATCAGACTGATGTNG	21	42	1
	2919_count=42	TAGCTTATCNGACTGATGTTGA	22	42	1
	3061_count=40	TAGCTTATCAGACTGCTGTTGAC	23	40	1
	3140_count=39	ATAGCTTATCAGACTGATGTTA	22	39	1
	3147_count=39	ATAGCTTATCAGACTGATGCTGAC	24	39	1
	3165_count=38	TAGATTATCAGACTGATGTTGAC	23	38	1
	3163_count=38	TAGCTTATCAGACTGATGTTGCC	23	38	1
	3295_count=37	TAGGTTATCAGACTGATGTTGAC	23	37	1
	3262_count=37	ATAGCTTATAAGACTGATGTTG	22	37	1
	3279_count=37	AAGCTTATCAGACTGATGTTGA	22	37	1
	3261_count=37	TAGCTTATCAGACTGACGTTGA	22	37	1
	3241_count=37	TAGCTTATCAGACTGATGTTA	21	37	1
	3311_count=36	ATATCTTATCAGACTGATGTTG	22	36	1
	3324_count=36	TAGCTTATCAGACTGACGTTGAC	23	36	1
	3541_count=34	TAGCTTATCGGACTGATGTTGAC	23	34	1
	3487_count=34	TAGCTTATCAGACTGATGCTGAC	23	34	1
	3711_count=32	AAGCTTATCAGACTGATGTTGAC	23	32	1
	3724_count=32	ATAGCTTATCAGACTGATGTTT	22	32	1
	3816_count=31	TAGCTTATCANACTGATGTTGA	22	31	1
	3868_count=30	ATAGCTTATCAGACTGATGATGAC	24	30	1
	3898_count=30	TAGCTTATCATACTGATGTTGA	22	30	1
	3897_count=30	TAGCTTATCAGCCTGATGTTGA	22	30	1
	3902_count=30	TAGCTTATCAGCCTGATGTTGAC	23	30	1
	4044_count=29	TAGCTTATCAGACTGATGCTGA	22	29	1
	4090_count=29	ATAGCTTATCAGACTGATGTTGACG	25	29	1
	4079_count=29	TAGCTTATTAGACTGATGTTGAC	23	29	1
	4138_count=28	GAGCTTATCAGACTGATGTTG	21	28	1
	4216_count=27	ATAGCTTATCAGACTGCTGTTGAC	24	27	1
	4265_count=27	TAGCTTATCGGACTGATGTTGA	22	27	1
	4354_count=27	TAGCTTATTAGACTGATGTTGA	22	27	1
	4464_count=26	TAGCTTATCATACTGATGTTGAC	23	26	1
	4638_count=25	TAGCTTATCCGACTGATGTTG	21	25	1
	4554_count=25	ATAGCTTCTCAGACTGATGTTGA	23	25	1
	4529_count=25	ATAACTTATCAGACTGATGTTGA	23	25	1
	4537_count=25	ATAGCTTATCAGATTGATGTTGA	23	25	1
	4545_count=25	TAGCTTATCANACTGATGTTGAC	23	25	1
	4646_count=24	NAGCTTATCAGACTGATGTTGA	22	24	1
	4787_count=24	TAGCTTATCAGACTGATGTCG	21	24	1
	4700_count=24	ATAGCTTATCAGACTGATGTTNA	23	24	1
	4653_count=24	TAGCTTATCAGACTGATGTTGC	22	24	1
	4958_count=23	TAGCTTATCAGACTGACGTTG	21	23	1
	4966_count=23	TAGCTCATCAGACTGATGTTGAC	23	23	1
	4899_count=23	NAGCTTATCAGACTGATGTTGAC	23	23	1
	5078_count=22	TAGCTTATCAGACNGATGTTGAC	23	22	1
	5064_count=22	ATAGCTTATGAGACTGATGTTGA	23	22	1
	5039_count=22	ATAGCTTATAAGACTGATGTTGAC	24	22	1
	4996_count=22	TCGCTTATCAGACTGATGTTGA	22	22	1
	5234_count=21	TCGCTTATCAGACTGATGTTGAC	23	21	1
	5180_count=21	AGCTTATCAGACTGATGTTGT	21	21	1
	5188_count=21	TAGCTTATCAGACTGCTGTTG	21	21	1
	5547_count=20	TAGCTCATCAGACTGATGTTGA	22	20	1
	5617_count=20	TAGCTTTTCAGACTGATGTTG	21	20	1
	5568_count=20	ATAGCTTATCAGACTGATGTTN	22	20	1
	5532_count=20	TAGCTTATCAGACTGATNTTGAC	23	20	1
	5489_count=20	ATAGCTTCTCAGACTGATGTTG	22	20	1
	5513_count=20	ATAGCTTATCAGACTGATGTTTA	23	20	1
	5874_count=19	AATAGCTTATCAGACTGATGTTG	23	19	1
	5745_count=19	TAGCTTATCAGACTGATGTGGACT	24	19	1
	5749_count=19	ATAGCTTATTAGACTGATGTTG	22	19	1
	5650_count=19	ATACCTTATCAGACTGATGTTGA	23	19	1
	5900_count=19	TNGCTTATCAGACTGATGTTGAC	23	19	1
	5795_count=19	AGCTTATCAGACTGATGTTGAT	22	19	1
	5720_count=19	ATAGCTTATCAGCCTGATGTTGAC	24	19	1
	6145_count=18	TAGCTTATCAGACTGATGTTTAC	23	18	1
	5951_count=18	TAGCTTATCAGACTGATGTTGAN	23	18	1
	6157_count=18	ATAGCTTATCAGACTGAGGTTGA	23	18	1
	6109_count=18	TANCTTATCAGACTGATGTTGAC	23	18	1
	5945_count=18	TAGCTTATCAGACTNATGTTGAC	23	18	1
	6075_count=18	TAGCTTATCAGNCTGATGTTGAC	23	18	1
	6454_count=17	ATACCTTATCAGACTGATGTTG	22	17	1
	6390_count=17	ATAGCTTATCAGACTGAGGTTG	22	17	1
	6288_count=17	ATAGCTTATCCGACTGATGTTGA	23	17	1
	6388_count=17	ATAGCTTATGAGACTGATGTTG	22	17	1
	6410_count=17	TAGCTTACCAGACTGATGTTGAC	23	17	1
	6477_count=17	TAGCTTATCAGACCGATGTTG	21	17	1
	6496_count=17	ATAGCTTATCCGACTGATGTTG	22	17	1
	6315_count=17	TAGCTTATCAGTCTGATGTTGA	22	17	1
	6403_count=17	ATAGCTTATCAGACTGACGTTGA	23	17	1
	6344_count=17	TAGCTNATCAGACTGATGTTGA	22	17	1
	6713_count=16	TAGCTTATCAGACNGATGTTGA	22	16	1
	6758_count=16	TNGCTTATCAGACTGATGTTGA	22	16	1
	6831_count=16	ATAGCTTATCATACTGATGTTGA	23	16	1
	6534_count=16	TAGNTTATCAGACTGATGTTGA	22	16	1
	6704_count=16	TAGCNTATCAGACTGATGTTGA	22	16	1
	6520_count=16	TAGCTTATCAGATTGATGTTGAC	23	16	1
	6566_count=16	TAGCTTATCAGACTGATATTGAC	23	16	1
	6581_count=16	ATCGCTTATCAGACTGATGTTGA	23	16	1
	6670_count=16	TAGCTNATCAGACTGATGTTGAC	23	16	1
	6767_count=16	TAGCTTACCAGACTGATGTTGA	22	16	1
	7106_count=15	TAGCTTANCAGACTGATGTTGA	22	15	1
	6875_count=15	ATAGCTTATCAGACTGGTGTTGA	23	15	1
	7119_count=15	TAGCTTATCAGACTGATGTTGAAT	24	15	1
	6984_count=15	TAGCTTATCAGANTGATGTTGAC	23	15	1
	6948_count=15	TAGCTTATCAGACTGATGTNGACT	24	15	1
	6950_count=15	TAGCNTATCAGACTGATGTTGAC	23	15	1
	7534_count=14	TAGCTTATCAGACTGATGTTNAC	23	14	1
	7445_count=14	TAGCTTATCAGGCTGATGTTGA	22	14	1
	7238_count=14	ATAGCTTATTAGACTGATGTTGA	23	14	1
	7319_count=14	ATAGCTTATCNGACTGATGTTGA	23	14	1
	7401_count=14	TATCTTATCAGACTGATGTTGAC	23	14	1
	7656_count=14	TAGCTTATCAGACTGATGNTGA	22	14	1
	7365_count=14	TAGCTTATNAGACTGATGTTGA	22	14	1
	7560_count=14	TAGCTTNTCAGACTGATGTTGAC	23	14	1
	7486_count=14	ATAGCTTATCAGAATGATGTTGA	23	14	1
	7515_count=14	TAGCCTATCAGACTGATGTTGA	22	14	1
	7564_count=14	ATAGCTTATCAGATTGATGTTG	22	14	1
	7440_count=14	ATAGCTTATCAGACTGACGTTG	22	14	1
	7568_count=14	TAGCTTATCAGACTGANGTTGAC	23	14	1
	7404_count=14	TAGCTTATCTGACTGATGTTG	21	14	1
	7617_count=14	ATAGCTTATCAGACTGATGTTGCC	24	14	1
	7758_count=13	TAGCTTTTCAGACTGATGTTGA	22	13	1
	8150_count=13	ATATCTTATCAGACTGATGTTGAC	24	13	1
	8144_count=13	TAGCTTATCAGACTGATGGTGA	22	13	1
	7982_count=13	TAGCTTATCAGATTGATGTTGA	22	13	1
	8137_count=13	TAGCTTATCAGACTTATGTTGAC	23	13	1
	8131_count=13	TAACTTATCAGACTGATGTTGA	22	13	1
	7991_count=13	TAGCTTCTCAGACTGATGTTGA	22	13	1
	8109_count=13	TAGNTTATCAGACTGATGTTGAC	23	13	1
	7739_count=13	TAGCTTATCAGACTAATGTTGAC	23	13	1
	7726_count=13	ANAGCTTATCAGACTGATGTTGA	23	13	1
	8172_count=13	ATAGCTTATCAGACTGATGGTGACT	25	13	1
	8313_count=12	AGCTTATCAGACTGATGTTGAAT	23	12	1
	8461_count=12	NTAGCTTATCAGACTGATGTTG	22	12	1
	8518_count=12	ATAGCTTATNAGACTGATGTTGA	23	12	1
	8280_count=12	TAGTTTATCAGACTGATGTTG	21	12	1
	8645_count=12	TAGCTTATCAGACTGATGTTAA	22	12	1
	8235_count=12	ATAGCTTCTCAGACTGATGTTGAC	24	12	1
	8319_count=12	TANCTTATCAGACTGATGTTGA	22	12	1
	8683_count=12	TAGCTTATCAGACTGGTGTTGAC	23	12	1
	8274_count=12	ANAGCTTATCAGACTGATGTTG	22	12	1
	8526_count=12	TAGCTTATCAGACTGATGCTG	21	12	1
	9123_count=11	TAGCTTATCAGGCTGATGTTGAC	23	11	1
	9298_count=11	TAGCTTATCAGACTGATTTTGAC	23	11	1
	9240_count=11	TAGCTTATCAGACTGANGTTGA	22	11	1
	8979_count=11	CAGCTTATCAGACTGATGTTG	21	11	1
	9327_count=11	TAGCTTANCAGACTGATGTTGAC	23	11	1
	9132_count=11	TAGCTTATCAGACTGATGNTGAC	23	11	1
	8883_count=11	ATAGCTTATCAGACCGATGTTGA	23	11	1
	9277_count=11	TAGCCTATCAGACTGATGTTGAC	23	11	1
	8957_count=11	AGCTTATCAGACTGATGTTGACA	23	11	1
	9926_count=10	TAGCTTATCAGACTGGTGTTGA	22	10	1
	9536_count=10	TAGCTTAACAGACTGATGTTGA	22	10	1
	9554_count=10	TAGGTTATCAGACTGATGTTG	21	10	1
	9488_count=10	TAGCTTAACAGACTGATGTTGAC	23	10	1
	9650_count=10	ATAGCTTATCAGACTGATGTTAA	23	10	1
	10085_count=10	TAGCTTATCAGNCTGATGTTGA	22	10	1
	9920_count=10	TAGCTTATNAGACTGATGTTGAC	23	10	1
	9744_count=10	TAGCTTATCACACTGATGTTGAC	23	10	1
	10004_count=10	TAGCTTATCAGTCTGATGTTGAC	23	10	1
	9944_count=10	TAGCTTATCAGACTGATGTTNA	22	10	1
	9471_count=10	TAGCTTATCAGACTGATGTTTA	22	10	1
	9785_count=10	TAGCTTATCAGACTNATGTTGA	22	10	1
	10109_count=10	TAGCTTATCAGACTGNTGTTGA	22	10	1
	10203_count=10	TGGCTTATCAGACTGATGTTGA	22	10	1
	11146_count=9	NTAGCTTATCAGACTGATGTTGA	23	9	1
	11138_count=9	ATAGCCTATCAGACTGATGTTGA	23	9	1
	11133_count=9	TAGCTTATCAGACTGATGTTAAC	23	9	1
	10441_count=9	TAGCTTGTCAGACTGATGTTGAC	23	9	1
	11169_count=9	TAGCTTATCAGACTGATTTTGA	22	9	1
	10280_count=9	TGGCTTATCAGACTGATGTTGAC	23	9	1
	10510_count=9	ATAGCTTATCAGAATGATGTTG	22	9	1
	10927_count=9	ATANCTTATCAGACTGATGTTGA	23	9	1
	10430_count=9	ATAGCTTATCTGACTGATGTTGA	23	9	1
	10525_count=9	ATAGCTTATCAGACTGTTGTTGA	23	9	1
	10358_count=9	TAGCTTATCACACTGATGTTGA	22	9	1
	10477_count=9	TAGCTTATCAGACTGATGTTGAG	23	9	1
	10483_count=9	ATAGCTTATNAGACTGATGTTG	22	9	1
	10709_count=9	ATAGCTTATCAGACTGATGTTNAC	24	9	1
	10937_count=9	ATAGCTTTTCAGACTGATGTTG	22	9	1
	11084_count=9	ATAGCTCATCAGACTGATGTTGA	23	9	1
	10352_count=9	ATAGCTTTTCAGACTGATGTTGA	23	9	1
	10828_count=9	TAGCTTATCAGACTGATGTAG	21	9	1
	10559_count=9	ATAGCTTATCAGATTGATGTTGAC	24	9	1
	11545_count=8	TTGCTTATCAGACTGATGTTGAC	23	8	1
	11807_count=8	TAGCTTCTCAGACTGATGTTGAC	23	8	1
	11916_count=8	TAACTTATCAGACTGATGTTGAC	23	8	1
	11716_count=8	ATAGCTTATCAGACTGATGGT	21	8	1
	11575_count=8	ATAGCTTATCAGACTGATGNT	21	8	1
	11285_count=8	TAGCTTATAAGACTGATGTTGAC	23	8	1
	11906_count=8	ATAGCTTATTAGACTGATGTTGAC	24	8	1
	12220_count=8	TAGCTTATCAGACTGATGTTCA	22	8	1
	12454_count=8	TAGCTTATCAGACTGATGTTGGC	23	8	1
	11665_count=8	ATAGCTTATCAGACTGATGTNGA	23	8	1
	11296_count=8	TAGCTTATCAGACTGATGATGACT	24	8	1
	12029_count=8	ATAGCTTATCATACTGATGTTGAC	24	8	1
	11522_count=8	TAGCTTNTCAGACTGATGTTGA	22	8	1
	12287_count=8	TAGCTTATCAGACTGATGTTT	21	8	1
	11585_count=8	ATAGCTTATCAGAGTGATGTTGA	23	8	1
	11862_count=8	ATAGCTNATCAGACTGATGTTGA	23	8	1
	12259_count=8	ATAGNTTATCAGACTGATGTTG	22	8	1
	11759_count=8	TAGCTTATCAGACTAATGTTGA	22	8	1
	11672_count=8	ATAGCTTATCNGACTGATGTTG	22	8	1
	12724_count=7	ATAGTTTATCAGACTGATGTTGA	23	7	1
	12588_count=7	TAGCGTATCAGACTGATGTTGA	22	7	1
	13044_count=7	TATCTTATCAGACTGATGTTGA	22	7	1
	12935_count=7	ATAGCTTATCAGACTGAGGTTGAC	24	7	1
	12895_count=7	ATAGCTTATCAGANTGATGTTGA	23	7	1
	13662_count=7	ATAGCTTATCAGACTGATGTTGAG	24	7	1
	13755_count=7	TAGCTTATCANACTGATGTTG	21	7	1
	13696_count=7	ATAGCTTATCAGACTGATTTTG	22	7	1
	12705_count=7	TAGCTTATCAGACTGNTGTTG	21	7	1
	13836_count=7	ATAGCTTACCAGACTGATGTTGA	23	7	1
	13736_count=7	ATAGCTTATCAGACNGATGTTGA	23	7	1
	13927_count=7	TANCTTATCAGACTGATGTTG	21	7	1
	13252_count=7	ATAGCTTATCAGACTGATGTTTAC	24	7	1
	13111_count=7	ATAACTTATCAGACTGATGTTGAC	24	7	1
	13559_count=7	TAGCTTGTCAGACTGATGTTGA	22	7	1
	12951_count=7	ATCGCTTATCAGACTGATGTTG	22	7	1
	13401_count=7	TAGCTTATAAGACTGATGTTGA	22	7	1
	15548_count=6	ATAGCTNATCAGACTGATGTTG	22	6	1
	14299_count=6	ATAGCTTATCAGACTGATATTGA	23	6	1
	15348_count=6	TAGCTTATCAGACTGATGTTCAC	23	6	1
	14051_count=6	GAGCTTATCAGACTGATGTTGACT	24	6	1
	15890_count=6	TAGCTTATCAGGCTGATGTTG	21	6	1
	15074_count=6	TAGCTTATCAAACTGATGTTGA	22	6	1
	15653_count=6	ATAGCTTATCGGACTGATGTTGA	23	6	1
	15799_count=6	ATAGCTTATCACACTGATGTTGA	23	6	1
	14099_count=6	ATAGCTTATCAGANTGATGTTG	22	6	1
	15554_count=6	ATAGCTTATCAGACTGANGTTGA	23	6	1
	15700_count=6	TAGCTTATCAGACTGATGTG	20	6	1
	15943_count=6	TAGCGTATCAGACTGATGTTGAC	23	6	1
	15560_count=6	ATAGCTTATCAGACTTATGTTGA	23	6	1
	14865_count=6	ATAGCTTATCAGNCTGATGTTGA	23	6	1
	14100_count=6	ATAGCTTATCTGACTGATGTTG	22	6	1
	14127_count=6	ATAGCTTATCAGACTGACGTTGAC	24	6	1
	15445_count=6	TAGCTTATCAAACTGATGTTGAC	23	6	1
	14611_count=6	TAGCTTATCNGACTGATGTTG	21	6	1
	15087_count=6	ATAGCTTATCAGACTGATGTCG	22	6	1
	15044_count=6	ATAGTTTATCAGACTGATGTTGAC	24	6	1
	14140_count=6	TAGCTTATCATACTGATGTTG	21	6	1
	14441_count=6	ATGGCTTATCAGACTGATGTTGA	23	6	1
	15950_count=6	TAGCTTATCAGACTGATGTTN	21	6	1
	15891_count=6	TAGCTTATCAGACTGATGGTGAC	23	6	1
	14240_count=6	ATAGCTTATCAGACCGATGTTG	22	6	1
	15568_count=6	ATNGCTTATCAGACTGATGTTG	22	6	1
	15181_count=6	TAGCTTNTCAGACTGATGTTG	21	6	1
	14633_count=6	TAGCTTATCAGACTGATCTTGAC	23	6	1
	14769_count=6	ATAACTTATCAGACTGATGTTG	22	6	1
	15437_count=6	TAGCTTATTAGACTGATGTTG	21	6	1
	15267_count=6	ATAGATTATCAGACTGATGTTGA	23	6	1
	15251_count=6	ATAGCTTATCAGACTGATNTTGA	23	6	1
	16290_count=5	ATAGCTTATCANACTGATGTTG	22	5	1
	18615_count=5	TACCTTATCAGACTGATGTTGA	22	5	1
	16947_count=5	ATAGCTTATCAGACTNATGTTG	22	5	1
	18369_count=5	TAGCTTATCAGACAGATGTTGAC	23	5	1
	17928_count=5	ATAGCNTATCAGACTGATGTTGA	23	5	1
	18296_count=5	ATAGCTTATCAGACTGAAGTTG	22	5	1
	17028_count=5	TTGCTTATCAGACTGATGTTG	21	5	1
	16997_count=5	TAGATTATCAGACTGATGTTG	21	5	1
	17303_count=5	TAGCTTATCAGAATGATGTTGA	22	5	1
	17227_count=5	TAGCTTATCAGACTGATATTGA	22	5	1
	18015_count=5	TAGCTTATCAGACTGATGTTGG	22	5	1
	17313_count=5	ATANCTTATCAGACTGATGTTG	22	5	1
	16691_count=5	TAGCTTATCAGACTTATGTTGA	22	5	1
	16338_count=5	ATAGCTTATCAGACTNATGTTGA	23	5	1
	16398_count=5	ATNGCTTATCAGACTGATGTTGA	23	5	1
	18199_count=5	TAGCTTATCAGACTGATGTTGNCT	24	5	1
	16133_count=5	ATAGCTTATCAGACTGATGTTGG	23	5	1
	17666_count=5	ATAGCTTATCAGAGTGATGTTGAC	24	5	1
	17122_count=5	TAGCTTATGAGACTGATGTTGAC	23	5	1
	16244_count=5	ATAGCTTATCACACTGATGTTG	22	5	1
	17898_count=5	AAGCTTATCAGACTGATGTTG	21	5	1
	16964_count=5	TAGCTTATCAGANTGATGTTGA	22	5	1
	18525_count=5	ATAGCTTNTCAGACTGATGTTGA	23	5	1
	17629_count=5	ATAGCTTATCAAACTGATGTTGA	23	5	1
	16912_count=5	TAGCTTATCAGACTGATGTTGACN	24	5	1
	18368_count=5	ATAGCTTATCAGACTGNTGTTGA	23	5	1
	16999_count=5	TAGCTTANCAGACTGATGTTG	21	5	1
	17597_count=5	CTAGCTTATCAGACTGATGTTG	22	5	1
	16213_count=5	TAGCTTATCAGACTGACGTTGACT	24	5	1
	17734_count=5	ATAGCTTATCAGACTGATGTTGTC	24	5	1
	18145_count=5	TNGCTTATCAGACTGATGTTG	21	5	1
	17968_count=5	ATAGCTTATCATACTGATGTTG	22	5	1
	18320_count=5	TAGCTTATCAGACTGNTGTTGAC	23	5	1
	18712_count=5	ATAGCTTATAAGACTGATGTT	21	5	1
	18242_count=5	ATGGCTTATCAGACTGATGTTGAC	24	5	1
	18762_count=5	TAGCTTATCAGAATGATGTTGAC	23	5	1
	17131_count=5	ATAGCTTATCAGACTGCTGTT	21	5	1
	22496_count=4	TAGCTTATCAGACTGATCTTGA	22	4	1
	19523_count=4	TAGCTTATAAGACTGATGTTG	21	4	1
	22517_count=4	TAGCTTATCAGAGTGATGTTGAC	23	4	1
	21558_count=4	TAGCTTATCAGACTGATGTTGACTA	25	4	1
	19995_count=4	ATAGGTTATCAGACTGATGTTGA	23	4	1
	22347_count=4	TAGNTTATCAGACTGATGTTG	21	4	1
	19788_count=4	ATAGCTTATCAGACTTATGTTGAC	24	4	1
	22169_count=4	ATAGCTTATCAGACTGATNTTG	22	4	1
	22280_count=4	ATAGCTTGTCAGACTGATGTTG	22	4	1
	21935_count=4	TAGCTTATCAGACTGATGTCGACT	24	4	1
	21711_count=4	TAGCTTATCAGACTGTTGTTGA	22	4	1
	19198_count=4	ATAGCTTATCAGACTGATGTTGN	23	4	1
	20207_count=4	ATAGATTATCAGACTGATGTTG	22	4	1
	20485_count=4	TAGCTTATCAGACTGATNTTGA	22	4	1
	22232_count=4	ATAGCTTATCAGAATGATGTTGAC	24	4	1
	21218_count=4	TACCTTATCAGACTGATGTTGAC	23	4	1
	19385_count=4	TTAGCTTATCAGACTGATGTTGA	23	4	1
	21288_count=4	ATAGCTTACCAGACTGATGTTGAC	24	4	1
	22336_count=4	TAGCTTATCAGACCGATGTTGACT	24	4	1
	18971_count=4	ATAGCTTATCAGACTGATGTCGAC	24	4	1
	20369_count=4	TAGCTTATCAGACTGATGTTGTCT	24	4	1
	21767_count=4	TAGCTTATCAGACTGATNTTG	21	4	1
	21100_count=4	ATAGCTTATCAGGCTGATGTTG	22	4	1
	20908_count=4	TAGCTTATCAGACTCATGTTGA	22	4	1
	20974_count=4	ATAGCTTATCAGACTGATGTTCA	23	4	1
	20893_count=4	TTGCTTATCAGACTGATGTTGA	22	4	1
	19371_count=4	ATAGCTTATCAGACTGGTGTTGAC	24	4	1
	19076_count=4	TATCTTATCAGACTGATGTTG	21	4	1
	22239_count=4	TAGCTTATCGGACTGATGTTG	21	4	1
	22503_count=4	ATAGCTTATCAGACTGATGTG	21	4	1
	22595_count=4	ATAGCTTATCAAACTGATGTTG	22	4	1
	18973_count=4	TAGCTCATCAGACTGATGTTG	21	4	1
	20685_count=4	GTAGCTTATCAGACTGATGTTGAC	24	4	1
	21696_count=4	ATAGCTTATCAGAGTGATGTTG	22	4	1
	19669_count=4	TAGCATATCAGACTGATGTTGA	22	4	1
	18926_count=4	ATAGCTTATCAGACTGATGCT	21	4	1
	19453_count=4	ATAGCTTATCAGACNGATGTTG	22	4	1
	21691_count=4	TAGCTTATCAGACTGCTGTTGACT	24	4	1
	21550_count=4	ATAGCTCATCAGACTGATGTTG	22	4	1
	21717_count=4	ATAGCTTATCGGACTGATGTTG	22	4	1
	22577_count=4	TAGCTTATCAGACTGATGTTC	21	4	1
	21130_count=4	TAGCTTATCAGACTCATGTTGAC	23	4	1
	19908_count=4	TAGCNTATCAGACTGATGTTG	21	4	1
	19053_count=4	TAGCATATCAGACTGATGTTGAC	23	4	1
	20330_count=4	ATAGCCTATCAGACTGATGTTG	22	4	1
	21436_count=4	ATAGCTTATCAGACTGATGNTGACT	25	4	1
	20149_count=4	ATAGCTTATCAGACTGATGTNG	22	4	1
	21958_count=4	TAGCTTATCAGCCTGATGTTG	21	4	1
	21753_count=4	TAGCTTATCTGACTGATGTTGACT	24	4	1
	23512_count=3	TAGCTTATCATACTGATGTTGACT	24	3	1
	23452_count=3	ATAGCTTATCAGATTGATGTTGACT	25	3	1
	26964_count=3	TAGCTTATCAGACTGATTTGAC	22	3	1
	25480_count=3	ATAGCTTATCAGACTGATGG	20	3	1
	27511_count=3	ATCGCTTATCAGACTGATGTTGAC	24	3	1
	29442_count=3	ATAGCTTATCAGACTGATNTTGAC	24	3	1
	24401_count=3	ACAGCTTATCAGACTGATGTTGA	23	3	1
	23266_count=3	TAGCTTATCAGTCTGATGTTG	21	3	1
	28296_count=3	ATAGCTTATCTGACTGATGTTGAC	24	3	1
	24527_count=3	TAGCTAATCAGACTGATGTTGAC	23	3	1
	27554_count=3	ATAGCTTANCAGACTGATGTTG	22	3	1
	25969_count=3	ATAGCNTATCAGACTGATGTTG	22	3	1
	23048_count=3	TAGCTTTTCAGACTGATGTTGACT	24	3	1
	25946_count=3	TAGCTTATCAGACTGATTTTG	21	3	1
	25203_count=3	ATAGCNTATCAGACTGATGTTGAC	24	3	1
	26483_count=3	TAGCTTCTCAGACTGATGTTG	21	3	1
	25464_count=3	TAGGTTATCAGACTGATGTTGACT	24	3	1
	27116_count=3	ATAGCTTATCAGACTAATGTTGA	23	3	1
	25373_count=3	ATAGCTTATCAGACTGATGTTGAAT	25	3	1
	22994_count=3	ATAGCTTATCAGTCTGATGTTGA	23	3	1
	24640_count=3	ATATCTTATCAGACTGATGTT	21	3	1
	28981_count=3	ATGGCTTATCAGACTGATGTTG	22	3	1
	24555_count=3	ATAGCTTATCAGACTGATGTTGAN	24	3	1
	27123_count=3	TAGCTTATCAGAGTGATGTTGA	22	3	1
	24701_count=3	ACAGCTTATCAGACTGATGTTG	22	3	1
	27914_count=3	ATAGCTTATCAGACTGATGTCGA	23	3	1
	29265_count=3	TAGCTTATCAGANTGATGTTG	21	3	1
	26299_count=3	ATAGCTTATCCGACTGATGTTGAC	24	3	1
	25972_count=3	TAGCTTATCCGACTGATGTTGACT	24	3	1
	29342_count=3	TACCTTATCAGACTGATGTTG	21	3	1
	25668_count=3	ATAGCTTNTCAGACTGATGTTG	22	3	1
	26070_count=3	ATAGCTTGTCAGACTGATGTTGA	23	3	1
	23051_count=3	TAGCTTATCAGACTNATGTTG	21	3	1
	26955_count=3	TAGCTTATCAGANTGATGTTGACT	24	3	1
	25597_count=3	ATAGCTNATCAGACTGATGTTGAC	24	3	1
	24799_count=3	ATAGCTTATCAGACTGATGTGGA	23	3	1
	23659_count=3	ATAGCTTATCAGGCTGATGTTGA	23	3	1
	27343_count=3	CTAGCTTATCAGACTGATGTTGAC	24	3	1
	24306_count=3	ATAGCTTATCAGACTGANGTTG	22	3	1
30	gga-miR-1a	TGGAATGTAAAGAAGTATGTA
	32_count=15204, gga-miR-1a_R+1	TGGAATGTAAAGAAGTATGTAT	22	15204	0
	626_count=332	TGGAATGTAAAGAAGTATGT	20	332	0
	659_count=307	TGGAATGTAAAGAAGTATGTATT	23	307	0
	819_count=229	TGGAATGTAAAGAAGTATGTA	21	229	0
	9098_count=11	TGGAATGTAAAGAAGTATG	19	11	0
	22042_count=4	GGAATGTAAAGAAGTATGTAT	21	4	0
	18936_count=4	TGGAATGTAAAGAAGTATGTATTT	24	4	0
	23670_count=3	ATGGAATGTAAAGAAGTATGTAT	23	3	0
	434_count=566	TGGAATGTAAAGAAGTATGGAT	22	566	1
	589_count=360	TGGAATGTAAAGAAGTATGTAA	22	360	1
	1370_count=113	TGGAATGTAAAGAAGTATGNAT	22	113	1
	1376_count=112	TGGAATGTAAAGAAGTATGTATA	23	112	1
	1405_count=110	TGGAATGTAAAGAAGTATGAAT	22	110	1
	1667_count=87	TGGAATGTAAAGAAGTATGCAT	22	87	1
	1746_count=81	TGGAATGTAAAGAAGTATGTAC	22	81	1
	1857_count=74	TGGAATGTAAAGCAGTATGTAT	22	74	1
	2065_count=64	TGGAATGTAAAGACGTATGTAT	22	64	1
	2190_count=60	TGGAATGTAAAGAAGTATGTAN	22	60	1
	2709_count=46	TGGAATGTAGAGAAGTATGTAT	22	46	1
	3110_count=39	TGGGATGTAAAGAAGTATGTAT	22	39	1
	3104_count=39	TGGAATGTATAGAAGTATGTAT	22	39	1
	3457_count=35	TGGAATGTAAAGAAGTATGTAG	22	35	1
	3903_count=30	TGGCATGTAAAGAAGTATGTAT	22	30	1
	4024_count=29	TGGAATGTAAGGAAGTATGTAT	22	29	1
	4807_count=24	TGGAATGTAAAGAAGTATGTCT	22	24	1
	5361_count=21	TGTAATGTAAAGAAGTATGTAT	22	21	1
	6181_count=18	TGGAATGTAAAGAAGTCTGTAT	22	18	1
	6763_count=16	TGGAATGTAAAGAAGTATGG	20	16	1
	6774_count=16	TGGAATGTAAAGAAGCATGTAT	22	16	1
	7089_count=15	TGGAATGGAAAGAAGTATGTAT	22	15	1
	7541_count=14	TGGAATGTAAAGAAGTATGGATT	23	14	1
	7428_count=14	TGGTATGTAAAGAAGTATGTAT	22	14	1
	7570_count=14	TGGAATGTAANGAAGTATGTAT	22	14	1
	7879_count=13	TTGAATGTAAAGAAGTATGTAT	22	13	1
	7734_count=13	TGGAATTTAAAGAAGTATGTAT	22	13	1
	8552_count=12	TGGAATGTANAGAAGTATGTAT	22	12	1
	8512_count=12	TGAAATGTAAAGAAGTATGTAT	22	12	1
	8702_count=12	TGGAATGTAAAGAAGAATGTAT	22	12	1
	8720_count=12	NGGAATGTAAAGAAGTATGTAT	22	12	1
	9441_count=11	TGGAATGTAAGAAGTATGTAT	21	11	1
	9179_count=11	TGGAATGTAATGAAGTATGTAT	22	11	1
	8812_count=11	TGGAATGTAAAGAAGTATGTNT	22	11	1
	9458_count=10	TGGAATGTAAAGAAGNATGTAT	22	10	1
	9852_count=10	TGGAATGTAAAGAAGTANGTAT	22	10	1
	9697_count=10	TGGANTGTAAAGAAGTATGTAT	22	10	1
	10772_count=9	TGGAATGTAAAGAATTATGTAT	22	9	1
	10586_count=9	TGGAATGTAAANAAGTATGTAT	22	9	1
	10530_count=9	TGGAATGTCAAGAAGTATGTAT	22	9	1
	10301_count=9	TGNAATGTAAAGAAGTATGTAT	22	9	1
	10615_count=9	CGGAATGTAAAGAAGTATGTAT	22	9	1
	10910_count=9	TGGAACGTAAAGAAGTATGTAT	22	9	1
	11004_count=9	TGGAATGTAAAGAGGTATGTAT	22	9	1
	11421_count=8	TGGAATGTAAAGAAGTACGTAT	22	8	1
	12293_count=8	TGGAATGTAAAGAAGTATNTAT	22	8	1
	12467_count=8	TGGAATGTAAAGAAGTATCTAT	22	8	1
	11474_count=8	TGGAATGTAAAGTAGTATGTAT	22	8	1
	11436_count=8	TGGAATGTAAAGAAGGATGTAT	22	8	1
	11878_count=8	TNGAATGTAAAGAAGTATGTAT	22	8	1
	12556_count=7	TGGAATGTAAAGATGTATGTAT	22	7	1
	13955_count=7	TGGAATGTAAAGAAGTATGTATC	23	7	1
	13326_count=7	TGGAATGTAAAGANGTATGTAT	22	7	1
	13255_count=7	AGGAATGTAAAGAAGTATGTAT	22	7	1
	13718_count=7	TGGAATGTAACGAAGTATGTAT	22	7	1
	13345_count=7	TGGAATGAAAAGAAGTATGTAT	22	7	1
	12858_count=7	TGGAGTGTAAAGAAGTATGTAT	22	7	1
	15877_count=6	TGGAATGTAAAGAAGTATGNATT	23	6	1
	14744_count=6	TGGAATGTAAAGAAGTATGA	20	6	1
	15131_count=6	TGGAATGTAAAGAAGTNTGTAT	22	6	1
	14438_count=6	TGGAATGTAAAGAAGTTTGTAT	22	6	1
	14825_count=6	TGGAATATAAAGAAGTATGTAT	22	6	1
	15573_count=6	TGGAATNTAAAGAAGTATGTAT	22	6	1
	14333_count=6	TGGAATGTAAAGAANTATGTAT	22	6	1
	17974_count=5	TGGAATGTAAAGAAGTATGCATT	23	5	1
	17833_count=5	TGGAATGTNAAGAAGTATGTAT	22	5	1
	18673_count=5	TGGAANGTAAAGAAGTATGTAT	22	5	1
	16489_count=5	TGGAATGTAAAGAAGTATATA	21	5	1
	17904_count=5	TGGAATGCAAAGAAGTATGTAT	22	5	1
	17382_count=5	TGGAATGTAAAGGAGTATGTAT	22	5	1
	17856_count=5	GGGAATGTAAAGAAGTATGTAT	22	5	1
	18042_count=5	TGGAATGTAAAGAAGTATATAT	22	5	1
	17579_count=5	TGGAATGTAAAGAACTATGTAT	22	5	1
	18298_count=5	TGGNATGTAAAGAAGTATGTAT	22	5	1
	22029_count=4	TGGAATGTAAAGAAGTATGGA	21	4	1
	20214_count=4	TGGAATGTAAAGAAGTATGTATG	23	4	1
	21341_count=4	TGGAATGTAAAGAAGTCTGT	20	4	1
	21762_count=4	TGCAATGTAAAGAAGTATGTAT	22	4	1
	19932_count=4	TGGAATGTAAAGAAGTATGTTT	22	4	1
	22320_count=4	TGGAATGTAAAGACGTATGTATT	23	4	1
	20780_count=4	CTGGAATGTAAAGAAGTATGTAT	23	4	1
	26712_count=3	TGGAATGTAAAGNAGTATGTAT	22	3	1
	23088_count=3	TGGACTGTAAAGAAGTATGTAT	22	3	1
	27130_count=3	TGGAATGTAAAAAAGTATGTAT	22	3	1
	27331_count=3	TGGAATGTAAAGAAGTATGAATT	23	3	1
	29126_count=3	TGGAATGTAAAGCAGTATGTATT	23	3	1
	28212_count=3	TGGAATCTAAAGAAGTATGTAT	22	3	1
	23973_count=3	TGGAATGTAGAGAAGTATGTATT	23	3	1
	25443_count=3	TGGAATGTAAAGAAGTATGC	20	3	1
	23123_count=3	TGGAATGTAAAGACGTATGT	20	3	1
	23970_count=3	TGGAATGTAAAGAAGTATTTAT	22	3	1
[truncated: 1,150 more rows]

## Sheet: non-infected lymphocytes
IsomiRs for known chicken miRNAs in non-infected lymphocytes
ID	#sequ_seq_ID	Sequence	Length	Count	#of errorc
1	gga-let-7i	TGAGGTAGTAGTTTGTGCTGTa
	6_count=147614, gga-let-7i_R+1	TGAGGTAGTAGTTTGTGCTGTTb	22	147614	0
	37_count=27344	TGAGGTAGTAGTTTGTGCTGT	21	27344	0
	276_count=1837	TGAGGTAGTAGTTTGTGCTG	20	1837	0
	652_count=638	TGAGGTAGTAGTTTGTGCTGTTG	23	638	0
	1092_count=321	TGAGGTAGTAGTTTGTGCT	19	321	0
	2685_count=93	TGAGGTAGTAGTTTGTGC	18	93	0
	2843_count=86	GAGGTAGTAGTTTGTGCTGTT	21	86	0
	3481_count=65	TGAGGTAGTAGTTTGT	16	65	0
	3819_count=56	TGAGGTAGTAGTTTGTG	17	56	0
	4461_count=46	AGGTAGTAGTTTGTGCTGTT	20	46	0
	5258_count=37	CTGAGGTAGTAGTTTGTGCTGTT	23	37	0
	7485_count=23	GAGGTAGTAGTTTGTGCTGT	20	23	0
	11555_count=13	CTGAGGTAGTAGTTTGTGCTGT	22	13	0
	11757_count=12	AGGTAGTAGTTTGTGCTGT	19	12	0
	14083_count=10	TAGTAGTTTGTGCTGTT	17	10	0
	30849_count=3	GTAGTAGTTTGTGCTGTT	18	3	0
	38327_count=3	CTGAGGTAGTAGTTTGTGCTG	21	3	0
	39705_count=3	GAGGTAGTAGTTTGTGCTG	19	3	0
	17_count=67270	TGAGGTAGTAGTTTGTGCTGTTT	23	67270	1
	35_count=28205	TGAGGTAGTAGTTTGTGCTGTTA	23	28205	1
	174_count=3848	TGCGGTAGTAGTTTGTGCTGTT	22	3848	1
	202_count=3181	TGAGGTAGTCGTTTGTGCTGTT	22	3181	1
	240_count=2247	TGAGGTAGTAGTTTGTACTGTT	22	2247	1
	254_count=2108	TGAGGTCGTAGTTTGTGCTGTT	22	2108	1
	278_count=1831	TGAGGTAGTAGTTTGTGTTGTT	22	1831	1
	449_count=1022	TGAGGTAGTAGTTTGTGCTTTT	22	1022	1
	599_count=718	TGCGGTAGTAGTTTGTGCTGT	21	718	1
	626_count=675	TGAGGTAGTAGTTTTTGCTGTT	22	675	1
	683_count=605	TGAGGTAGTAGTTTGTTCTGTT	22	605	1
	723_count=555	TGAGGTAGTCGTTTGTGCTGT	21	555	1
	729_count=545	TGAGGTAGTAGTTTGTGCTGTTC	23	545	1
	810_count=464	TGAGGTCGTAGTTTGTGCTGT	21	464	1
	919_count=401	TGAGGTAGTAGTTTGTGCTGTA	22	401	1
	929_count=392	TGAGGTAGTAGTTTGTGCTTT	21	392	1
	1058_count=333	TGAGGTAGTAGGTTGTGCTGTT	22	333	1
	1070_count=328	TGAGGTAGTAGTTTGTGCAGTT	22	328	1
	1075_count=326	TGATGTAGTAGTTTGTGCTGTT	22	326	1
	1156_count=300	TGAGGTAGTAGATTGTGCTGTT	22	300	1
	1443_count=220	TGAGTTAGTAGTTTGTGCTGTT	22	220	1
	1585_count=191	NGAGGTAGTAGTTTGTGCTGTT	22	191	1
	1716_count=168	TGAGGTAGTAGTTTGTGTTGT	21	168	1
	1815_count=158	TGAGGCAGTAGTTTGTGCTGTT	22	158	1
	1849_count=155	TGAGGTAGCAGTTTGTGCTGTT	22	155	1
	1874_count=151	TGAGGTATTAGTTTGTGCTGTT	22	151	1
	1932_count=145	TGAGGTAGTAGTTTTTGCTGT	21	145	1
	2298_count=115	TGAGGAAGTAGTTTGTGCTGTT	22	115	1
	2439_count=107	TGAGGTAGTAGTTTGTACTGT	21	107	1
	2494_count=104	TGAGGTAGTAGTTTGTGCTT	20	104	1
	2524_count=102	TGAGGTAGTAGTTTGTGCTGCT	22	102	1
	2570_count=99	TGAGGTAGTAGTTTGTTCTGT	21	99	1
	2615_count=97	TGAGGTAGTAGTTTGTGCTGTTGT	24	97	1
	2651_count=95	TGAGGTAGTAGTTTGTGCTGTC	22	95	1
	2664_count=94	TGAGGTAGTAGTTTGCGCTGTT	22	94	1
	2738_count=91	TGAGGTAGTAGTTGTGCTGTT	21	91	1
	2723_count=91	TGAGGTAGTAGCTTGTGCTGTT	22	91	1
	2801_count=88	TGAGGTAGTAGTTTGTGCTGTTAG	24	88	1
	2931_count=82	TTAGGTAGTAGTTTGTGCTGTT	22	82	1
	2974_count=81	TGAGNTAGTAGTTTGTGCTGTT	22	81	1
	2991_count=81	TGAGGTAGTAGTTTGTGCTGA	21	81	1
	3094_count=77	TGAGGTAGTAGTTTGTGCCGTT	22	77	1
	3128_count=76	TGAGGTAGNAGTTTGTGCTGTT	22	76	1
	3135_count=75	TGAGGTANTAGTTTGTGCTGTT	22	75	1
	3136_count=75	TGAGGTAGTAGTTTATGCTGTT	22	75	1
	3165_count=74	CGAGGTAGTAGTTTGTGCTGTT	22	74	1
	3209_count=72	TGAGGTAGTAGTTTGTNCTGTT	22	72	1
	3213_count=72	TGAGGNAGTAGTTTGTGCTGTT	22	72	1
	3286_count=70	TNAGGTAGTAGTTTGTGCTGTT	22	70	1
	3386_count=67	TGAGGTAGTAGTTTGTGCNGTT	22	67	1
	3405_count=67	TGAGGTAGTANTTTGTGCTGTT	22	67	1
	3431_count=66	TGNGGTAGTAGTTTGTGCTGTT	22	66	1
	3435_count=66	TGAGGTAGTAGTTTGTGCTGTN	22	66	1
	3477_count=65	TGAGGTAGAAGTTTGTGCTGTT	22	65	1
	3471_count=65	TGAGGTAGTAGTTTNTGCTGTT	22	65	1
	3490_count=64	TAAGGTAGTAGTTTGTGCTGTT	22	64	1
	3518_count=63	TGAGGTAGTNGTTTGTGCTGTT	22	63	1
	3521_count=63	TGAGGTAGTAGTNTGTGCTGTT	22	63	1
	3507_count=63	TGAGGTAGTAGTTTGNGCTGTT	22	63	1
	3577_count=62	TGAGGTAGTATTTTGTGCTGTT	22	62	1
	3614_count=61	TGAGGTAGTAGNTTGTGCTGTT	22	61	1
	3689_count=59	GAGGTAGTAGTTTGTGCTGTTT	22	59	1
	3686_count=59	TGAGGTAGTAGTTNGTGCTGTT	22	59	1
	3737_count=58	TGAGGTAGTAGTTTGAGCTGTT	22	58	1
	3716_count=58	TGAGGTAGTAGTTTGTGCTATT	22	58	1
	3795_count=57	TGAGGTAGTAGTTTGTGNTGTT	22	57	1
	3807_count=57	TGAGGTAGTAGTTTGTGATGTT	22	57	1
	3775_count=57	TGANGTAGTAGTTTGTGCTGTT	22	57	1
	3858_count=56	TGGGGTAGTAGTTTGTGCTGTT	22	56	1
	3833_count=56	TGAGGTAGTAGTTTGTGCTNTT	22	56	1
	4017_count=53	TGAGGTAGTAGTTTGTGCTGTTGA	24	53	1
	3995_count=53	TGAGTTAGTAGTTTGTGCTGT	21	53	1
	4183_count=51	TGAGGTNGTAGTTTGTGCTGTT	22	51	1
	4172_count=51	TGAGGTAGTAGTTCGTGCTGTT	22	51	1
	4374_count=48	TGAGGTAGTAGGTTGTGCTGT	21	48	1
	4341_count=48	TGAGGTAGTAGATTGTGCTGT	21	48	1
	4431_count=47	TGAGGTAGTAGTTTGTGCTGAT	22	47	1
	4502_count=46	TGAGGTAGTCGTTTGTGCTG	20	46	1
	4535_count=45	TGATGTAGTAGTTTGTGCTGT	21	45	1
	4726_count=43	TGAGGTAGTAGTTTCTGCTGTT	22	43	1
	4923_count=41	TGTGGTAGTAGTTTGTGCTGTT	22	41	1
	4956_count=40	TGAGGGAGTAGTTTGTGCTGTT	22	40	1
	4958_count=40	TGAGGTAGTAGTTTGTCCTGTT	22	40	1
	5059_count=39	AGAGGTAGTAGTTTGTGCTGTT	22	39	1
	5091_count=39	TGAGGTAGTAGTTTGTGCTGNT	22	39	1
	5288_count=37	TGAGGTGGTAGTTTGTGCTGTT	22	37	1
	5296_count=37	TGCGGTAGTAGTTTGTGCTG	20	37	1
	5480_count=35	TGAGGTCGTAGTTTGTGCTG	20	35	1
	5745_count=33	AGGTAGTAGTTTGTGCTGTTT	21	33	1
	5847_count=32	TGAGGTACTAGTTTGTGCTGTT	22	32	1
	5824_count=32	TGAGGTAGTAGTTTGTGCTCTT	22	32	1
	6091_count=30	TGAGGTAGTAGTTTGTGGTGTT	22	30	1
	6148_count=30	TGAGGTAGTAGTTTGTGCTGTTN	23	30	1
	6113_count=30	TGAGGTAGTGGTTTGTGCTGTT	22	30	1
	6613_count=27	TGAGGTAGTAGTTTGTGCTGC	21	27	1
	6735_count=27	TGAGGTAGTAGTCTGTGCTGTT	22	27	1
	6669_count=27	NGAGGTAGTAGTTTGTGCTGT	21	27	1
	6622_count=27	TGAGGCAGTAGTTTGTGCTGT	21	27	1
	6835_count=26	TGAGGTATTAGTTTGTGCTGT	21	26	1
	6834_count=26	TGAGGAAGTAGTTTGTGCTGT	21	26	1
	6856_count=26	TGAGGTAGTTGTTTGTGCTGTT	22	26	1
	7004_count=25	TGAGATAGTAGTTTGTGCTGTT	22	25	1
	7278_count=24	TGAGGTAATAGTTTGTGCTGTT	22	24	1
	7207_count=24	TGAGGTAGCAGTTTGTGCTGT	21	24	1
	7318_count=23	GAGGTAGTAGTTTGTGCTGTTA	22	23	1
	7475_count=23	TGAAGTAGTAGTTTGTGCTGTT	22	23	1
	7333_count=23	TGAGGTAGTAGTTTGTGCAGT	21	23	1
	7637_count=22	TGCGGTAGTAGTTTGTGCTGTTG	23	22	1
	7636_count=22	TGAGGTAGTAGTTAGTGCTGTT	22	22	1
	8006_count=21	TGAGGTAGTAGTATGTGCTGTT	22	21	1
	8341_count=20	TGAGGTAGTAGTTTATGCTGT	21	20	1
	8872_count=18	TGAGCTAGTAGTTTGTGCTGTT	22	18	1
	8879_count=18	TGACGTAGTAGTTTGTGCTGTT	22	18	1
	8953_count=18	TGAGGTAGTAGTTTGCGCTGT	21	18	1
	8750_count=18	TGAGGTAGTAGTTTGTGCTGTTTG	24	18	1
	9106_count=17	TGAGGTAGTAGTTTGTGCTGGT	22	17	1
	9314_count=17	TGAGGTAGTACTTTGTGCTGTT	22	17	1
	9358_count=17	TGAGGTAGTAGTTGTGCTGT	20	17	1
	9725_count=16	TGAGGTAGTAGTTTGTGCCGT	21	16	1
	9508_count=16	TTAGGTAGTAGTTTGTGCTGT	21	16	1
	9813_count=16	TGAGGTAGTAGTTTNTGCTGT	21	16	1
	9698_count=16	TGGGGTAGTAGTTTGTGCTGT	21	16	1
	9769_count=16	TGAGGTAGTAGTTTGTGCTGTAG	23	16	1
	9765_count=16	CGAGGTAGTAGTTTGTGCTGT	21	16	1
	9851_count=16	TGAGGTAGTAATTTGTGCTGTT	22	16	1
	10255_count=15	TGAGGTAGNAGTTTGTGCTGT	21	15	1
	10290_count=15	TAAGGTAGTAGTTTGTGCTGT	21	15	1
	10886_count=14	TGAGGTAGTAGCTTGTGCTGT	21	14	1
	10906_count=14	TGAGGTAGGAGTTTGTGCTGTT	22	14	1
	10561_count=14	TGAGGTAGTCGTTTGTGCTGTTG	23	14	1
	10704_count=14	TGAGGTAGTAGTTTTGTGCTGTT	23	14	1
	11491_count=13	TGAGGTAGTAGTTTGTGATGT	21	13	1
	11172_count=13	AGGTAGTAGTTTGTGCTGTTA	21	13	1
	11156_count=13	TGNGGTAGTAGTTTGTGCTGT	21	13	1
	11441_count=13	TGAGGTAGTAGTTTGTGTTG	20	13	1
	11205_count=13	CTGAGGTAGTAGTTTGTGCTGTTT	24	13	1
	11308_count=13	TGANGTAGTAGTTTGTGCTGT	21	13	1
	11006_count=13	TGAGGTAGTAGNTTGTGCTGT	21	13	1
	11858_count=12	TGAGGTAGTAGTTTGTGCTAT	21	12	1
	11638_count=12	TNAGGTAGTAGTTTGTGCTGT	21	12	1
	11756_count=12	TGAGGTAGTAGTTTGTGCTGTG	22	12	1
	12879_count=11	TGAGGTAGTAGTTTGAGCTGT	21	11	1
	12834_count=11	TGAGGTANTAGTTTGTGCTGT	21	11	1
	12424_count=11	TGAGGTGGTAGTTTGTGCTGT	21	11	1
	12654_count=11	TGAGGTAGTAGTTTGTGCTGN	21	11	1
	13752_count=10	TGAGGTAGTAGTTNGTGCTGT	21	10	1
	13982_count=10	TGAGGNAGTAGTTTGTGCTGT	21	10	1
	14075_count=10	TGAGGTAGTAGTTTGTNCTGT	21	10	1
	14188_count=10	TGAGGTAGTAGTNTGTGCTGT	21	10	1
	13226_count=10	TGAGGTAGTANTTTGTGCTGT	21	10	1
	14100_count=10	TGAGGTAGTAGTTTGNGCTGT	21	10	1
	13391_count=10	TGAGGTAGTAGTTTGTCCTGT	21	10	1
	14518_count=9	TCAGGTAGTAGTTTGTGCTGTT	22	9	1
	14995_count=9	TGAGGTAGTAGTTTGTGCGGTT	22	9	1
	15217_count=9	TGAGGTAGTAGTTTCTGCTGT	21	9	1
	15726_count=8	TGAAGTAGTAGTTTGTGCTGT	21	8	1
	16347_count=8	TGAGGTNGTAGTTTGTGCTGT	21	8	1
	15941_count=8	CTGAGGTAGTAGTTTGTGCTGTTA	24	8	1
	15658_count=8	TGAGNTAGTAGTTTGTGCTGT	21	8	1
	16384_count=8	TGAGGTTGTAGTTTGTGCTGTT	22	8	1
	15763_count=8	TGCGGTAGTAGTTTGTGCT	19	8	1
	16265_count=8	TGTGGTAGTAGTTTGTGCTGT	21	8	1
	17503_count=7	TGAGGTAGTAGTTTTTGCTG	20	7	1
	17700_count=7	TGAGGTAGTAGTTCGTGCTGT	21	7	1
	17511_count=7	TGAGGTAGTAGTTTGTGCTCT	21	7	1
	17023_count=7	TGAGGTAGTAGTTTGTC	17	7	1
	17103_count=7	TGAGGTCGTAGTTTGTGCTGTTG	23	7	1
	18254_count=7	TGAGGTAGTAGTTTGTTCTG	20	7	1
	17466_count=7	AGAGGTAGTAGTTTGTGCTGT	21	7	1
	17886_count=7	TGAGGTAGAAGTTTGTGCTGT	21	7	1
	17510_count=7	GGAGGTAGTAGTTTGTGCTGTT	22	7	1
	17917_count=7	TGAGGTAGTAGTCTGTGCTGT	21	7	1
	20819_count=6	TGAGGGAGTAGTTTGTGCTGT	21	6	1
	20242_count=6	TGAGGTAGTAGTTTGTGNTGT	21	6	1
	19988_count=6	TGAGGTAGTAGTATGTGCTGT	21	6	1
	20972_count=6	TGAGATAGTAGTTTGTGCTGT	21	6	1
	19338_count=6	TGAGGTAGTNGTTTGTGCTGT	21	6	1
	20498_count=6	TGAGGTAGTAGTTTGTGCTNT	21	6	1
	21018_count=6	TGAGGTAGTAGTGTGTGCTGTT	22	6	1
	20956_count=6	TGAGGTAGTACTTTGTGCTGT	21	6	1
	20729_count=6	TGAGGTAGTAGTTTGTGTTGTTG	23	6	1
	18947_count=6	TGAGGTAGTAGTTTGTGCTGTTGTT	25	6	1
	23731_count=5	TGAGGTACTAGTTTGTGCTGT	21	5	1
	23065_count=5	TGAGGTAGTAGTTTGTGCTTTTG	23	5	1
	22327_count=5	TGAGGTAGTAGTTTGTGCTGTTAGT	25	5	1
	22494_count=5	TGAGGTAGTAGTTTGTGCTGG	21	5	1
	23909_count=5	TGAGGTAGTATTTTGTGCTGT	21	5	1
	22062_count=5	GCGGTAGTAGTTTGTGCTGTT	21	5	1
	24513_count=5	TGCGGTAGTAGTTTGTGC	18	5	1
	27839_count=4	TGAGGTAATAGTTTGTGCTGT	21	4	1
	26545_count=4	TGAGGTAGTAGTTTGTGCTGTTTGT	25	4	1
	26412_count=4	TGAGGTCGTAGTTTGTGCT	19	4	1
	28828_count=4	TGAGGTAGTGGTTTGTGCTGT	21	4	1
	27702_count=4	TGAGGTAGTAGATTGTGCTG	20	4	1
	27321_count=4	GAGGTAGTCGTTTGTGCTGTT	21	4	1
	28462_count=4	TGAGGTAGTAGTTTGTGCNGT	21	4	1
	30163_count=4	TGACGTAGTAGTTTGTGCTGT	21	4	1
	26271_count=4	TTGAGGTAGTAGTTTGTGCTGT	22	4	1
	26818_count=4	TGAGGTAGTAGTTTGTGGTGT	21	4	1
	29143_count=4	TGAGGTAGTAGTTTGGGCTGTT	22	4	1
	37742_count=3	CGAGGTAGTAGTTTGTGCTG	20	3	1
	35989_count=3	TGAGGTAGTAGTTTTGCTGT	20	3	1
	32141_count=3	TGAGGTAGTTGTTTGTGCTGT	21	3	1
	32688_count=3	TGAGGTAGTAGTTTTTGCTGTTG	23	3	1
	38923_count=3	TGAGGTAGTAGTTTGTACT	19	3	1
	36338_count=3	TGAGGTAGTAGTTTGTTCTGTTG	23	3	1
	40218_count=3	TGAGCTAGTAGTTTGTGCTGT	21	3	1
	40086_count=3	TGAGGTAGGTAGTTTGTGCTGTT	23	3	1
2	gga-miR-3538	GTTCGGTGATGAAACCATGGA
	36023_count=3, gga-miR-3538_R+3	GTTCGGTGATGAAACCATGGAAAA	24	3	1
3	gga-miR-1727	AAGCTGCTCTAATGAACTGAAGG
	21490_count=5, gga-miR-1727_R-1	AAGCTGCTCTAATGAACTGAAG	22	5	0
	35266_count=3	AAGCTGCTCTAATGAACTGAAGG	23	3	0
4	gga-miR-99a*
	2120_count=128, gga-miR-99a*_R+2	CAAGCTCGCTTCTATGGGTCTGT	23	128	0
	2932_count=82	CAAGCTCGCTTCTATGGGTCTG	22	82	0
	17289_count=7	AAGCTCGCTTCTATGGGTCTGT	22	7	0
	33059_count=3	CAAGCTCGCTTCTATGGGTCT	21	3	0
	36810_count=3	AAGCTCGCTTCTATGGGTCT	20	3	0
	5709_count=33	CAAGCTCGCTTCTATGGGTCTGA	23	33	1
	16256_count=8	CAAGCTCGCTTCTATGGGTCTGTT	24	8	1
	18955_count=6	CACGCTCGCTTCTATGGGTCTG	22	6	1
	21429_count=5	CAATCTCGCTTCTATGGGTCTGT	23	5	1
	24846_count=5	CCAGCTCGCTTCTATGGGTCTGT	23	5	1
	27365_count=4	CAAGCTCGCTTCTCTGGGTCTG	22	4	1
	25824_count=4	CAAGCTCGCTTCTATGGGTCTGTA	24	4	1
	27551_count=4	CACGCTCGCTTCTATGGGTCTGT	23	4	1
	34631_count=3	CAAGCTCGCTTCTCTGGGTCTGT	23	3	1
	34644_count=3	CCAGCTCGCTTCTATGGGTCTG	22	3	1
5	gga-miR-155	TTAATGCTAATCGTGATAGGGG
	462_count=992, gga-miR-155_R+1	TTAATGCTAATCGTGATAGGGGT	23	992	0
	720_count=557	TTAATGCTAATCGTGATAGGGGTT	24	557	0
	1410_count=227	TTAATGCTAATCGTGATAGGGGTTT	25	227	0
	1792_count=160	TTAATGCTAATCGTGATAGGGG	22	160	0
	3335_count=69	TTAATGCTAATCGTGATAGGG	21	69	0
	4613_count=44	TTAATGCTAATCGTGATAGGGGTTTT	26	44	0
	11071_count=13	TTAATGCTAATCGTGATAGG	20	13	0
	14034_count=10	TTAATGCTAATCGTGATAG	19	10	0
	23450_count=5	TAATGCTAATCGTGATAGGGGTTT	24	5	0
	22356_count=5	TAATGCTAATCGTGATAGGGGTT	23	5	0
	35330_count=3	TAATGCTAATCGTGATAGGGGT	22	3	0
	2701_count=92	TTAATGCTAATCGTGATAGGGGA	23	92	1
	4363_count=48	TTAATGCTAATCGTGATAGGGA	22	48	1
	5133_count=38	TTAATGCTAATCGTGATAGGGGTA	24	38	1
	5377_count=36	TTAATGCTAATCGTGATAGGGGTAT	25	36	1
	6192_count=30	TTAATGCTAATCGTGCTAGGGGT	23	30	1
	6535_count=28	TTAATGCTAATCGTGATAGGGGAT	24	28	1
	8331_count=20	TTAATGCTAATCGTGATCGGGGT	23	20	1
	8951_count=18	TTAATGCTAATCGTGATAGTGGT	23	18	1
	8735_count=18	TTAATGCTAATCGTGATAGGGTT	23	18	1
	9444_count=17	TTAATGCTAATCGTGATAGGGT	22	17	1
	9884_count=16	TTAATGCTAATCGTGCTAGGGGTT	24	16	1
	11540_count=13	TTAATGCTACTCGTGATAGGGGT	23	13	1
	13983_count=10	TTCATGCTAATCGTGATAGGGGT	23	10	1
	13422_count=10	TTACTGCTAATCGTGATAGGGGT	23	10	1
	15104_count=9	TTAATGCTAATCGTGATAGGGGTTA	25	9	1
	16081_count=8	TTAATGCTACTCGTGATAGGGGTT	24	8	1
	15542_count=8	TTAATGCTAATCGTGCTAGGGGTTT	25	8	1
	15909_count=8	TTCATGCTAATCGTGATAGGGG	22	8	1
	16485_count=8	TTAATGCTCATCGTGATAGGGGTT	24	8	1
	15798_count=8	TTCATGCTAATCGTGATAGGGGTT	24	8	1
	16248_count=8	TTAATGCTAATCGTGATAGGGGATT	25	8	1
	18638_count=7	TTAATGCTAATCGTGATAGTGGTT	24	7	1
	18381_count=7	TTAATGCTAATCGTGATAGGGTTT	24	7	1
	17998_count=7	TTAATGCTAATCGTGATCGGGGTT	24	7	1
	18520_count=7	TTAATGCTAATCGTGATAGGGGTTAT	26	7	1
	19442_count=6	TTAATGCTAATCGTGATAGGGAT	23	6	1
	22149_count=5	TTAATGCTAATCGTGATAGGTGT	23	5	1
	23112_count=5	TTAATGCTCATCGTGATAGGGGT	23	5	1
	22798_count=5	TTAATGCTAATCGTGATCGGGGTTT	25	5	1
	29425_count=4	TTAATGCTAATCGTGATATGGGT	23	4	1
	38737_count=3	TTCATGCTAATCGTGATAGGGGTTT	25	3	1
	31110_count=3	TTAATGCTAATCGTTATAGGGGTT	24	3	1
	39489_count=3	TTAATGCTCATCGTGATAGGGG	22	3	1
	33955_count=3	TTAATGCTAATCGTGATAGGGGC	23	3	1
	37073_count=3	TTAATGCTCATCGTGATAGGGGTTT	25	3	1
	39478_count=3	NTAATGCTAATCGTGATAGGGGTT	24	3	1
	34821_count=3	TTAATGCTAATCGTGCTAGGGG	22	3	1
	35604_count=3	NTAATGCTAATCGTGATAGGGGT	23	3	1
	38769_count=3	TTAATGCTAATCGTGATAGGTG	22	3	1
	37974_count=3	TTAATGCTAATCGTTATAGGGGT	23	3	1
	34496_count=3	TTAATGCTAATCGTGATAGGGGCT	24	3	1
	34946_count=3	TTAATTCTAATCGTGATAGGGGT	23	3	1
	36922_count=3	TTACTGCTAATCGTGATAGGGGTT	24	3	1
6	gga-miR-26a	TTCAAGTAATCCAGGATAGGC
	42_count=22987, gga-miR-26a_R+1	TTCAAGTAATCCAGGATAGGCT	22	22987	0
	530_count=831	TTCAAGTAATCCAGGATAGGC	21	831	0
	1161_count=297	AAGTAATCCAGGATAGGCT	19	297	0
	1246_count=267	TTCAAGTAATCCAGGATAGG	20	267	0
	1497_count=208	TTCAAGTAATCCAGGATAG	19	208	0
	1723_count=167	TTCAAGTAATCCAGGATAGGCTGT	24	167	0
	8429_count=19	TTCAAGTAATCCAGGATAGGCTG	23	19	0
	10877_count=14	TCAAGTAATCCAGGATAGGCT	21	14	0
	10467_count=14	CAAGTAATCCAGGATAGGCT	20	14	0
	15507_count=8	AAGTAATCCAGGATAGGC	18	8	0
	28602_count=4	TCAAGTAATCCAGGATAGGCTGT	23	4	0
	25307_count=4	AAGTAATCCAGGATAGGCTGT	21	4	0
	39959_count=3	AGTAATCCAGGATAGGCT	18	3	0
	286_count=1745	TTCAAGTAATCCAGGATAGGCTA	23	1745	1
	411_count=1188	TTCAAGTAATCCAGGATAGGCTAT	24	1188	1
	948_count=382	TTCAAGTAATCCAGGATAGGCA	22	382	1
	1077_count=326	TTCAAGTAATCCAGGATAGTCT	22	326	1
	1094_count=320	TTCAAGTAATCCAGGATAGGCTC	23	320	1
	1100_count=319	TTCACGTAATCCAGGATAGGCT	22	319	1
	1244_count=267	TTCAAGTAATCCATGATAGGCT	22	267	1
	1258_count=262	TTCAAGTAATCCAGGATCGGCT	22	262	1
	1406_count=228	TTCAAGTAATCCAGGCTAGGCT	22	228	1
	1625_count=184	TTCAAGTCATCCAGGATAGGCT	22	184	1
	1689_count=173	TTCCAGTAATCCAGGATAGGCT	22	173	1
	1713_count=169	TTCAAGTAATCCCGGATAGGCT	22	169	1
	2231_count=120	TTCAAGTAATTCAGGATAGGCT	22	120	1
	2371_count=110	TTCAAGTACTCCAGGATAGGCT	22	110	1
	2516_count=103	TTCAAGTAATCCAGGATATGCT	22	103	1
	3757_count=57	TTCAAGTAATCCAGGATAGGCTGA	24	57	1
	3869_count=55	TTCAAGTAATCCAGTATAGGCT	22	55	1
	4420_count=47	TTCAAGTAATCTAGGATAGGCT	22	47	1
	4416_count=47	TTCAATTAATCCAGGATAGGCT	22	47	1
	4459_count=46	TTCAAGAAATCCAGGATAGGCT	22	46	1
	5314_count=37	TTCAAGTAATCCAGGATAGGCTTTA	25	37	1
	5999_count=31	TTCAAGTAATCCAGGATAAGCT	22	31	1
	6265_count=29	NTCAAGTAATCCAGGATAGGCT	22	29	1
	6923_count=26	TTCAAGCAATCCAGGATAGGCT	22	26	1
	7119_count=25	TTTAAGTAATCCAGGATAGGCT	22	25	1
	7487_count=23	TTCAAGTAATCCAGGATAGGCTCT	24	23	1
	8661_count=19	AAGTAATCCAGGATAGGCTA	20	19	1
	9118_count=17	CTCAAGTAATCCAGGATAGGCT	22	17	1
	9405_count=17	TTCAAGTAATCCAGGATAGGCC	22	17	1
	9726_count=16	TTCAAGTAATCCAGGATAGTC	21	16	1
	10268_count=15	TTNAAGTAATCCAGGATAGGCT	22	15	1
	10369_count=15	TTCAAGTAATCCAGGATAGGAT	22	15	1
	10389_count=15	TTCAAGTNATCCAGGATAGGCT	22	15	1
	10455_count=14	TTCAAGTAATCCAGGATAGGNT	22	14	1
	10916_count=14	AAGTAATCCAGGATAGGCTAT	21	14	1
	11450_count=13	TTCAANTAATCCAGGATAGGCT	22	13	1
	11476_count=13	TTCAAGTAATCCAGCATAGGCT	22	13	1
	11281_count=13	TTCACGTAATCCAGGATAGGC	21	13	1
	11576_count=13	TTCNAGTAATCCAGGATAGGCT	22	13	1
	12002_count=12	TTCGAGTAATCCAGGATAGGCT	22	12	1
	12345_count=12	ATCAAGTAATCCAGGATAGGCT	22	12	1
	12642_count=11	TTCAAGNAATCCAGGATAGGCT	22	11	1
	13166_count=11	TTCAAGTAATCCAGAATAGGCT	22	11	1
	12690_count=11	TTCAAGTAATCCAGGNTAGGCT	22	11	1
	12850_count=11	TTCAAGTAACCCAGGATAGGCT	22	11	1
	12687_count=11	TTCAAGTAATCCACGATAGGCT	22	11	1
	13513_count=10	TTCAAGTAATCCAGNATAGGCT	22	10	1
	13673_count=10	TTCAAGTAATCCNGGATAGGCT	22	10	1
	13291_count=10	TTCAAGTAATCCAGGATAGGCN	22	10	1
	13346_count=10	TTCAAGTAATCCAGGANAGGCT	22	10	1
	14151_count=10	TTCAAGTAATNCAGGATAGGCT	22	10	1
	13651_count=10	TTCAAGTAATCCAGGACAGGCT	22	10	1
	13897_count=10	TTCAAGTAATCCGGGATAGGCT	22	10	1
	14311_count=9	TTCAGGTAATCCAGGATAGGCT	22	9	1
	15252_count=9	TTCAAGTAATCCCGGATAGGC	21	9	1
	15403_count=9	TTCAAGTAATCCAGGATAGNCT	22	9	1
	15290_count=9	TTCAAGTAATCCAGGATACGCT	22	9	1
	14750_count=9	TTCAAGTAATCCAGGATAGGCTTTAT	26	9	1
	15157_count=9	TTCAAGTAATCCAGGATANGCT	22	9	1
	15486_count=8	TNCAAGTAATCCAGGATAGGCT	22	8	1
	15437_count=8	TTCAAGTAANCCAGGATAGGCT	22	8	1
	15936_count=8	TTCAAGTAATCCAGGATAGCCT	22	8	1
	16356_count=8	TTCAAGTAATCCAGGATNGGCT	22	8	1
	16531_count=8	TTCAAGTAATCCAGGATAGACT	22	8	1
	16116_count=8	TTCAAGTAATCNAGGATAGGCT	22	8	1
	18320_count=7	TTCAAGTAATCCAAGATAGGCT	22	7	1
	17455_count=7	TTCAAGTAATCCANGATAGGCT	22	7	1
	17063_count=7	TTCAAGTACTCCAGGATAGGC	21	7	1
	18096_count=7	AAGTAATCCAGGCTAGGCT	19	7	1
	20771_count=6	TTCAAGTAATCCAGGCTAGGC	21	6	1
	21097_count=6	TTCAAGTAATCAGGATAGGCT	21	6	1
	20790_count=6	TTCAAGTAATCCAGGAAAGGCT	22	6	1
	21261_count=6	TTCAAGTANTCCAGGATAGGCT	22	6	1
	19136_count=6	TTAAAGTAATCCAGGATAGGCT	22	6	1
	19293_count=6	AAGTAATCCAGGATCGGCT	19	6	1
	19255_count=6	TTCAAGTAATCCAGGATAGGCAG	23	6	1
	19020_count=6	TTCAAGTAATCCAGGATAGA	20	6	1
	22366_count=5	TTCAAGTAATCCATGATAGGC	21	5	1
	22130_count=5	TTCANGTAATCCAGGATAGGCT	22	5	1
	23481_count=5	TCAAGTAATCCAGGATAGGCTGA	23	5	1
	21816_count=5	TTCCAGTAATCCAGGATAGGC	21	5	1
	22102_count=5	TTCAAGTAATCCAGGATGGGCT	22	5	1
	24721_count=5	TTCAAGTAATCCAGGATTGGCT	22	5	1
	23052_count=5	TTCAACTAATCCAGGATAGGCT	22	5	1
	24046_count=5	TTCAAGTAATCCAGGATCGGC	21	5	1
	29676_count=4	TTCAAGTAATCCAGGCTAGG	20	4	1
	29914_count=4	TTCAAGTATCCAGGATAGGCT	21	4	1
	29922_count=4	TTCAAGTCATCCAGGATAGGC	21	4	1
	25079_count=4	TTCAAGTAATCCAGGATAGT	20	4	1
	27358_count=4	ACGTAATCCAGGATAGGCT	19	4	1
	26007_count=4	TTCAAGTAATCCAGGTTAGGCT	22	4	1
	27406_count=4	TACAAGTAATCCAGGATAGGCT	22	4	1
	27707_count=4	TTCAAATAATCCAGGATAGGCT	22	4	1
	28391_count=4	TTCAAGTACTCCAGGATAGG	20	4	1
	29652_count=4	TTCAAGTGATCCAGGATAGGCT	22	4	1
	25072_count=4	TTCAAGTAATCCATGATAGG	20	4	1
	25242_count=4	TTCACGTAATCCAGGATAGGCTGT	24	4	1
	30398_count=4	TTCAAGTAATCAAGGATAGGCT	22	4	1
	32260_count=3	TNCAAGTAATCCAGGATAGGC	21	3	1
	35959_count=3	TTCAAGTAATCCCGGATAGGCTGT	24	3	1
	31793_count=3	AAGTAATCCAGGATATGCT	19	3	1
	33459_count=3	AAGTAATCCAGGATAGGCTC	20	3	1
	31033_count=3	TTCAAGTCATCCAGGATAGG	20	3	1
	33801_count=3	TTCAAGTAATCCTGGATAGGCT	22	3	1
	35942_count=3	TTCTAGTAATCCAGGATAGGCT	22	3	1
	38891_count=3	TTCAAGTAATCCATGATAG	19	3	1
	37650_count=3	AAGTAATCCATGATAGGCT	19	3	1
	34990_count=3	TTCAAGTAATCCAGGATAT	19	3	1
	32402_count=3	TTAAGTAATCCAGGATAGGCT	21	3	1
	38102_count=3	TTCAAGTAATCCAGGATAGGCG	22	3	1
7	gga-miR-187	TCGTGTCTTGTGTTGCAGCC
	34436_count=3, gga-miR-187_L+1R+1	CTCGTGTCTTGTGTTGCAGCCA	22	3	0
	36802_count=3	CTCGTGTCTTGTGTTGCAGCCAT	23	3	1
8	gga-miR-194	TGTAACAGCAACTCCATGTGGA
	25234_count=4, gga-miR-194_R-1	TGTAACAGCAACTCCATGTGG	21	4	0
9	gga-miR-1734	ATATGCCCCAATGTATAAGCT
	28417_count=4, gga-miR-1734_R+1	ATATGCCCCAATGTATAAGCTA	22	4	0
10	gga-miR-199b	CCCAGTGTTCAGACTACCTGTTC
	19959_count=6, gga-miR-199b_L+1	ACAGTAGTCTGCACATTTGGT	21	6	1
11	gga-miR-1451*	CGTAACTCGCTGCTGTGAGAGGC
	13177_count=11, gga-miR-1451*_R-1	CGTAACTCGCTGCTGTGAGAGG	22	11	0
	5965_count=31	TAACTCGCTGCTGTGAGAGGT	21	31	1
	24716_count=5	CGTAACTCGCTGCTGTGAGAGGT	23	5	1
12	gga-miR-30a-5p	TGTAAACATCCTCGACTGGAAG
	239_count=2306, gga-miR-30a-5p_R+2	TGTAAACATCCTCGACTGGAAGCT	24	2306	0
	256_count=2093	TGTAAACATCCTCGACTGGAAGC	23	2093	0
	570_count=772	TGTAAACATCCTCGACTGGAAG	22	772	0
	1082_count=324	TGTAAACATCCTCGACTGGAA	21	324	0
	1381_count=233	TGTAAACATCCTCGACTGGA	20	233	0
	3373_count=68	TGTAAACATCCTCGACTGG	19	68	0
	18489_count=7	TGTAAACATCCTCGACTG	18	7	0
	39443_count=3	GTAAACATCCTCGACTGGAAGC	22	3	0
	33894_count=3	TGTAAACATCCTCGAC	16	3	0
	1407_count=228	TGTAAACATCCTCGACTGGAAGA	23	228	1
	2065_count=133	TGTAAACATCATCGACTGGAAGCT	24	133	1
	2104_count=130	TGTAAACATCCTCGACTGGAAGCA	24	130	1
	2597_count=98	TGTAAACATCCTCGACTGGAAA	22	98	1
	3997_count=53	TGTACACATCCTCGACTGGAAGCT	24	53	1
	4667_count=43	TGTAACCATCCTCGACTGGAAGC	23	43	1
	5259_count=37	TGTACACATCCTCGACTGGAAGC	23	37	1
	5639_count=34	TGTAAACATCCTCGACTGGAAGCTT	25	34	1
	5642_count=34	TGTAAACATCCTCGACTTGAAGCT	24	34	1
	5981_count=31	TGTAAACATCCTCGACTGGCAGCT	24	31	1
	6273_count=29	TGTAAACATCCTCGACTGGCAGC	23	29	1
	6248_count=29	TGTAAACATCCTCGACTGGAAGT	23	29	1
	6821_count=26	TGTAAACATCTTCGACTGGAAGCT	24	26	1
	7065_count=25	TGTAAACATCCTCGACTGGACGC	23	25	1
	7367_count=23	TGTAAACATCATCGACTGGAAGC	23	23	1
	7870_count=21	TGTAAACCTCCTCGACTGGAAGC	23	21	1
	7820_count=21	TGTAAACATCCTCGACTGGAAGCTA	25	21	1
	8352_count=20	TGTAAACATCCTCGACTGGCAG	22	20	1
	8222_count=20	TGTAAACATCCTCGACTGGACGCT	24	20	1
	8343_count=20	TGTAAACCTCCTCGACTGGAAGCT	24	20	1
	8243_count=20	TGTAAACATCCTCGACTTGAAGC	23	20	1
	8819_count=18	TGTAAACATCCTCTACTGGAAGCT	24	18	1
	8964_count=18	TGTAAACATCCCGACTGGAAGCT	23	18	1
	8945_count=18	TGTCAACATCCTCGACTGGAAGCT	24	18	1
	8710_count=18	TGTAACCATCCTCGACTGGAAGCT	24	18	1
	9267_count=17	TGTAAACATCCTCTACTGGAAGC	23	17	1
	10863_count=14	TGTAAACATCCTCGACTGGAATC	23	14	1
	11614_count=13	TGTAAACATCCTCGACTGGAAT	22	13	1
	11036_count=13	TGTAAACATCCTCGCCTGGAAGCT	24	13	1
	11338_count=13	TGTAAACATCCTCGACTGGAATCT	24	13	1
	12071_count=12	TGTAAACATCCTCGCCTGGAAGC	23	12	1
	13671_count=10	TGTCAACATCCTCGACTGGAAGC	23	10	1
	14865_count=9	TGTAAACATTCTCGACTGGAAGCT	24	9	1
	15351_count=9	TGTAAACATCCTCGACTGGAC	21	9	1
	14335_count=9	TGTAAACATCATCGACTGGAA	21	9	1
	14601_count=9	TGTAAACATCCNCGACTGGAAGCT	24	9	1
	16817_count=8	TGTACACATCCTCGACTGGAAG	22	8	1
	16719_count=8	TGTAAACATCCACGACTGGAAGCT	24	8	1
	17609_count=7	TGTAAACATCTTCGACTGGAAGC	23	7	1
	19036_count=6	TGTAAACATCCTCGACTGGAAGCC	24	6	1
	19024_count=6	TGTAAACATCCTCGACTGGAAGAT	24	6	1
	20566_count=6	TGTAAACCTCCTCGACTGGAAG	22	6	1
	19469_count=6	TGTAAACATCCTCGACTGTAAGCT	24	6	1
	21283_count=6	TGTAAACATCCTCGACTGTAAGC	23	6	1
	19681_count=6	TGTAAACATCCTCGACTGGAAGCTAT	26	6	1
	19110_count=6	TGTAAACATCCTCGACTTGAA	21	6	1
	24014_count=5	TGTACACATCCTCGACTGGA	20	5	1
	23840_count=5	TGTAAACCTCCTCGACTGGAA	21	5	1
	24840_count=5	TGTAAACATCCTCGACTGGAAGTT	24	5	1
	21919_count=5	TGTAAACATCCTCGATTGGAAGCT	24	5	1
	24747_count=5	TGTAAACATCTCGACTGGAAGCT	23	5	1
	22442_count=5	TGTAAACATCCTCGACTGGAAGCG	24	5	1
	23877_count=5	TGTAAACATCCTCGACTTGAAG	22	5	1
	24670_count=5	TGTAAACATCCNCGACTGGAAGC	23	5	1
	24832_count=5	TTTAAACATCCTCGACTGGAAGC	23	5	1
	22704_count=5	TGTAAACATCCTCGACTGGCA	21	5	1
	28186_count=4	TGTACACATCCTCGACTGGAA	21	4	1
	26838_count=4	TGTAAACATCCTCGACTGNAAGCT	24	4	1
	28672_count=4	TGTAAACATCCTCTACTGGAAG	22	4	1
	25207_count=4	TGTAAACATTCTCGACTGGAA	21	4	1
	26275_count=4	TGTAAACATCCTCGCCTGGA	20	4	1
	27614_count=4	TGTCAACATCCTCGACTGGAAG	22	4	1
	29249_count=4	NGTAAACATCCTCGACTGGAAG	22	4	1
	29061_count=4	TGTAAACATCCTCGCCTGGAAG	22	4	1
	27015_count=4	TGTAAACATCCTCTACTGGAA	21	4	1
	27912_count=4	TGTAAACATCATCGACTGGA	20	4	1
	25775_count=4	TGTAACCATCCTCGACTGGA	20	4	1
	27210_count=4	CGTAAACATCCTCGACTGGAAGCT	24	4	1
	31102_count=3	TGTAAACATCCTCGACTGGAAGCTC	25	3	1
	31558_count=3	TGTAAACATCCTCGACTGGAG	21	3	1
	37565_count=3	TGTAAACATCCTCGCCTGGAA	21	3	1
	30977_count=3	TGTAAACATCCTNGACTGGAAGCT	24	3	1
	33128_count=3	TGTAAACATCCCGACTGGAAGC	22	3	1
	31720_count=3	AGTAAACATCCTCGACTGGAAGC	23	3	1
	31544_count=3	TGTAAACATCATCGACTGGAAG	22	3	1
	32994_count=3	TGTAACCATCCTCGACTGGAAG	22	3	1
	34021_count=3	TTTAAACATCCTCGACTGGAAG	22	3	1
	40024_count=3	CGTAAACATCCTCGACTGGAAGC	23	3	1
	36106_count=3	TGTAAACATTCTCGACTGGAAG	22	3	1
	35472_count=3	TGTAAACATCCTCAACTGGAAGC	23	3	1
	30760_count=3	TGTAAACATCCTCGACTGGT	20	3	1
	31470_count=3	TNTAAACATCCTCGACTGGAAGC	23	3	1
	36977_count=3	TGTAAACATCCTCGACTGGACG	22	3	1
13	gga-miR-1329	TACAGTGATCACGTTACGATGG
	3403_count=67, gga-miR-1329_L-1R+3	ACAGTGATCACGTTACGATGGATT	24	67	0
	3955_count=54	ACAGTGATCACGTTACGATGGAT	23	54	0
	4067_count=52	TACAGTGATCACGTTACGATGGA	23	52	0
	5244_count=37	TACAGTGATCACGTTACGATGGAT	24	37	0
	5561_count=35	TACAGTGATCACGTTACGATGG	22	35	0
	8504_count=19	TACAGTGATCACGTTACGATGGATT	25	19	0
	14840_count=9	ACAGTGATCACGTTACGATGGA	22	9	0
	19274_count=6	TACAGTGATCACGTTACGATGGAA	24	6	1
	26183_count=4	ACCGTGATCACGTTACGATGGAT	23	4	1
	33476_count=3	TACAGTGATCACGTTACGATGTAT	24	3	1
	36478_count=3	ACAGTGATCCCGTTACGATGGATT	24	3	1
14	gga-miR-223	TGTCAGTTTGTCAAATACCCC
	25_count=37646, gga-miR-223_R+1	TGTCAGTTTGTCAAATACCCCA	22	37646	0
	32_count=29617	TGTCAGTTTGTCAAATACCCCAA	23	29617	0
	103_count=7102	GTCAGTTTGTCAAATACCCCAA	22	7102	0
	114_count=6308	GTCAGTTTGTCAAATACCCCA	21	6308	0
	207_count=3116	TGTCAGTTTGTCAAATACCCC	21	3116	0
	803_count=467	TGTCAGTTTGTCAAATACCC	20	467	0
	905_count=408	TGTCAGTTTGTCAAATAC	18	408	0
	1361_count=237	TGTCAGTTTGTCAAATACC	19	237	0
	1390_count=231	GTCAGTTTGTCAAATACCCC	20	231	0
	1953_count=144	GTGTCAGTTTGTCAAATACCCCA	23	144	0
	2733_count=91	TGTCAGTTTGTCAAATA	17	91	0
	3758_count=57	AGTTTGTCAAATACCCCAA	19	57	0
	3880_count=55	GTCAGTTTGTCAAATACCC	19	55	0
	3991_count=53	TGTCAGTTTGTCAAATACCCCAAG	24	53	0
	4108_count=52	GTCAGTTTGTCAAATAC	17	52	0
	5103_count=39	GTGTCAGTTTGTCAAATACCCC	22	39	0
	5214_count=38	AGTTTGTCAAATACCCCA	18	38	0
	5646_count=34	TGTCAGTTTGTCAAAT	16	34	0
	5922_count=32	GTCAGTTTGTCAAATACC	18	32	0
	6754_count=26	GTGTCAGTTTGTCAAATACCCCAA	24	26	0
	11475_count=13	GTCAGTTTGTCAAATA	16	13	0
	13695_count=10	CAGTTTGTCAAATACCCCAA	20	10	0
	16279_count=8	GTGTCAGTTTGTCAAATACCC	21	8	0
	16445_count=8	TGTCAGTTTGTCAAATACCCCAAGT	25	8	0
	15689_count=8	GTCAGTTTGTCAAATACCCCAAG	23	8	0
	18082_count=7	TCAGTTTGTCAAATACCCCAA	21	7	0
	19027_count=6	CAGTTTGTCAAATACCCCA	19	6	0
	31453_count=3	GTCAGTTTGTCAAATACCCCAAGT	24	3	0
	35343_count=3	AGTTTGTCAAATACCCC	17	3	0
	24_count=39615	TGTCAGTTTGTCAAATACCCCAT	23	39615	1
	127_count=5493	TGTCAGTTTGTCAAATACCCCAAT	24	5493	1
	190_count=3426	GTCAGTTTGTCAAATACCCCAT	22	3426	1
	344_count=1414	GTCAGTTTGTCAAATACCCCAAT	23	1414	1
	379_count=1287	TGTCAGTTTGTCACATACCCCA	22	1287	1
	427_count=1107	TGTCAGTTTGTCCAATACCCCA	22	1107	1
	488_count=927	TGTCAGTTTGTCACATACCCCAA	23	927	1
	505_count=885	TGTCCGTTTGTCAAATACCCCA	22	885	1
	582_count=751	TGTCAGTTTGTCAAATACCCCCA	23	751	1
	596_count=724	TGTCAGTTTGTCAAATACCCCT	22	724	1
	604_count=710	TGTCAGTTTGTCAAATACCCCAC	23	710	1
	660_count=627	TGTCAGTTTGTCAACTACCCCA	22	627	1
	676_count=612	TGTCCGTTTGTCAAATACCCCAA	23	612	1
	714_count=569	TGTCAGTTTGTCCAATACCCCAA	23	569	1
	817_count=460	TGTCAGTTTGTCAAATACCCCAAA	24	460	1
	880_count=421	TGTCAGTTTGTCAACTACCCCAA	23	421	1
	968_count=371	TGTCAGTTTGTCAAATACCCCC	22	371	1
	1029_count=346	GTCAGTTTGTCCAATACCCCA	21	346	1
	1131_count=309	TGTCAGTTTGTCAAATCCCCCA	22	309	1
	1146_count=304	GTCAGTTTGTCCAATACCCCAA	22	304	1
	1160_count=298	GTCAGTTTGTCACATACCCCA	21	298	1
	1344_count=242	GTCAGTTTGTCACATACCCCAA	22	242	1
	1433_count=222	TGTCAGTTTGTCAAATCCCCCAA	23	222	1
	1453_count=218	GTCAGTTTGTCAAATACCCCCA	22	218	1
	1613_count=186	GTCCGTTTGTCAAATACCCCA	21	186	1
	1611_count=186	GTCAGTTTGTCAACTACCCCA	21	186	1
	1688_count=173	GTCAGTTTGTCAACTACCCCAA	22	173	1
	1742_count=166	TGTCAGTTTGTCAAATATCCCA	22	166	1
	1752_count=165	GTCCGTTTGTCAAATACCCCAA	22	165	1
	1808_count=159	TGTCAGTTTGTCAAATACCTCA	22	159	1
	1842_count=155	GTCAGTTTGTCAAATACCCCAC	22	155	1
	1858_count=153	TGTCATTTTGTCAAATACCCCA	22	153	1
	1903_count=148	TGTCAGTTTGTCAAATACCCCAATT	25	148	1
	2029_count=136	TGTCATTTTGTCAAATACCCCAA	23	136	1
	2043_count=135	TGTCAGATTGTCAAATACCCCA	22	135	1
	2126_count=128	TGTCAGTTTGTCAAATACCCCAG	23	128	1
	2202_count=122	TGTCAGTTTGTCAAATACTCCA	22	122	1
	2235_count=120	TGTCAGTTTGTCAAATACCTCAA	23	120	1
	2260_count=117	TGTCAGTTTGTCCAATACCCC	21	117	1
	2257_count=117	GTCAGTTTGTCAAATACCCCC	21	117	1
	2339_count=112	GTCAGTTTGTCAAATACCCCAAA	23	112	1
	2483_count=105	TGTCAGTTTGTCACATACCCC	21	105	1
	2556_count=100	TGTCAGTTTGTCAAATATCCCAA	23	100	1
	2715_count=92	TGTCAGTTTTTCAAATACCCCA	22	92	1
	2727_count=91	TGTCAGATTGTCAAATACCCCAA	23	91	1
	2746_count=90	GTCAGTTTGTCAAATCCCCCA	21	90	1
	2762_count=89	TGTCAGTTTGTCAACTACCCC	21	89	1
	2966_count=81	TGTCAGCTTGTCAAATACCCCA	22	81	1
	3065_count=78	TTCAGTTTGTCAAATACCCCAA	22	78	1
	3062_count=78	GTCAGTTTGTCAAATCCCCCAA	22	78	1
	3139_count=75	TGTCAGTTTGTCAAATACCCCTA	23	75	1
	3159_count=74	GTCAGTTTTTCAAATACCCCAA	22	74	1
	3166_count=74	GTGTCAGTTTGTCAAATACCCCAT	24	74	1
	3270_count=71	TGTCAGTTTGTCAAATCCCCC	21	71	1
	3334_count=69	TGTCAGTTTGTCAAATACTCCAA	23	69	1
	3408_count=67	GTCAGTTTGTCAAATACCCCT	21	67	1
	3388_count=67	GTCAGTTTGTCAAATACCCCAATT	24	67	1
	3417_count=66	TTTCAGTTTGTCAAATACCCCAA	23	66	1
	3581_count=62	TGTCAGCTTGTCAAATACCCCAA	23	62	1
	3553_count=62	GTCAGTTTTTCAAATACCCCA	21	62	1
	3574_count=62	NGTCAGTTTGTCAAATACCCCA	22	62	1
	3605_count=61	TGTCAGTTTTTCAAATACCCCAA	23	61	1
	3650_count=60	TGTCCGTTTGTCAAATACCCC	21	60	1
	3741_count=58	TTTCAGTTTGTCAAATACCCCA	22	58	1
	3956_count=54	TGTCAGTTTGTCAAATACACCA	22	54	1
	4129_count=51	TTCAGTTTGTCAAATACCCCA	21	51	1
	4126_count=51	AGTTTGTCAAATACCCCAT	19	51	1
	4298_count=49	TGTTAGTTTGTCAAATACCCCA	22	49	1
	4738_count=43	TGTCAGTTTGTCAAATACCCA	21	43	1
	4704_count=43	TGTCAGTTTGTCAAATACACCAA	23	43	1
	4876_count=41	TGTCAGTTTATCAAATACCCCA	22	41	1
	5005_count=40	TGTCAGTTTGTCAAATACCACA	22	40	1
	5030_count=39	GTCATTTTGTCAAATACCCCAA	22	39	1
	5072_count=39	TGTCAGTTTGTCAAATACCCCAN	23	39	1
	5024_count=39	GTCATTTTGTCAAATACCCCA	21	39	1
	5233_count=37	CGTCAGTTTGTCAAATACCCCAA	23	37	1
	5497_count=35	TGTCAGTTTGTTAAATACCCCA	22	35	1
	5494_count=35	NGTCAGTTTGTCAAATACCCCAA	23	35	1
	5753_count=33	TNTCAGTTTGTCAAATACCCCA	22	33	1
	5757_count=33	GTCAGTTTGTCAAATACTCCA	21	33	1
	5862_count=32	TGTTAGTTTGTCAAATACCCCAA	23	32	1
	5899_count=32	TGTCAGTTTGTCAAATAACCCA	22	32	1
	6055_count=31	TGTCAGTTTGTTAAATACCCCAA	23	31	1
	6119_count=30	TGTCAGTTTGTCAAATACCCCAAC	24	30	1
	6174_count=30	TGTCAGTTTATCAAATACCCCAA	23	30	1
	6258_count=29	TGTCAGTTTGTCAAATACCTC	21	29	1
	6718_count=27	TGTCAGTTGTCAAATACCCCA	21	27	1
	6711_count=27	TGTCAGTTTGTCAAATACCCAA	22	27	1
	6709_count=27	AGTCAGTTTGTCAAATACCCCA	22	27	1
	7071_count=25	CGTCAGTTTGTCAAATACCCCA	22	25	1
	6977_count=25	ATGTCAGTTTGTCAAATACCCC	22	25	1
	7216_count=24	TGTCAGTTNGTCAAATACCCCA	22	24	1
	7258_count=24	GTCAGTTTGTCAAATACCTCA	21	24	1
	7303_count=24	ATGTCAGTTTGTCAAATACCCCA	23	24	1
	7770_count=22	TGTCAGTTTGTCAAATACA	19	22	1
	7762_count=22	TGTNAGTTTGTCAAATACCCCA	22	22	1
	7619_count=22	TGTCAGTTTGTCAAATATCCC	21	22	1
	7785_count=22	GTCAGTTTGTCAAATACTCCAA	22	22	1
	7675_count=22	TGTCAGTTTGTCAAATAACCCAA	23	22	1
	8037_count=21	GTCAGTTTGTCAAATACCTCAA	22	21	1
	7975_count=21	TGTCANTTTGTCAAATACCCCA	22	21	1
	7977_count=21	TGTCAGTTTGTCAAATACNCCA	22	21	1
	8104_count=20	TGTCAGTTTGTCANATACCCCA	22	20	1
	8204_count=20	AGTCAGTTTGTCAAATACCCCAA	23	20	1
	8064_count=20	TGTCANTTTGTCAAATACCCCAA	23	20	1
	8191_count=20	CTGTCAGTTTGTCAAATACCCCA	23	20	1
	8351_count=20	TGTCAGTTTGTCAAACACCCCA	22	20	1
	8359_count=20	TGTCAGTTTGTCATATACCCCA	22	20	1
	8329_count=20	TGTCAGTTTGTCGAATACCCCA	22	20	1
	8582_count=19	TGCCAGTTTGTCAAATACCCCA	22	19	1
	8405_count=19	TGTCAGTTTGTCAAATNCCCCA	22	19	1
	8491_count=19	TNTCAGTTTGTCAAATACCCCAA	23	19	1
	8623_count=19	TGTCAGTTTGTCAAATACCACAA	23	19	1
	8551_count=19	TGTCAGTTTNTCAAATACCCCA	22	19	1
	8754_count=18	TGTCAGTTTGCCAAATACCCCA	22	18	1
	8916_count=18	TGTCAGTTTGTCAAATACCCCAAAT	25	18	1
	8856_count=18	GTCAGTTTGTCAAATAACCCAA	22	18	1
	8790_count=18	TGTCAGTTTGTCNAATACCCCAA	23	18	1
	9397_count=17	TGTCAGTTTGTCAAATACCCCG	22	17	1
	9190_count=17	TGTCAGNTTGTCAAATACCCCAA	23	17	1
	9186_count=17	TGTCAGTTTGNCAAATACCCCA	22	17	1
	9298_count=17	TGTCAGTTTGTNAAATACCCCA	22	17	1
	9089_count=17	TGTCNGTTTGTCAAATACCCCA	22	17	1
	9225_count=17	GTCAGTTTGTCAAATAACCCA	21	17	1
	9235_count=17	TGNCAGTTTGTCAAATACCCCA	22	17	1
	9087_count=17	TGTCAGNTTGTCAAATACCCCA	22	17	1
	9289_count=17	TGTCAGTTTGTCAAATACCCCATGT	25	17	1
	9783_count=16	TGTCAGTTTGTCAAATACCCCNA	23	16	1
	9625_count=16	CTGTCAGTTTGTCAAATACCCCAA	24	16	1
	9854_count=16	TGTCGGTTTGTCAAATACCCCA	22	16	1
	9757_count=16	TGTCAGTTNGTCAAATACCCCAA	23	16	1
	9617_count=16	TGTCAGTTTGTCAANTACCCCA	22	16	1
	9882_count=16	TGTCAGTTTGTCCAATAC	18	16	1
	9837_count=16	TGTCAGTTTGTCAAANACCCCA	22	16	1
	9849_count=16	AGTTTGTCAAATACCCCAAT	20	16	1
	9580_count=16	TGTCAGTTTGTCAGATACCCCA	22	16	1
	9747_count=16	TGTCAGTTTGTCCAATACCC	20	16	1
	9829_count=16	TGTCAGTTTGCCAAATACCCCAA	23	16	1
	9988_count=15	TGTCAGTTTGTCAAATNCCCCAA	23	15	1
	10378_count=15	TGTCAGTTTGTCNAATACCCCA	22	15	1
	10065_count=15	TGTCAGTTTGTCAAATACCCCATG	24	15	1
	10300_count=15	TGTCAGTTTGTCAAATACCCCN	22	15	1
	10110_count=15	GTCAGTTTGTCAAATATCCCA	21	15	1
	10563_count=14	TGTCAGTTTGTCAAATACCCNA	22	14	1
	10611_count=14	TGTCAGTTTGTCAAATGCCCCA	22	14	1
	10409_count=14	TGTCAGTTCGTCAAATACCCCA	22	14	1
	10776_count=14	GTCAGTTTGTTAAATACCCCA	21	14	1
	10770_count=14	TGTCAGTTTGTCANATACCCCAA	23	14	1
	10772_count=14	ATCAGTTTGTCAAATACCCCA	21	14	1
	10703_count=14	TGTCAGTTTGTNAAATACCCCAA	23	14	1
	10707_count=14	TGTCAGTTTGTCACATAC	18	14	1
	11531_count=13	GTCAGTTTGTCAAATATCCCAA	22	13	1
	10989_count=13	TGTNAGTTTGTCAAATACCCCAA	23	13	1
	11037_count=13	TGTCAGTTTGTCAAATACCCCGA	23	13	1
	11885_count=12	TGTCAGTTTGTCTAATACCCCAA	23	12	1
	11796_count=12	TGTCAGTNTGTCAAATACCCCAA	23	12	1
	12139_count=12	TGTCAGTTTCTCAAATACCCCA	22	12	1
	11677_count=12	TGTCATTTTGTCAAATACCCC	21	12	1
	12099_count=12	TGTCAGTTTGTCAAATACNCCAA	23	12	1
	11714_count=12	TGTCAGTTCGTCAAATACCCCAA	23	12	1
	12209_count=12	TGCCAGTTTGTCAAATACCCCAA	23	12	1
	12060_count=12	TGTCAGTTTGTCAAATACCNCA	22	12	1
	12159_count=12	GTCAGTTTGTCCAATACCCC	20	12	1
	12248_count=12	TGTCAGTTTGTCAAATACCCAAA	23	12	1
	11651_count=12	TGTCAGTTTGTCAAATANCCCA	22	12	1
	12282_count=12	TGTCAGTTTGTCAAATACTCC	21	12	1
	12220_count=12	TGTCAGTTTGTCATATACCCCAA	23	12	1
	12418_count=11	TATCAGTTTGTCAAATACCCCAA	23	11	1
	12617_count=11	ATCAGTTTGTCAAATACCCCAA	22	11	1
	12688_count=11	TGTCAGTTTGTCAAGTACCCCA	22	11	1
	12426_count=11	GTCAGTTTGTCAAATACCACA	21	11	1
	13133_count=11	GTCAGTTTGTCACATACCCC	20	11	1
	12576_count=11	TGTCAGTTTGTCAAANACCCCAA	23	11	1
	12869_count=11	TGTCAGTCTGTCAAATACCCCA	22	11	1
	12798_count=11	GTCAGTTTGTCAAATACCACAA	22	11	1
	13035_count=11	TGTCAGTTTGTCAAACACCCCAA	23	11	1
	12898_count=11	TGNCAGTTTGTCAAATACCCCAA	23	11	1
	13345_count=10	TGTCAGTTGTCAAATACCCCAA	22	10	1
	13862_count=10	TGTCAGTTTNTCAAATACCCCAA	23	10	1
	13347_count=10	TGTCAGTTTGTCAAATACCCNAA	23	10	1
	13756_count=10	GTCAGTTTGACAAATACCCCAA	22	10	1
	13522_count=10	TGTCAGTTTGTCAACTAC	18	10	1
	13551_count=10	TGTCAGTTTGTAAAATACCCCA	22	10	1
	13420_count=10	GTCAGTTTGTCAACTACCCC	20	10	1
	14061_count=10	TGTCAGTTTGTCAAATACCNCAA	23	10	1
	13850_count=10	TGTCNGTTTGTCAAATACCCCAA	23	10	1
	13208_count=10	GTCAGTTTGTCAAATACCCCAG	22	10	1
	13950_count=10	TGTCAGTTTGTCAGATACCCCAA	23	10	1
	13250_count=10	TGTCGGTTTGTCAAATACCCCAA	23	10	1
	13263_count=10	TGTCAGTTTGNCAAATACCCCAA	23	10	1
	14284_count=9	GTGTCAGTTTGTCAAATACCCCT	23	9	1
	15210_count=9	TGTCAATTTGTCAAATACCCCA	22	9	1
	14313_count=9	TGTGAGTTTGTCAAATACCCCA	22	9	1
	14419_count=9	TGTCAGTTTGTCAANTACCCCAA	23	9	1
	14237_count=9	TGTCAGTTTGTCAAATACCGCAA	23	9	1
	15389_count=9	GTCAGTTTGTCAAATCCCCC	20	9	1
	14705_count=9	TGTCCGTTTGTCAAATACCC	20	9	1
	14816_count=9	AATGTCAGTTTGTCAAATACCCCA	24	9	1
	15050_count=9	TGTCAGTNTGTCAAATACCCCA	22	9	1
	14256_count=9	GTTTGTCAAATACCCCAT	18	9	1
	16716_count=8	TGTCAGTTTGTCAAATACCA	20	8	1
	16380_count=8	TGTCAGTTTGTCAATACCCCA	21	8	1
	15701_count=8	TGTCAGTTTGTCGAATACCCCAA	23	8	1
	16855_count=8	GTCAGCTTGTCAAATACCCCA	21	8	1
	16267_count=8	TGTCACTTTGTCAAATACCCCA	22	8	1
	15515_count=8	TGTCAGTTTGTCAAATANCCCAA	23	8	1
	16061_count=8	TGTCAGTTTCTCAAATACCCCAA	23	8	1
	18536_count=7	GTCAGTTTGTCCAATAC	17	7	1
	18067_count=7	GTCAGTTTGTCAAATACCCA	20	7	1
	18141_count=7	GTTAGTTTGTCAAATACCCCA	21	7	1
	17873_count=7	TGTCAGTTTGTCAATACCCCAA	22	7	1
	17756_count=7	GTGTCAGTTTGTCCAATACCCCA	23	7	1
	18045_count=7	NGTCAGTTTGTCAAATACCCC	21	7	1
	17312_count=7	TCAGTTTGTCAAATACCCCAT	21	7	1
	17643_count=7	GTCAGTTTNTCAAATACCCCAA	22	7	1
	17576_count=7	TGTCAGATTGTCAAATACCCC	21	7	1
	17110_count=7	TGTCCGTTTGTCAAATAC	18	7	1
	18601_count=7	TGTCAGTTTGTCAAATACGCCA	22	7	1
	16897_count=7	GCCAGTTTGTCAAATACCCCA	21	7	1
	18527_count=7	TGTCAGTTTGTCAAATCCCC	20	7	1
	17399_count=7	GTGTCAGTTTGTCAAATACCCCC	23	7	1
	17660_count=7	GTCAGTTTGTTAAATACCCCAA	22	7	1
	17091_count=7	TGTCAGTTTGTCTAATACCCCA	22	7	1
	18415_count=7	GTCAGTTTGTCAAATACCCAAA	22	7	1
	18616_count=7	TGACAGTTTGTCAAATACCCCA	22	7	1
	18226_count=7	TGTCAGTTTGTCACATA	17	7	1
	21185_count=6	TGTCAGCTTGTCAAATACCCC	21	6	1
	19383_count=6	TGTCAGTTTGTCACATACC	19	6	1
	20055_count=6	TTGTCAGTTTGTCAAATACCCCA	23	6	1
	20842_count=6	GTCAGTTTGTCAAATACCCCAN	22	6	1
	20926_count=6	TGTCAGTTTGTAAAATACCCCAA	23	6	1
	20890_count=6	GTCAGTTTGTCAAANACCCCAA	22	6	1
	20411_count=6	NTCAGTTTGTCAAATACCCCA	21	6	1
	21252_count=6	GGTCAGTTTGTCAAATACCCCA	22	6	1
	20122_count=6	TGTCTGTTTGTCAAATACCCCAA	23	6	1
	20521_count=6	TATCAGTTTGTCAAATACCCCA	22	6	1
	20797_count=6	TGTGAGTTTGTCAAATACCCCAA	23	6	1
	19601_count=6	GTCAGTTTGTCAAATACACCA	21	6	1
	20197_count=6	GTCAGTTTGTCAAATACCCAA	21	6	1
	20102_count=6	TGTCAGTCTGTCAAATACCCCAA	23	6	1
	21145_count=6	TGTCAGTATGTCAAATACCCCA	22	6	1
	19301_count=6	TGTCAGTTTGTCAAGTACCCCAA	23	6	1
	18994_count=6	GTCAGTTGTCAAATACCCCAA	21	6	1
	19702_count=6	TGTCAGTTTGTCAAATACCGCA	22	6	1
	19235_count=6	TGTAAGTTTGTCAAATACCCCA	22	6	1
	19213_count=6	GTCAGATTGTCAAATACCCCA	21	6	1
	22398_count=5	TGTCAGTTTGTCAAATACCCCAAN	24	5	1
	21552_count=5	GTCCGTTTGTCAAATACCCC	20	5	1
	24680_count=5	GTCAGTTTGCCAAATACCCCA	21	5	1
	24802_count=5	TGTCAGTTTGTCCAATACC	19	5	1
	22846_count=5	TGTAAGTTTGTCAAATACCCCAA	23	5	1
	23272_count=5	GTCAGTTTCTCAAATACCCCA	21	5	1
	23093_count=5	GTCAGTCTGTCAAATACCCCA	21	5	1
	22909_count=5	GTCAGTTTGTCAAATACA	18	5	1
	21992_count=5	GTCAGNTTGTCAAATACCCCAA	22	5	1
	24267_count=5	TGTCCGTTTGTCAAATACC	19	5	1
	24082_count=5	GTCAGTTTGTCAAATACCCCTA	22	5	1
	22346_count=5	GTCAGTTTGTCAAATACCA	19	5	1
	22689_count=5	GTCAGTTTGTCAAATACCCCAAAT	24	5	1
	21333_count=5	GTCAGTTTGTCAAATACCCNAA	22	5	1
	24025_count=5	TCTCAGTTTGTCAAATACCCCA	22	5	1
	23769_count=5	TGTCAGTTTGACAAATACCCCAA	23	5	1
	23137_count=5	ATGTCAGTTTGTCAAATACCCCAA	24	5	1
	21997_count=5	TGTCAGTTTGTCAAATAGCCCAA	23	5	1
	23562_count=5	TGTCAGTTTGACAAATACCCCA	22	5	1
	24583_count=5	TGTCAGTTTTTCAAATACCCC	21	5	1
	23336_count=5	GTNAGTTTGTCAAATACCCCAA	22	5	1
	27949_count=4	TGTCAATTTGTCAAATACCCCAA	23	4	1
	25563_count=4	GTCAGNTTGTCAAATACCCCA	21	4	1
	28925_count=4	GTCAGTCTGTCAAATACCCCAA	22	4	1
	28358_count=4	GTGTCAGTTTGTCAACTACCCCA	23	4	1
	26795_count=4	TGTCAGTTTGTTAAATACCCC	21	4	1
	28717_count=4	TGTCAGTTTGTCAAATTCCCCA	22	4	1
	27616_count=4	GTCAGTTTGTCAAATACCCCNA	22	4	1
	29539_count=4	GTCAATTTGTCAAATACCCCAA	22	4	1
	27428_count=4	AGTCAGTTTGTCAAATACCCC	21	4	1
	26581_count=4	GTCAGTTTGTCAAATACCCCAAC	23	4	1
	28080_count=4	TGTCAGTTTGTCAAATGCCCCAA	23	4	1
	27664_count=4	GTCAGTTTGTCAAATACCCCGA	22	4	1
	27567_count=4	GTCAGTTTGTNAAATACCCCA	21	4	1
	30265_count=4	TTTCAGTTTGTCAAATACCCC	21	4	1
	25692_count=4	GTCAGTTTGTCAAATACTCC	20	4	1
	27295_count=4	TCTCAGTTTGTCAAATACCCCAA	23	4	1
	27472_count=4	GNCAGTTTGTCAAATACCCCA	21	4	1
	26741_count=4	TGTCAGTTTGTCAAATATCC	20	4	1
	29757_count=4	GTTAGTTTGTCAAATACCCCAA	22	4	1
	27678_count=4	CAGTTTGTCAAATACCCCAT	20	4	1
	27003_count=4	GTCAGTTTGTCAANTACCCCAA	22	4	1
	28245_count=4	GTCAGTTTGTCTAATACCCCA	21	4	1
	27124_count=4	AATGTCAGTTTGTCAAATACCCC	23	4	1
	29418_count=4	GTCAGTTTGACAAATACCCCA	21	4	1
	30276_count=4	GTCAGCTTGTCAAATACCCCAA	22	4	1
	28283_count=4	GNCAGTTTGTCAAATACCCCAA	22	4	1
	27575_count=4	TGTCCGTTTGTCAAATA	17	4	1
	29223_count=4	TGTCAGTTTGTCAAAGACCCCAA	23	4	1
	25699_count=4	TGTCAGTTTGTCAAATAGCCCA	22	4	1
	27964_count=4	GTCAGTTTGTNAAATACCCCAA	22	4	1
	29721_count=4	TGTCAGTTTGTCAAATCC	18	4	1
	26108_count=4	CGTCAGTTTGTCAAATACCCC	21	4	1
	28585_count=4	GTCCGTTTGTCAAATACCC	19	4	1
	29759_count=4	GTCAGTTTGTCAAATACACCAA	22	4	1
	29098_count=4	GTCAGTTTGTCAAATACNCCAA	22	4	1
	29722_count=4	GTGTCAGTTTGTCACATACCCCA	23	4	1
	35822_count=3	GTCAGTTTGTCAGATACCCCAA	22	3	1
	37037_count=3	TGTCAGTTTGTCAAATACGCCAA	23	3	1
	37657_count=3	GTGTCAGTTTGTCAAATACCCCAC	24	3	1
	38160_count=3	TGTCAGTTTGTCAATTACCCCAA	23	3	1
	35179_count=3	TGTCAGTTAGTCAAATACCCCAA	23	3	1
	38880_count=3	GTCAGTTTGTCGAATACCCCAA	22	3	1
	37865_count=3	GTCNGTTTGTCAAATACCCCAA	22	3	1
	38313_count=3	GTCAGTTTGTCACATAC	17	3	1
	39302_count=3	GTGTCAGTTTGTCAAATACCCCAAT	25	3	1
	38641_count=3	GTCAGTTTGTCAAATGCCCCAA	22	3	1
	34425_count=3	AGTTTGTCAAATACCCCAC	19	3	1
	36927_count=3	TGTCAGTTAGTCAAATACCCCA	22	3	1
	33554_count=3	TGTTAGTTTGTCAAATACCCC	21	3	1
	39139_count=3	TGTCAGTTTGTCAAATACCCGA	22	3	1
	35141_count=3	GTCAGTTTGTCAAATACCNCAA	22	3	1
	33645_count=3	GTCAGTTTGTCGAATACCCCA	21	3	1
	39768_count=3	TGTCAGTTTGTCAAATACCCGAA	23	3	1
	32929_count=3	AGTTTTTCAAATACCCCAA	19	3	1
	39454_count=3	GTCAGTTCGTCAAATACCCCA	21	3	1
	35996_count=3	TGTCAGGTTGTCAAATACCCCA	22	3	1
	35598_count=3	TGTCAGTTTGTCAAAAACCCCA	22	3	1
	34127_count=3	GTCAGTTTGTCAAATANCCCAA	22	3	1
	35572_count=3	GTCAGTTTGTCAAATNCCCCAA	22	3	1
	33280_count=3	GTCAGTTTGTGAAATACCCCA	21	3	1
	35422_count=3	GTGTCCGTTTGTCAAATACCCCA	23	3	1
	35759_count=3	GTCAGTTTGCCAAATACCCCAA	22	3	1
	31668_count=3	TGTCAGCTTGTCAAATACC	19	3	1
	37223_count=3	GTCAGTTNGTCAAATACCCCAA	22	3	1
	38878_count=3	GTCAGTTTGTCAAGTACCCCA	21	3	1
	35895_count=3	GTCAGTTTATCAAATACCCCAA	22	3	1
	31505_count=3	TGTCATTTTGTCAAATACCC	20	3	1
	31204_count=3	GTCAGTTTGTCNAATACCCCA	21	3	1
	33095_count=3	TGTCAGTTTGTCAAATAACCC	21	3	1
	39380_count=3	GGTCAGTTTGTCAAATACCCCAA	23	3	1
	34899_count=3	TGTCAGTTTGTCAAATACACC	21	3	1
	30741_count=3	GCCAGTTTGTCAAATACCCCAA	22	3	1
	31467_count=3	TGACAGTTTGTCAAATACCCCAA	23	3	1
	38178_count=3	TGTCAGTTTGTCAAATACCCCCAG	24	3	1
	30523_count=3	TGTCAATTTGTCAAATACCCC	21	3	1
	35402_count=3	GTCAGTTTGTCANATACCCCAA	22	3	1
	37066_count=3	TGTCAGTTTGTCANATACCCC	21	3	1
	33886_count=3	TGTCAGTTTGTCAAAAACCCCAA	23	3	1
	32449_count=3	TTGTCAGTTTGTCAAATACCCCAA	24	3	1
	30884_count=3	GTCAGTTTGTCAAATAGCCCA	21	3	1
	38277_count=3	TGTCAGTATGTCAAATACCCCAA	23	3	1
	36217_count=3	TGTCAGTNTGTCAAATACCCC	21	3	1
15	gga-miR-460b-3p	CACAGCGCATGCAATGTGGACAT
	27874_count=4, gga-miR-460b-3p_L-1R-1	ACAGCGCATGCAATGTGGACA	21	4	0
16	gga-miR-1579	CGTGGCGGGAAGGGATGGGCG
	39782_count=3, gga-miR-1579_21GA	CGTGGCGGGAAGGGATGGGCA	21	3	1
17	gga-miR-146b	TGAGAACTGAATTCCATAGGCG
	88_count=9260, gga-miR-146b_R+2	TGAGAACTGAATTCCATAGGCGTT	24	9260	0
	236_count=2342	TGAGAACTGAATTCCATAGGCGT	23	2342	0
	1317_count=248	TGAGAACTGAATTCCATAGGCGTTA	25	248	0
	1619_count=185	TGAGAACTGAATTCCATAGGCG	22	185	0
	2739_count=91	GAGAACTGAATTCCATAGGCGTT	23	91	0
	9739_count=16	TGAGAACTGAATTCCATAGGC	21	16	0
	10793_count=14	GAGAACTGAATTCCATAGGCGT	22	14	0
	12860_count=11	TGAGAACTGAATTCCATAG	19	11	0
	18719_count=7	TTGAGAACTGAATTCCATAGGCGTT	25	7	0
	20052_count=6	TGAGAACTGAATTCCATAGGCGTTAA	26	6	0
	21966_count=5	TTGAGAACTGAATTCCATAGGCGT	24	5	0
	22247_count=5	AACTGAATTCCATAGGCGTT	20	5	0
	27880_count=4	TGAGAACTGAATTCCAT	17	4	0
	27271_count=4	TGAGAACTGAATTCCATAGG	20	4	0
	38487_count=3	AACTGAATTCCATAGGCGT	19	3	0
	333_count=1462	TGAGAACTGAATTCCATAGGCGTTT	25	1462	1
	1765_count=163	TGAGAACTGCATTCCATAGGCGTT	24	163	1
	1859_count=153	TGAGAACTGAATTCCATCGGCGTT	24	153	1
	1948_count=144	TGAGAACTGACTTCCATAGGCGTT	24	144	1
	2038_count=135	TGAGCACTGAATTCCATAGGCGTT	24	135	1
	2462_count=106	TGAGAACTGAATTCCCTAGGCGTT	24	106	1
	2882_count=84	TGAGAACTGAATTCCATAGTCGTT	24	84	1
	3454_count=65	TGCGAACTGAATTCCATAGGCGTT	24	65	1
	3815_count=56	TGAGAACTGCATTCCATAGGCGT	23	56	1
	4670_count=43	TGAGCACTGAATTCCATAGGCGT	23	43	1
	5613_count=34	TGAGAACTGAATTCCATAGGCGTA	24	34	1
	5698_count=33	TGAGAACTGAATTCCATCGGCGT	23	33	1
	6446_count=28	TGAGAACTGAATTCCATAGTCGT	23	28	1
	6597_count=27	TGAGAACTGACTTCCATAGGCGT	23	27	1
	6796_count=26	TGAGAACTTAATTCCATAGGCGTT	24	26	1
	6943_count=25	TGAGAACTGAATTCCATAGGCGA	23	25	1
	7149_count=24	TGAGAACTGAATTCCATAGGCTTT	24	24	1
	7156_count=24	TGAGAACTGAATTTCATAGGCGTT	24	24	1
	7427_count=23	TGAGAACTGAATTCCCTAGGCGT	23	23	1
	7455_count=23	TGATAACTGAATTCCATAGGCGTT	24	23	1
	7410_count=23	TGCGAACTGAATTCCATAGGCGT	23	23	1
	7519_count=23	TGAGAACTGAATTCCATATGCGTT	24	23	1
	8230_count=20	TGAGAACTGAATTCCATAGGCGTTAT	26	20	1
	8642_count=19	GAGAACTGAATTCCATAGGCGTTT	24	19	1
	8629_count=19	TGAGAACTGAATTCCATAGGCGCT	24	19	1
	8569_count=19	TGAGACCTGAATTCCATAGGCGTT	24	19	1
	9095_count=17	TGAGAACTGAATTCCATAGGCGAT	24	17	1
	9506_count=16	CGAGAACTGAATTCCATAGGCGTT	24	16	1
	10344_count=15	NGAGAACTGAATTCCATAGGCGTT	24	15	1
	11989_count=12	TGAGAACTGAATTCTATAGGCGTT	24	12	1
	12344_count=12	TGAGAACTGAATTCCATAGGCTT	23	12	1
	13385_count=10	TGAGAACTGAATTTCATAGGCGT	23	10	1
	14862_count=9	TGAGAACTGAATTCCATATGCGT	23	9	1
	15071_count=9	TGAGNACTGAATTCCATAGGCGTT	24	9	1
	14324_count=9	TAAGAACTGAATTCCATAGGCGTT	24	9	1
	14261_count=9	TGAGACCTGAATTCCATAGGCGT	23	9	1
	15752_count=8	TNAGAACTGAATTCCATAGGCGTT	24	8	1
	18211_count=7	TGAGAACTGAATTCCATAGGCGTAA	25	7	1
	17360_count=7	TGAGAACTGAATTCCATAGACGTT	24	7	1
	17665_count=7	TGAGAACTGACTTCCATAGGCGTTA	25	7	1
	17296_count=7	TGAGAACTAAATTCCATAGGCGTT	24	7	1
	17723_count=7	TGAGAACTGAATTCCATAGGCGTTTA	26	7	1
	19171_count=6	TGAGAACTGAATTCCATAGGCGTTG	25	6	1
	19186_count=6	GAGAACTGAATTCCATCGGCGTT	23	6	1
	19103_count=6	TGAGAAATGAATTCCATAGGCGTT	24	6	1
	21258_count=6	TGAGAANTGAATTCCATAGGCGTT	24	6	1
	19055_count=6	TGAGAACTGAATTCCATAGGCGTC	24	6	1
	19436_count=6	TGAGAACTGAATTCCATAGNCGTT	24	6	1
	20481_count=6	TGAGAACTGACTTCCATAGGCG	22	6	1
	19348_count=6	TGAGAACTGCATTCCATAGGCGTTA	25	6	1
	20860_count=6	TGAGAACTTAATTCCATAGGCGT	23	6	1
	22864_count=5	AGAGAACTGAATTCCATAGGCGTT	24	5	1
	23309_count=5	TGAGAACTGAATTCCATCGGCGTTA	25	5	1
	24002_count=5	TGAGAACTGAATTCCATAGGCAT	23	5	1
	22105_count=5	TGAGAACTGAATTCCACAGGCGTT	24	5	1
	22897_count=5	TGAGAACTGAATTCCATAGGCGTTC	25	5	1
	22275_count=5	TGAGAACTGANTTCCATAGGCGTT	24	5	1
	22257_count=5	TGAGAACTGAATTCCATAGGCATT	24	5	1
	23655_count=5	TGAGAACTGNATTCCATAGGCGTT	24	5	1
	24642_count=5	TGATAACTGAATTCCATAGGCGT	23	5	1
	24669_count=5	AGAGAACTGAATTCCATAGGCGT	23	5	1
	22529_count=5	TGAGAACTGAACTCCATAGGCGTT	24	5	1
	24475_count=5	TGAGAACTGAATTCGATAGGCGTT	24	5	1
	24094_count=5	TGAGAACTGAATTCCATAGGCGTG	24	5	1
	22417_count=5	TGAGAACTGAATTCCATTGGCGTT	24	5	1
	27537_count=4	GAGCACTGAATTCCATAGGCGTT	23	4	1
	29858_count=4	TGAGAACTGAATTCCATAGGCNTT	24	4	1
	25023_count=4	GAGAACTGACTTCCATAGGCGTT	23	4	1
	25773_count=4	TGAGAACTGAATTCCATANGCGTT	24	4	1
	26759_count=4	TGAGAACTGAATTCNATAGGCGTT	24	4	1
	29599_count=4	TTAGAACTGAATTCCATAGGCGTT	24	4	1
	27725_count=4	TGAGAACTGGATTCCATAGGCGTT	24	4	1
	30202_count=4	CTGAGAACTGAATTCCATAGGCGTT	25	4	1
	27180_count=4	TGAGAACTGAANTCCATAGGCGTT	24	4	1
	28037_count=4	TGAGAACTGAATTACATAGGCGTT	24	4	1
	29307_count=4	GAGAACTGCATTCCATAGGCGTT	23	4	1
	25413_count=4	TGAGAACTGAATTGCATAGGCGTT	24	4	1
	26529_count=4	TGAGAACTGAATTNCATAGGCGTT	24	4	1
	26445_count=4	TGAGAACTGAATTCCATAGGCGC	23	4	1
	28653_count=4	TGAGAACTGAATTCCANAGGCGTT	24	4	1
	39071_count=3	TGAGAACTGAATTCCATANGCGT	23	3	1
	36078_count=3	NGAGAACTGAATTCCATAGGCGT	23	3	1
	36533_count=3	TTAGAACTGAATTCCATAGGCGT	23	3	1
	31968_count=3	TGAGAACTGAATTCCATGGGCGTT	24	3	1
	38305_count=3	TGAGAACTGAATTCCATAGGCGNT	24	3	1
	33052_count=3	TGAGGACTGAATTCCATAGGCGTT	24	3	1
	34443_count=3	TGAGCACTGAATTCCATAGGCG	22	3	1
	40211_count=3	TGAGAACTGAATTCAATAGGCGTT	24	3	1
	38374_count=3	TGAGAACTGAATTCCATNGGCGT	23	3	1
	34569_count=3	TGAGAACTGAATTCCATAGGNGTT	24	3	1
	31697_count=3	TGAGAGCTGAATTCCATAGGCGTT	24	3	1
	39455_count=3	TGACAACTGAATTCCATAGGCGTT	24	3	1
	35171_count=3	TGAGAACTGCATTCCATAGGCG	22	3	1
	35868_count=3	TGANAACTGAATTCCATAGGCGTT	24	3	1
	38791_count=3	TGAGAACTNAATTCCATAGGCGT	23	3	1
	37977_count=3	TGAGAACCGAATTCCATAGGCGTT	24	3	1
	34645_count=3	TGAGAACTGAATTCCCTAGGCGTTA	25	3	1
	34139_count=3	TGAGAACTGAATTCCAAAGGCGTT	24	3	1
	31054_count=3	TGAGAACTGAATTCCATAGGTGTT	24	3	1
	31871_count=3	TGACAACTGAATTCCATAGGCGT	23	3	1
18	gga-miR-146b*	CCCTATGGATTCAGTTCTGC
	4435_count=47, gga-miR-146b*_L+2R+1	TGCCCTATGGATTCAGTTCTGCA	23	47	0
	11023_count=13	TGCCCTATGGATTCAGTTCTGC	22	13	0
	23657_count=5	TGCCCTATGGATTCAGTTCTGCAT	24	5	1
19	gga-miR-3530	CAATGGTGTGAGCTGGGATGG
	17683_count=7, gga-miR-3530_L+1	ACAATGGTGTGAGCTGGGATGG	22	7	0
	21292_count=6	CAATGGTGTGAGCTGGGATGGGT	23	6	1
	30507_count=3	CAATGGTGTGAGCTGGGATGGT	22	3	1
	37715_count=3	ACAATGGTGTGAGCTGGGATGGA	23	3	1
20	gga-miR-1c	TGGAATGGAAAGCAGTATGTAT
	246_count=2170, gga-miR-1c_8GT	TGGAATGTAAAGCAGTATGTAT	22	2170	1
	4252_count=50	TGGAATGTAAAGCAGTATGTA	21	50	1
	5245_count=37	TGGAATGTAAAGCAGTATGT	20	37	1
	6220_count=30	TGGAATGTAAAGCAGTATGTATT	23	30	1
	14605_count=9	TGGAATGGAAAGAAGTATGTAT	22	9	1
	23237_count=5	TGGAATGTAAAGCAGTATG	19	5	1
21	gga-miR-199*	TACAGTAGTCTGCACATTGG
	110_count=6516, gga-miR-199*_L-1R+2	ACAGTAGTCTGCACATTGGTT	21	6516	0
	116_count=6102	ACAGTAGTCTGCACATTGGTTA	22	6102	0
	245_count=2177	TACAGTAGTCTGCACATTGGTT	22	2177	0
	765_count=502	CAGTAGTCTGCACATTGGTTA	21	502	0
	891_count=415	TACAGTAGTCTGCACATTGGT	21	415	0
	921_count=398	TACAGTAGTCTGCACATTGGTTA	23	398	0
	1211_count=280	ACAGTAGTCTGCACATTGGT	20	280	0
	1367_count=236	CAGTAGTCTGCACATTGGTT	20	236	0
	5891_count=32	ACAGTAGTCTGCACATTGG	19	32	0
	8289_count=20	TACAGTAGTCTGCACATTGG	20	20	0
	11571_count=13	CAGTAGTCTGCACATTGGT	19	13	0
	27941_count=4	AGTAGTCTGCACATTGGTT	19	4	0
	34056_count=3	ACAGTAGTCTGCACAT	16	3	0
	337_count=1449	ACAGTAGTCTGCACATTGGTTAA	23	1449	1
	433_count=1079	ACAGTAGTCTGCACATTGGTTT	22	1079	1
	496_count=909	ACAGTAGTCTGCACATTGGTTAT	23	909	1
	584_count=745	TACAGTAGTCTGCACATTGGTTT	23	745	1
	1380_count=233	ACAGTAGTCTGCACCTTGGTT	21	233	1
	1707_count=169	ACAGTAGTCTGCACATTTGTT	21	169	1
	1731_count=167	ACAGTAGTCTGCACCTTGGTTA	22	167	1
	1737_count=166	ACAGTAGTCTGCCCATTGGTT	21	166	1
	1833_count=157	ACAGTAGTCTGCCCATTGGTTA	22	157	1
	1952_count=144	ACAGTAGTCTGCACATTTGTTA	22	144	1
	2525_count=102	ACATTAGTCTGCACATTGGTT	21	102	1
	3023_count=79	ACCGTAGTCTGCACATTGGTT	21	79	1
	3039_count=79	CAGTAGTCTGCACATTGGTTAA	22	79	1
	3307_count=70	TACAGTAGTCTGCACATTGGTTAT	24	70	1
	3358_count=68	ACAGTAGTCTGCACATTGGTTC	22	68	1
	3524_count=63	ACAGTCGTCTGCACATTGGTT	21	63	1
	3601_count=61	ACCGTAGTCTGCACATTGGTTA	22	61	1
	3670_count=59	ACAGTAGTCTTCACATTGGTT	21	59	1
	3713_count=58	ACAGTCGTCTGCACATTGGTTA	22	58	1
	4362_count=48	CCAGTAGTCTGCACATTGGTT	21	48	1
	4436_count=47	CAGTAGTCTGCACATTGGTTAT	22	47	1
	4636_count=44	ACAGTAGTCTGCACATTGGCTA	22	44	1
	4674_count=43	ACAGTAGTCTGCACATTGGGT	21	43	1
	4673_count=43	TACAGTAGTCTGCACCTTGGTT	22	43	1
	5174_count=38	ACAGTAGTCTGCACATTGGGTA	22	38	1
	5207_count=38	ACAGTAGTCTGCACATTGGAT	21	38	1
	5534_count=35	CAGTAGTCTGCACATTGGTTT	21	35	1
	5544_count=35	ACATTAGTCTGCACATTGGTTA	22	35	1
	5649_count=34	CCAGTAGTCTGCACATTGGTTA	22	34	1
	5644_count=34	TACAGTAGTCTGCACATTGGTTAA	24	34	1
	5802_count=32	ACAGTAGTCTGCACATTGTTT	21	32	1
	5906_count=32	TACAGTAGTCTGCACATTGGTA	22	32	1
	5876_count=32	TACAGTAGTCTGCCCATTGGTT	22	32	1
	6048_count=31	TACAGTCGTCTGCACATTGGTT	22	31	1
	6705_count=27	TACAGTAGTCTGCACATTGGTAA	23	27	1
	6774_count=26	ACAGTAGTCTGCACATTGGTTAC	23	26	1
	6878_count=26	ACAGTAGTCTGCACATTGGTA	21	26	1
	7460_count=23	ACAGTAGTCTGCACATTGGATA	22	23	1
	9297_count=17	ACAGTAGTCTGCACATTGTTTA	22	17	1
	9411_count=17	CAGTAGTCTGCACCTTGGTTA	21	17	1
	9571_count=16	ACAGTAGTCTTCACATTGGTTA	22	16	1
	9828_count=16	ACAGTAGTCTGCACATTGGTTAAA	24	16	1
	10172_count=15	TACAGTAGTCTGCACATTTGTT	22	15	1
	10035_count=15	ACAGTAGTCTGCACATTGGTAA	22	15	1
	10762_count=14	TCCAGTAGTCTGCACATTGGTT	22	14	1
	10687_count=14	ACAGTAGTCTACACATTGGTT	21	14	1
	11237_count=13	ACAGTAGTCTGCATATTGGTT	21	13	1
	11097_count=13	TACCGTAGTCTGCACATTGGTT	22	13	1
	11545_count=13	TACAGTAGTCTGCACATTGTTT	22	13	1
	12195_count=12	ACAGTAGTCTGCACCTTGGT	20	12	1
	12466_count=11	CAGTAGTCTGCCCATTGGTTA	21	11	1
	15340_count=9	TCAGTAGTCTGCACATTGGTT	21	9	1
	15212_count=9	ACAGTAGTTTGCACATTGGTTA	22	9	1
	14609_count=9	ACAGTAGTCTGCACATTGGNT	21	9	1
	16165_count=8	ACAGTAGTCTACACATTGGTTA	22	8	1
	16271_count=8	TACAGTAGTCTGCACCTTGGT	21	8	1
	16040_count=8	TACAGTAGTCTGCACCTTGGTTA	23	8	1
	15696_count=8	ACAGTAGTATGCACATTGGTTA	22	8	1
	16245_count=8	ACAGTAGTTTGCACATTGGTT	21	8	1
	15811_count=8	ACAGTAGTCTGTACATTGGTT	21	8	1
	15747_count=8	TACAGTAGTCTGCCCATTGGTTA	23	8	1
	18816_count=7	ACAGTAGTCTGTACATTGGTTA	22	7	1
	17413_count=7	CAGTAGTCTGCACCTTGGTT	20	7	1
	18104_count=7	ACAGTAGTCTGCACATTTGT	20	7	1
	18813_count=7	ACAGTACTCTGCACATTGGTT	21	7	1
	17427_count=7	ACAGTAGTCTGCCCATTGGT	20	7	1
	18201_count=7	TACAGTAGTCTTCACATTGGTT	22	7	1
	20789_count=6	NCAGTAGTCTGCACATTGGTT	21	6	1
	20626_count=6	ACAGTAGTCTGCACGTTGGTT	21	6	1
	21986_count=5	ACAGTAGTCTGCACATTGGTTATA	24	5	1
	23233_count=5	ACAGTNGTCTGCACATTGGTTA	22	5	1
	21739_count=5	ACANTAGTCTGCACATTGGTT	21	5	1
	24291_count=5	ACAGTAGTCTNCACATTGGTTA	22	5	1
	21744_count=5	TACAGTCGTCTGCACATTGGTTA	23	5	1
	24278_count=5	ACAGTAGTCTGCATATTGGTTA	22	5	1
	21796_count=5	CAGTAGTCTGCACATTGGTTAAA	23	5	1
	24569_count=5	ACAGTAGTCTGCACAATGGTTA	22	5	1
	24268_count=5	TACAGTAGTCTGCACATTGTT	21	5	1
	23723_count=5	TACAGTAGTCTGCACATTAGTT	22	5	1
	23941_count=5	ACAGTAGTATGCACATTGGTT	21	5	1
	23887_count=5	NCAGTAGTCTGCACATTGGTTA	22	5	1
	23966_count=5	ACATTAGTCTGCACATTGGT	20	5	1
	24099_count=5	ACAGTAGTCTGCACATTGGTTG	22	5	1
	25113_count=4	ACAGTAGTCTGCACACTGGTT	21	4	1
	27281_count=4	ACAGTCGTCTGCACATTGGT	20	4	1
	26986_count=4	ACAGTAGTCTCCACATTGGTT	21	4	1
	25272_count=4	NACAGTAGTCTGCACATTGGTT	22	4	1
	28481_count=4	ATAGTAGTCTGCACATTGGTT	21	4	1
	29473_count=4	ACAGTAATCTGCACATTGGTT	21	4	1
	27081_count=4	ACAGTAGTCTGCNCATTGGTTA	22	4	1
	28303_count=4	ATAGTAGTCTGCACATTGGTTA	22	4	1
	26046_count=4	CAGTCGTCTGCACATTGGTTA	21	4	1
	28777_count=4	TACAGTCGTCTGCACATTGGT	21	4	1
	30440_count=4	TACAGTAGTTTGCACATTGGTT	22	4	1
	29882_count=4	ACAGTAGTCTGCACATTGGTTN	22	4	1
	26662_count=4	ANAGTAGTCTGCACATTGGTTA	22	4	1
	27094_count=4	ACAATAGTCTGCACATTGGTTA	22	4	1
	26972_count=4	ACAGTAGTCTGNACATTGGTTA	22	4	1
	30039_count=4	ACAGTAGTCTGCACNTTGGTTA	22	4	1
	27394_count=4	CAGTAGTCTGCACATTGGTTC	21	4	1
	25951_count=4	ACAGTANTCTGCACATTGGTT	21	4	1
	27827_count=4	TACATTAGTCTGCACATTGGTT	22	4	1
	27026_count=4	ACAGTAGTCTGNACATTGGTT	21	4	1
	26638_count=4	ACAGTAGTCTGCANATTGGTT	21	4	1
	26443_count=4	ACAGTAGTCNGCACATTGGTT	21	4	1
	29781_count=4	TCCAGTAGTCTGCACATTGGTTA	23	4	1
	28651_count=4	ACAGTAGTCTGCACATNGGTT	21	4	1
	29783_count=4	ACAGTAGACTGCACATTGGTT	21	4	1
	27685_count=4	ACNGTAGTCTGCACATTGGTT	21	4	1
	28583_count=4	ACAGTAGTCTGCACATTGTT	20	4	1
	25607_count=4	TACAGTAGTCTTCACATTGGT	21	4	1
	27768_count=4	TACAGTAGTCTGCACATTGGA	21	4	1
	27667_count=4	ACAGTAGTNTGCACATTGGTT	21	4	1
	33695_count=3	ACAGCAGTCTGCACATTGGTTA	22	3	1
	36822_count=3	TAGTAGTCTGCACATTGGTTA	21	3	1
	38310_count=3	ACAGTAGTCTGCACATTGGTN	21	3	1
	37330_count=3	ACNGTAGTCTGCACATTGGTTA	22	3	1
	39132_count=3	ACAGTAGTCTGCACATTGATT	21	3	1
	36434_count=3	TCAGTAGTCTGCACATTGGTTA	22	3	1
	30965_count=3	TACAGTAGTCTGCACATTGGTTC	23	3	1
	38331_count=3	ACAGTTGTCTGCACATTGGTT	21	3	1
	36040_count=3	ACAGTAGTCTGCACATCGGTT	21	3	1
	35999_count=3	ACAGTAGTCTGCACATTCGTTA	22	3	1
	38723_count=3	ACAGTAGTCTGCACATAGGTT	21	3	1
	33045_count=3	ACAGTAGTCTGCTCATTGGTT	21	3	1
	37989_count=3	TACAGTAGTCTGCTCATTGGTT	22	3	1
	33770_count=3	AGTAGTCTGCACATTGGTTAT	21	3	1
	35758_count=3	ACAGTAGTCTGCACATTGCTTA	22	3	1
	35839_count=3	CAGTCGTCTGCACATTGGTT	20	3	1
	38398_count=3	ACAGTAGACTGCACATTGGTTA	22	3	1
	38941_count=3	TACNGTAGTCTGCACATTGGTT	22	3	1
	36701_count=3	ACAGTAGNCTGCACATTGGTTA	22	3	1
	35093_count=3	TACATTAGTCTGCACATTGGT	21	3	1
	37964_count=3	TACAGTAGTCTGCATATTGGTT	22	3	1
	35908_count=3	TATAGTAGTCTGCACATTGGTT	22	3	1
	38692_count=3	ACAGTAGTCTGCGCATTGGTT	21	3	1
	36607_count=3	ACAGTAATCTGCACATTGGTTA	22	3	1
	39310_count=3	CAGTAGTCTGCACATTGTTT	20	3	1
	36382_count=3	CAGTAGTCTGCACATTGGTA	20	3	1
	37123_count=3	ACAGTAGTCTGCACATTGNTTA	22	3	1
	38018_count=3	ACAGTAGTCTGCACATTAGTTA	22	3	1
	33556_count=3	TACAGTAGTCTNCACATTGGTT	22	3	1
	31182_count=3	ACAGTAGTCTGCACANTGGTTA	22	3	1
	37085_count=3	TACAGTAGTCTGCCCATTGGT	21	3	1
	31292_count=3	ACAGTAGTCTGCACGTTGGTTA	22	3	1
	38380_count=3	TACAGTAGTCTGCACATTGGGT	22	3	1
	38634_count=3	TACAGTAGTCTGCACATTGATT	22	3	1
	31559_count=3	ACAGTAGTCTGCACATTGAT	20	3	1
	31957_count=3	CACAGTAGTCTGCACATTGGTT	22	3	1
	36846_count=3	TACAGTAGTATGCACATTGGT	21	3	1
	31036_count=3	ACAGTAGTCTGCACATTGGTC	21	3	1
	34819_count=3	ACAGTAGTCTTCACATTGGT	20	3	1
22	gga-miR-1618	GAGCCCGGAGCCAGGCTGCTGT
	27531_count=4, gga-miR-1618_L+1	AGAGCCCGGAGCCAGGCTGCTGT	23	4	0
23	gga-miR-147	GTGTGCGGAAATGCTTCTGC
	699_count=587, gga-miR-147_R+2	GTGTGCGGAAATGCTTCTGCTA	22	587	0
	2669_count=94	GTGTGCGGAAATGCTTCTGCT	21	94	0
	10264_count=15	GTGTGCGGAAATGCTTC	17	15	0
	12438_count=11	GTGTGCGGAAATGCTT	16	11	0
	14546_count=9	GTGTGCGGAAATGCTTCTGC	20	9	0
	18485_count=7	GTGTGCGGAAATGCTTCT	18	7	0
	34657_count=3	GTGTGCGGAAATGCTTCTG	19	3	0
	1223_count=276	GTGTGCGGAAATGCTTCTGCTAT	23	276	1
	3793_count=57	GTGTGCGGAAATGCTTCTGCTT	22	57	1
	6206_count=30	GTGTGCGGAAATGCTTCTGCTAA	23	30	1
	8895_count=18	GTGTGCGGACATGCTTCTGCTA	22	18	1
	10314_count=15	GTGTGCGGCAATGCTTCTGCTA	22	15	1
	12324_count=12	TTGTGCGGAAATGCTTCTGCTA	22	12	1
	14366_count=9	GTGTGCGGAAATGCTTCTGCTC	22	9	1
	14350_count=9	GTGTGCGGAACTGCTTCTGCTA	22	9	1
	24092_count=5	GTGTGCGGAACTGCTTCTGCT	21	5	1
	22470_count=5	GTGTGCGGAAATGCTTCTGCTAAA	24	5	1
	27005_count=4	GTGTGCGGCAATGCTTCTGCT	21	4	1
	26084_count=4	GTGTTCGGAAATGCTTCTGCTA	22	4	1
	28367_count=4	GTGTGCGCAAATGCTTCTGCTA	22	4	1
	25384_count=4	GTTTGCGGAAATGCTTCTGCTA	22	4	1
	35632_count=3	GTGTGCGGACATGCTTCTGCT	21	3	1
	35269_count=3	CTGTGTGCGGAAATGCTTCTG	21	3	1
	33925_count=3	TTGTGCGGAAATGCTTCTGCT	21	3	1
24	gga-miR-1737	CAGCACTGCTGCGCTCGGTG
	978_count=367, gga-miR-1737_L-1	AGCACTGCTGCGCTCGGTG	19	367	0
	4168_count=51	CAGCACTGCTGCGCTCGGTG	20	51	0
	28442_count=4	AGCACTGCTGCTCTCGGTG	19	4	1
	34518_count=3	AGCCCTGCTGCGCTCGGTG	19	3	1
	32148_count=3	ATCACTGCTGCGCTCGGTG	19	3	1
	34534_count=3	ACCACTGCTGCGCTCGGTG	19	3	1
25	gga-miR-140	AGTGGTTTTACCCTATGGTAG
	3087_count=77, gga-miR-140_L+1	CAGTGGTTTTACCCTATGGTAG	22	77	0
	5887_count=32	CAGTGGTTTTACCCTATGGTA	21	32	0
	16196_count=8	CAGTGGTTTTACCCTATGGT	20	8	0
	16593_count=8	CAGTGGTTTTACCCTATGG	19	8	0
	17550_count=7	GGTTACGTCATGCTGTTCTA	20	7	0
	18884_count=6	CAGTGGTTTTACCCTATGGTAGG	23	6	0
	24511_count=5	GTTACGTCATGCTGTTCT	18	5	0
	3570_count=62	CAGTGGTTTTACCCTATGGTAA	22	62	1
	5837_count=32	CAGTGGTTTTACCCTATGGTAGA	23	32	1
	6282_count=29	CAGTGGTTTTACCCTATGGTAGT	23	29	1
	12554_count=11	CAGTGGTTTTACCCTATGGTAT	22	11	1
26	gga-miR-140*	CCACAGGGTAGAACCACGGAC
	22_count=51644, gga-miR-140*_L+1	ACCACAGGGTAGAACCACGGAC	22	51644	0
	26_count=37310	ACCACAGGGTAGAACCACGGA	21	37310	0
	41_count=23562	TACCACAGGGTAGAACCACGGAC	23	23562	0
	62_count=15564	TACCACAGGGTAGAACCACGGA	22	15564	0
	226_count=2558	ACCACAGGGTAGAACCACGG	20	2558	0
	235_count=2359	TACCACAGGGTAGAACCACGG	21	2359	0
	982_count=365	CCACAGGGTAGAACCACGGAC	21	365	0
	1363_count=237	CCACAGGGTAGAACCACGGA	20	237	0
	1549_count=196	TACCACAGGGTAGAACCACG	20	196	0
	1617_count=185	TACCACAGGGTAGAACCACGGACG	24	185	0
	2489_count=105	ACCACAGGGTAGAACCACGGACG	23	105	0
	2571_count=99	TACCACAGGGTAGAACCAC	19	99	0
	3253_count=71	ACCACAGGGTAGAACCACG	19	71	0
	3829_count=56	CTACCACAGGGTAGAACCACGGAC	24	56	0
	4829_count=42	ACAGGGTAGAACCACGGAC	19	42	0
	4915_count=41	CACAGGGTAGAACCACGGAC	20	41	0
	5148_count=38	CACAGGGTAGAACCACGGA	19	38	0
	6588_count=27	ACCACAGGGTAGAACCAC	18	27	0
	9144_count=17	CTACCACAGGGTAGAACCACGGA	23	17	0
	13162_count=11	ACAGGGTAGAACCACGGA	18	11	0
	15865_count=8	CACAGGGTAGAACCACGG	18	8	0
	16142_count=8	ACCACAGGGTAGAACCACGGACGG	24	8	0
	22755_count=5	TACCACAGGGTAGAACCA	18	5	0
	26716_count=4	TACCACAGGGTAGAAC	16	4	0
	28476_count=4	CCACAGGGTAGAACCACGG	19	4	0
	40306_count=3	TACCACAGGGTAGAACC	17	3	0
	34585_count=3	AGGGTAGAACCACGGA	16	3	0
	58_count=16044	ACCACAGGGTAGAACCACGGAT	22	16044	1
	63_count=14902	ACCACAGGGTAGAACCACGGAA	22	14902	1
	106_count=6692	ACCACAGGGTAGAACCACGGACT	23	6692	1
	121_count=6033	TACCACAGGGTAGAACCACGGAA	23	6033	1
	139_count=5027	TACCACAGGGTAGAACCACGGACA	24	5027	1
	184_count=3513	TACCACAGGGTAGAACCACGGAT	23	3513	1
	187_count=3458	ACCACAGGGTAGAACCACGGACA	23	3458	1
	191_count=3408	TACCACAGGGTAGAACCACGGACT	24	3408	1
	396_count=1224	ACCACAGGGTAGCACCACGGAC	22	1224	1
	477_count=962	ACCACAGGGTAGAACCCCGGAC	22	962	1
	506_count=882	ACCACAGGGTCGAACCACGGAC	22	882	1
	514_count=861	ACCACAGGGTAGCACCACGGA	21	861	1
	516_count=860	ACCACAGGGTAGAACCACGTAC	22	860	1
	517_count=858	ACCACAGGGTAGAACCACGGT	21	858	1
	580_count=756	ACCACCGGGTAGAACCACGGAC	22	756	1
	592_count=727	ACCACAGTGTAGAACCACGGAC	22	727	1
	632_count=663	TACCACAGGGTAGAACCACGGT	22	663	1
	636_count=653	TACCACAGGGTAGAACCACTGAC	23	653	1
	648_count=640	ACCACAGGGTAGAACCCCGGA	21	640	1
	685_count=603	ACCACAGGGTCGAACCACGGA	21	603	1
	763_count=505	TACCACAGGGTAGCACCACGGAC	23	505	1
	782_count=486	ACCACCGGGTAGAACCACGGA	21	486	1
	787_count=481	ACCACAGGGTAGAACCACGTA	21	481	1
	789_count=479	ACCACAGTGTAGAACCACGGA	21	479	1
	798_count=471	TACCACCGGGTAGAACCACGGAC	23	471	1
	838_count=448	ACCACAGGGTAGAACCACGGC	21	448	1
	915_count=403	ACCCCAGGGTAGAACCACGGAC	22	403	1
	930_count=392	CCCACAGGGTAGAACCACGGAC	22	392	1
	1011_count=353	ACCACAGGGTAGAACCACGGCC	22	353	1
	1035_count=345	ACCACAGGGTAGAACCACGGAAG	23	345	1
	1042_count=342	ACCACAGGGTAGACCCACGGAC	22	342	1
	1083_count=324	TACCACAGGGTCGAACCACGGAC	23	324	1
	1089_count=322	ACCACAGGGTAGAACCACGGAG	22	322	1
	1154_count=300	TACCACAGGGTAGAACCACTGA	22	300	1
	1190_count=288	ACCACAGGTTAGAACCACGGAC	22	288	1
	1213_count=280	TACCACCGGGTAGAACCACGGA	22	280	1
	1230_count=272	ACCCCAGGGTAGAACCACGGA	21	272	1
	1235_count=271	TACCACAGGGTAGCACCACGGA	22	271	1
	1286_count=255	ACCACAGGGTAGACCCACGGA	21	255	1
	1299_count=253	CCCACAGGGTAGAACCACGGA	21	253	1
	1315_count=249	ACCACAGGGTATAACCACGGAC	22	249	1
	1337_count=243	ACCACAGGGTAGAACCACTGAC	22	243	1
	1371_count=235	ACCACAGGGTAGAACCATGGAC	22	235	1
	1618_count=185	TACCACAGGGTCGAACCACGGA	22	185	1
	1634_count=183	ACCACAGGGTATAACCACGGA	21	183	1
	1676_count=175	TACCACAGGGTAGAACCCCGGAC	23	175	1
	1692_count=172	TACCCCAGGGTAGAACCACGGAC	23	172	1
	1696_count=171	TCCCACAGGGTAGAACCACGGAC	23	171	1
	1720_count=167	TACCACAGGGTAGAACCACGGC	22	167	1
	1818_count=158	TACCACATGGTAGAACCACGGAC	23	158	1
	1910_count=147	TACCACAGGGTAGAACCACGGAG	23	147	1
	1930_count=145	ACCACAGGTTAGAACCACGGA	21	145	1
	2057_count=133	ACCACAGGGTAGAACCATGGA	21	133	1
	2066_count=133	TACCACAGGGTAGAACCACGGACC	24	133	1
	2174_count=124	ACCACAGGGTAGAACCACTGA	21	124	1
	2194_count=122	TCCCACAGGGTAGAACCACGGA	22	122	1
	2323_count=113	ACCACAGCGTAGAACCACGGAC	22	113	1
	2340_count=112	ACCACAGGGTAGAACCACGGACC	23	112	1
	2362_count=111	CCACAGGGTAGAACCACGGACT	22	111	1
	2387_count=109	TACCCCAGGGTAGAACCACGGA	22	109	1
	2423_count=108	TACCACAGGGTAGACCCACGGAC	23	108	1
	2415_count=108	TACCACAGGGTAGAACCACGGCC	23	108	1
	2446_count=107	ACCACAGGGTAGAACCAAGGAC	22	107	1
	2539_count=101	TACCACAGGGTAGAACCCCGGA	22	101	1
	2540_count=101	CCACAGGGTAGAACCACGGAA	21	101	1
	2599_count=98	ACCACAGGGTAGAAACACGGAC	22	98	1
	2638_count=96	TACCACATGGTAGAACCACGGA	22	96	1
	2714_count=92	ACCACAGGGTAGAACCACAGAC	22	92	1
	2730_count=91	ACCACAGGGCAGAACCACGGAC	22	91	1
	2774_count=89	TACCACAGTGTAGAACCACGGAC	23	89	1
	2760_count=89	ACCACAGCGTAGAACCACGGA	21	89	1
	2995_count=81	TACCACAGGGTAGAACCACGTAC	23	81	1
	2997_count=81	ACCACAGGGTAGAATCACGGAC	22	81	1
	3042_count=79	ACCACATGGTAGAACCACGGAC	22	79	1
	3067_count=78	TACCACAGGGTAGAACCACGGAAG	24	78	1
	3142_count=75	TACCACAGTGTAGAACCACGGA	22	75	1
	3187_count=73	TACCACAGGGTAGACCCACGGA	22	73	1
	3215_count=72	TACCACAGGGTAGAACCACTG	21	72	1
	3251_count=71	ACCACAGGGTAGAACCACGCAC	22	71	1
	3337_count=69	ACCACATGGTAGAACCACGGA	21	69	1
	3555_count=62	ACCACAGGGCAGAACCACGGA	21	62	1
	3589_count=61	ATCACAGGGTAGAACCACGGAC	22	61	1
	3717_count=58	TACCACAGGGTATAACCACGGAC	23	58	1
	3746_count=58	ACCACAGGGTAGAACCACCGAC	22	58	1
	3814_count=56	TACCACAGGGTAGAACCACGTA	22	56	1
	3873_count=55	ACCACAGGGTAGCACCACGG	20	55	1
	3978_count=54	ACCACAGGGTAGAACCAAGGA	21	54	1
	3958_count=54	CCACAGGGTAGAACCACGGAT	21	54	1
	3929_count=54	CCACAGGGTAGAACCACGGACA	22	54	1
	3996_count=53	TACCACAGGGTAGCACCACGG	21	53	1
	4075_count=52	ACCACAGGGTGGAACCACGGAC	22	52	1
	4117_count=52	ACCACAGAGTAGAACCACGGAC	22	52	1
	4186_count=51	ACCACAGGGTAGAACTACGGAC	22	51	1
	4170_count=51	ACCACAGGGTACAACCACGGAC	22	51	1
	4257_count=49	TACCACCGGGTAGAACCACGG	21	49	1
	4279_count=49	ACCACAGGGTAGAATCACGGA	21	49	1
	4426_count=47	ACCACAGAGTAGAACCACGGA	21	47	1
	4514_count=46	ACCACAGGGTAGAACCCCGG	20	46	1
	4486_count=46	ACCACAGGGTAAAACCACGGAC	22	46	1
	4495_count=46	ACCACAGGGTAGAAACACGGA	21	46	1
	4523_count=45	ACCACAGGGTCGAACCACGG	20	45	1
	4619_count=44	ACCACAGTGTAGAACCACGG	20	44	1
	4669_count=43	TACCACAGGTTAGAACCACGGAC	23	43	1
	4708_count=43	ACCACAGGGTAGAAGCACGGAC	22	43	1
	4753_count=42	ACCACCGGGTAGAACCACGG	20	42	1
	4822_count=42	ACCACAGGGTAGAACCACAGA	21	42	1
	4799_count=42	ACCATAGGGTAGAACCACGGAC	22	42	1
	4804_count=42	NCCACAGGGTAGAACCACGGAC	22	42	1
	5000_count=40	ACCACAAGGTAGAACCACGGAC	22	40	1
	5139_count=38	ATCACAGGGTAGAACCACGGA	21	38	1
	5227_count=37	ACCACACGGTAGAACCACGGAC	22	37	1
	5501_count=35	ACCACAGGGTAGAACCACGNAC	22	35	1
	5503_count=35	TACCACAGGGTAGAACCACGA	21	35	1
	5655_count=34	ACCACAGGGTAAAACCACGGA	21	34	1
	5615_count=34	ACCACAGGGTAGAACTACGGA	21	34	1
	5762_count=33	ACCACAGGGTAGAACCACGGAN	22	33	1
	5704_count=33	ACCACGGGGTAGAACCACGGAC	22	33	1
	5717_count=33	TACCACAGGGTAGAACCACAGAC	23	33	1
	5964_count=31	ACCACAGGGAAGAACCACGGA	21	31	1
	6168_count=30	CACCACAGGGTAGAACCACGGAC	23	30	1
	6127_count=30	TACCACAGGGTAGAACCACGT	21	30	1
	6221_count=30	ACCACAGGGAAGAACCACGGAC	22	30	1
	6094_count=30	TACCACAGGGTATAACCACGGA	22	30	1
	6431_count=28	ACCATAGGGTAGAACCACGGA	21	28	1
	6557_count=27	ACNACAGGGTAGAACCACGGAC	22	27	1
	6582_count=27	CACCACAGGGTAGAACCACGGA	22	27	1
	6716_count=27	ACCACAGGGTAGAACCACGAAC	22	27	1
	6702_count=27	TACCACAGGGTCGAACCACGG	21	27	1
	6908_count=26	ANCACAGGGTAGAACCACGGAC	22	26	1
	6876_count=26	AGCACAGGGTAGAACCACGGAC	22	26	1
	6804_count=26	ACCACAGGGNAGAACCACGGAC	22	26	1
	6782_count=26	TACCACAGGGTAGAATCACGGA	22	26	1
	6889_count=26	ACCACAGGGTAGAACCACGGTC	22	26	1
	6909_count=26	NACCACAGGGTAGAACCACGGAC	23	26	1
	7010_count=25	TACCACAGGGTAGAATCACGGAC	23	25	1
	6983_count=25	ANCACAGGGTAGAACCACGGA	21	25	1
	7061_count=25	ACCACAGGATAGAACCACGGAC	22	25	1
	7220_count=24	TACCACAGGGTAGAACCATGGAC	23	24	1
	7190_count=24	ACCACAGGGTAGTACCACGGAC	22	24	1
	7133_count=24	ACCACAGGGTAGNACCACGGAC	22	24	1
	7307_count=24	TCCCACAGGGTAGAACCACGG	21	24	1
	7402_count=23	ACCACAGGGTAGAACNACGGA	21	23	1
	7445_count=23	ACTACAGGGTAGAACCACGGA	21	23	1
	7420_count=23	TACCACAGGGTAGTACCACGGAC	23	23	1
	7542_count=23	CACAGGGTAGAACCACGGAA	20	23	1
	7505_count=23	ACCACAGGNTAGAACCACGGAC	22	23	1
	7393_count=23	TGCCACAGGGTAGAACCACGGAC	23	23	1
	7457_count=23	ACCACAGGGTAGAACCACNGA	21	23	1
	7541_count=23	ACCACAGGGTAGANCCACGGAC	22	23	1
	7671_count=22	TACCACAGGGTAGAACCACAGA	22	22	1
	7593_count=22	TCCACAGGGTAGAACCACGGA	21	22	1
	7683_count=22	TACCACACGGTAGAACCACGGAC	23	22	1
	7634_count=22	ACCACAGGGTNGAACCACGGA	21	22	1
	7609_count=22	TACCACAGGGTAGAAACACGGAC	23	22	1
	7559_count=22	NACCACAGGGTAGAACCACGGA	22	22	1
	7727_count=22	ACCACAAGGTAGAACCACGGA	21	22	1
	7669_count=22	ACCACAGGGTAGAACCACGNA	21	22	1
	7809_count=21	ACCACANGGTAGAACCACGGAC	22	21	1
	8025_count=21	ACCACAGGGTAGAACCACGT	20	21	1
	7879_count=21	ACCACAGGGTAGAACCACGGACAG	24	21	1
	8045_count=21	GCCACAGGGTAGAACCACGGAC	22	21	1
	7915_count=21	ACCACAGGGTAGAACCACGGACGA	24	21	1
	8041_count=21	TACCACANGGTAGAACCACGGAC	23	21	1
	7852_count=21	ACCACAGGGTAGAACCNCGGAC	22	21	1
	7931_count=21	ACCACAGGGTAGAACCACGGNC	22	21	1
	7937_count=21	TCCACAGGGTAGAACCACGGAC	22	21	1
	8079_count=20	ACCACAGGGTNGAACCACGGAC	22	20	1
	8153_count=20	TACCACAGGGTAGAACCACCGAC	23	20	1
	8152_count=20	ACCACAGGGTANAACCACGGAC	22	20	1
	8082_count=20	ACCACAGGGTAGANCCACGGA	21	20	1
	8076_count=20	ACCACAGGGTAGAACCACGGN	21	20	1
	8186_count=20	ACCACAGGGTAGAACCACGGATG	23	20	1
	8654_count=19	ACCACAGGGTAGAAGCACGGA	21	19	1
	8585_count=19	ACCACAGGGTAGAACCACGCA	21	19	1
	8617_count=19	ACCACAGGGTAGAACCACNGAC	22	19	1
	8591_count=19	ACCACAGNGTAGAACCACGGAC	22	19	1
	8463_count=19	TACCATAGGGTAGAACCACGGAC	23	19	1
	8479_count=19	ACCACAGGGTACAACCACGGA	21	19	1
	8650_count=19	ACCACAGGGTAGAACCACGAA	21	19	1
	8725_count=18	ACCACANGGTAGAACCACGGA	21	18	1
	8894_count=18	ACCACAGGGTAGAACCACCGA	21	18	1
	8806_count=18	ACCACAGGGTAGAACCNCGGA	21	18	1
	8740_count=18	TACCATAGGGTAGAACCACGGA	22	18	1
	8766_count=18	ACCACAGGGTATAACCACGG	20	18	1
	8717_count=18	ACCACACGGTAGAACCACGGA	21	18	1
	8893_count=18	ACCANAGGGTAGAACCACGGAC	22	18	1
	9238_count=17	CCCACAGGGTAGAACCACGG	20	17	1
	9442_count=17	ACCACNGGGTAGAACCACGGAC	22	17	1
	9373_count=17	ACNACAGGGTAGAACCACGGA	21	17	1
	9327_count=17	ACCACAGGTTAGAACCACGG	20	17	1
	9282_count=17	ACCNCAGGGTAGAACCACGGAC	22	17	1
	9379_count=17	ACCCCAGGGTAGAACCACGG	20	17	1
	9125_count=17	TACCACAGGGTAGAACCCCGG	21	17	1
	9328_count=17	NCCACAGGGTAGAACCACGGA	21	17	1
	9615_count=16	ACCACAGGGTAGAACAACGGA	21	16	1
	9572_count=16	ACCACAGGGNAGAACCACGGA	21	16	1
	9861_count=16	ACCACAGGGTAGAACNACGGAC	22	16	1
	9630_count=16	ACCACAGGGTAGAACCANGGAC	22	16	1
	9626_count=16	ACCNCAGGGTAGAACCACGGA	21	16	1
	9500_count=16	TACCCCAGGGTAGAACCACGG	21	16	1
	9704_count=16	ACCACAGGTAGAACCACGGAC	21	16	1
	9817_count=16	ACCACAGGGTAGAACAACGGAC	22	16	1
	9578_count=16	ACCACAGGGTAGAACCGCGGAC	22	16	1
	9844_count=16	ACTACAGGGTAGAACCACGGAC	22	16	1
	9653_count=16	TACCACAGGGTAGAACCACGCAC	23	16	1
	9732_count=16	TACCACAGGTTAGAACCACGGA	22	16	1
	9729_count=16	ACCACAGGNTAGAACCACGGA	21	16	1
	9847_count=16	TACCACAAGGTAGAACCACGGAC	23	16	1
	9688_count=16	TACCACAGGGTAGAACTACGGA	22	16	1
	10238_count=15	ACCACAGGCTAGAACCACGGA	21	15	1
	10185_count=15	ACCACAGGGTAGAACCACGA	20	15	1
	10213_count=15	ACCACAGGCTAGAACCACGGAC	22	15	1
	10036_count=15	AACCACAGGGTAGAACCACGGA	22	15	1
	10270_count=15	TACCACATGGTAGAACCACGG	21	15	1
	10312_count=15	ACCACAGGGTAGGACCACGGAC	22	15	1
	10179_count=15	CTACCACAGGGTAGAACCACGGACA	25	15	1
	10460_count=14	ACCACAGGGTAGAACCATGG	20	14	1
	10431_count=14	TACCACAGGGTAGAACCAAGGAC	23	14	1
	10943_count=14	TACCACAGGNTAGAACCACGGAC	23	14	1
	10914_count=14	TATCACAGGGTAGAACCACGGAC	23	14	1
	10834_count=14	TACCACAGGATAGAACCACGGAC	23	14	1
	10439_count=14	ACCACAGGGTAGAANCACGGAC	22	14	1
	11556_count=13	TACCACAGGGTAGAACCATGGA	22	13	1
	11104_count=13	AGCACAGGGTAGAACCACGGA	21	13	1
	11547_count=13	AACCACAGGGTAGAACCACGGAC	23	13	1
	11137_count=13	TNCCACAGGGTAGAACCACGGAC	23	13	1
	11279_count=13	ACCACAGGGTAGNACCACGGA	21	13	1
	11256_count=13	TACCACAGGCTAGAACCACGGAC	23	13	1
	11447_count=13	TACCACAGGGTAGAACTACGGAC	23	13	1
	10990_count=13	ACCACTGGGTAGAACCACGGAC	22	13	1
	11568_count=13	ACCACAGGGTAGGACCACGGA	21	13	1
	11356_count=13	TACCACAGGGTAGAACNACGGAC	23	13	1
	11582_count=13	ACCACAGGGTAGAACCTCGGAC	22	13	1
	11064_count=13	ACCACAGGGTAGAACCACGGACGT	24	13	1
	12341_count=12	ACCACNGGGTAGAACCACGGA	21	12	1
	12100_count=12	ACCACAGGGTAGAGCCACGGAC	22	12	1
	12299_count=12	TACCACAGGGTAGTACCACGGA	22	12	1
	11981_count=12	TACCACAGAGTAGAACCACGGAC	23	12	1
	12045_count=12	ACCACAGGTAGAACCACGGA	20	12	1
	12006_count=12	ACCACAGGGTAGTACCACGGA	21	12	1
	11718_count=12	ACCACAGGGTAGAACCACGGGC	22	12	1
	11967_count=12	TACCACAGGGTAGAACCACGGAN	23	12	1
	11953_count=12	ACCACAGGGTAGACCCACGG	20	12	1
	11950_count=12	AACACAGGGTAGAACCACGGAC	22	12	1
	11662_count=12	TACCNCAGGGTAGAACCACGGAC	23	12	1
	12181_count=12	TACCACNGGGTAGAACCACGGAC	23	12	1
	12911_count=11	TGCCACAGGGTAGAACCACGGA	22	11	1
	12618_count=11	TACCACAGGGTAGAACCAAGGA	22	11	1
	13000_count=11	TACCACAGNGTAGAACCACGGA	22	11	1
	12925_count=11	ACCACAGGGTAGATCCACGGAC	22	11	1
	12586_count=11	ACCAAAGGGTAGAACCACGGAC	22	11	1
	12837_count=11	ACCACAGGATAGAACCACGGA	21	11	1
	12651_count=11	TACCACAGGGTAAAACCACGGAC	23	11	1
	12521_count=11	TACCACAGGGTAGACCCACGG	21	11	1
	12784_count=11	ACCACAGGGTAGAANCACGGA	21	11	1
	13152_count=11	TACCACAGGGTAGAAACACGGA	22	11	1
	12991_count=11	ACCANAGGGTAGAACCACGGA	21	11	1
	12954_count=11	ACCACAGNGTAGAACCACGGA	21	11	1
	13873_count=10	TACCACAGGGTAGAACAACGGAC	23	10	1
	13407_count=10	TACCACAGGGTAGAACCACGGACGT	25	10	1
	13923_count=10	TACCACAGGGTAGAACCACTGACG	24	10	1
	14160_count=10	TACCACAGGGTAGAACCACGAA	22	10	1
	14192_count=10	ACCGCAGGGTAGAACCACGGA	21	10	1
	13913_count=10	TACCACAGGGTAGAACCACCGA	22	10	1
	13803_count=10	TACCACAGGGTAGAACCACNGAC	23	10	1
	13663_count=10	TANCACAGGGTAGAACCACGGAC	23	10	1
	13491_count=10	ACCGCAGGGTAGAACCACGGAC	22	10	1
	13404_count=10	ACCACAGGGTANAACCACGGA	21	10	1
	13900_count=10	TACCACAGNGTAGAACCACGGAC	23	10	1
	13256_count=10	TACCACAGGGTAGAACCACGGNC	23	10	1
	13362_count=10	TACNACAGGGTAGAACCACGGAC	23	10	1
	14220_count=9	TNCCACAGGGTAGAACCACGGA	22	9	1
	14989_count=9	TACCACAGGGCAGAACCACGGAC	23	9	1
	15277_count=9	CCACCGGGTAGAACCACGGAC	21	9	1
	14949_count=9	TACCACAGGGTAGAACAACGGA	22	9	1
	15367_count=9	ACCACAGGGTAGAGCCACGGA	21	9	1
	14836_count=9	TACCACANGGTAGAACCACGGA	22	9	1
	14946_count=9	ACCACAGGGTAGAACCACTG	20	9	1
	14542_count=9	ACCACTGGGTAGAACCACGGA	21	9	1
	15022_count=9	TACCACAGGGTGGAACCACGGAC	23	9	1
	15129_count=9	TACTACAGGGTAGAACCACGGAC	23	9	1
	14598_count=9	ACCACGGGGTAGAACCACGGA	21	9	1
	15092_count=9	TACCACAGGGTAGAACCACGGTC	23	9	1
	14923_count=9	TACCACAGGGTAGAACCNCGGAC	23	9	1
	14412_count=9	TACCANAGGGTAGAACCACGGAC	23	9	1
	14701_count=9	CCACAGGGTAGCACCACGGAC	21	9	1
	16016_count=8	TACCACAGGGTAGAACCACGNA	22	8	1
	15759_count=8	TACCACAGGGTAGAACCACAG	21	8	1
	16654_count=8	TACCACAGGGTAAAACCACGGA	22	8	1
	16294_count=8	TACCACAGGGTANAACCACGGA	22	8	1
	16549_count=8	TACCACAAGGTAGAACCACGGA	22	8	1
	16199_count=8	TACCACAGGGTAGAACCACGNAC	23	8	1
	15668_count=8	CACAGGGTAGAACCACGGACT	21	8	1
	15576_count=8	TACCACACGGTAGAACCACGGA	22	8	1
	15679_count=8	TACCACAGGGTAGAACNACGGA	22	8	1
	16438_count=8	TANCACAGGGTAGAACCACGGA	22	8	1
	16581_count=8	TACCACNGGGTAGAACCACGGA	22	8	1
	15888_count=8	ACCACAGGGTTGAACCACGGAC	22	8	1
	15818_count=8	TACCACAGGGNAGAACCACGGAC	23	8	1
	16251_count=8	ACCACAGGGTAGAACCANGGA	21	8	1
	17938_count=7	TACCACGGGGTAGAACCACGGAC	23	7	1
	18508_count=7	ACAGGGTAGAACCACGGACT	20	7	1
	18705_count=7	ACCACAGGGTAGAACCACGGACTG	24	7	1
	17562_count=7	TACCACAGCGTAGAACCACGGA	22	7	1
	18534_count=7	TACNACAGGGTAGAACCACGGA	22	7	1
	18593_count=7	ACCACAGGGTGGAACCACGGA	21	7	1
	18348_count=7	CACAGGGTAGAACCACGGAT	20	7	1
	17800_count=7	TACCACAGGGTAGAGCCACGGAC	23	7	1
	18665_count=7	TACCACAGGGTAGCACCACG	20	7	1
	17909_count=7	ACCACAGGGTAGAACCGCGGA	21	7	1
	18446_count=7	TACCACAGGGTAGAACCACGGACGA	25	7	1
	17324_count=7	TACCACAGGGTAGAANCACGGAC	23	7	1
	17500_count=7	TACCGCAGGGTAGAACCACGGAC	23	7	1
	17608_count=7	ACCACAGGGTAGAAACACGG	20	7	1
	17630_count=7	TACCACAGGGTAGAACCACGGATG	24	7	1
	17316_count=7	TACCNCAGGGTAGAACCACGGA	22	7	1
	18098_count=7	ACCACAGGGCAGAACCACGG	20	7	1
	18246_count=7	ACCACAGGGTAGAACCACCG	20	7	1
	19169_count=6	TACCACAGGGTAGANCCACGGA	22	6	1
	20515_count=6	TACCACAGGGTAGNACCACGGA	22	6	1
	21135_count=6	CCACAGGGTCGAACCACGGAC	21	6	1
	20111_count=6	ACCACAGCGTAGAACCACGG	20	6	1
	20659_count=6	ACCACAGGGTAGAACGACGGAC	22	6	1
	20368_count=6	TACCACAGGGTAGAACCACGGACAG	25	6	1
	19022_count=6	ACCACAGGGTAGAACCACGGACN	23	6	1
	19927_count=6	ACCTCAGGGTAGAACCACGGAC	22	6	1
	19683_count=6	TACCACAGTGTAGAACCACGG	21	6	1
	18854_count=6	TACCACAGGNTAGAACCACGGA	22	6	1
	20115_count=6	GCCACAGGGTAGAACCACGGA	21	6	1
	19207_count=6	ACAGGGTAGAACCACGGACA	20	6	1
	19426_count=6	TACCACAGGGTAGAACCANGGAC	23	6	1
	19917_count=6	TACCACAGGTTAGAACCACGG	21	6	1
	20227_count=6	TACCACAGGGTAGAACCACGAAC	23	6	1
	20929_count=6	TACCACAGGGTAGNACCACGGAC	23	6	1
	20251_count=6	TACCACAGGCTAGAACCACGGA	22	6	1
	20721_count=6	TACCACAGGGTANAACCACGGAC	23	6	1
	19419_count=6	CCACAGGGTAGCACCACGGA	20	6	1
	18948_count=6	TACCACAGGGTAGAACCGCGGAC	23	6	1
	20246_count=6	ACAACAGGGTAGAACCACGGAC	22	6	1
	19521_count=6	TACCACAGGTAGAACCACGGA	21	6	1
	20244_count=6	ACAGGGTAGAACCACGGAA	19	6	1
	21013_count=6	TACCACAGGGTAGAACCACGCA	22	6	1
	19657_count=6	TACCACAGAGTAGAACCACGGA	22	6	1
	21056_count=6	ACAACAGGGTAGAACCACGGA	21	6	1
	20334_count=6	TACCACAGGGTAGANCCACGGAC	23	6	1
	18943_count=6	TACCACAGGGTACAACCACGGAC	23	6	1
	19432_count=6	CCACAGGGTAGAACCACGGACC	22	6	1
	21084_count=6	TACCACAGGGTAGGACCACGGA	22	6	1
	24792_count=5	TACTACAGGGTAGAACCACGGA	22	5	1
	23072_count=5	TACCACAGGGTAGAACCACGGGC	23	5	1
	21346_count=5	NACCACAGGGTAGAACCACGG	21	5	1
	22324_count=5	TACCACAGGGTAGAACCTCGGAC	23	5	1
	23373_count=5	CACAGGGTAGAACCACGGACA	21	5	1
	22912_count=5	AACACAGGGTAGAACCACGGA	21	5	1
	22163_count=5	TACCACAGGGTNGAACCACGGA	22	5	1
	23830_count=5	ACCACAGGGTAGAATCACGG	20	5	1
	23295_count=5	TACCACTGGGTAGAACCACGGAC	23	5	1
	24271_count=5	CCACAGGGTAGACCCACGGAC	21	5	1
	23759_count=5	CCACAGGGTAGAACCACTGAC	21	5	1
	23348_count=5	TACCACAGGGTNGAACCACGGAC	23	5	1
	23121_count=5	TACCACAGGGTATAACCACGG	21	5	1
	23474_count=5	ACCACATGGTAGAACCACGG	20	5	1
	22144_count=5	TACCACAGGGTGGAACCACGGA	22	5	1
	24751_count=5	ACCACAGGGTAGAACCACGC	20	5	1
	23019_count=5	CCCCAGGGTAGAACCACGGA	20	5	1
	22172_count=5	TACCACAGGGTAGAACCNCGGA	22	5	1
	22714_count=5	TACCACAGGGTAGAACCACNGA	22	5	1
	28831_count=4	TACCANAGGGTAGAACCACGGA	22	4	1
	30154_count=4	ACCACAGGGTAGAACCTCGGA	21	4	1
	24983_count=4	CTACCACAGGGTAGAACCACGGAT	24	4	1
	26660_count=4	CCACAGGGTAGAACCCCGGA	20	4	1
	26378_count=4	ACCACAGGGTAGAACCACGGACGC	24	4	1
	29263_count=4	TACCACAGGGCAGAACCACGGA	22	4	1
	28075_count=4	TACCACAGGGTAGGACCACGGAC	23	4	1
	25125_count=4	TACCACAGGGTTGAACCACGGAC	23	4	1
	28962_count=4	TAGCACAGGGTAGAACCACGGAC	23	4	1
	26669_count=4	CCACAGGTTAGAACCACGGA	20	4	1
	25146_count=4	TACCACAGGGTAGAANCACGGA	22	4	1
	25256_count=4	TACCACAGGGTAGAACCACGGG	22	4	1
	27265_count=4	ACCACAGGGTAGAACGACGGA	21	4	1
	25736_count=4	TACCACAGGGTAGAACTACGG	21	4	1
	29822_count=4	TACCACAGGGTAGAGCCACGGA	22	4	1
	28492_count=4	CTACCACAGGGTAGAACCACGGAA	24	4	1
	27728_count=4	CCACAGGGTAGAACCCCGGAC	21	4	1
	26528_count=4	ACCACAGGGTAGAACCAAGG	20	4	1
	26427_count=4	ACCACAGGGTAGCACCACGGACG	23	4	1
	30453_count=4	ACCACAGGGTAGAACCACGGACGGT	25	4	1
	30076_count=4	TATCACAGGGTAGAACCACGGA	22	4	1
	27315_count=4	ACAGGGTAGAACCACGGAT	19	4	1
	29689_count=4	CCCCAGGGTAGAACCACGGAC	21	4	1
	26980_count=4	TACCACAGGGTAGAACCGCGGA	22	4	1
	28032_count=4	ACCACAGGGTTGAACCACGGA	21	4	1
	25328_count=4	ACCACAGGGTAGAACCACGGG	21	4	1
	30446_count=4	TACCACAGGGGAGAACCACGGAC	23	4	1
	24991_count=4	ATCACAGGGTAGAACCACGG	20	4	1
	24986_count=4	TACCACAGGTAGAACCACGGAC	22	4	1
	28418_count=4	TACCACAGGGNAGAACCACGGA	22	4	1
	27703_count=4	TACCACAGCGTAGAACCACGGAC	23	4	1
	25423_count=4	ACCACAGGGTAGAACACGGAC	21	4	1
	39570_count=3	ACCTCAGGGTAGAACCACGGA	21	3	1
	38747_count=3	CTACCACAGGGTAGAACCACGGACT	25	3	1
	37604_count=3	TAACACAGGGTAGAACCACGGA	22	3	1
	35060_count=3	CCACATGGTAGAACCACGGAC	21	3	1
	39798_count=3	TACCACAGGATAGAACCACGGA	22	3	1
	37939_count=3	ATACCACAGGGTAGAACCACGG	22	3	1
	37864_count=3	ACCACCGGGTAGAACCACGGACG	23	3	1
	40183_count=3	ACCACAAGGTAGAACCACGG	20	3	1
	32345_count=3	ACCACAGGGTAGAACCANGG	20	3	1
	34341_count=3	TACCACAGGNTAGAACCACGG	21	3	1
	30531_count=3	TACCACAGGGTAGCACCAC	19	3	1
	33062_count=3	CTACCACAGGGTAGCACCACGGAC	24	3	1
	38986_count=3	TACCACAGGGTAGAACCACA	20	3	1
	38967_count=3	TACCACAGGGTAGAAGCACGGAC	23	3	1
	32726_count=3	TACCGCAGGGTAGAACCACGGA	22	3	1
	37983_count=3	TACCACAGGGTAGAACCACGGACN	24	3	1
	33624_count=3	GCCACAGGGTAGAACCACGG	20	3	1
	39647_count=3	TACCACAAGGTAGAACCACGG	21	3	1
	38078_count=3	TACCACAGGGTAGAACGACGGA	22	3	1
	36551_count=3	CCACAGGGTAGAACCACGGAAG	22	3	1
	35880_count=3	TACCACAGGGTCGAACCACGGACG	24	3	1
	31373_count=3	TACCACAGGGTAGAACCACGGN	22	3	1
	38373_count=3	TACCACAGGGTAGAACCAAGG	21	3	1
	35398_count=3	TAGCACAGGGTAGAACCACGGA	22	3	1
	39996_count=3	TACCACAGGGTAGAATCACGG	21	3	1
	38135_count=3	AACCACAGGGTAGAACCACGG	21	3	1
	31056_count=3	TACCACGGGGTAGAACCACGGA	22	3	1
	34437_count=3	TACCAGAGGGTAGAACCACGGA	22	3	1
	31533_count=3	ACCGGGTAGAACCACGGAC	19	3	1
	34473_count=3	CACAGGGTAGAACCACGGACC	21	3	1
	31636_count=3	TACCACAGGGTAGAACCACT	20	3	1
	31234_count=3	CCACAGGTTAGAACCACGGAC	21	3	1
	38324_count=3	ACCACAGGGTAGAACCACGGAGG	23	3	1
	36053_count=3	TACCACTGGGTAGAACCACGGA	22	3	1
	30487_count=3	ACCAGAGGGTAGAACCACGGAC	22	3	1
	39867_count=3	TACCACAGGGTAGCACCACGGACG	24	3	1
	30650_count=3	TACCACAGGGTAGAAGCACGGA	22	3	1
	38850_count=3	ACCACAGGGTAGAACCACGGACGGC	25	3	1
	33217_count=3	ACCACAGGGTAGAACCCCGGACG	23	3	1
	38213_count=3	TACCACACGGTAGAACCACGG	21	3	1
27	gga-miR-1563	GCACATGATGAGGAAGCACTGAAA
	24678_count=5, gga-miR-1563_R-3	GCACATGATGAGGAAGCACTG	21	5	0
	27991_count=4	GCACATGATGAGGAAGCACTGAAA	24	4	0
	34926_count=3	GCACATGATGAGGAAGCA	18	3	0
	39894_count=3	GCACATGATGAGGAAGCACTGA	22	3	0
28	gga-miR-193b	AACTGGCCCACAAAGTCCCGCTTT
	2024_count=136, gga-miR-193b_R-2	AACTGGCCCACAAAGTCCCGCT	22	136	0
	3966_count=54	AACTGGCCCACAAAGTCCCGCTT	23	54	0
	7984_count=21	AACTGGCCCACAAAGTCCCGCTTT	24	21	0
	14979_count=9	AACTGGCCCACAAAGTCCCGC	21	9	0
	18036_count=7	AACTGGCCCACAAAGTCCCG	20	7	0
	10509_count=14	AACTGGCCCACACAGTCCCGCT	22	14	1
	11888_count=12	AACTGGCCCACAAAGTCCCGCTAT	24	12	1
	11724_count=12	AACTGGCCCACAAAGTCCCGCTA	23	12	1
	18703_count=7	AACTGGCCCACCAAGTCCCGCT	22	7	1
	28647_count=4	AACTGGCCCACAACGTCCCGCT	22	4	1
	29642_count=4	CACTGGCCCACAAAGTCCCGCT	22	4	1
	35571_count=3	AACTGGCCCACCAAGTCCCGCTT	23	3	1
	34402_count=3	AACTGGCCCACCAAGTCCCGCTTT	24	3	1
29	gga-miR-1786	ATTCTTTTCTGCTGTGTTACT
	32836_count=3, gga-miR-1786_R-1	ATTCTTTTCTGCTGTGTTAC	20	3	0
30	gga-miR-1306	TGGACGTTGGCTCTGGTGGTGAT
	6890_count=26, gga-miR-1306_L-2	GACGTTGGCTCTGGTGGTGAT	21	26	0
	8221_count=20	GACGTTGGCTCTGGTGGTGA	20	20	0
	9139_count=17	TGGACGTTGGCTCTGGTGGTGA	22	17	0
	15414_count=9	GACGTTGGCTCTGGTGGTGATG	22	9	0
	14296_count=9	TGGACGTTGGCTCTGGTGGTGAT	23	9	0
	26555_count=4	ACGTTGGCTCTGGTGGTGAT	20	4	0
	37670_count=3	ACGTTGGCTCTGGTGGTGATG	21	3	0
	4602_count=45	ACGTTGGCTCTGGTGGTGATGT	22	45	1
	7522_count=23	GACGTTGGCTCTGGTGGTGATT	22	23	1
	14907_count=9	ACGTTGGCTCTGGTGGTGATT	21	9	1
	20965_count=6	GACGTTGGCTCTGGTGGTGATA	22	6	1
	29734_count=4	TGGACGTTGGCTCTGGTGGTGT	22	4	1
	29649_count=4	GACGTTGGCTCTGGTGGTGT	20	4	1
	36656_count=3	TGGACGTTGGCTCTGGTGGTGATT	24	3	1
31	gga-miR-1769	AGTGTGAAATCTGCCTGAAAGTC
	2720_count=91, gga-miR-1769_R-1	AGTGTGAAATCTGCCTGAAAGT	22	91	0
	3318_count=70	AGTGTGAAATCTGCCTGAAAGTC	23	70	0
	18495_count=7	AGTGTGAAATCTGCCTGAAAGTCA	24	7	0
	27560_count=4	AGTGTGAAATCTGCCTGAAAG	21	4	0
	11783_count=12	AGTGTGAAATCTGCCTGAAAGTCT	24	12	1
	15989_count=8	AGTGTGAAATCTGCCTGAAAGTA	23	8	1
	24800_count=5	AGTGTGAAATCTGCCTGACAGTC	23	5	1
	23682_count=5	AGTGTGCAATCTGCCTGAAAGTC	23	5	1
	28453_count=4	AGTGTGAAATCTGCCTGCAAGT	22	4	1
	31219_count=3	AGTGTGAAATCTGCCTGAAAGTT	23	3	1
	38618_count=3	AGTGTGACATCTGCCTGAAAGTC	23	3	1
32	gga-miR-199
	4819_count=42, gga-miR-199_R-1	CCCAGTGTTCAGACTACCTGTT	22	42	0
	12302_count=12	CCCAGTGTTCAGACTACCTGTTC	23	12	0
	16683_count=8	AGGACTACGAGATTGT	16	8	0
	20986_count=6	CCCAGTGTTCAGACTACCTGT	21	6	0
	19993_count=6	CCCAGTGTTCAGACTACCTGTTT	23	6	1
	27086_count=4	CCCAGTGTTCAGACTACCTGTTA	23	4	1
	28929_count=4	CCCAGTGTTCAGCCTACCTGTT	22	4	1
33	gga-miR-181b	AACATTCATTGCTGTCGGTGGG
	176_count=3767, gga-miR-181b_R+2	AACATTCATTGCTGTCGGTGGGTT	24	3767	0
	320_count=1533	AACATTCATTGCTGTCGGTGGGT	23	1533	0
	460_count=998	AACATTCATTGCTGTCGGTGGGTTT	25	998	0
	761_count=506	AACATTCATTGCTGTCGGTGGG	22	506	0
	1346_count=241	AACATTCATTGCTGTCGGTG	20	241	0
	2814_count=87	AACATTCATTGCTGTCGGTGGGTTTT	26	87	0
	3541_count=63	ACATTCATTGCTGTCGGTGGGTT	23	63	0
	4182_count=51	AACATTCATTGCTGTCGGT	19	51	0
	5677_count=34	AACATTCATTGCTGTCGGTGG	21	34	0
	5890_count=32	ACATTCATTGCTGTCGGTGGGTTT	24	32	0
	12945_count=11	AACATTCATTGCTGTCGG	18	11	0
	14954_count=9	ACATTCATTGCTGTCGGTGGGT	22	9	0
	20210_count=6	ACATTCATTGCTGTCGGTGGGTTTT	25	6	0
	31196_count=3	ACATTCATTGCTGTCGGTG	19	3	0
	497_count=909	AACATTCATTGCTGTCGGTGGGGT	24	909	1
	852_count=438	AACATTCATTGCTGTCGGTGGGA	23	438	1
	872_count=422	AACATTCATTGCTGTCGGTTGGTT	24	422	1
	1118_count=314	AACATTCATTGCTGTCGGTGGGGTT	25	314	1
	1580_count=192	AACATTCATTGCTGTCGGTGGGG	23	192	1
	1835_count=156	AACATTCATTGCTGTCGGTGGGTA	24	156	1
	1897_count=149	AACATTCATTGCTGTCGGTTGGT	23	149	1
	2051_count=134	AACATTCATTGCTGTCGGTGGGTAT	25	134	1
	2278_count=116	AACATTCATTGCTGTCGGTGGGTTA	25	116	1
	2856_count=85	AACATTCATTGCTGTCGGTGGGAT	24	85	1
	3126_count=76	AACATTCATTGCTGTCGGTTGGTTT	25	76	1
	3174_count=74	AACATTCATTGCTGTCGGTGGGCT	24	74	1
	3266_count=71	AACCTTCATTGCTGTCGGTGGGTT	24	71	1
	3491_count=64	AACATTCATTGCTGTCGGTTGG	22	64	1
	4703_count=43	AACATTCATTGCTGTCGGTGT	21	43	1
	4779_count=42	AACATTCATTGCTGTCGGTGGA	22	42	1
	5023_count=39	AACATTCCTTGCTGTCGGTGGGTT	24	39	1
	5327_count=37	AACATTCATTGCTGTCGGTGGGTTAT	26	37	1
	5350_count=36	AACATTCATTGCTGTCGGTGTGTT	24	36	1
	5565_count=35	AACCTTCATTGCTGTCGGTGGGT	23	35	1
	5697_count=33	AACATTCATTGCTGTCGGTGGGGTTT	26	33	1
	5834_count=32	AACATTCATTGCTGTCGGTGGGC	23	32	1
	6370_count=29	AACATTCATTGCTGTCGTTGGGTT	24	29	1
	6723_count=27	AACATTCATTGCTGTCGGCGGGTT	24	27	1
	7388_count=23	AACATTCATTGCTGTCGGAGGGTT	24	23	1
	7482_count=23	ACCATTCATTGCTGTCGGTGGGTT	24	23	1
	7720_count=22	AACATTCCTTGCTGTCGGTGGGT	23	22	1
	8007_count=21	ACATTCATTGCTGTCGGTGGGGT	23	21	1
	7971_count=21	AACATTCATTGCTGTCGGTGTGT	23	21	1
	8549_count=19	AACATTCATTGCTTTCGGTGGGT	23	19	1
	8537_count=19	AACCTTCATTGCTGTCGGTGGGTTT	25	19	1
	8880_count=18	AACATTCATTGCTGTCGGTGA	21	18	1
	9219_count=17	ACCATTCATTGCTGTCGGTGGGT	23	17	1
	9187_count=17	AACATTCATTGCTGTCGGTT	20	17	1
	9592_count=16	AACATTCATTGCTTTCGGTGGGTT	24	16	1
	9896_count=16	AACATTCATTGCTGTCGGTGGGCTT	25	16	1
	10060_count=15	AACATTCATTGCTGTCTGTGGGTT	24	15	1
	10171_count=15	AACATTCATTGCTGTCGGTGGGTTC	25	15	1
	10827_count=14	AACATTCCTTGCTGTCGGTGGGTTT	25	14	1
	10840_count=14	AACATTCATTGCTGTCGGTGGGTC	24	14	1
	11026_count=13	AACATTCATTGCTGTCGTTGGGT	23	13	1
	12679_count=11	AACATTCATTGCTGTCGGTGGTTT	24	11	1
	12616_count=11	AACATTCATTGCTGTCGGAGGGT	23	11	1
	14052_count=10	AACATTCATTGCTGTCGGTGGGATT	25	10	1
	14125_count=10	AACATTCATTGCTGTCGGCGGGT	23	10	1
	14430_count=9	AACATTCATTGCTGTCGGTTG	21	9	1
	15154_count=9	AACATTCATTGCTGTCGGTGTG	22	9	1
	15293_count=9	ACCATTCATTGCTGTCGGTGGGTTT	25	9	1
	15972_count=8	AACATTCATTGCTGTCGGTA	20	8	1
	15772_count=8	AACATTCATTGCTGTCGGAGGGTTT	25	8	1
	16826_count=8	AACATTCATTGCTGTCGGTTGGTTTT	26	8	1
	15874_count=8	AACATTCATTGCTGTCGGGTGGGT	24	8	1
	16390_count=8	AACATTCATTGCTGTCAGTGGGTT	24	8	1
	16202_count=8	AACATTCATTGCTGTTGGTGGGTT	24	8	1
	15666_count=8	AACATTCATTGCTGTCGGTGGT	22	8	1
	17460_count=7	AACCTTCATTGCTGTCGGTGGG	22	7	1
	18187_count=7	AACATTCATTGCTGTCGTTGGG	22	7	1
	18764_count=7	AACATTCATTGCTGTCGGTGGTT	23	7	1
	18439_count=7	ACCATTCATTGCTGTCGGTGGG	22	7	1
	18281_count=7	AACATTCATTGCTGTCGGTGTGTTT	25	7	1
	17117_count=7	AACATTCATTGCTGTCGGTGAGTT	24	7	1
	18855_count=6	AACATTCATTGCTGTCGGTGGGTTCT	26	6	1
	20480_count=6	AACATTCATTGCTGTCGTTGGGTTT	25	6	1
	20975_count=6	AACCTTCATTGCTGTCGGTGGGTTTT	26	6	1
	20117_count=6	AACATTCATTGCTGTCGGTAGGTT	24	6	1
	20874_count=6	AACATTCATTGCTGTCGGTGAGT	23	6	1
	20939_count=6	AACATTCATTGCTGTCTGTGGGT	23	6	1
	19774_count=6	AACATTCATTGCTGTCTGTG	20	6	1
	23906_count=5	AACATTCATTGCTGTCGGTGAG	22	5	1
	23863_count=5	AACATTCATTGCTGTCAGTGGGT	23	5	1
	23461_count=5	AACATTCATTGCTGTCGGTGGGTCT	25	5	1
	24779_count=5	AACATTCATTTCTGTCGGTGGGTT	24	5	1
	24622_count=5	AACATTCATTGCTGTCGGA	19	5	1
	22267_count=5	ACATTCATTGCTGTCGGTTGGTT	23	5	1
	23752_count=5	AACATTCATTGCTGTCGGCGGGTTT	25	5	1
	26949_count=4	AACATTCATTGCTGTCGGCG	20	4	1
	28440_count=4	AACCTTCATTGCTGTCGGT	19	4	1
	24978_count=4	AACATTCATTGCTGTCGCTGGGTT	24	4	1
	27266_count=4	AACATTCCTTGCTGTCGGTGGG	22	4	1
	26884_count=4	AACATTCATTGCTGTCGGGGG	21	4	1
	26852_count=4	AACCTTCATTGCTGTCGGTG	20	4	1
	25432_count=4	AACATTTATTGCTGTCGGTGGGT	23	4	1
	26598_count=4	AACATTCAATGCTGTCGGTG	20	4	1
	29896_count=4	AATATTCATTGCTGTCGGTGGGTT	24	4	1
	30302_count=4	ACATTCATTGCTGTCGGTGGGGTT	24	4	1
	28212_count=4	AACATTCATTGCTTTCGGTGGGTTT	25	4	1
	30075_count=4	AACATTCATTGCTGTCGTGGGTTT	24	4	1
	32304_count=3	AACATTCATTGCTGTCGGCGGG	22	3	1
	40116_count=3	ACCATTCATTGCTGTCGGTG	20	3	1
	39658_count=3	AACATTCATTGCTGTCGGTGAGTTT	25	3	1
	40058_count=3	AACNTTCATTGCTGTCGGTGGGTT	24	3	1
	35208_count=3	AACATTCATTGCTGTCGGTGGGNT	24	3	1
	33251_count=3	AACATTCATTGCTGTCGATG	20	3	1
	31474_count=3	AACATTCATTGCTGTNGGTGGGTT	24	3	1
	38893_count=3	AACATTCATTGCTGTCGATGGGTTT	25	3	1
	37946_count=3	AACATTCATTGCCGTCGGTGGGTT	24	3	1
	31415_count=3	AACATTCATTGCTGTCGATGGGTT	24	3	1
	33093_count=3	AACATTCATTGCTGTCGGTGGGTG	24	3	1
	40005_count=3	AACATTCATTGCTGTCGGGG	20	3	1
	31366_count=3	AACATTCCTTGCTGTCGGTG	20	3	1
	34008_count=3	AACATTCATTGCTATCGGTGGGTT	24	3	1
	39374_count=3	AACATTCATTGCTGTCAGTGGGTTT	25	3	1
	35616_count=3	AACATTCATTGCTNTCGGTGGGT	23	3	1
	40213_count=3	AACNTTCATTGCTGTCGGTGGGTTT	25	3	1
34	gga-miR-1b	TGGAATGTTAAGAAGTATGTA
	2262_count=117, gga-miR-1b_R+1	TGGAATGTTAAGAAGTATGTAT	22	117	0
	39864_count=3	TGGAATGTTAAGAAGTATGTA	21	3	0
	457_count=1010	TGGAATGTCAAGAAGTATGTAT	22	1010	1
	4782_count=42	TGGAATGTNAAGAAGTATGTAT	22	42	1
	5851_count=32	TGGAATGTAAGAAGTATGTAT	21	32	1
	6022_count=31	TGGAATGTCAAGAAGTATGT	20	31	1
	6561_count=27	TGGAATGTCAAGAAGTATGTA	21	27	1
	6855_count=26	TGGAATGTGAAGAAGTATGTAT	22	26	1
	40201_count=3	TGGAATGTTACGAAGTATGTAT	22	3	1
	36188_count=3	TGGCATGTTAAGAAGTATGTAT	22	3	1
35	gga-miR-133c	TTGGTCCCCTTCAACCAGCTGC
	23809_count=5, gga-miR-133c_R-1	TTGGTCCCCTTCAACCAGCTG	21	5	0
	27903_count=4	TTTGGTCCCCTTCAACCAGCTG	22	4	0
	36926_count=3	TTTGGTCCCCTTCAACCAGCTGA	23	3	1
36	gga-miR-30e	TGTAAACATCCTTGACTGG
	95_count=8759, gga-miR-30e_R+5	TGTAAACATCCTTGACTGGAAGCT	24	8759	0
	606_count=707	TGTAAACATCCTTGACTGGAAGC	23	707	0
	1616_count=185	TGTAAACATCCTTGACTGGAAG	22	185	0
	2204_count=121	TGTAAACATCCTTGACTGGAA	21	121	0
	2316_count=113	TGTAAACATCCTTGACTGG	19	113	0
	2611_count=97	TGTAAACATCCTTGACTGGA	20	97	0
	3513_count=63	GTAAACATCCTTGACTGGAAGCT	23	63	0
	12934_count=11	TGTAAACATCCTTGACTG	18	11	0
	19534_count=6	TGTAAACATCCTTGAC	16	6	0
	23614_count=5	GTAAACATCCTTGACTGGAAGC	22	5	0
	30204_count=4	TAAACATCCTTGACTGGAAGCT	22	4	0
	25970_count=4	TGTAAACATCCTTGACTGGAAGCTG	25	4	0
	37228_count=3	CTGTAAACATCCTTGACTGGAAGCT	25	3	0
	35174_count=3	ACATCCTTGACTGGAAGCT	19	3	0
	38722_count=3	TGTAAACATCCTTGACTGGAAGCTGT	26	3	0
	279_count=1824	TGTAAACATCCTTGACTGGAAGCTT	25	1824	1
	1055_count=334	TGTAAACATCCTTGACTGGAAGCTTT	26	334	1
	1329_count=245	TGTAAACATCCTTGACTGGAAGA	23	245	1
	1706_count=169	TGTACACATCCTTGACTGGAAGCT	24	169	1
	1856_count=154	TGTAAACATCCTTGACTGGAAGCA	24	154	1
	1870_count=152	TGTAAACATCCTTGACTGGCAGCT	24	152	1
	1992_count=140	TGTAAACATCCTTGACTTGAAGCT	24	140	1
	2495_count=104	TGTAAACATCCTTGACTGGACGCT	24	104	1
	2711_count=92	TGTAAACCTCCTTGACTGGAAGCT	24	92	1
	2819_count=87	TGTAAACATCCTTGACTGGAAGCTA	25	87	1
	3333_count=69	TGTAACCATCCTTGACTGGAAGCT	24	69	1
	3576_count=62	TGTAAACATCCTTGCCTGGAAGCT	24	62	1
	3739_count=58	TGTAAACATCCTTGACTGGAATCT	24	58	1
	4047_count=53	TGTAAACATCCCTGACTGGAAGCT	24	53	1
	4222_count=50	TGTAAACATCCTTGACTGGAAGCTAT	26	50	1
	4272_count=49	TGTAAACATCCTTTACTGGAAGCT	24	49	1
	4635_count=44	TGTCAACATCCTTGACTGGAAGCT	24	44	1
	4824_count=42	TGTAAACATCTTTGACTGGAAGCT	24	42	1
	5007_count=40	TGTAAACATCCTTGACTGGAAA	22	40	1
	8327_count=20	TGTAAACATCCTTGACTGGAAGTT	24	20	1
	8075_count=20	TGTAAACATCCTTGACTGTAAGCT	24	20	1
	8467_count=19	TGTAAACATCCTTGACTGGAAGCC	24	19	1
	8924_count=18	TGTAAACATTCTTGACTGGAAGCT	24	18	1
	9788_count=16	TGTAAACATCCTTGACTGGAAGGT	24	16	1
	9772_count=16	TGTACACATCCTTGACTGGAAGC	23	16	1
	10163_count=15	TGTAAACATCCTTGACTGGAAGCTC	25	15	1
	10696_count=14	TTTAAACATCCTTGACTGGAAGCT	24	14	1
	11954_count=12	TGTAACCATCCTTGACTGGAAGC	23	12	1
	12824_count=11	CGTAAACATCCTTGACTGGAAGCT	24	11	1
	12816_count=11	GTAAACATCCTTGACTGGAAGCTT	24	11	1
	12957_count=11	TGTAAACATCTTGACTGGAAGCT	23	11	1
	12838_count=11	TGTAAACATCCTTGACTGGCAGC	23	11	1
	14189_count=10	TGTAAACATCCCTGACTGGAAGC	23	10	1
	13924_count=10	TGTAAACATCTTTGACTGGAAGC	23	10	1
	13307_count=10	TGTAAACATCCTTGACTGGAAGAT	24	10	1
	14225_count=9	NGTAAACATCCTTGACTGGAAGCT	24	9	1
	15303_count=9	TGTAAACATCCTTNACTGGAAGCT	24	9	1
	14875_count=9	TGTAAACATCCTTGACTAGAAGCT	24	9	1
	14338_count=9	TGTAAACCTCCTTGACTGGAAGC	23	9	1
	14843_count=9	TGTAAACATCCTTGACTGGAAGT	23	9	1
	16488_count=8	TGTAAACATCCTTGACCGGAAGCT	24	8	1
	16178_count=8	TGTAAACATCCTTAACTGGAAGCT	24	8	1
	16332_count=8	TGTAAATATCCTTGACTGGAAGCT	24	8	1
	16827_count=8	TGTAAACATCCTTGACTGGAAT	22	8	1
	16866_count=8	TGTAAACATCCTTGATTGGAAGCT	24	8	1
	18745_count=7	TGTAAACANCCTTGACTGGAAGCT	24	7	1
	18911_count=6	TGTAAACATCCTTGACTCGAAGCT	24	6	1
	20081_count=6	TGTAAACATCNTTGACTGGAAGCT	24	6	1
	20361_count=6	TGTAAACATCCTTGACTGNAAGCT	24	6	1
	20930_count=6	TGTAAACATCCTTGACTGAAGCT	23	6	1
	20463_count=6	TGTAAACATCCTTGACTGGAAGCG	24	6	1
	20037_count=6	TNTAAACATCCTTGACTGGAAGCT	24	6	1
	19170_count=6	TGTAAACATCCTTGACTTGAAGC	23	6	1
[truncated: 3,011 more rows]
