# Supplementary material for: A Systematic Analysis of miRNA Transcriptome in Marek’s Disease Virus-Induced Lymphoma Reveals Novel and Differentially Expressed miRNAs
Source: PLoS One. 2012 Nov 30;7(11):e51003. doi: 10.1371/journal.pone.0051003 (PMC3511444; doi:10.1371/journal.pone.0051003)
Supplement: Table S3 — Novel chicken and MDV miRNA candidates from subgroup1, 2, and 3 in four samples. (XLS) [file pone.0051003.s004.xls]

## Sheet: Novel subgroup1
Table S3. Novel 3p- and 5p-derived chicken and MDV miRNA candidates
Novel chicken miRNA candidates						MDV-infected		Non-infected
Index	miR_name	miR_name	miRNA candidates mapped to other vertebrate known mature miRNAs	miR_seq	miR_length	Tumorous spleen	Lymphoma (tumor from liver)	Spleen	Lymphocytes (peripheral blood)	miR_start	miR_end	mir_start	mir_end	mirSeq	Previous report	chr_seqID	strand	mirLen	SS	dG	CG%
1	gga-miR-148a-5p	gga-miR-148a-5p		AAAGTTCTGTGACACTCAGACT	22				4a	32053584	32053605	32053543	32053610	gaagcaaagttctgtgacactcagactctggttacgatagcagTCAGTGCACTACAGAACTTTGTctc	Glazov et al, 2008	chr2	-	22	((..((((((((((((.((((..(((((((.......))).))))))))...))))))))))))..))	-25.6	45.6
2	gga-miR-1416-5p	gga-miR-1416-5p		AAATGAGGCTGATACTTTT	19				5	34596479	34596494	34596479	34596567	TGAGGCTGATACTTTTtccttaactcatgccgctgtgcctttatattttatttcacaattgtatgagttgagtacagagtatcagtcca		chrZ	+	19	.(.((((((((((((...((((((((((((...((((....((.....))...))))...))))))))))))...))))))))))))).	-34.2	37.1
3	gga-mir-21-3p	gga-mir-21-3p-B	tgu-miR-21*	AACAACAGTCGGTAGGCTGTCT	22	327	138		206	7322128	7322149	7322072	7322168	tgtaccatcctgtcggaTAGCTTATCAGACTGATGTTGACtgttggatctcatggcaacaacagtcggtaggctgtctgacattttggtatctctca		chr19	+	22	.((((((...((((((((((((((((.(((((.(((((.(..(........)..)))))).)))))))))))))))))))))...))))))......	-45.8	45.4
		gga-mir-21-3p-A	tgu-miR-21*_L+1R-2	CAACAACAGTCGGTAGGCTGT	21			103		7322127	7322147	7322072	7322168	tgtaccatcctgtcggaTAGCTTATCAGACTGATGTTGACtgttggatctcatggcaacaacagtcggtaggctgtctgacattttggtatctctca		chr19	+	21	.((((((...((((((((((((((((.(((((.(((((.(..(........)..)))))).)))))))))))))))))))))...))))))......	-45.8	45.4
4	gga-mir-125b-3p	gga-mir-125b-3p-A	tgu-miR-125-1*_R-2, rno-miR-125b*_R-2	ACAAGTCAGGCTCTTGGGAC	20	30			85	102457703	102457722	102457647	102457736	atcagacttttcctagTCCCTGAGACCCTAACTTGTGAggttttgtagcaacaatcacaagtcaggctcttgggacctaggcggagggga	Glazov et al, 2008	chr1	+	20	.((...(((..(((((..((..(((.(((.((((((((....((((....)))))))))))).))).)))..))..)))))..)))..))	-37.6	50
		gga-mir-125b-3p-C	tgu-miR-125-1*, rno-miR-125b*	ACAAGTCAGGCTCTTGGGACCT	22			31		102457703	102457724	102457647	102457736	atcagacttttcctagTCCCTGAGACCCTAACTTGTGAggttttgtagcaacaatcacaagtcaggctcttgggacctaggcggagggga		chr1	+	22	.((...(((..(((((..((..(((.(((.((((((((....((((....)))))))))))).))).)))..))..)))))..)))..))	-37.6	50
		gga-mir-125b-3p-B	tgu-miR-125-1*_R-1_21CT, rno-miR-125b*_R-1_21CT	ACAAGTCAGGCTCTTGGGACT	21		4			102457703	102457723	102457647	102457736	atcagacttttcctagTCCCTGAGACCCTAACTTGTGAggttttgtagcaacaatcacaagtcaggctcttgggacctaggcggagggga		chr1	+	21	.((...(((..(((((..((..(((.(((.((((((((....((((....)))))))))))).))).)))..))..)))))..)))..))	-37.6	50
5	gga-mir-181a-2-3p	gga-mir-181a-2-3p		ACCATCGACCGTTGACTGTACC	22	8		19	27	10218559	10218580	10218497	10218587	gccatctttggatagcttcagtgAACATTCAACGCTGTCGGTGAGTttgagaactaagaaaaaccatcgaccgttgactgtaccttgaggt	Glazov et al, 2008	chr17	+	22	.(((....)))...(((((((...(((.((((((..(((((((.((((............))))))))))))))))).)))...)))))))	-28.9	45.1
6	gga-miR-146a-3p	gga-miR-146a-3p-B		ACCCATGGGGCTCAGTTCTTC	21				44	7555614	7555634	7555593	7555691	gtgtatcctcagcttTGAGAACTGAATTCCATGGGTTGtaattgaatcctttgtcagacccatggggctcagttcttcagcttggatatttctgtcttc		chr13	-	21	..((((((..((((..(((((((((..((((((((((.....(((........)))))))))))))..))))))))).)))).))))))..........	-39.6	43.4
		gga-miR-146a-3p-A		ACCCATGGGGCTCAGTTCTTCA	22	36	10	34		7555613	7555634	7555593	7555691	gtgtatcctcagcttTGAGAACTGAATTCCATGGGTTGtaattgaatcctttgtcagacccatggggctcagttcttcagcttggatatttctgtcttc		chr13	-	22	..((((((..((((..(((((((((..((((((((((.....(((........)))))))))))))..))))))))).)))).))))))..........	-39.6	43.4
7	gga-mir-221-5p	gga-mir-221-5p-A	oan-miR-221*_R+1_20AT	ACCTGGCATACAATGTAGATTT	22	497		712	1842	114218949	114218970	114218926	114219024	gactgtccaggtttggggcatgaacctggcatacaatgtagatttctgtgtttgttaagcaacAGCTACATTGTCTGCTGGGTTTCcagctgcctggaa		chr1	+	22	.....(((((((....((...(((((..(((.(((((((((....((((((((...)))).))))))))))))).)))..)))))))....))))))).	-43	47.5
		gga-mir-221-5p-B	oan-miR-221*_R+3_20AT, mmu-miR-221*_R-2	ACCTGGCATACAATGTAGATTTCT	24		352			114218949	114218972	114218926	114219024	gactgtccaggtttggggcatgaacctggcatacaatgtagatttctgtgtttgttaagcaacAGCTACATTGTCTGCTGGGTTTCcagctgcctggaa	Glazov et al, 2008	chr1	+	24	.....(((((((....((...(((((..(((.(((((((((....((((((((...)))).))))))))))))).)))..)))))))....))))))).	-43	47.5
8	gga-mir-190-3p	gga-mir-190-3p	oan-miR-190a*	ACTATATATCAAACATATTCCT	22			3		5209737	5209758	5209724	5209808	tgcaggactctgtgtgatatgtttgatatattaggttgttatttaatccaACTATATATCAAACATATTCCTacagtgtcctgcc	Glazov et al, 2008	chr10	-	22	.(((((((.(((((.((((((((((((((((..(((((..........)))))))))))))))))))))..))))).))))))).	-39.6	34.1
9	gga-mir-29a-5p	gga-mir-29a-5p	mmu-miR-29a*_R+1, hsa-miR-29a*_R+1	ACTGATTTCTTTTGGTGTTCAGA	23	26	29	7	42	3236345	3236367	3236329	3236417	acccctttagaggatgactgatttcttttggtgttcagagtcaataatattttcTAGCACCATTTGAAATCGGTTAtagtgattgggga	Glazov et al, 2008	chr1	+	23	.((((........((((((((((((...(((((((.((((...........)))))))))))...)))))))))))).......)))).	-34	37.1
10	gga-miR-106-3p	gga-miR-106-3p-A		ACTGCAGTATAAGCACTTCTGGCA	24	50		79	375	3970368	3970391	3970359	3970439	ccttgagttgtgcAAAAGTGCTTACAGTGCAGGTAGagctcagcacctactgcagtataagcacttctggcatgaccgtgg		chr4	-	24	((..(.((..(((..(((((((((...(((((.(((.((...))..))))))))...)))))))))...)))..)))..))	-28.6	50.6
		gga-miR-106-3p-B		ACTGCAGTATAAGCACTTCTGGCAT	25		70			3970367	3970391	3970359	3970439	ccttgagttgtgcAAAAGTGCTTACAGTGCAGGTAGagctcagcacctactgcagtataagcacttctggcatgaccgtgg		chr4	-	25	((..(.((..(((..(((((((((...(((((.(((.((...))..))))))))...)))))))))...)))..)))..))	-28.6	50.6
11	gga-mir-18a-3p	gga-mir-18a-3p-A	xtr-miR-18a*	ACTGCCCTAAGTGCTCCTTCT	21				45	152248644	152248664	152248626	152248718	gtgctttttgtacTAAGGTGCATCTAGTGCAGATagtgaagtagattagcatctactgccctaagtgctccttctggcataagaagttatgtc		chr1	-	21	..(((((((((.((((((.(((..(((.((((.(((....((......))..))))))).)))..))).)))..))).)))))))))......	-27.5	41.9
		gga-mir-18a-3p-B	hsa-miR-18a*_R+1	ACTGCCCTAAGTGCTCCTTCTGGC	24		3			152248641	152248664	152248626	152248718	gtgctttttgtacTAAGGTGCATCTAGTGCAGATagtgaagtagattagcatctactgccctaagtgctccttctggcataagaagttatgtc		chr1	-	24	..(((((((((.((((((.(((..(((.((((.(((....((......))..))))))).)))..))).)))..))).)))))))))......	-27.5	41.9
12	gga-miR-20b-3p	gga-miR-20b-3p		ACTGTAATGTGGGCACTTACA	21	61	20	18	174	3970063	3970083	3970047	3970131	ctagcagtatCAAAGTGCTCATAGTGCAGGTAGcttggcattggacctactgtaatgtgggcacttacagtactgttagataaag	Glazov et al, 2008	chr4	-	21	((((((((((..(((((((((((.(((((.(((.((.......)).)))))))).)))))))))))...))))))))))......	-34.2	43.5
13	gga-miR-219-3p	gga-miR-219-3p		AGAATTGTGTCTGGACATCTGT	22	9		32		5577871	5577892	5577817	5577901	ctctgctccTGATTGTCCAAACGCAATTCTTGtgcgctggagccgtacgaaccaagaattgtgtctggacatctgtagcagagat	Glazov et al, 2008	chr17	+	22	(((((((...((.((((((.(((((((((((((((((....).))))).....))))))))))).))))))))...)))))))..	-39.2	49.4
14	gga-miR-3525-3p	gga-miR-3525-3p-A		AGAGAATCATAGAATGGTCCGG	22	11			11	109289287	109289308	109289237	109289320	gtctctttcagcctcagccattctgcgattctgtgataacttttagaatcAGAGAATCATAGAATGGTCCGGGttggtagggac		chr1	+	22	((((((..((((((..((((((((..((((((.((((..........)))).))))))..))))))))..))))))..))))))	-40.8	45.2
		gga-miR-3525-3p-B		AGAGAATCATAGAATGGTCCGGT	23		3			109289287	109289309	109289237	109289320	gtctctttcagcctcagccattctgcgattctgtgataacttttagaatcAGAGAATCATAGAATGGTCCGGGttggtagggac		chr1	+	23	((((((..((((((..((((((((..((((((.((((..........)))).))))))..))))))))..))))))..))))))	-40.8	45.2
15	gga-mir-27b-5p	gga-mir-27b-5p	ssc-miR-27b*	AGAGCTTAGCTGATTGGTGAACA	23	17	4	42	147	41157660	41157682	41157642	41157738	acctctctggtgaggtgcagagcttagctgattggtgaacagtgattgtttccctctttgTTCACAGTGGCTAAGTTCTGCacctgaagagaaggtg	Glazov et al, 2008	chrZ	+	23	((((((((....(((((((((((((((((.((((.(((((((...............))))))))))))))))))))))))))))..))))).))).	-48.6	48.5
16	gga-miR-2964-5p	gga-miR-2964-5p		AGATGTCCAGACACAATTCTTG	22	3		6	61	5577869	5577890	5577814	5577902	aatctctgctacagatgtccagacacaattcttggttcgtacggctccagcgCACAAGAATTGCGTTTGGACAatcaggagcagagatt		chr17	-	22	((((((((((...(((((((((((.(((((((((...(((.........)))..))))))))).)))))))).)))...))))))))))	-43.1	47.2
17	gga-mir-133a-2-5p	gga-mir-133a-2-5p	dre-miR-133a*, rno-miR-133a*, ssc-miR-133a-5p	AGCTGGTAAAATGGAACCAAAT	22			9	75	8119076	8119097	8119062	8119148	aaatgctttgctaaagctggtaaaatggaaccaaatcaactgttcaatggatTTGGTCCCCTTCAACCAGCTGTagctgtgcattga	Glazov et al, 2008	chr20	+	22	.(((((...((((.(((((((..((.((.((((((((............)))))))).)).))..))))))).))))...)))))..	-35.1	41.4
18	gga-mir-103-2-3p	gga-mir-103-2-3p	hsa-miR-103-2*_R+1	AGCTTCTTTACAGTGCTGCCTTGT	24				6	91906935	91906958	91906889	91906971	tctctgtgctttcagcttctttacagtgctgccttgttgcgttcatgtcaAGCAGCATTGTACAGGGCTATGAaagaacagag		chr4	-	24	.((((((.((((((((.(((.(((((((((((.(((..(((....))))))))))))))))).))))))..))))).))))))	-35.9	45.8
19	gga-mir-365-2-5p	gga-mir-365-2-5p	ssc-miR-365-5p_R+1	AGGGACTTTCAGGGGCAGCTGTG	23			5		6437312	6437334	6437296	6437391	ggcagcaagaaaaatgAGGGACTTTCAGGGGCAGCTGTGttttactaacccagtcataatgcccctaaaaatccttattgttcttgcaatggtcaa	Glazov et al, 2008	chr18	+	23	(((.(((((((.((((((((..(((.(((((((((((.(((.....))).)))).....))))))))))..)))))))).)))))))....)))..	-37.4	42.7
20	gga-mir-365-1-5p	gga-mir-365-1-5p	oan-miR-365*, mmu-miR-365-1*, bta-miR-365-5p	AGGGACTTTTGGGGGCAGATGTG	23				8	764284	764306	764271	764355	cgcagggaaaatgagggacttttgggggcagatgtgtttccattacactatcaTAATGCCCCTAAAAATCCTTATtgctcttgca	Glazov et al, 2008	chr14	+	23	.((((((..((((((((..((((((((((((((((((.......)))).)))....))))))))))).))))))))..)))))).	-37.6	43.5
21	gga-mir-92-5p	gga-mir-92-5p	hsa-miR-92a-1*_12GA	AGGTTGGGATCAGTTGCAATGCT	23	127	216	72	523	152248115	152248137	152248070	152248147	ctttctacacaggttgggatcagttgcaatgctgtgcgtttctgtggTATTGCACTTGTCCCGGCCTGTtgaggttgg	Glazov et al, 2008	chr1	-	23	...(((..(((((..((((..((.((((((((..(........)..))))))))))..))))..)))))..)))....	-33.4	51.3
22	gga-miR-1559-3p	gga-miR-1559-3p		AGTTACATGTATGCATCGAGCA	22				142	1330071	1330092	1330064	1330139	tagactcctTTCGATGCTTGTATGCTACTCCcaagaatgctaacaggagttacatgtatgcatcgagcagagacta	Glazov et al, 2008	chr7	-	22	(((.(((..((((((((.(..(((..(((((..............)))))..)))..).))))))))..))).)))	-24.9	43.4
23	gga-mir-19b-5p	gga-mir-19b-5p	mmu-miR-19b-1*, hsa-miR-19b-1*	AGTTTTGCAGGTTTGCATCCAGC	23				3	152248232	152248254	152248183	152248269	cactgttctctggttagttttgcaggtttgcatccagctgtatgatactctgcTGTGCAAATCCATGCAAAACTGActgtggcagtg		chr1	-	23	(((((.((...(((((((((((((((((((((..((((.............)))))))))).)).)))))))))))))..)))))))	-36.5	46
24	gga-mir-19a-5p	gga-mir-19a-5p	mmu-miR-19a*_L-1, hsa-miR-19a*_R-1	AGTTTTGCATAGTTGCACTAC	21	8			14	152248539	152248559	152248492	152248572	gcagtcttctgttagttttgcatagttgcactacaggaagaatgtagtTGTGCAAATCTATGCAAAACTGAtggtggcctg		chr1	-	21	.(((.(..(..((((((((((((((((((((((((.......))))...))))))..))))))))))))))..)..).)))	-34	42
25	gga-mir-9-2-3p	gga-mir-9-2-3p-A	tgu-miR-9*, mmu-miR-9*, has-miR-9*	ATAAAGCTAGATAACCGAAAGT	22				66	59286367	59286388	59286315	59286401	ggaagcgagttgttaTCTTTGGTTATCTAGCTGTATGAgtgttttggtcttcataaagctagataaccgaaagtaaaaactccttca		chrZ	+	22	.((((.(((((.(((..(((((((((((((((.((((((..(....)..)))))).)))))))))))))))..))).))))))))).	-40.1	36.8
		gga-mir-9-2-3p-B	tgu-miR-9*_R+1, mmu-miR-9*_R+1, has-miR-9*_R+1	ATAAAGCTAGATAACCGAAAGTA	23			4		59286367	59286389	59286315	59286401	ggaagcgagttgttaTCTTTGGTTATCTAGCTGTATGAgtgttttggtcttcataaagctagataaccgaaagtaaaaactccttca		chrZ	+	23	.((((.(((((.(((..(((((((((((((((.((((((..(....)..)))))).)))))))))))))))..))).))))))))).	-40.1	36.8
		gga-mir-9-2-3p-C	dre-miR-9*_R+1, mdo-miR-9*_R+1, xtr-miR-9*_R+1	TAAAGCTAGATAACCGAAAGTA	22	9	3			59286368	59286389	59286315	59286401	ggaagcgagttgttaTCTTTGGTTATCTAGCTGTATGAgtgttttggtcttcataaagctagataaccgaaagtaaaaactccttca	Glazov et al, 2008	chrZ	+	22	.((((.(((((.(((..(((((((((((((((.((((((..(....)..)))))).)))))))))))))))..))).))))))))).	-40.1	36.8
26	gga-miR-2188-3p	gga-miR-2188-3p-B		ATATATGTGGTCAGACCTATC	21				28	2684982	2685002	2684926	2685094	gaggttagatggcactttggggtttccttctgaggaatatcagacctgtgggaAAGGTCCAACCTCACATGTCCTgtatagaataaggagggatatatgtggtcagacctatcccacaggccctgtattcttacacaagtgcagagaccttgacatgccatctgatctt		chr22	-	21	((((((((((((((..(..((((((((((.(((((((((.(((.(((((((((.(((((..(((.((.(((((((..............))))))).)).)))..))))).)))))))))..)))))))))).)).)))....)))))))..)..))))))))))))))	-83.9	46.7
		gga-miR-2188-3p-A		ATATATGTGGTCAGACCTATCT	22	5				2684981	2685002	2684926	2685094	gaggttagatggcactttggggtttccttctgaggaatatcagacctgtgggaAAGGTCCAACCTCACATGTCCTgtatagaataaggagggatatatgtggtcagacctatcccacaggccctgtattcttacacaagtgcagagaccttgacatgccatctgatctt		chr22	-	22	((((((((((((((..(..((((((((((.(((((((((.(((.(((((((((.(((((..(((.((.(((((((..............))))))).)).)))..))))).)))))))))..)))))))))).)).)))....)))))))..)..))))))))))))))	-83.9	46.7
27	gga-mir-7-1-3p	gga-mir-7-1-3p	hsa-miR-7-1*, mmu-miR-7a-1*	CAACAAATCACAGTCTGCCATA	22	27	9	32	192	39554789	39554810	39554766	39554874	tggatgttggtctagttctgtgTGGAAGACTAGTGATTTTGTTGTTtttagataattaaattgacaacaaatcacagtctgccatatggcacagatcatgcctctacag	Glazov et al, 2008	chrZ	-	22	((((.((((((((.((.(..(((((.(((((.((((.((((((((((((((....)))))..)))))))))))))))))).)))))..).)))))))).)).))))...	-40.2	37.6
28	gga-miR-33-3p	gga-miR-33-3p		CAATGTTCCTGCAGTGCAGTAT	22				6	51372284	51372305	51372282	51372350	ctgtaGTGCATTGTAGTTGCATTGCAtgtgctggcagtaactgtgcaatgttcctgcagtgcagtacag		chr1	-	22	(((((.((((((((((..(((((((((((((.....)).)).)))))))))..)))))))))).)))))	-36.6	47.8
29	gga-mir-32-3p	gga-mir-32-3p		CAATTTAGTGTGTGCGATACT	21	4	3	8	10	86506454	86506474	86506451	86506520	ggagaTATTGCACATTACTAAGTTGCATgttgtcacggcctcagtgcaatttagtgtgtgcgatactttc		chr2	-	21	.(((.(((((((((.((((((((((((((..((....))..)).))))))))))))))))))))))))..	-30.7	42.9
30	gga-mir-15a-3p	gga-mir-15a-3p	hsa-miR-15a*	CAGGCCATATTGTGCTGCCTCA	22	4		3	33	173700504	173700525	173700493	173700575	ccttggcataacgTAGCAGCACATAATGGTTTGTgggttttgaaaaggtgcaggccatattgtgctgcctcaaaaatacaagg	Glazov et al, 2008	chr1	-	22	(((((..........((((((((..((((..(((...............)))..))))..))))))))..........)))))	-28.3	44.6
31	gga-mir-101-2-5p	gga-mir-101-2-5p	hsa-miR-101*	CAGTTATCACAGTGCTGATGCT	22	3	3	3	12	29051960	29051981	29051918	29051993	gctgccctggctcagttatcacagtgctgatgctgtctcttgtaaagGTACAGTACTGTGATAACTGAaggatggc		chr8	-	22	(((..(((...((((((((((((((((((.((((............)))))))))))))))))))))))))..)))	-37.4	48.7
32	gga-mir-1306-5p	gga-mir-1306-5p	ssc-miR-1306-5p	CCACCTCCCCTGCAAACGTCCA	22			4	41	1296920	1296941	1296916	1296984	tccaccacctcccctgcaaacgtccagtgacgcagaggtaatggACGTTGGCTCTGGTGGTGATGGaca	Shao et al., 2008	chr15	+	22	((((.((((.((...((.((((((((...((......))..)))))))).))...)).)))).))))..	-31.3	58
33	gga-mir-16-1-3p	gga-mir-16-1-3p	tgu-miR-16a*	CCAGTATTAACTGTGCTGCTGA	22	20	15	30	168	173700360	173700381	173700351	173700434	gtctgtcatactcTAGCAGCACGTAAATATTGGTGttaaaactgtaaatatctccagtattaactgtgctgctgaagtaaggct	Glazov et al, 2008	chr1	-	22	....(((.((((..((((((((((.((((((((....................)))))))).)).))))))))..)))).))).	-30.4	38.1
34	gga-mir-16-2-3p	gga-mir-16-2-3p-A	tgu-miR-16b*	CCCAATATTATTGTGCTGCTT	21		6	6	78	23742806	23742826	23742791	23742884	cctacttgttccgcccTAGCAGCACGTAAATATTGGTGtagtaaaataaaccttaaaccccaatattattgtgctgcttaagcgtggcagagat		chr9	-	21	.....((((..(((...(((((((((..((((((((.((..(((........))).)).))))))))..)))))))))...)))..))))....	-32.9	41.5
		gga-mir-16-2-3p-B	tgu-miR-16b*_R+1	CCCAATATTATTGTGCTGCTTA	22	15				23742805	23742826	23742791	23742884	cctacttgttccgcccTAGCAGCACGTAAATATTGGTGtagtaaaataaaccttaaaccccaatattattgtgctgcttaagcgtggcagagat		chr9	-	22	.....((((..(((...(((((((((..((((((((.((..(((........))).)).))))))))..)))))))))...)))..))))....	-32.9	41.5
35	gga-miR-26a-3p	gga-miR-26a-3p		CCTATTCTTGGTTACTTGCACT	22		9	9	25	4467564	4467585	4467516	4467592	gtcacctggTTCAAGTAATCCAGGATAGGCTgtatccattcctgctggcctattcttggttacttgcactgggaggc	Glazov et al, 2008	chr2	+	22	(((.((..((.(((((((((.(((((((((((((........))).)))))))))).))))))))).))..)).)))	-37.5	50.6
36	gga-miR-130b-5p	gga-miR-130b-5p-B		CCTCTTTCCCTGTTGCACTACT	22			3	7	398763	398784	398720	398796	gggcgggctgcccctctttccctgttgcactactgtcacggtcgcagcgagCAGTGCAATAATGAAAGGGCGTcagt	Glazov et al, 2008	chr15	-	22	((((.....))))(((((((..(((((((((.((((.......)))).....)))))))))..))))))).......	-25.3	59.7
		gga-miR-130b-5p-A		GCCCTTTTTCTGTTGTACTACT	22	3				408446	408467	408399	408481	tgctgttgtccagagccctttttctgttgtactactggcaattatgatgagCAGTGCAATATTAAAAGGGCATtggctggcag	Glazov et al, 2008	chr15	-	22	..((((...(((..((((((((..(((((((((.((..((....))...)).)))))))))..))))))))..)))...))))	-30.3	44.6
37	gga-miR-15b-3p	gga-miR-15b-3p		CGAATCATTATTTGCTGCTTTA	22	87	36	24	97	23742979	23743000	23742966	23743056	tgaggccttaaagtactcTAGCAGCACATCATGGTTTGCAtgctgtagtgaagatgcgaatcattatttgctgctttagaaatttaaggaa	Glazov et al, 2008	chr9	-	22	.....(((((((...((..(((((((.((.(((((((((((.((.......))))))))))))).)).)))))))..))...)))))))..	-35	38.5
38	gga-mir-222a-5p	gga-mir-222-1-5p-A		CGCTCAGTAGTCAGTGTAGATT	22	80	38	21		114216044	114216065	114216027	114216124	tgtagttgcccatcaatcgctcagtagtcagtgtagattctgtctttacaatcagcAGCTACATCTGGCTACTGGGTCTCtgatgacatctcatatct		chr1	+	22	((.((.((..(((((...((((((((((((((((((...(((..........)))...))))).)))))))))))))...))))).)).)))).....	-35.1	43.9
		gga-mir-222-1-5p-B		CGCTCAGTAGTCAGTGTAGATTC	23				99	114216044	114216066	114216027	114216124	tgtagttgcccatcaatcgctcagtagtcagtgtagattctgtctttacaatcagcAGCTACATCTGGCTACTGGGTCTCtgatgacatctcatatct	Glazov et al, 2008	chr1	+	23	((.((.((..(((((...((((((((((((((((((...(((..........)))...))))).)))))))))))))...))))).)).)))).....	-35.1	43.9
39	gga-mir-128-1-5p	gga-mir-128-1-5p-A	mmu-miR-128-1*_11GA	CGGGGCCGTAACACTGTCTGA	21				14	32228164	32228184	32228150	32228231	tgagctgttgaattcggggccgtaacactgtctgagaggtttatatttcTCACAGTGAACCGGTCTCTTTttcagctgcttc		chr7	+	21	.((((.((((((...(((((((...((((((..((((..(....)..))))))))))...)))))))...)))))).)))).	-34.8	46.3
		gga-mir-128-1-5p-B	mmu-miR-128-1*_R+2_11GA	CGGGGCCGTAACACTGTCTGAGA	23	9		5		32228164	32228186	32228150	32228231	tgagctgttgaattcggggccgtaacactgtctgagaggtttatatttcTCACAGTGAACCGGTCTCTTTttcagctgcttc	Glazov et al, 2008	chr7	+	23	.((((.((((((...(((((((...((((((..((((..(....)..))))))))))...)))))))...)))))).)))).	-34.8	46.3
40	gga-mir-193b-3p	gga-mir-193b-3p	cfa-miR-193b_11AG	CGGGGTTTTGGGGGCGAGATGA	22	11			14	759466	759487	759453	759535	gtggttccagagtcggggttttgggggcgagatgagcttatgttttatccAACTGGCCCACAAAGTCCCGCTtttggtggtca		chr14	+	22	.((..((((((..((((..((((.((((.((.(((((....))).....)).)).)))).))))..))))..))))).)..))	-31.1	53
41	gga-miR-223-5p	gga-miR-223-5p		CGTGTATTTGACAAGCTGAGTTT	23	112	27	104	4151	232965	232987	232949	233048	ctgcagtgcagcactgcgtgtatttgacaagctgagtttgacactcagtctggcagagTGTCAGTTTGTCAAATACCCCAAgtgaggcacttgctgagca	Glazov et al, 2008	chr4	+	23	..(((((((..((((....((((((((((((((......(((((((.(.....).)))))))))))))))))))))....))))..))))).))......	-43.2	50
42	gga-let-7b-3p	gga-let-7b-3p	oan-let-7b*_R+2_8GA	CTATACAACCTACTGCCTTCCT	22	9		13		73422162	73422183	73422101	73422185	caggaTGAGGTAGTAGGTTGTGTGGTTtcagggtagtgattttgccccaatcaggagataactatacaacctactgccttccctg		chr1	+	22	((((..(((((((((((((((((((((...((((((.....))))))..(((....)))))))))))))))))))))))).))))	-43.1	47.1
43	gga-let-7d-3p	gga-let-7d-3p	hsa-let-7d*_7GA, mmu-let-7d*_7GA, rno-let-7d*_7GA	CTATACAACCTGCTGCCTTTCT	22	4			3	6301464	6301485	6301452	6301554	attgggctcctaggaAGAGGTAGTGGGTTGCATAGTTttagggcagggattttgctcacaaggaggtaactatacaacctgctgcctttcttagggctttatt		chr12	-	22	....(((.((((((.((((((((..(((((.((((((...((((((.....))))))..........)))))).)))))..))))))))))))))))).....	-44.2	45.6
44	gga-let-7k-3p	gga-let-7k-3p-B	hsa-let-7a*	CTATACAATCTACTGTCTTTC	21				161	73421325	73421345	73421272	73421347	gggTGAGGTAGTAGGTTGTATAGTTttagggttatgccctgcctgtcagataactatacaatctactgtctttcct	Glazov et al, 2008	chr1	+	21	(((..((..((((((((((((((((.(((((.....)))))..........))))))))))))))))..))..)))	-33.1	42.1
		gga-let-7k-3p-A	hsa-let-7a*_R+1	CTATACAATCTACTGTCTTTCC	22	58		45		73421325	73421346	73421272	73421347	gggTGAGGTAGTAGGTTGTATAGTTttagggttatgccctgcctgtcagataactatacaatctactgtctttcct		chr1	+	22	(((..((..((((((((((((((((.(((((.....)))))..........))))))))))))))))..))..)))	-33.1	42.1
45	gga-let-7a-1-3p	gga-let-7a-1-3p	hsa-let-7a*_R+1	CTATACAATCTACTGTCTTTCT	22		25			6302916	6302937	6302911	6303000	tgcactgtgggaTGAGGTAGTAGGTTGTATAGTTttagggtcatacccgcaactgggagataactatacaatctactgtctttcctaaag		chr12	-	22	....((.(((((.(((..((((((((((((((((.....(((...((((....)))).)))))))))))))))))))..)))))))).))	-35.5	42.2
46	gga-let-7f-3p	gga-let-7f-3p-B	hsa-let-7f-1*_R-1, mmu-let-7f-1*	CTATACAATCTATTGCCTTCC	21				75	6302501	6302521	6302497	6302583	tcagagTGAGGTAGTAGATTGTATAGTTgtagggtagttattttaccctgttcaggagataactatacaatctattgccttccctga		chr12	-	21	((((...((((((((((((((((((((((((((((((.....))))))).........)))))))))))))))))))))))..))))	-41.2	37.9
		gga-let-7f-3p-A	hsa-let-7f-1*_22CT	CTATACAATCTATTGCCTTCCT	22	14	15	16		6302500	6302521	6302497	6302583	tcagagTGAGGTAGTAGATTGTATAGTTgtagggtagttattttaccctgttcaggagataactatacaatctattgccttccctga		chr12	-	22	((((...((((((((((((((((((((((((((((((.....))))))).........)))))))))))))))))))))))..))))	-41.2	37.9
47	gga-let-7j-3p	gga-let-7j-3p		CTATACAGTCTATTGCCTTCCT	22	41	22	91	159	1442700	1442721	1442697	1442779	gTGAGGTAGTAGGTTGTATAGTTtggtgggagggattctgtcccatttcaggtgataactatacagtctattgccttccttaa	Glazov et al, 2008	chr26	-	22	..((((((((((..(((((((((...((..((((((...))))).)..))......)))))))))..))))))))))......	-34.4	42.2
48	gga-mir-181b-1	gga-mir-181b-1-3p	mmu-miR-181b-1*_R+2	CTCACTGAACAATGAATGCAA	21	35	14	23	98	2001804	2001824	2001750	2001838	aaaaggtcacaatcAACATTCATTGCTGTCGGTGGGTTtaactatgtggacaagctcactgaacaatgaatgcaactgtggccccacat	Glazov et al, 2008	chr8	+	21	....(((((((.....(((((((((...(((((((((((..((....))..))))))))))).)))))))))....)))))))......	-33.1	43.8
49	gga-let-7i-3p	gga-let-7i-3p-A		CTGCGCAAGCTACTGCCTTGCT	22		9		58	34895748	34895769	34895687	34895770	ctggcTGAGGTAGTAGTTTGTGCTGTTggtcgggttgtgacattgcccgctgtggagataactgcgcaagctactgccttgcta	Glazov et al, 2008	chr1	+	22	.((((.(((((((((((((((((.(((((.(((((.........)))))))........))).)))))))))))))))))))))	-39.6	53.6
		gga-let-7i-3p-B		CTGCGCAAGCTACTGCCTTGCTT	23			8		34895748	34895770	34895687	34895770	ctggcTGAGGTAGTAGTTTGTGCTGTTggtcgggttgtgacattgcccgctgtggagataactgcgcaagctactgccttgcta		chr1	+	23	.((((.(((((((((((((((((.(((((.(((((.........)))))))........))).)))))))))))))))))))))	-39.6	53.6
50	gga-mir-30c-2-3p	gga-mir-30c-2-3p	hsa-miR-30c-2*, mmu-miR-30c-2*, rno-miR-30c-2*, tgu-miR-30c-3p	CTGGGAGAAGGCTGTTTACTCT	22	98	26	249	91	85126899	85126920	85126853	85126924	aggtacTGTAAACATCCTACACTCTCAGCTgtggaaactaagaaagctgggagaaggctgtttactctccct	Glazov et al, 2008	chr3	+	22	(((....(((((((.(((...(((((((((((....))......))))))))).))).)))))))....)))	-26.2	45.8
51	gga-mir-29b-2-5p	gga-mir-29b-2-5p	hsa-miR-29b-2*_R+1, tgu-miR-29b*_L+1	CTGGTTTCACATGGTGGCTTAGA	23		9			2512616	2512638	2512569	2512648	cctctggaagctggtttcacatggtggcttagattttcccactttgtatcTAGCACCATTTGAAATCAGTGTTctaggag		chr26	-	23	..(((((((((((((((((.((((((.((.((((.............)))))))))))).)))))))))).)))))))..	-31.1	43.8
52	gga-mir-29b-1-5p	gga-mir-29b-1-5p-A	hsa-miR-29b-1*_L-1, mmu-miR-29b-1*_L-1R+2	CTGGTTTCATATGGTGGTTTAGA	23		3	3		3235322	3235344	3235312	3235392	cctcaggaagctggtttcatatggtggtttagatttaactattcattgtcTAGCACCATTTGAAATCAGTGTTcttggagg	Glazov et al, 2008	chr1	+	23	(((((((((((((((((((.((((((..((((((.............)))))))))))).)))))))))).)))))).)))	-32.6	39.5
		gga-mir-29b-1-5p-B	mmu-miR-29b-1*, hsa-miR-29b-1*_R-2	GCTGGTTTCATATGGTGGTTTA	22				3	3235321	3235342	3235312	3235392	cctcaggaagctggtttcatatggtggtttagatttaactattcattgtcTAGCACCATTTGAAATCAGTGTTcttggagg		chr1	+	22	(((((((((((((((((((.((((((..((((((.............)))))))))))).)))))))))).)))))).)))	-32.6	39.5
53	gga-let-7a-2-3p	gga-let-7a-2-3p	tgu-let-7a*_R+1, rno-let-7a-2*_8GA, hsa-let-7a-2*_8GA	CTGTACAACCTCCTAGCTTTCC	22				14	3381042	3381063	3380993	3381064	aggtTGAGGTAGTAGGTTGTATAGTTtagaattacaccaagggagataactgtacaacctcctagctttcct	Glazov et al, 2008	chr24	+	22	(((..(((.(((.(((((((((((((.....................))))))))))))).))).))).)))	-24.8	40.3
54	gga-let-7c-3p	gga-let-7c-3p	mmu-let-7c-1*	CTGTACAACCTTCTAGCTTTCC	22				5	102425141	102425162	102425092	102425163	gggtTGAGGTAGTAGGTTGTATGGTTtagagttacaccctgggagttaactgtacaaccttctagctttcct	Glazov et al, 2008	chr1	+	22	(((..(((.(((.((((((((..(((..((.(..(.....)..).)))))..)))))))).))).))).)))	-24.9	44.4
55	gga-let-7g-3p	gga-let-7g-3p	hsa-let-7g*_R+1	CTGTACAGGCCACTGCCTTGCT	22				4	2809078	2809099	2809078	2809160	aggcTGAGGTAGTAGTTTGTACAGTTtgagggtctatgataccacccggtacaggagataactgtacaggccactgccttgcc		chr12	-	22	.(((.((((((((.(..(((((((((.....((((.((.((((....))))))..)))))))))))))..).)))))))))))	-37.7	50.6
56	gga-miR-2131-3p	gga-miR-2131-3p		CTGTTACTGTTCTTCTGATGG	21	39	20	31	116	68816739	68816759	68816728	68816816	tctcgtggcttccATGCAGAAGTGCACGGAAACAGCTgtttgctatcgaaaagttggctgttactgttcttctgatggaggctgctgga		chrZ	-	21	((..(..((((((((.((((((...((((.(((((((....(((.......))).))))))).)))).))))))))))))))..)..))	-38.4	49.4
57	gga-mir-30e-3p	gga-mir-30e-3p	cfa-miR-30e	CTTTCAGTCGGATGTTTACAGC	22	2479	1319	2400	8695	5248474	5248495	5248414	5248509	cggggcagtcatcgctgcTGTAAACATCCTTGACTGGAAGCTgtgaggtgtcagcgggggctttcagtcggatgtttacagctgcaggctgctgca	Glazov et al, 2008	chr23	+	22	...(((((((...((.(((((((((((((..(((((((((((((((....))).)...)))))))))))))))))))))))).)).)))))))...	-49.4	57.3
58	gga-mir-138-2-3p	gga-mir-138-2-3p		GCTATTTCACTACACCAGGGT	21	7			35	2023961	2023981	2023954	2024036	gttgctgcAGCTGGTGTTGTGAATCAGGCCGacggcaagcgcttcctactatccggctatttcactacaccagggttgcatca	Glazov et al, 2008	chr11	-	21	..((.((((((((((((.(((((...(((((..(((....)))..........)))))..))))).)))))..))))))).))	-29.7	54.2
59	gga-miR-204-3p	gga-miR-204-3p		GCTGGGACGGTGAAGGGAGGC	21				4	1784440	1784460	1784394	1784467	cctgtgagcTTCCCTTTGTCATCCTATGCCTgagcgatgcctggaggctgggacggtgaagggaggcccacggg	Glazov et al, 2008	chr28	+	21	((((((.(((((((((..((.(((((.((((..((...))....))))))))).))..))))))))).))))))	-41.7	63.5
60	gga-mir-144-5p	gga-mir-144-5p-C	tgu-miR-144*_R-2_11GA	GGATATCATCATATACTGTAA	21	229				5824171	5824191	5824123	5824207	cccgccgccctgggctggatatcatcatatactgtaagttcactatgagacacTACAGTATAGATGATGTACTCCcctgggctgc		chr19	-	21	...((.((((.(((....((((((((.(((((((((..(((.....)))....)))))))))))))))))....))).)))).))	-36.9	50.6
		gga-mir-144-5p-A	tgu-miR-144*_11GA	GGATATCATCATATACTGTAAGT	23			21	153	5824169	5824191	5824123	5824207	cccgccgccctgggctggatatcatcatatactgtaagttcactatgagacacTACAGTATAGATGATGTACTCCcctgggctgc	Glazov et al, 2008	chr19	-	23	...((.((((.(((....((((((((.(((((((((..(((.....)))....)))))))))))))))))....))).)))).))	-36.9	50.6
		gga-mir-144-5p-B	tgu-miR-144*_L+1R-2_12GA	TGGATATCATCATATACTGTAA	22		3			5824171	5824192	5824123	5824207	cccgccgccctgggctggatatcatcatatactgtaagttcactatgagacacTACAGTATAGATGATGTACTCCcctgggctgc		chr19	-	22	...((.((((.(((....((((((((.(((((((((..(((.....)))....)))))))))))))))))....))).)))).))	-36.9	50.6
61	gga-mir-23b-5p	gga-mir-23b-5p-A	bta-miR-23b-5p_15CA, tgu-miR-23*_L-1R+1	GGGTTCCTGGCATGATGATTT	21	3			25	41157420	41157440	41157406	41157491	tgttgtggctgtttgggttcctggcatgatgatttgtgagttaagattaaaATCACATTGCCAGGGATTACCAcatagccatgacc	Glazov et al, 2008	chrZ	+	21	.((..(((((((.(((((((((((((((.((((((.(((.......))))))))))).))))))))))..))).)))))))..)).	-39.5	43
		gga-mir-23b-5p-B	bta-miR-23b-5p_L+1_16CA, tgu-miR-23*_R+1	TGGGTTCCTGGCATGATGATTT	22		3			41157419	41157440	41157406	41157491	tgttgtggctgtttgggttcctggcatgatgatttgtgagttaagattaaaATCACATTGCCAGGGATTACCACAtagccatgacc		chrZ	+	22	.((..(((((((.(((((((((((((((.((((((.(((.......))))))))))).))))))))))..))).)))))))..)).	-39.5	43
62	gga-mir-18b-3p	gga-mir-18b-3p		TACTGCCCTAAATGCTCCTTCT	22	4	3		7	3970236	3970257	3970228	3970311	cgtggtccttgtgtTAAGGTGCATCTAGTGCAGTTagtgacgtagcgtagaatctactgccctaaatgctccttctggcacaag	Glazov et al, 2008	chr4	-	22	.......(((((((.((((.((((.(((.(((((.((..(((...))).....))))))).))).)))).))))...)))))))	-28.2	48.8
63	gga-mir-147-1-5p	gga-mir-147-1-5p		TAGTGGAATCACTTCTGCACA	21				13	12334926	12334946	12334922	12334991	aatctagtggaatcacttctgcacaaacttgactactgaaatcaGTGTGCGGAAATGCTTCTGCTAcatt		chr10	+	21	....(((..(((.((.((((((((..........((((....)))))))))))).)).)))..)))....	-22.6	40
64	gga-miR-216c-3p	gga-miR-216c-3p		TCACATTTGCCTGCAGAGATTT	22				3	288266	288287	288216	288301	tgccagattgtagaatctctacaggtaattgtgagattgctataaagacaTCACATTTGCCTGCAGAGATTTcccagtctgtgact		chr3	+	22	...(((((((..((((((((.(((((((.(((((..((........))..))))).))))))).))))))))..))))))).....	-37.2	40.7
65	gga-mir-29c-5p	gga-mir-29c-5p	hsa-miR-29c*_R-1_14CT	TGACCGATTTCTCTTGGTGTT	21	21	8			2511712	2511732	2511658	2511746	tctcttacacaggctgaccgatttctcttggtgttcagagtctcagtttctgtcTAGCACCATTTGAAATCGGTTAtgatgtaggggga		chr26	-	21	(((((((((((...(((((((((((...((((((((((((.......)))))...)))))))...))))))))))))).))))))))).	-38.1	44.9
66	gga-mir-30c-1-3p	gga-mir-30c-1-3p		TGGGAGAGGATTGTTTACGCCT	22	1269	574	629	2829	5249693	5249714	5249637	5249725	accatgctgtagcacgtgtaaacatcctacactctcagctgtgaactcgaggtggcTGGGAGAGGATTGTTTACGCCTtctgccatgga	Glazov et al, 2008	chr23	+	22	.(((((..((((...(((((((((((((...((((((((..(.........)..)))))))))))).)))))))))...))))))))).	-38.1	51.7
67	gga-mir-193a-5p	gga-mir-193a-5p	tgu-miR-193b*	TGGGTCTTTGCGGGCGAGATGA	22	45	27	11	75	6423780	6423801	6423770	6423846	agctgagggcTGGGTCTTTGCGGGCGAGATGAgaggttcgtgtcttcaactggcctacaaagtcccagttctcggct	Glazov et al, 2008	chr18	+	22	(((((((..(((((.(((((..(((.((.(((.(((......)))))).)).)))..))))).)))))..)))))))	-45.5	57.1
68	gga-miR-1556-3p	gga-miR-1556-3p		TGTGAAAGTAGGTCATCGTCAGTCT	25				3	34315923	34315939	34315854	34315939	gtaactgtgtcttcagacttccacttactgctctccgtattaactcaatatgcaggctggaagtaggagTGTGAAAGTAtGGTCAT		chrZ	+	25	...((..((..((((.(((((.((((...((.((.((((((.....)))))).))))...)))).))))).))))..))..))...	-27.1	43
Novel chicken miRNA candidates
1	mdv1-miR-M13-5p	mdv1-miR-M13-5p		TTTCCAGGAGATTTCCCGGTT	21	63	49			139935	139955	139856	139975	attcctacggaaaccTATTGTTCTGTGGTTGGTTTCGatctatcgttctcgtactgcgtgacctctacggaacaatagttttccaggagatttcccggtttcgactgccgaagcatggaa		AF147806	+	120	.(((((..(((((.((((((((((((((..(((..((......((....)).....))..))).)))))))))))))).))))))))))..((((..((((((.....))))))..))))	-46.9	46.7
a. Counts from all isoforms of one miRNA

## Sheet: Novel subgroup2
Novel chicken miRNA candidates in subgroup2					MDV-infected		Non-infected
Index	miR_name	miR_name	miR_seq	miR_length	Tumorous spleen	Lymphoma (tumor from liver)	Spleen	Lymphocytes (peripheral blood)	miR_start	miR_end	mir_start	mir_end	mir_Seq	chr_seqID	strand	mirLen	SS	dG	CG%
1	PN-miR-2984a	PN-tgu-miR-2984_R+1	AGCCTGCTGAGAGTGAAATTGA	22			3b		148725866	148725887	148725808	148725899	cttcacctgcggAGCCTGCTGAGAGTGAAATTGAtaaagtgcggcaccagctcagacaatttcactcacagcaggcacttgcaggtgaagca	chr1	-	92	((((((((((((.((((((((.(((((((((((.......((.......)).....))))))))))).)))))))).).)))))))))))..	-52.2	52.2
		PN-tgu-miR-2984	AGCCTGCTGAGAGTGAAATTG	21				19	148725867	148725887	148725808	148725899	cttcacctgcggAGCCTGCTGAGAGTGAAATTGataaagtgcggcaccagctcagacaatttcactcacagcaggcacttgcaggtgaagca	chr1	-	92	((((((((((((.((((((((.(((((((((((.......((.......)).....))))))))))).)))))))).).)))))))))))..	-52.2	52.2
2	PN-miR-153	PN-mmu-miR-153_L-9R+10	CACAAAAGTGATCGTTGCATAGT	23		4			8765696	8765712	8765696	8765762	gtgtcatttttgtgatgttgcagctagtaatatgagcccagttgcatagtCACAAAAGTGATCATTG	chr2	-	67	((((((((((((((((..(((((((.((.......))..)))))))..))))))))))))).)))..	-25.9	38.8
3	PC-let-7a-3pc	PC-cfa-let-7a-3p	TATACAATCTACTGTCTTTCCA	22				3	73421327	73421348	73421271	73421350	tggggtgaggtagtaggttgtatagttttagggttatgccctgcctgtcagataacTATACAATCTACTGTCTTTCCTga	chr1	+	80	..(((..((..((((((((((((((((.(((((.....)))))..........))))))))))))))))..))..)))..	-33.9	42.5
									6302916	6302937	6302912	6302997	ctgtgggatgaggtagtaggttgtatagttttagggtcatacccgcaactgggagataacTATACAATCTACTGTCTTTCCTaaag	chr12	-	86	((.(((((.(((..((((((((((((((((.....(((...((((....)))).)))))))))))))))))))..)))))))).))	-35	41.9
									1442905	1442926	1442898	1442986	ccttgaggctgaggtagtagattgaatagttgtggagtcctatcctccctttgagctaacTATACAATCTACTGTCTTTCCTaaggaga	chr26	-	89	((((.(((..(((..(((((((((.((((((((((((.......))))......)).)))))).)))))))))..))).)))))))...	-33.3	42.7
4	PN-let-7c	PN-mmu-let-7c_R+2	TGAGGTAGTAGGTTGTATGGTTTT	24	172	155	446	836	102425097	102425120	102425080	102425177	gctgtgtgcatccgggtTGAGGTAGTAGGTTGTATGGTTTAgagttacaccctgggagttaactgtacaaccttctagctttccttggagcacacttg	chr1	+	98	...((((((.(((..(..(((.(((.((((((((..(((..((.(..(.....)..).)))))..)))))))).))).)))..)..)))))))))...	-41.8	48
5	PN-let-7e	PN-xtr-let-7e_12GT17TA	TGAGGTAGTAGTTTGTATAGTT	22			5723	25598	73421276	73421297	73421270	73421351	ttggggTGAGGTAGTAGGTTGTATAGTTttagggttatgccctgcctgtcagataactatacaatctactgtctttcctgaa	chr1	+	82	...(((..((..((((((((((((((((.(((((.....)))))..........))))))))))))))))..))..)))...	-33.9	41.5
		PN-xtr-let-7e_R+1_17TA	TGAGGTAGTAGGTTGTATAGTTG	23	1332	716			3380999	3381020	3380982	3381079	actgcatgcatccaggtTGAGGTAGTAGGTTGTATAGTTtagaattacaccaagggagataactgtacaacctcctagctttccttgggtcttgcaca	chr24	+	98	..((((...(((((((..(((.(((.(((((((((((((.....................))))))))))))).))).)))..)))))))..))))..	-37.7	43.9
									6302557	6302578	6302496	6302587	ctgtcagagTGAGGTAGTAGATTGTATAGTTgtagggtagttattttaccctgttcaggagataactatacaatctattgccttccctgagg	chr12	-	92	...((((...((((((((((((((((((((((((((((((.....))))))).........)))))))))))))))))))))))..))))..	-42	40.2
									6302968	6302989	6302909	6303000	gcactgtgggaTGAGGTAGTAGGTTGTATAGTTttagggtcatacccgcaactgggagataactatacaatctactgtctttcctaaagcag	chr12	-	92	((....(((((.(((..((((((((((((((((.....(((...((((....)))).)))))))))))))))))))..))))))))..))..	-37.1	43.5
									1442758	1442779	1442701	1442781	ggTGAGGTAGTAGGTTGTATAGTTtggtgggagggattctgtcccatttcaggtgataactatacagtctattgccttcct	chr26	-	81	((.((((((((((..(((((((((...((..((((((...))))).)..))......)))))))))..)))))))))))).	-36.6	44.4
									2809136	2809157	2809075	2809166	attccaggcTGAGGTAGTAGTTTGTACAGTTtgagggtctatgataccacccggtacaggagataactgtacaggccactgccttgcctggg	chr12	-	92	...((((((.((((((((.(..(((((((((.....((((.((.((((....))))))..)))))))))))))..).)))))))))))))).	-46.3	51.1
6	PN-let-7g	PN-dre-let-7g_R-1_19AT	TGAGGTAGTAGTTTGTATTGT	21				27	25152152	25152172	25152102	25152197	aaagctaaggttgcgtttggacagactatggatttacattactgcaataaTGAGGTAGTGGTTTGTATTGTctaaatcctctgtgaactgtgcact	chr7	+	96	...((...((((((((((((((((..((..(((...((((((..((....))..)))))))))..)))))))))))).....)).))))..))...	-21.9	38.5
7	PN-miR-101b	PN-dre-miR-101b_R-1	TACAGTACTATGATAACTGAA	21			4		28037923	28037943	28037868	28037961	actatgaactatcctttttcggttatcatggtaccggtgctgtatacgtgaaaggTACAGTACTGTGATAACTGAAgaatggtggtgccatcac	chrZ	+	94	...(((.((((((.((((((((((((((..((((..(((((............))))).))))..)))))))))))))).))))))..)))...	-37.6	42.6
		PN-mmu-miR-101b	TACAGTACTGTGATAGCTGAA	21	9				29051926	29051946	29051912	29051998	acaggctgccctggctcagttatcacagtgctgatgctgtctcttgtaaaggTACAGTACTGTGATAACTGAAggatggcagtcatc	chr8	-	87	...(((((((.....((((((((((((((((((.((((............)))))))))))))))))))))).....)))))))...	-44.4	48.3
		PN-mmu-miR-101b_L+1R-1_11GA17GA	GTACAGTACTATGATAACTGA	21				77	28037923	28037943	28037868	28037961	actatgaactatcctttttcggttatcatggtaccggtgctgtatacgtgaaagGTACAGTACTGTGATAACTGAAgaatggtggtgccatcac	chrZ	+	94	...(((.((((((.((((((((((((((..((((..(((((............))))).))))..)))))))))))))).))))))..)))...	-37.6	42.6
8	PN-miR-106a	PN-cfa-miR-106a_L+1	AAAGTGCTTACAGTGCAGGTAG	22		3			152248831	152248853	152248772	152248875	gctggttgcgtcagagtaatgtCAAAGTGCTTACAGTGCAGGTAGtgatatatagaacctactgcagtgaaggcacttgtagcattatgttgacagctgcctca	chr1	-	104	...((..(((((((..((((((..((((((((.((.(((((...((..........))...))))).)).))))))))...))))))..))))).))..))...	-39.9	45.2
									3970405	3970427	3970345	3970457	gaccctctgccgatgggccttgagttgtgcAAAAGTGCTTACAGTGCAGGTAGagctcagcacctactgcagtataagcacttctggcatgaccgtggcgatgcggcactgga	chr4	-	113	...((..(((((....(((..(.((..(((..(((((((((...(((((.(((.((...))..))))))))...)))))))))...)))..)))..)))....)))))..)).	-45.9	55.8
		PN-cfa-miR-106a_L+1R+2	CAAAGTGCTTACAGTGCAGGTAGTT	25				9	152248829	152248853	152248772	152248875	gctggttgcgtcagagtaatgtCAAAGTGCTTACAGTGCAGGTAGTGatatatagaacctactgcagtgaaggcacttgtagcattatgttgacagctgcctca	chr1	-	104	...((..(((((((..((((((..((((((((.((.(((((...((..........))...))))).)).))))))))...))))))..))))).))..))...	-39.9	45.2
9	PN-miR-107	PN-cfa-miR-107_R+2	AGCAGCATTGTACAGGGCTATGT	23	1813	814	6208	12585	4449290	4449312	4449243	4449320	tgctgccttcggcttctttacagtgctgccttgttgcatatggatcaAGCAGCATTGTACAGGGCTATGAaggcactg	chr13	+	78	...((((((((((.(((.(((((((((((.(((............)))))))))))))).))))))..)))))))...	-33.6	50
									91906900	91906922	91906886	91906975	gtatctctgtgctttcagcttctttacagtgctgccttgttgcgttcatgtcaAGCAGCATTGTACAGGGCTATGAaagaacagaggcat	chr4	-	90	...(((((((.((((((((.(((.(((((((((((.(((..(((....))))))))))))))))).))))))..))))).)))))))...	-37.4	45.6
									91906900	91906922	91906886	91906975	gtatctctgtgctttcagcttctttacagtgctgccttgttgcgttcatgtcaAGCAGCATTGTACAGGGCTATGAaagaacagaggcat	chr4	-	90	...(((((((.((((((((.(((.(((((((((((.(((..(((....))))))))))))))))).))))))..))))).)))))))...	-37.4	45.6
10	PN-miR-107b	PN-dre-miR-107b_R-1	AGCAGCATTGTACAGGGCTT	20	15	3	31	37	20487977	20487996	20487960	20488049	tcttctctttgctttcagcttctttacagtgttgccttgtggcatggagttcaAGCAGCATTGTACAGGGCTAtcaaagcatggagagtt	chr6	-	90	..(((((..((((((.(((.(((.(((((((((((.(((............)))))))))))))).))))))...))))))..)))))..	-33.2	44.4
									11954006	11954025	11953973	11954078	ggagaacttgctttctctggcttgtcagcaccagttctgtcgcagctgctgggAGCAGCATTGTACAGTGCTTgtcaaggatggtgtcggagttggtaagttcaag	chr12	-	106	...(((((((((..((((((((..((...((.((..((((.((((.(((((....)))))))))))))..)).))....))..).)))))))..)))))))))...	-45.9	51.9
11	PN-miR-10a	PN-ppy-miR-10a_R-1	TACCCCGTAGATCCGAATTTGT	22			10		379350	379371	379302	379381	cttctatatgTACCCTGTAGATCCGAATTTGTgtaaaggaagttgggtcacaaattcgtatctaggggaatatgtagttg	chrUn_random	-	80	...((((((((.((((.(((((.((((((((((...............)))))))))).))))))))).))))))))...	-29.8	38.8
12	PN-miR-125b	PN-xtr-miR-125b_L-1R+1	CCCTGAGACCCTAACTTGTGAT	22	6	6	27	41	102457666	102457687	102457647	102457741	atatcagacttttcctagtCCCTGAGACCCTAACTTGTGAGgttttgtagcaacaatcacaagtcaggctcttgggacctaggcggaggggaacc	chr1	+	95	...((...(((..(((((..((..(((.(((.((((((((....((((....)))))))))))).))).)))..))..)))))..)))..))...	-38.1	49.5
13	PN-miR-130a	PN-cfa-miR-130a_R+1	CAGTGCAATGTTAAAAGGGCATA	23	37	30	98	159	7145040	7145062	7145024	7145121	ttgagcggtgtctgtccagcgccctttttatgttgtactactagtgatcatacacaaagCAGTGCAATGTTAAAAGGGCATTggccagcagtgctgtc	chr19	-	98	...(((..((.(((.(((..((((((((.(..(((((((.((.(((......)))..)).)))))))..).))))))))..))).)))))..)))...	-38.8	46.9
14	PN-miR-1335	PN-oan-miR-1335_R-1_13CA	GGCTGAGGTGGGATCCC	17	12	6			104484520	104484536	104484460	104484541	gcgccGGCTGAGGTGGGATCCCggggcggcaggccggaaggccccgggcgcaccaccggcccgtctcgcccgcctcgccggg	chr1	-	82	...(((((.((((((((....((((((((..((((....))))((((........)))).))))))))))))))))))))).	-54.6	84.1
15	PN-miR-142	PN-mdo-miR-142_L-12R+9	TACTTTATGGATGAGTGTTT	20				3	16843235	16843254	16843230	16843314	ataagagaaagctgatctgtctgtgtatgaacttactctaagtaatgaaaatcgcccactTACTTTTTGGATGAGTGTTTctaca	chr2	-	85	.....((((((((.((((((..(((..(((..((((.....))))......)))..)))..)).....)))).))).)))))...	-13.4	35.3
		PN-oan-miR-142_L+2R-5	TACATAAAGTAGAAAGCA	18	4	3			8730233	8730250	8730225	8730295	acactgcaTACATAGAGTAGAAAGCAttacatcttcaagcaagtcttcctttccctcatgtgctgcagcca	chr17	+	71	...((((((((((.(((..(((((....((............))....))))).)))))))).)))))...	-15.4	43.7
16	PN-miR-143	PN-xtr-miR-143_R-5	TGAGATGAAGCACTGTA	17	4379	88	369		11363026	11363042	11362963	11363046	tgacTGAGATGAAGAACTGTAacttacacagcttttgtaattcagttatgctttagttgtgtatttgtacacttcttttcacag	chr11	-	84	...(((.((.((((((.((((...(((((((((...(((.........)))...)))))))))....)))).)))))))).)))	-23.9	33.3
17	PN-miR-143*	PN-hsa-miR-143*_L-3R-1	GCAGTGCTGCATCTCTGG	18	3				38465976	38465993	38465920	38465998	cactgGCAGTGCTGCATCACTGGgttgtcttgtctcctgacggaaaattgccaatgcttagagatgctgcaggccatat	chr3	-	79	...((((..(((.(((((.((..((..(((.(((....))))))...........))..)).))))).))).))))...	-25.7	50.6
									14652604	14652621	14652558	14652624	atgGCAGTGCTGCATCTCAGGtatacctgtgcaataggcaggtctgcactagatggagagctgcggt	chr14	-	67	...((((..((.(((((.(((((.((((((.......)))))).))).))))))).))..))))...	-28.9	53.7
									4523790	4523807	4523788	4523865	taacagaggagcagagcactgtatggctgacagggagggaacaggagaggtcaaaatgGCAGTGCAGCATCTCTGGgc	chr19	-	78	...(((((..((...(((((((.....((((..................)))).....))))))).))..)))))...	-24.1	55.1
18	PN-miR-144*	PN-hsa-miR-144*_R+3	GGATATCATCATATACTGTAAGTTT	25				3	5824168	5824192	5824121	5824208	cccgccgccctgggctGGATATCATCATATACTGTAAGTTCactatgagacactacagtatagatgatgtactcccctgggctgcacc	chr19	-	88	...((.((((.(((....((((((((.(((((((((..(((.....)))....)))))))))))))))))....))).)))).))...	-38.3	51.1
19	PN-miR-146a	PN-mmu-miR-146a_R+1	TGAGAACTGAATTCCATGGGTTA	23	92	66	54	22	7555655	7555677	7555601	7555693	cgtgtatcctcagcttTGAGAACTGAATTCCATGGGTTGtaattgaatcctttgtcagacccatggggctcagttcttcagcttggatatttc	chr13	-	93	...((((((..((((..(((((((((..((((((((((.....(((........)))))))))))))..))))))))).)))).))))))...	-39.6	44.1
20	PN-miR-146b	PN-xtr-miR-146b_R+2	TGAGAACTGAATTCCATGGACTGT	24	3027	18269	357	1726	14731568	14731591	14731551	14731645	ttggcagttcccagctcTGAGAACTGAATTCCATGGACTGGtttcaattccatgcgttcagtccatggtattcagttctctagcttggctgcatc	chrUn_random	+	95	...((((..((.((((..(((((((((((.(((((((((((...((......))...))))))))))).))))))))))).)))).))))))...	-48.9	47.4
									92169344	92169367	92169290	92169384	ttggcagttcccagctcTGAGAACTGAATTCCATGGACTGGtttcaattccatgcgttcagtccatggtattcagttctctagcttggctgcatc	chr4	-	95	...((((..((.((((..(((((((((((.(((((((((((...((......))...))))))))))).))))))))))).)))).))))))...	-48.9	47.4
21	PN-miR-148	PN-dre-miR-148	TCAGTGCATTACAGAACTTTGT	22				17	32053547	32053568	32053532	32053623	atccggtctcctgaagcaaagttctgtgacactcagactctggttacgatagcagTCAGTGCACTACAGAACTTTGTctccgggggctgcgg	chr2	-	92	.((((((((((.((..((((((((((((.((((..(((((((.......))).))))))))...))))))))))))..)).)))))))).))	-40.4	53.3
22	PN-miR-148b	PN-xtr-miR-148b_R-6	TCAGTGCATCACAGAA	16	56	8		32	25047412	25047427	25047365	25047431	aatgTCAGTGCATCACAGAAcacaagtccaaaatggtatgcaatatctttgcatgcatcttgacgca	chr4	-	67	...((((((((((((.(((......((((.....)).))......))).)).))))))..))))...	-14.7	40.3
23	PN-miR-155	PN-dre-miR-155_R+4	TTAATGCTAATCGTGATAGGGGTTTA	26	4	39	7		105930216	105930241	105930200	105930292	tgtaggctgtatgttgTTAATGCTAATCGTGATAGGGGTTTTtacctctgaatgactcctacatgttagcattaacactgtaccatgcctctc	chr1	+	93	...((((.((((..((((((((((((.((((.((((((((((((....)))).))))))))))))))))))))))))..))))...))))...	-37.5	40.9
24	PN-miR-15b	PN-dre-miR-15b_R+1	TAGCAGCACATCATGGTTTGTAA	23	16	5	7	98	4049099	4049121	4049050	4049137	gggctttgaggagatgTAGCAGCACATCATGGTTTGTAGggacaaggagatacagaccattctgggctgcctcattacctcaaggata	chr4	-	88	...((((((((..(((..(((((.((..((((((((((............))))))))))..)).)))))..)))..))))))))...	-38.7	48.9
25	PN-miR-16b	PN-xtr-miR-16b_R-1	TAGCAGCACGTAAATATTGGG	21	3			6	173700402	173700422	173700354	173700430	tcatactcTAGCAGCACGTAAATATTGGTgttaaaactgtaaatatctccagtattaactgtgctgctgaagtaagg	chr1	-	77	...((((..((((((((((.((((((((....................)))))))).)).))))))))..))))...	-26.6	36.4
									23742849	23742869	23742799	23742877	ttccgcccTAGCAGCACGTAAATATTGGTgtagtaaaataaaccttaaaccccaatattattgtgctgcttaagcgtgg	chr9	-	79	..((((.(((((((((((..((((((((.((..(((........))).)).))))))))..)))))))))..)).))))	-27.6	40.5
26	PN-miR-181a	PN-dre-miR-181a_R+3	AACATTCAACGCTGTCGGTGAGTTTT	26	76	189	543	437	2001581	2001606	2001549	2001664	aatggagttctcttgtagtggttgcttcagtgAACATTCAACGCTGTCGGTGAGTTTGgaatttaagtgaaaaccatcgaccgttgattgtaccctccagctaaccatcctcctcc	chr8	+	116	...((((..........(((((((((..((...(((.((((((..(((((((.((((...((....))..))))))))))))))))).)))...))..))).)))))).))))...	-33.7	45.7
									10218521	10218546	10218493	10218605	acacagccatctttggatagcttcagtgAACATTCAACGCTGTCGGTGAGTTTGagaactaagaaaaaccatcgaccgttgactgtaccttgaggtttatcacaaaccctctg	chr17	+	113	...(((.....(((((((((((((((...(((.((((((..(((((((.((((............))))))))))))))))).)))...)))))))).))).))))....)))	-33	44.2
27	PN-miR-181d	PN-hsa-miR-181d_R+1	AACATTCATTGTTGTCGGTGGGTT	24			18		2001765	2001788	2001752	2001836	aaaggtcacaatcAACATTCATTGCTGTCGGTGGGTTtaactatgtggacaagctcactgaacaatgaatgcaactgtggcccca	chr8	+	85	...(((((((.....(((((((((...(((((((((((..((....))..))))))))))).)))))))))....)))))))...	-33.1	44.7
									10220153	10220176	10220139	10220225	taatggctgcaatcAACATTCATTGCTGTCGGTGGGTTttcattgctatcaactcactgatcaatgaatgcaaactgcggaccagct	chr17	+	87	...((((((((.....(((((((((..(((((((((((............)))))))))))))))))))).....))))).)))...	-32.2	43.7
		PN-hsa-miR-181d_R+11AC12TC	CACATTCATTGCTGTCGGTGGGTT	24				21	2001766	2001789	2001753	2001837	aaaggtcacaatcAACATTCATTGCTGTCGGTGGGTTtaactatgtggacaagctcactgaacaatgaatgcaactgtggcccca	chr8	+	85	...(((((((.....(((((((((...(((((((((((..((....))..))))))))))).)))))))))....)))))))...	-33.1	44.7
									10220154	10220177	10220140	10220226	taatggctgcaatcAACATTCATTGCTGTCGGTGGGTTttcattgctatcaactcactgatcaatgaatgcaaactgcggaccagct	chr17	+	87	...((((((((.....(((((((((..(((((((((((............)))))))))))))))))))).....))))).)))...	-32.2	43.7
28	PN-miR-1827	PN-hsa-miR-1827_R+4	TGAGGCAGTAGATTGAATAGTT	22	20	3	84	16	1442956	1442977	1442896	1442992	agctgtccttgaggcTGAGGTAGTAGATTGAATAGTTgtggagtcctatcctccctttgagctaactatacaatctactgtctttcctaaggagaca	chr26	-	97	...(((((((.(((..(((..(((((((((.((((((((((((.......))))......)).)))))).)))))))))..))).))).))).))))	-35.2	43.3
29	PN-miR-184	PN-fru-miR-184_R+1	TGGACGGAGAACTGATAAGGGG	22	18		14	20	22146298	22146319	22146238	22146336	tcccgtggccgctctcacccccttatcacttttccagcccagcttcttcgctctgactgtTGGACGGAGAACTGATAAGGGTgtgcgggtggcacgagc	chr10	+	99	...(((.(((((((.(((.(((((((((.((((((...(((((.((........))..)))))..)))))).))))))))).))).))))))))))...	-48.6	59.6
30	PN-miR-187	PN-xtr-miR-187_L-1R+2	CGTGTCTTGTGTTGCAGCCAGT	22				6	85892527	85892548	85892475	85892559	tattgtgagacctccggctacaacacaggacatgggagcttttctgaaccctCGTGTCTTGTGTTGCAGCCAGAggggcacatct	chr2	+	85	...((((...((((.((((.((((((((((((((((..............)))))))))))))))).)))).))))..))))...	-43.7	52.9
31	PC-miR-193a-3p	PC-cfa-miR-193a-3p	AACTGGCCTACAAAGTCCCAGTA	23				6	6423818	6423840	6423767	6423851	ggcgagctgagggctgggtctttgcgggcgagatgagaggttcgtgtcttcAACTGGCCTACAAAGTCCCAGTTctcggctccca	chr18	+	85	((.((((((((..(((((.(((((..(((.((.(((.(((......)))))).)).)))..))))).)))))..)))))))))).	-52.9	60
32	PN-miR-199a-3p	PN-eca-miR-199a-3p_R-15TC	ACAGCAGTCTGCACATTGGTA	21			3		1358786	1358806	1358726	1358812	caacacACAGCAGTCTGCACATTTGTAcaatgttctttgaggacgatcagcatccactggcatagaaaagtgacagatgctgtctgc	chr18	-	87	...((.((((((.(((((((.(((.((....((((.....))))..((((......))))..)).))).))).)))))))))).)).	-23.4	46
33	PN-miR-199b-3p	PN-ppy-miR-199b-3p_R-1	ACAGTATTCTGCACATTGGTT	21	81	5	1201	40	4732841	4732861	4732785	4732878	agatcctgctccgtcgccccagtgttcagactacctgttcaggacaatgctgttgtACAGTAGTCTGCACATTGGTTagactgggcaagggaaa	chr8	+	94	...((((((((.(((...(((((((.((((((((.(((....((((....))))..))))))))))).)))))))...))).))))).)))...	-40.2	51.1
									5667204	5667224	5667157	5667231	tccgtctgcccagtgttcagactacctgttcaggactacgagattgtACAGTAGTCTGCACATTGGTTaggctgt	chr17	+	75	...((((..(((((((.((((((((.(((.(((..........))).))))))))))).)))))))..))))...	-30.7	49.3
34	PN-miR-19b	PN-cfa-miR-19b_L-2R+3	TGCAAATCCATGCAAAACTGATG	23	4			5	152248501	152248523	152248489	152248576	tttgcagtcttctgttagttttgcatagttgcactacaggaagaatgtagttgTGCAAATCTATGCAAAACTGATGgtggcctgttat	chr1	-	88	...((((.(..(..((((((((((((((((((((((((.......))))...))))))..))))))))))))))..)..).))))...	-36.3	38.6
35	PN-miR-1b	PN-xtr-miR-1b_R+1	TGGAATGTTAAGAAGTATGTAA	22			39		4663954	4663975	4663900	4663991	ccctcccaaccctacatacttcttcatatgcccatatggagtcggccggcgttaTGGAATGTTAAGAAGTATGTATcctcgggctgggaccc	chr23	+	92	...(((((.(((((((((((((((.((((..(((((....(((....)))..))))).)))).)))))))))))).....))).)))))...	-37.6	52.2
		PN-xtr-miR-1b_R+19TA17AG	TGGAATGTAAAGAAGTGTGTAT	22	26			36	8107877	8107898	8107823	8107911	ctacctgcttgagagacatacttctttatatgcccatatgaacctggcaatctaTGGAATGTAAAGAAGTATGTATttcaggtgggaac	chr20	+	89	...((..(((((((.((((((((((((((((..(((((.((.........))))))).)))))))))))))))).)))))))..))...	-40.2	39.3
		PN-xtr-miR-1b_R+2	TGGAATGTTAAGAAGTATGTATT	23		56			105673495	105673516	105673479	105673573	catgtacctgctcagagcacatacttctttatgtacccatatgaacatacaatgctaTGGAATGTAAAGAAGTATGTATttttggcaggcgcaga	chr2	-	95	..((..(((((.(((((.(((((((((((((..(..(((((..............))))).)..)))))))))))))..))))))))))..))..	-35.4	38.9
36	PN-miR-20a	PN-xtr-miR-20a_R+2	TAAAGTGCTTATAGTGCAGGTAGTT	25				7	152248362	152248386	152248305	152248412	ctagtggatgacagctcttgtagcacTAAAGTGCTTATAGTGCAGGTAGTGttcactaatctactgcattataagcacttaaagtactgctagctgtagaactacata	chr1	-	108	...((((...((((((...((((.(((.(((((((((((((((((.(((...........))))))))))))))))))))..))).)))).))))))....))))...	-43.9	38.9
37	PN-miR-20b	PN-xtr-miR-20b_R+1	CAAAGTGCTCATAGTGCAGGTAGT	24	21	28	46	221	3970099	3970122	3970040	3970150	tcaggaagcagctgtgtcctagcagtatCAAAGTGCTCATAGTGCAGGTAGCttggcattggacctactgtaatgtgggcacttacagtactgttagataaagtgcgtccc	chr4	-	111	...(((.(((.((.(((.((((((((((..(((((((((((.(((((.(((.((.......)).)))))))).)))))))))))...))))))))))))).))))).))).	-44	47.7
38	PN-miR-21	PN-dre-miR-21_L+1R-2	ATAGCTTATCAGACTGGTGTTG	22			11		7322089	7322110	7322072	7322165	ctgtaccatcctgtcggATAGCTTATCAGACTGATGTTGactgttggatctcatggcaacaacagtcggtaggctgtctgacattttggtatct	chr19	+	94	..((((((...((((((((((((((((.(((((.(((((.(..(........)..)))))).)))))))))))))))))))))...))))))..	-45.8	45.7
		PN-dre-miR-21_R-2	TAGCTTATCAGACTGGTGTTG	21	4	4		13	7322090	7322110	7322072	7322165	ctgtaccatcctgtcggaTAGCTTATCAGACTGATGTTGactgttggatctcatggcaacaacagtcggtaggctgtctgacattttggtatct	chr19	+	94	..((((((...((((((((((((((((.(((((.(((((.(..(........)..)))))).)))))))))))))))))))))...))))))..	-45.8	45.7
39	PN-miR-210	PN-xtr-miR-210_R-4	CTGTGCGTGTGACAGCGG	18	17				8541034	8541051	8541014	8541105	tgtcggggtctctgtgggcacagagctgtggcagacggatgcgcaggggccgctCTGTGCGTGTGACGGCGGtgtacccggggtccccgtgg	chr19	-	92	...(((((.(((((.((..(((..(((((..((......(((((((((....)))))))))))..)))))..))).))))))).)))))...	-45	70.7
		PN-xtr-miR-210_R-5	CTGTGCGTGTGACAGCG	17				9	8541035	8541051	8541014	8541105	tgtcggggtctctgtgggcacagagctgtggcagacggatgcgcaggggccgctCTGTGCGTGTGACGGCGgtgtacccggggtccccgtgg	chr19	-	92	...(((((.(((((.((..(((..(((((..((......(((((((((....)))))))))))..)))))..))).))))))).)))))...	-45	70.7
40	PN-miR-214	PN-xtr-miR-214_R-4	ACAGCAGGCACAGACAG	17	4				21914750	21914766	21914741	21914823	ctgggaacaACAGAAGGCACAGACAGccagccgtgagagccaacagctcctggcccgctgcctggactttctccaagtccatt	chr11	+	83	...(((.....((((((..(((.((((..((((...((((.....)))).))))..)))).)))..)))))).....)))...	-31.5	59
41	PN-miR-215	PN-hsa-miR-215_R+1	ATGACCTATGAATTGACAGACA	22	4		4	19	19924819	19924840	19924793	19924899	ttcagtaagaactggtgtccaggaaaATGACCTATGAATTGACAGACTgctttcaaaatgtgcctgtcatttctataggccaatattctgtgcacttttcctacttt	chr3	+	107	...((((.(((..((((..(((((...((.((((((((.((((((...((...........)))))))).))).))))).))...)))))..)))).))).))))..	-33.4	38.3
42	PN-miR-22	PN-cfa-miR-22_R+1	AAGCTGCCAGTTGAAGAACTGTA	23	69	23	95	211	5352113	5352135	5352099	5352194	tcctggctgcccggcagcagttcttcagtggcaagctttatgtccttctctagtagctaAAGCTGCCAGTTGAAGAACTGTTgaatgtagccacgt	chr19	-	96	...(((((((....(((((((((((((((((((.((((((.((.((.....))..))))))))))))).))))))))))))))...)))))))...	-46.2	50
43	PN-miR-222	PN-xtr-miR-222_R+2	AGCTACATCTGGCTACTGGGTCTCTA	26	4	5			114216084	114216109	114216025	114216123	ccttgtagttgcccatcaatcgctcagtagtcagtgtagattctgtctttacaatcagcAGCTACATCTGGCTACTGGGTCTCTGatgacatctcatat	chr1	+	99	...((.((.((..(((((...((((((((((((((((((...(((..........)))...))))).)))))))))))))...))))).)).))))...	-35.3	44.4
									114218479	114218504	114218420	114218518	ccttgtagttgcccatcaatcgctcagtagtcagtgtagattctgtctttacaatcagcAGCTACATCTGGCTACTGGGTCTCTGatgacatctcatat	chr1	+	99	...((.((.((..(((((...((((((((((((((((((...(((..........)))...))))).)))))))))))))...))))).)).))))...	-35.3	44.4
44	PN-miR-222b	PN-oan-miR-222b	AGCTACATCTGATTACTGGGTCA	23	2787	4369	1716	891	2151239	2151261	2151181	2151274	cacggtgcccttggctgctcagtagtcagtgtaggatctgtccgacagtctcactaacAGCTACATCTGATTACTGGGTCAccaaaggaccacc	chr4	+	94	...(((.((.((((..((((((((((((((((((...((((...............))))))))).)))))))))))))..)))).)))))...	-37.7	53.2
45	PN-miR-222b*	PN-oan-miR-222b*_R-2_12TC13GA	TGCTCAGTAGTCAGTGTAG	19	119	12			2151196	2151214	2151181	2151274	cacggtgcccttggctgctcagtagtcagtgtaggatctgtccgacagtctcactaacAGCTACATCTGATTACTGGGTCACCaaaggaccacc	chr4	+	94	...(((.((.((((..((((((((((((((((((...((((...............))))))))).)))))))))))))..)))).)))))...	-37.7	53.2
		PN-oan-miR-222b*_R-3_12TC13GA	TGCTCAGTAGTCAGTGTA	18				6	2151196	2151213	2151181	2151274	cacggtgcccttggctgctcagtagtcagtgtaggatctgtccgacagtctcactaacAGCTACATCTGATTACTGGGTCAccaaaggaccacc	chr4	+	94	...(((.((.((((..((((((((((((((((((...((((...............))))))))).)))))))))))))..)))).)))))...	-37.7	53.2
46	PN-miR-223	PN-cfa-miR-223_R+2_21CT	TGTCAGTTTGTCAAATACCCTAA	23				82	233008	233030	232944	233047	tgacagctgcagtgcagcactgCGTGTATTTGACAAGCTGAGTTTgacactcagtctggcagagtgtcagtttgtcaaataccccaagtgaggcacttgctgag	chr4	+	104	...((((...(((((..((((....((((((((((((((......(((((((.(.....).)))))))))))))))))))))....))))..))))).))))..	-45.6	50
47	PN-miR-223*	PN-oan-miR-223*_23GA	CGTGTATTTGACAAGCTGAGTTA	23				60	232966	232988	232944	233047	tgacagctgcagtgcagcactgCGTGTATTTGACAAGCTGAGTTTgacactcagtctggcagagtgtcagtttgtcaaataccccaagtgaggcacttgctgag	chr4	+	104	...((((...(((((..((((....((((((((((((((......(((((((.(.....).)))))))))))))))))))))....))))..))))).))))..	-45.6	50
48	PN-miR-23a	PN-xtr-miR-23a_R+1	ATCACATTGCCAGGGATTTCCA	22	2618	1096	3570	10624	41157459	41157480	41157406	41157495	aatgttgtggctgtttgggttcctggcatgatgatttgtgagttaagattaaaATCACATTGCCAGGGATTACCAcatagccatgaccgc	chrZ	+	90	...((..(((((((.(((((((((((((((.((((((.(((.......))))))))))).))))))))))..))).)))))))..))...	-39.5	43.3
49	PN-miR-26a	PN-dre-miR-26a_L-3R+1	AAGTAATCCAGGATAGGCTT	20		6			4467529	4467548	4467510	4467600	gaaggctgtcacctggtTCAAGTAATCCAGGATAGGCTGtatccattcctgctggcctattcttggttacttgcactgggaggcagccgca	chr2	+	91	...(((((((.((..((.(((((((((.(((((((((((((........))).)))))))))).))))))))).))..)).)))))))...	-50.1	52.7
50	PN-miR-27a	PN-xtr-miR-27a	TTCACAGTGGCTAAGTTCCGC	21	280	97	92	588	41157703	41157723	41157652	41157730	gtgaggtgcagagcttagctgattggtgaacagtgattgtttccctctttgTTCACAGTGGCTAAGTTCTGCacctgaa	chrZ	+	79	...(((((((((((((((((.((((.(((((((...............))))))))))))))))))))))))))))...	-39.6	46.8
51	PN-miR-2954*	PN-tgu-miR-2954*_L+1R-7	TGCTGAGAGGGCTTGGG	17	39				4548220	4548236	4548189	4548297	aaagaaaaaagttgcaaatgacgaaagttccTGCTGAGAGGGCTGGGGagcagaagggctcccagcccgcggctctcggatagggacgtgcatcgctgtgatttgtttc	chr11	+	109	...((((.((((..((..(((.....(((((((((((((((((((((.(((......))))))))))).....)))))).))))))).....))).))..)))).))))	-46.4	54.1
52	PN-miR-2964-3p	PC-rno-miR-2964-3p	AGAATTGCGTTTGGACAATCAGT	23	29	15	54	116	5577825	5577847	5577812	5577906	cgaaatctctgctacagatgtccagacacaattcttggttcgtacggctccagcgcacaAGAATTGCGTTTGGACAATCAGGagcagagattccc	chr17	-	95	...((((((((((...(((((((((((.(((((((((...(((.........)))..))))))))).)))))))).)))...))))))))))...	-43.8	49.5
53	PN-miR-2970	PN-tgu-miR-2970_L+1R-5	GGACAGTCAGCAGTTGG	17	6				13280525	13280541	13280465	13280561	agaagtcacatctaaactggGGACAGCCAGCAGTTGGctgagctcccagctcaggtcaggagagtgccaggctgccaaccccaacccagccctgact	chr13	-	97	...(((((...((....(((((.(((((.(((.((((((((((.....)))))).)))....).)))..)))))....)))))....))...)))))	-33.6	59.8
54	PN-miR-301	PN-xtr-miR-301_R+3	CAGTGCAATAGTATTGTCAAAGCATT	26			7	4	406325	406350	406313	406403	ctgctggtatcgctggctctgacaatgttgcactactgtctgcacaaataaagCAGTGCAATAATATTGTCAAAGCATTtggttccagtcc	chr15	-	91	..(((((.((((...(((.(((((((((((((((.((..............)).))))))...))))))))).)))...)))).)))))..	-31.8	44
55	PN-miR-30a	PN-dre-miR-30a_R-2	TGTAAACATTCCCGACTGGA	20	3			5	6002951	6002970	6002891	6002975	acatcaagctcttagaatgcaacaaaagagatacaaatacagtaaccatgtcttattcttTGTAAACATTCCCGAGTGGAgaaaa	chr4	+	85	...((..((((...(((((..(((((.((((((...............))))))....)))))...)))))..))))...))...	-11.8	34.1
									148337303	148337322	148337260	148337328	tgttgcTGTAAACATCCCCGACTGGAagctgtagcagcttgagctttcagtcagatgtttgctgcacct	chr2	-	69	...(((.(((((((((...(((((((((((...........))))))))))).))))))))).)))...	-29.9	49.3
56	PN-miR-33	PN-mdo-miR-33_R+1	GTGCATTGTAGTTGCATTGCAC	22				8	51372325	51372346	51372276	51372358	gtggcagctgtaGTGCATTGTAGTTGCATTGCATgtgctggcagtaactgtgcaatgttcctgcagtgcagtacagaggcgct	chr1	-	83	...((..(((((.((((((((((..(((((((((((((.....)).)).)))))))))..)))))))))).)))))..))...	-42.4	51.8
57	PN-miR-338	PN-xtr-miR-338	TCCAGCATCAGTGATTTTGTTG	22			6	9	71566063	71566084	71566063	71566144	TCCAGAATCAGTGATTTTGTTGcactcccagtggaggatctaggccatgcagcggggagcagagtagatcactgattttcat	chr1	+	82	...((((((((((((((..((((.((((..((((..........)))).....)))).))))...))))))))))))))...	-29.3	48.8
58	PN-miR-3549-5p	PC-rno-miR-3549-5p	TGGGACTTTGTAGGCCAGTTGA	22	4			10	6423816	6423837	6423772	6423846	gccgagaacTGGGACTTTGTAGGCCAGTTGAagacacgaacctctcatctcgcccgcaaagacccagccctcagc	chr18	-	75	((.(((..(((((.(((((..(((.((.(((.((........))))).)).)))..))))).)))))..))).))	-31	58.7
59	PN-miR-375	PN-xtr-miR-375_R+1	TTTGTTCGTTCGGCTCGCGTTAT	23		28			23901165	23901187	23901107	23901209	ggagcgactctgcacttgcctggcgtcgagccccacgtgcaagacctgacctgaacgtTTTGTTCGTTCGGCTCGCGTTAGgcaggtccagcctgtctgcaag	chr7	+	103	...(((((.(((.((((((((..((.((((((..(((..((((((...........))))))..)))..))))))))..)))))))).)))...))).))...	-47.4	61.2
60	PN-miR-92a	PN-oan-miR-92a_22TA	TATTGCACTTGTCCCGGCCTGA	22	103	165	81	1759	152248080	152248101	152248063	152248154	gtacccctttctacacaggttgggatcagttgcaatgctgtgcgtttctgtggTATTGCACTTGTCCCGGCCTGTtgaggttggtggggata	chr1	-	92	...((((..(((..(((((..((((..((.((((((((..(........)..))))))))))..))))..)))))..))).....))))...	-41.1	52.2
61	PN-miR-92a-2*	PN-oan-miR-92a-2*_R+1	AGGTTGGGATCAGTTGCAATGCTT	24				4	152248115	152248138	152248063	152248154	gtacccctttctacacaggttgggatcagttgcaatgctgtgcgtttctgtggTATTGCACTTGTCCCGGCCTGTtgaggttggtggggata	chr1	-	92	...((((..(((..(((((..((((..((.((((((((..(........)..))))))))))..))))..)))))..))).....))))...	-41.1	52.2
62	PN-miR-99	PN-dre-miR-99_R+1	AACCCGTAGATCCGATCTTGTGA	23	364	224	985	4333	102424346	102424368	102424316	102424427	aaatgctaatctgtgctgccaattggcataAACCCGTAGATCCGATCTTGTGTtgaaatgcactgcacaagctcgcttctatgggtctgtgtcagtatggtgatctggcaaa	chr1	+	112	...((((((((......(((((((((((((.(((((((((..(((.(((((((...........))))))).)))..))))))))).))))))))).))))))).)))))..	-46.9	45.5
63	PN-let-7b	PN-xtr-let-7b_R+1_17GA	TGAGGTAGTAGTTTGTATAGTTA	23	50	22	245	1438					ctggcTGAGGTAGTAGTTTGTGTAGTTAgggggcagtggtgtttgcccatggagataactagacaaactactgccttgccag			82	(((((.(((((((((((((((.((((((..((((((......)))))).......)))))).))))))))))))))))))))	-47.9	50
64	PN-let-7d	PN-oan-let-7d_12GA	AGAGGTAGTAGATTGCATAGTT	22	12		3						gaagaaactatgggctcctaggaAGAGGTAGTAGGTTGCATAGTTttagggcagtgattttgctcataaggtgttaactatacaacctgctgcctttcttagggctttattattac			116	............(((.((((((.(((((((((((((((.(((((((((((((((.....)))))).)))......)))))).))))))))))))))))))))))))..........	-47.4	40.5
65	PN-let-7f	PN-xtr-let-7f_R+120GN	TGAGGTAGTAGATTGTATANTTT	23			2724						tttgctaaggatggattgctctggcagagTGAGGTAGTAGATTGTATAGTTTttagggtagtaattttatccttttccggagataactatacaatctattgccttccctgaggagcagaatttctacggtggtttctatccgggtttga			149	...(((..((((((((((((((..(((...(((((((((((((((((((((.(((((((((.....)))))))........)).)))))))))))))))))))))..))).)))))))....((......))..))))))).)))....	-53.9	40.3
		PN-xtr-let-7f_R+119AC	TGAGGTAGTAGATTGTATCGTTT	23		998		10324					tttgctaaggatggattgctctggcagagTGAGGTAGTAGATTGTATAGTTTttagggtagtaattttatccttttccggagataactatacaatctattgccttccctgaggagcagaatttctacggtggtttctatccgggtttga			149	...(((..((((((((((((((..(((...(((((((((((((((((((((.(((((((((.....)))))))........)).)))))))))))))))))))))..))).)))))))....((......))..))))))).)))....	-53.9	40.3
		PN-xtr-let-7f_R+110AC	TGAGGTAGTCGATTGTATAGTTT	23	2038								tttgctaaggatggattgctctggcagagTGAGGTAGTAGATTGTATAGTTTttagggtagtaattttatccttttccggagataactatacaatctattgccttccctgaggagcagaatttctacggtggtttctatccgggtttga			149	...(((..((((((((((((((..(((...(((((((((((((((((((((.(((((((((.....)))))))........)).)))))))))))))))))))))..))).)))))))....((......))..))))))).)))....	-53.9	40.3
66	PN-let-7g	PN-xtr-let-7g_R+1	TGAGGTAGTTGTTTGTACAGTT	22			85	31					ggcTGAGGTAGTTGTTTGTACAGTTtaagggtctgtgacaccaccctctgttggagataactgtacaggccactgccttgccta			84	(((.((((((((.(..(((((((((...(((((...))).))...(((.....)))..)))))))))..).)))))))))))..	-37.5	50
67	PN-let-7j	PN-fru-let-7j_10TG	TGAGGTAGTGTTTTGTACAGTT	22			3						gtcTGAGGTAGTTTTTTGTACAGTTtgagggtctgtgattctgccccatacaggagctaactgtacaagtgactgccttgcc			82	....((((((((..(((((((((((..((..((...))..))((.((.....)).)).)))))))))))..))))))))...	-31	47.6
		PN-cfa-let-7j_R-6_13GT	TGAGGTAGTAGATTGCA	17	11			4					TGAGGTAGTAGAGTGCAgtagttataaaaggaatctctggagctagattgctgtacttcatacctgct			68	..(((((...(((((((((((((......((.....)).......)))))))))))))..)))))...	-22.1	41.2
68	PN-miR-100	PN-xtr-miR-100_R+2	AACCCGTAGATCCGAACTTGTGCA	24				101					tgctgccacaAACCCGTAGATCCGAACTTGTGCTcatattccacacaagcttgtatctataggtctgtggctggctggcaagagcaccccggggtgctgctgcacttcccc			111	.(((((((((.(((..(((((.(((.((((((...........)))))).))).)))))..))).)))))).)))..(((..((((((....))))))..)))........	-48.6	55.9
69	PN-miR-103	PN-xtr-miR-103_R+2	AGCAGCATTGTACAGGGCTATGAGA	25	4	4	11	17					cttgaactgtaaacatgtggaagattgctccttgccctcggcttctttacagtgctgccttgttgcatatggatcaAGCAGCATTGTACAGGGCTATGAGGgcattgagactttatcttcaaag			124	...................((((((..(((..((((((((((.(((.(((((((((((.(((............)))))))))))))).))))))..)))))))..))).....))))))....	-47.3	45.2
70	PN-miR-10a	PN-ppy-miR-10a_L-1R+118TC	ACCCCGTAGATCCGAACTTGTGT	23				25					gatctgtctgtcttctgtatatACCCCGTAGATCCGAATTTGTGTaaggaattttgtggtcacaaattcgtatttaggggaatatgtagttgacataaacactccgctcg			110	....(((.((((..((..((((.((((.(((((.((((((((((................)))))))))).))))))))).))))..))..))))...))).........	-32.2	40
71	PC-miR-1180-5p	PC-hsa-miR-1180-5p	CTGGTTCGTTTCCGGCTC	18		5							gctgctggacccacccggccgggaatagtgctcCTGGTTGTTTCCGGCTCgcgtgggtgtgtcggcggc			69	((((((((((((((.((((((((((((..((.....)))))))))))).)).))))))...))))))))	-39	69.6
		PC-hsa-miR-1180-5p	CTGGTTCGTTTCCGGCT	17	73								gctgctggacccacccggccgggaatagtgctcCTGGTTGTTTCCGGCTcgcgtgggtgtgtcggcggc			69	((((((((((((((.((((((((((((..((.....)))))))))))).)).))))))...))))))))	-39	69.6
72	PN-miR-122	PN-hsa-miR-122_R+3	TGGAGTGTGACAATGGTGTTTGTAT	25		3							aaccttggattgtttgctaccagagctgTGGAGTGTGACAATGGTGTTTGTGTccagtctatcaaacgccattatcacactaaatagctactgtagggccatccgtctctt			111	.....(((((.((...(((.(((((((((..(((((((.(((((((((((............))))))))))).)))))))..)))))).)))))).)).)))))......	-44	45
73	PN-miR-1274b	PN-ptr-miR-1274b_L+117CT	GTCCCTGTTCGGGCGCTA	18				5					cttcttcactcacGTCCCTGTTCGGGCGCCActtgtggctgtcggttcgggactgaatgaagaagga			67	((((((((.(((.(((((...((((..((((....))))..))))...)))))))).))))))))..	-32.6	56.7
74	PN-miR-129	PN-ssc-miR-129	AAGCCCTTACCCCAAAAAGCAT	22	11	9	38	27					cttcgtgaatCTTTTTGCGGTCTGGGCTTGCtgtacataactcaatagccggaagcccttaccccaaaaagcattcgcgg			80	...((((((((((((((.(((..(((((((((((..........)))))...))))))..))).))))))).))))))).	-33.7	50
75	PN-miR-129-5p	PC-ssc-miR-129-5p	CTTTTTGCGGTCTGGGCTTGC	21	102	92	184	44					ggggagaggtgtctccgtctcccttggatCTTTTTGCGGTCTGGGCTTGCtgttcctctaatcagtagtcaggaagcccttaccccaaaaagtatctgcgagagacctggtcggcagatgtggtcccc			128	(((((((((.....)).))))))).(((((((((((.(((..((((((.(((.....((....))....))).))))))..))).))))))).))))......((((..(((....)))..))))...	-50.3	55.5
76	PN-miR-130a	PN-mmu-miR-130a_R+1_22TC	CAGTGCAATGTTAAAAGGGCACC	23	4								tgctgctggccggagctcttttcacattgtgctactgtctacacgtgtaccgagCAGTGCAATGTTAAAAGGGCATCggccttgtagt			88	.(((((.(((((..((((((((.((((((..((.((...(((....)))...)).))..)))))).))))))))..)))))..)))))	-42.3	51.1
77	PN-miR-132	PN-dre-miR-132	TAACAGTCTACAGCCATGGTCG	22	20	3		14					tcccttcctctgctgtctccatgctgACCGTGGCTTTAGATTGTTACTgtagcgttggcacgtggtaacagtctacagccatggtcgccaaggggcaggtgttacagcgactactggga			119	((((......((((((((((.((..((((((((((.((((((((((((...((((....)))))))))))))))).))))))))))..)).))))........))))))......))))	-54.6	54.6
78	PN-miR-132-5p	PC-xtr-miR-132-5p	ACCGTGGCTTTAGATTGTTACT	22	126	25	95	109					tcccttcctctgctgtctccatgctgACCGTGGCTTTAGATTGTTACTgtagcgttggcacgtggtaacagtctacagccatggtcgccaaggggcaggtgttacagcgactactggga			119	((((......((((((((((.((..((((((((((.((((((((((((...((((....)))))))))))))))).))))))))))..)).))))........))))))......))))	-54.6	54.6
79	PN-miR-1357	PN-oan-miR-1357_L+3_22CT	AAGATTATGAGATCTGAGGGCT	22		8	6						gtcccagtgaatggcAAGATTATGAGATCTGAGGGCCctcccccgggggcgccgagtgctccttagccttcctcgggtc			79	..(((((.(((.((((((.....(((..((..(((((((......))))).)).))..)))))).)))))))).)))..	-28.1	63.3
		PN-oan-miR-1357_L+1_20CT	GATTATGAGATCTGAGGGCT	20	26								gtcccagtgaatggcaaGATTATGAGATCTGAGGGCCctcccccgggggcgccgagtgctccttagccttcctcgggtc			79	..(((((.(((.((((((.....(((..((..(((((((......))))).)).))..)))))).)))))))).)))..	-28.1	63.3
80	PN-miR-137b	PN-oan-miR-137b_9TG	TTATTGCTGGAGAATACGCGTAG	23			4						ccagcccctttcgatgacgggtattcttgggtacataatacggatggcgctgTTATTGCTTGAGAATACGCGTAGtcgagggagaggcaccgacgtctgg			100	...(((.(..((((..(((.(((((((..((((.((((((((.....)).))))))))))..))))))).)))..))))..)...)))............	-38.1	54
81	PN-miR-1388	PN-tgu-miR-1388	ATCTCAGGTTCGTCAGCCCATG	22	299	158	4826	8561					tgatggatgagcagtgctttccaggactgtccaacctgagaatgcttgagttttggtcaATCTCAGGTTCGTCAGCCCATGaaaaactgtctcgctcaaagcc			103	...((..((((((((..((((..((.(((...(((((((((.((((........)).)).)))))))))...))).))..)))).)))).))))..)).....	-35.3	48.5
82	PC-miR-1388-5p	PC-tgu-miR-1388-5p	AGGACTGTCTAACCTGAGAATGG	23		87	2420						tcagtggggggcgtgtctaggactgtctaacctgagaatggtgatgtgtgagggtcaATCTCAGGTTCGTCAGCCCATGaaacgccttctccaga			95	....((((((((((.((..((.(((...(((((((((....((((........)))).)))))))))...))).))..)).)))))..)))))..	-35.6	53.7
		PC-tgu-miR-1388-5p	AGGACTGTCTAACCTGAGAAT	21	165			4183					tcagtggggggcgtgtctaggactgtctaacctgagaatggtgatgtgtgagggtcaATCTCAGGTTCGTCAGCCCATGaaacgccttctccaga			95	....((((((((((.((..((.(((...(((((((((....((((........)))).)))))))))...))).))..)).)))))..)))))..	-35.6	53.7
83	PC-miR-139-5p	PC-cfa-miR-139-5p	TCTACAGTGCACGTGTCTCCAGT	23	16	10	15	111					gtgtacTCTACAGTGCACGTGTCTCCAGTgtggctcggaggctggagacgcggccctgttggagtaac			68	...((((((((((.((.((((((((((((...........)))))))))))))).)))).))))))..	-35.5	60.3
84	PC-miR-140-3p	PC-mne-miR-140-3p	TACCACAGGGGAGAACCACGGACA	24	163	59	147	1313					tttgtgtctgtgtgtgtctctctctgtgtcctgccagtggttttaccctatggtaggttacgtcatgctgttcTACCACAGGGTAGAACCACGGACAggataccgggacgctctctgcatcgg			123	...((((......(((((((.....((((((((((.(((((((((((((.(((((((..(((......)))))))))).))))))))))))))).)))))))).))))))).....))))...	-57.3	52.8
85	PN-miR-142a-5p	PN-dre-miR-142a-5p_L+2R-1	TACATAAAGTAGAAAGCACTAC	22				16					cgtacagtgcagtcaTCCATAAAGTAGAAAGCACTACtaaacccctcgccacagtgtagtgtttcctactttatggatgagtgtactgttg			91	...((((((((.(((((((((((((((.(((((((((..................))))))))).))))))))))))))).))))))))..	-47.6	44
86	PN-miR-143*	PN-hsa-miR-143	TGAGATGAAGCACTGTAGCTC	21				118					gcgcagcgccctgtctcccagcctgaggtgcagtgctgcatctctggtcagttgggagtcTGAGATGAAGCACTGTAGCTCaggaagagagaagtttttctgcagc			106	((((((.......((((....((((((.(((((((((.((((((.((((......)).)).)))))).))))))))).))))))....)))).......)))).))	-49.4	56.6
87	PN-miR-144	PN-xtr-miR-144_R+121AT	TACAGTATAGATGATGTACTTT	22	40			18					gctctctagacaggatatcatcgtatactgtaagttcattattgagacacTACAGTATAGATGATGTACTATccagggggtcaacgagc			89	(((((((.((.((.((((((((.(((((((((..((((....))))....))))))))))))))))).)).)).)))))))........	-32.7	41.6
88	PN-miR-145	PN-xtr-miR-145_R-1	GTCCAGTTTTCCCAGGAATCCCT	23	1242	345	1040	13					tcagtcttcatcatttcctcatccccgggGTCCAGTTTTCCCAGGAATCCCTtgggcaatcgaaagggggattcctggaaatactgttcttggggttgggggtggactactga			113	(((((..((......((((((.((((..((..((((.((.((((((((((((........(....))))))))))))).)).)))).))..)))).))))))..))..)))))	-51.7	52.2
89	PN-miR-145*	PN-oan-miR-145*_R+1	ATTCCTGGAAATACTGTTCTTT	22				11					tcagtcttcatcatttcctcatccccgggGTCCAGTTTTCCCAGGAATCCCTtgggcaatcgaaagggggattcctggaaatactgttcttggggttgggggtggactactga			113	(((((..((......((((((.((((..((..((((.((.((((((((((((........(....))))))))))))).)).)))).))..)))).))))))..))..)))))	-51.7	52.2
		PN-oan-miR-145*	ATTCCTGGAAATACTGTTCTT	21	409	36	1027						tcagtcttcatcatttcctcatccccgggGTCCAGTTTTCCCAGGAATCCCTtgggcaatcgaaagggggattcctggaaatactgttcttggggttgggggtggactactga			113	(((((..((......((((((.((((..((..((((.((.((((((((((((........(....))))))))))))).)).)))).))..)))).))))))..))..)))))	-51.7	52.2
90	PN-miR-146a-5p	PN-ssc-miR-146a-5p_R+4	TGAGAACTGAATTCCATGGGTTGTTT	26	6	11	4						ccgatgtgtatcctcagcttTGAGAACTGAATTCCATGGGTTGTGTcagtgtcagacctctgaaattcagttcttcagctgggatatctctgtcatcgt			99	.(((((.((((((.(((((..((((((((((((.((..((((.((.......))))))..)).)))))))))))).)))))))))))......))))).	-39.3	45.5
91	PN-miR-146b-5p	PN-hsa-miR-146b-5p_R+220GA	TGAGAACTGAATTCCATAGACTGT	24		10							gactgagagaactttggccacctggctcTGAGAACTGAATTCCATAGGCTGTgagctctagcagacgccctagggactcagttctggtgcccggctgtgctataccatc			109	..............((((((((.(((.((.((((((((.((((.((((..((..((....))..))..)))))))).)))))))))).))).)).)).)))).......	-38.9	55
92	PN-miR-147	PN-mmu-miR-147_L+5R-5	TGCTAGTGTGCGGAAATGCTTC	22	9								tatgaatctagtggaaacatttctgcacaaactagatgttgaTGCCAGTGTGCGGAAATGCTTCtgctacatttgtagg			79	((..(((.(((..(((.(((((((((((((((.....)))........)))))))))))).)))..))).)))..))..	-28.9	40.5
93	PN-miR-147b	PN-hsa-miR-147b_L+3R-3	CTAGTGTGCGGAAATGCTTCTG	22	3								actctatgaatctagtggaaacattgctgcacaaactagattatggataCCAGTGTGCGGAAATGCTTCTGctacatttttagggc			86	.(((((..(((.(((..(((.((((.(((((((..(((.....))).......))))))).)))).)))..))).)))..))))).	-28.1	40.7
94	PN-miR-148	PN-dre-miR-148_20TG	TCAGTGCATTACAGAACTTGGT	22			4						ctttccaagtaaagttctgtgatacactccgactctgaatgtttgcagTCAGTGCATTACAGAACTTTGTtttgggagt			79	.((((((((..((((((((((((.((((..((((..((....))..)))))))).))))))))))))...)))))))).	-28.4	40.5
95	PN-miR-148b	PN-hsa-miR-148b_20TG	TCAGTGCATCACAGAACTTGGT	22			3985						caagcacgattagcatttgaggtgaagttctgttatacactcaggctgtggctctctgaaagTCAGTGCATCACAGAACTTTGTctcgaaagctttct			98	.......((..(((.(((((((..(((((((((.((.((((..((((.............)))))))).)).)))))))))..))))))).))).)).	-34.6	43.9
96	PN-miR-150	PN-xtr-miR-150_R-1_12TC21AT	TCTCCCAACCCCTGTACCAGT	21			19	694					cctctctcctcacggccctgTCTCCCAACCCTTGTACCAGTgtgtgtctcagaccctggtacaggtacggggaggcagggacctgggggatcccagcagc			100	....((.(((((.(((((((((((((....((((((((((.((.((...)).)).))))))))))....))))))))))).)))))))))..........	-53.6	64
		PN-hsa-miR-150_12TC	TCTCCCAACCCCTGTACCAGTG	22	51	23							cctctctcctcacggccctgTCTCCCAACCCTTGTACCAGTGtgtgtctcagaccctggtacaggtacggggaggcagggacctgggggatcccagcagc			100	....((.(((((.(((((((((((((....((((((((((.((.((...)).)).))))))))))....))))))))))).)))))))))..........	-53.6	64
97	PN-miR-152	PN-mmu-miR-152_10GC	TCAGTGCATCACAGAACTTGG	21	86	83	190	503					tgtcccccccggcccaggttctgtgatacactccgactcgggctctggagcagTCAGTGCATGACAGAACTTGGgcccggaaggacc			87	.((((..((.((((((((((((((.((.((((..((((...(((....))))))))))).)).)))))))))))))).))..)))).	-48.2	63.2
98	PN-miR-15a	PN-xtr-miR-15a_R+1	TAGCAGCACATAATGGTTTGTGA	23	20	11	13	315					gaagacaccttggggtaaagTAGCAGCACATAATGGTTTGTGAgttttgaaatacaggccatattgtgctgcctcaaaaatacaaggatctgatcttc			98	((((((((((((..........((((((((..((((..((((..........))))..))))..))))))))..........)))))...)).)))))	-33.1	40.8
99	PN-miR-15c	PN-xtr-miR-15c_L+2R-2	CATAGCAGCACATCATGGTTTG	22				4					aatcctgcatgtggaggccttggactgcTATAGCAGCACATCATGGTTTGcatggtatagccaagatgcgaatcattatttgctgctttagaaatttaaggaaaagaaacctttcaagacatggcttatt			130	.......(((((.....((((..(...(((.(((((((.((.(((((((((((((.....)))...)))))))))).)).))))))).)))...)..))))....(((....)))...))))).......	-40.1	40
100	PN-miR-16a	PN-xtr-miR-16a_L+3R-3	GTGTAGCAGCACGTAAATATTG	22				10					cctgaacttggccgtgtgacagactggctgcctggCTGTAGCAGCACGTAAATATTGgagtcaaagcacttgcgaatcctccagtattgaccgtgctgctggagttaggcgggccgtttaccgtctgcgggggcctcggg			140	(((((....((((.......((((.((((((((..((..(((((((((..((((((((((.....((....)).....))))))))))...)))))))))..))..)))))).)))))).(((....))).)))))))))	-68.4	58.6
101	PN-miR-16c	PN-xtr-miR-16c_R+3	TAGCAGCACGTAAATACTGGAGTTT	25	4								gcccggctcgatgtgtcggccgtgcccTAGCAGCACGTAAATACTGGAGTTTggggatgcctcgttgctctccagtattgcattgctgcttgagcgaggccggaccctccgcgccgccgc			120	((.((((.(((....))))))).))...(((((((....((((((((((..(((((...))))).....))))))))))....)))))))...(((.((((((.....))).)))..)))	-55.6	64.2
		PN-xtr-miR-16c_R+2	TAGCAGCACGTAAATACTGGAGAT	24				68					gcccggctcgatgtgtcggccgtgcccTAGCAGCACGTAAATACTGGAGTTtggggatgcctcgttgctctccagtattgcattgctgcttgagcgaggccggaccctccgcgccgccgc			120	((.((((.(((....))))))).))...(((((((....((((((((((..(((((...))))).....))))))))))....)))))))...(((.((((((.....))).)))..)))	-55.6	64.2
102	PN-miR-17-5p	PN-ssc-miR-17-5p_R+2	CAAAGTGCTTACAGTGCAGGTAGAA	25				6					ggactttcttgagtggacttggttggtgtcaatgtattgtCAAAGTGCTTACAGTGCAGGTAGTAttatggaatatctactgcagtggaggcacttctagcaatacacttgaccattttaaccttcctccaggcatcc			138	(((...(((.(((.(((...((((((((((((((((((((..((((((((.((.(((((.(((((((....)))).)))))))).)).))))))))...)))))))).))))).))..))))))))))).)))..)))	-47.3	43.5
103	PN-miR-181b	PN-xtr-miR-181b_R+3	AACATTCATTGCTGTCGGTGGGTAG	25			10	6					cttgggcagaggttctttcttaaaaggtcacaatcAACATTCATTGCTGTCGGTGGGTTGAactgtgtggacaagctcactgaacaatgagtgcaactgtggccccgcat			110	.....((.((((.....))))....(((((((.....(((((((((...((((((((((...((....))...)))))))))).)))))))))....)))))))..))..	-35.7	48.2
104	PC-miR-182-5p	PC-fru-miR-182-5p	TTTGGCAATGGTAGAACTCACA	22				9					cacagctgcttgcctccccctgttTTTGGCAATGGTAGAACTCACACTggtgaggtaatgggatccggtggttctagacttgccaactacggggcgagggctcagccggcac			112	....((((((.(((((.((((((..(((((((...((((((...((((((..............))))))))))))...)))))))..)))))).)))).)..))).)))..	-46.1	58
		PC-fru-miR-182-5p	TTTGGCAATGGTAGAA	16	10								cacagctgcttgcctccccctgttTTTGGCAATGGTAGAActcacactggtgaggtaatgggatccggtggttctagacttgccaactacggggcgagggctcagccggcac			112	....((((((.(((((.((((((..(((((((...((((((...((((((..............))))))))))))...)))))))..)))))).)))).)..))).)))..	-46.1	58
105	PN-miR-1827	PN-ptr-miR-1827_R+5_6CT	TGAGGTAGTCGATTGAATAGTTT	23			22						cagcagcacagccttcaggctaaggcaatgagaagcctctgaaaggcTGAGGCAGTCGATTGAAT			65	.....((.((((((((((....((((........))))))).)))))))..))............	-21.3	52.3
		PN-ptr-miR-1827_R+4_16AT	TGAGGCAGTCGATTGTATAGTT	22	17	15		61					cagcagcacagccttcaggctaaggcaatgagaagcctctgaaaggcTGAGGCAGTCGATTGAAT			65	.....((.((((((((((....((((........))))))).)))))))..))............	-21.3	52.3
106	PN-miR-190b	PN-oan-miR-190b	TGATATGTTTGATATTAGGTTG	22		4		13					ggggcgggggagccgctgcccacctctgtgTGATATGTTTGATATTAGGTTGttacgctagacctcacctgaatatcagacatattcctacagcggctgggcgactacccgtgccctccttctccctcaacgaccttcagcccc			144	((((((((((((((((((..(((....))).(((((((((((((((((((.(((......)))...))))).))))))))))))))....))))))).((((.((.....))))))......))))))...(.....).)))))	-58.5	56.9
107	PN-miR-191	PN-xtr-miR-191_R+2	CAACGGAATCCCAAAAGCAGCTGT	24	18676	14624	48351	119379					tggagcatccttgacagcttgacagcaggCAACGGAATCCCAAAAGCAGCTGTtgtctccagagcattccagctgcagttggatttcgttccctgctatcctgcaagagcacca			114	.((.((...((((.(((...((.((((((.((((((((((.((..(((((((..((((....)).))..)))))))..)))))))))))).)))))).))))))))).)).)).	-50.9	52.6
108	PN-miR-1937a	PN-mmu-miR-1937a_L-1_18CT	ATCCCGGACGAGCCCCTA	18				39					tggggtctctgagaattggggtaggccataaATCCCGGACGAGCCCCCAcatgtaagatccccgaagcttagtctctgctcaagtcccgggatgagctggctagcaccccaatgactcaagagaaaaccaca			132	(((..((((((((.((((((((.(((((...(((((((((((((....((...((((..........))))))....))))..)).)))))))....)))))...))))))))..)))).))))...)))..	-50.9	54.5
109	PN-miR-1937c	PN-mmu-miR-1937c	ATCCCGGAAGAGCCCCCA	18		5		43					acatccaaggggtattcttgggtttctgggtgcccccaaATCCCGGAAGAGCCCCCAtgatgtaa			65	(((((...(((((.(((..(((((..((((....)))))))))..)))..)))))...)))))..	-27	53.8
110	PN-miR-1959	PN-mmu-miR-1959_16TC	GGGGATGTAGCTCAGCGGAG	20	15	3							agggccGGGGATGTAGCTCAGTGGAGgagtccttgcccaaaacaggaaaggccctgggttatatccacggcccca			75	.((((((.(((((((((((((.((.....((((..........))))....))))))))))))))).))))))..	-40.5	60
111	PN-miR-199	PN-cfa-miR-199_20TC	ACAGTAGTCTGCACATTGGCT	21		50							ccagaggacacctccactccgtctacccagtgtttagactatctgttcaggactcccaaattgtACAGTAGTCTGCACATTGGTTaggctgggctgggttagaccctcg			109	...((((.....((((..(((((((.(((((((..((((((.((((.((((....))....)).))))))))))..))))))).))))).))..))))......)))).	-41.2	52.3
112	PN-miR-199b-3p	PN-xtr-miR-199b-3p	ACAGTAGTCTACACATTGGTTAA	23	7		36						aagatcccgagaggtgggtggtcccgttcccccagtgttcagactacgtgttcgttggacagaacctgaACAGTAGTCTACACACTGGTTAAactgggccatgcggtcaa			110	..((((((....))...(((((((.(((...(((((((..(((((((.((((((..((......)))))))))))))))..)))))))...))).)))))))..))))..	-46.1	53.6
		PN-hsa-miR-199b-3p_R+1_15AC	ACAGTAGTCTGCACCTTGGTTAA	23		45							ctccccgtcctgcctgcccagtgttcagactacctgttcatcagactaaagctgaACAGTAGTCTGCACATTGGTTAAgctgggttgggacacacacgc			99	.((((..(((.((.(..(((((((.((((((((.((((((............)))))))))))))).)))))))..).)).)))..)))).........	-41.4	53.5
113	PN-miR-200a	PN-mml-miR-200a_R+2	TAACACTGTCTGGTAACGATGTTA	24		5							ctgggcccctgtgggcatcttaccggacagtgctggatttctcggctcgactcTAACACTGTCTGGTAACGATGTTCaaaggtgacccac			90	.((((..(((.((..(((((((((((((((((.((((....(((...))).)))).))))))))))))).))))..)).)))...)))).	-43.9	55.6
114	PN-miR-206	PN-xtr-miR-206_22GA	TGGAATGTAAGGAAGTGTGTGA	22				4					gagttggctgttgcttattgagacgacatacttccttatatccccatattcagaattaatctaTGGAATGTAAGGAAGTGTGTGGcttcagtgagatctcatcatcatc			109	((..(((.((...(((((((((.(.((((((((((((((((..(((((.............))))).)))))))))))))))))..)))))))))....)))))...))	-35.5	39.4
115	PN-miR-20a	PN-xtr-miR-20a_R+2	TAAAGTGCTTATAGTGCAGGTAGAA	25		3							tcttaaataaatctcctaatgttgcagttgtgttagagtttcagcagtgcTAAAGTGCTTATAGTGCAGGTAGTAtttctgtcatctactgcagtgtgagcacttgaagtacttctagcttaatgcgtctgggatccgaagatttctgctaga			153	.......................((((..((.((...((..(((.((((((.(((((((((((.(((((.(((............)))))))).)))))))))))..))))))....((.....))..)))..))...)).))..))))....	-46.7	39.9
116	PN-miR-210	PN-dre-miR-210	CTGTGCGTGTGACAGCGGCTAA	22		568	132						gcaggtaAGCCACTGACTAACGCACATTGcgcctattctccactccactgtgcgtgtgacagcggctaaccag			73	...(((.((((.(((....(((((((.((................)).)))))))....))).)))).)))..	-25.5	56.2
117	PN-miR-210*	PN-dre-miR-210*	AGCCACTGACTAACGCACATTG	22		453	173						gcaggtaAGCCACTGACTAACGCACATTGcgcctattctccactccactgtgcgtgtgacagcggctaaccag			73	...(((.((((.(((....(((((((.((................)).)))))))....))).)))).)))..	-25.5	56.2
118	PC-miR-212	PC-xtr-miR-212-5p	ACCTTGGCTCTAGACTGCTTACTGT	25		110							tggtcattgcatcggcACCTTGGCTCTAGACTGCTTACTGTgaaactgtgctataggaacagtaacagtctacagtcatggctactgacgtatgac			96	..((((.(((.((((..((.(((((.(((((((.(((((((....((((...))))..)))))))))))))).))))).))...)))).)))))))	-36.9	46.9
		PC-mml-miR-212-5p	ACCTTGGCTCTAGACTGCTTACT	23	228	65	496	321					cgggatatccccgcccgggcagcgcgccggcACCTTGGCTCTAGACTGCTTACTgcccgggccgccctcagtaacagtctccagtcacggccaccgacgcctggccccgcc			111	((((.....))))...((((((.(((.(((..((.(((((..((((((.((((((...(((...))).))))))))))))..))))).))...))).)))))).)))....	-49.1	72.1
119	PN-miR-214	PN-rno-miR-214_R+1	ACAGCAGGCACAGACAGGCAGT	22			145						gggctggctggacggagttgtcatgtgtctgcctgtctacacttgctgtgcagaacatcctctcacctgtACAGCAGGCACAGACAGGCAGTcacatgacaacccagcct			110	.....((((((.....(((((((((((.((((((((((...((((((((((((.............))))))))))))...)))))))))).))))))))))))))))).	-67.6	56.4
		PN-rno-miR-214_L+1R+1	TACAGCAGGCACAGACAGGCAGT	23		3							gggctggctggacggagttgtcatgtgtctgcctgtctacacttgctgtgcagaacatcctctcacctgTACAGCAGGCACAGACAGGCAGTcacatgacaacccagcct			110	.....((((((.....(((((((((((.((((((((((...((((((((((((.............))))))))))))...)))))))))).))))))))))))))))).	-67.6	56.4
120	PN-miR-214*	PN-hsa-miR-214*	TGCCTGTCTACACTTGCTGTGC	22		3							gggctggctggacggagttgtcatgtgtctgcctgtctacacttgctgtgcagaacatcctctcacctgTACAGCAGGCACAGACAGGCAGTcacatgacaacccagcct			110	.....((((((.....(((((((((((.((((((((((...((((((((((((.............))))))))))))...)))))))))).))))))))))))))))).	-67.6	56.4
121	PN-miR-2184	PN-dre-miR-2184_R+1_21TG	AACAGTAAGAGTTTATGTGCGG	22				7					ctgaatgatgccctaagccctaAACAGTAAGAGTTTATGTGCTGaggttaaaaattcagcacattgtctcttacttgtagggaaaagggtttctatcggcctgtcacatt			110	((((..((..((((...(((((...((((((((...((((((((((........))))))))))...))))))))..)))))...))))..))..))))...........	-46.5	40.9
122	PN-miR-221	PN-hsa-miR-221_L-2R+2	CTACATTGTCTGCTGGGTTTCAG	23	250	292	209	283					ccaacatccaggtctggggcatgaacctggcatacaatgtagatttctgtgtttcttgggcaacagCTACATTGTCTGCTGGGTTTCAGgctacctggaaacatgttctc			110	..(((((((((((....(((.((((((..(((.(((((((((....((((((.......)).))))))))))))).)))..)))).)).))))))))))....))))...	-43.3	48.2
123	PN-miR-24	PN-oan-miR-24_L+3	CGCTGGCTCAGTTCAGCAGGAACAG	25		5	3						gctgaacgggagtcatatgagagatagatggagctggcctcccgtgcctactgagctgattacagtactgtgcaaaCACTGGCTCAGTTCAGCAGGAACAGgagtctggtccacaaactccaccaaacactgctgcttcagc			142	(((((((((.(((....((.(((.....((((.(..(.((((.((.(((.(((((((((...((((...((....))))))..))))))))).))).)).)))).)..)))))....)))))......))).))).))))))	-53.6	52.8
		PN-hsa-miR-24_L-7R+6_22GT	GTTCAGCAGGAACATGGCTCA	21	4			4					ctctgcctcccgtgcctactgagctgaaacacagttggtttgtgtacactggctcaGTTCAGCAGGAACAGGG			73	(((((..(((..(((..((((((((...((((((.....)))))).....))))))))...)))))).)))))	-27.3	54.8
124	PN-miR-2476	PN-bta-miR-2476_L+2	CCCCCTGTGGTCTAGTGGTTAG	22	5								gactctatctgttGCCCCTGTGGTCTAGTGGTTAGaattcctgattttcaaccaggcaaccattatttgattctcagtc			79	((((..(((.((((((....((((......(((((.....))))).....))))))))))........)))....))))	-13.7	43
125	PN-miR-2478	PN-bta-miR-2478_L-2_19CT	ATCCCACTTCTGACACTA	18				11					gttgggggtcggtggtgagcaagcagagactacataggttgccttgtATCCCACTTCTGACACCAtgtattgtcaac			77	..(((..(((((..(((.(((((....((((.....))))..)))))....)))..))))).)))............	-20.2	50.6
126	PN-miR-2481	PN-bta-miR-2481_L+3	AGCTACGTTGTCTGCTGGGTTTT	23				8					TTACGTTGTCTGCTGGGTTTTgttggccctcgtcagccctcagaggcctggctccggtgcgtag			64	.(((((.....((..(((((((..(((........)))..)))).)))..))......))))).	-22.4	60.9
127	PN-miR-26	PN-xtr-miR-26_R+3	TTCAAGTAATCCAGGATAGGCTTT	24				15111					ctaagctgatactgagtcagtgtgtggctgcaacctggTTCAAGTAATCCAGGATAGGCTTTgtggactagggttggcctgttcttggttacttgcactgggttgcagctactaaacaactaagaagatcagaagag			137	((...(((((....(((..((..((((((((((((..((.(((((((((.((((((((((.....(((....))))))))))))).))))))))).))..))))))))))))...)).)))......)))))...))	-63.3	46.7
		PN-xtr-miR-26_R+2	TTCAAGTAATCCAGGATAGGCTT	23	3662								ctaagctgatactgagtcagtgtgtggctgcaacctggTTCAAGTAATCCAGGATAGGCTTtgtggactagggttggcctgttcttggttacttgcactgggttgcagctactaaacaactaagaagatcagaagag			137	((...(((((....(((..((..((((((((((((..((.(((((((((.((((((((((.....(((....))))))))))))).))))))))).))..))))))))))))...)).)))......)))))...))	-63.3	46.7
		PN-xtr-miR-26_L+1R+1	CTTCAAGTAATCCAGGATAGGCT	23		59							gtgtggacttgagtgctggaagtggttgttcccttGTTCAAGTAATCCAGGATAGGCTgtctgtcctggaggcctattcatgattacttgcactaggtggcagccgttgcccttcatggaactcatgc			128	.........(((((....(((((((((((..(((.((.(((((((((..(((((((((..(......)..)))))))))..))))))))).)).)))..))))))).....)))).....)))))...	-51	50.8
128	PN-miR-26b	PN-hsa-miR-26b_R-2	TTCAAGTAATTCAGGATAG	19	4								tgcccgggacccagTTCAAGTAATTCAGGATAGgttgtgtgctgtccagcctgttctccattacttggctcgggggccggtgccc			85	.((((((..(((((.(((((((((..(((((((((((.........)))))))))))..))))))))))).)))..)))).))..	-41.1	58.8
		PN-hsa-miR-26a_L-3R+3	AAGTAATCCAGGATAGGCTTTC	22			8						gtgtggacttgagtgctggaagtggttgttcccttgttcAAGTAATCCAGGATAGGCTGTCtgtcctggaggcctattcatgattacttgcactaggtggcagccgttgcccttcatggaactcatgc			128	.........(((((....(((((((((((..(((.((.(((((((((..(((((((((..(......)..)))))))))..))))))))).)).)))..))))))).....)))).....)))))...	-51	50.8
129	PN-miR-27d	PN-dre-miR-27d_R-2_19TC	TTCACAGTGGCTAAGTTCCT	20	9								ttctgagcgggtgcagagcttggctgattggtgaacgtgcatggcttgtgtttttgTTCACAGTGGCTAAGTTCTTcacccgaaaagaa			89	((((...((((((.(((((((((((.((((.((((((.((((.....))))...))))))))))))))))))))).))))))...))))	-41.5	48.3
130	PN-miR-2970	PN-tgu-miR-2970_21GT	GACAGTCAGCAGTTGGTCTGT	21		466	180	6142					agcatgtccctctggccaggcaggggttctgggcagctcctgccctgcgGACAGTCAGCAGTTGGTCTGGtgtgagcagcaattctcagatcacctcttggctgtgggtggtgcagggagcaccccaccatggcatggctgggggacatgtt			152	((((((((((.(..((((.((...(((...(((..((((((((.(..(..(((((((..((.(((((((((((.....)))....)))))))).))..)))))))..)..).))).)))))..))))))...)).))))..)))))))))))	-78.1	61.8
131	PC-miR-2970-3p	PC-tgu-miR-2970-3p	CAGATCACCTCTTGGCTGTGGG	22		23	109	202					agcatgtccctctggccaggcaggggttctgggcagctcctgccctgcgGACAGTCAGCAGTTGGTCTGGtgtgagcagcaattctcagatcacctcttggctgtgggtggtgcagggagcaccccaccatggcatggctgggggacatgtt			152	((((((((((.(..((((.((...(((...(((..((((((((.(..(..(((((((..((.(((((((((((.....)))....)))))))).))..)))))))..)..).))).)))))..))))))...)).))))..)))))))))))	-78.1	61.8
132	PN-miR-30a	PN-dre-miR-30a_R+1	TGTAAACATTCCCGACTGGAAGA	23			3						ggctccttgcagtTGTAAACATTCCCGACTGGAAGTtgtaatgcagaaaatctcagctttcagtctgatgtttgctgctactggtggcc			89	(((..((...((..(((((((((...((((((((((((..((.......))..)))))))))))).)))))))))..))...))..)))	-35.1	47.2
133	PN-miR-30d	PN-xtr-miR-30d_L-7R+8	ATCCCCGACTGGAAGCTGTAAAC	23	4								gttagaaattgcagagaaagtctgtggctgtaaacATCCCCGACTGGAAGCTGTAAAAtaccttcaagctttcagtcagatgtttgctaccactggcatttcagagtcatccacccgtttcccttttctggc			132	(..(((((.......(((((((.((((..(((((((((...(((((((((((..............))))))))))).)))))))))..)))).))).)))).((....)).............)))))..)	-43.4	45.5
134	PN-miR-30d	PN-xtr-miR-30d_L+1R-1	GTGTAAACATCCCCGACTGGAA	22				6					gttagaaattgcagagaaagtctgtggctgtaaacATCCCCGACTGGAAGCTGTAAAAtaccttcaagctttcagtcagatgtttgctaccactggcatttcagagtcatccacccgtttcccttttctggc			132	(..(((((.......(((((((.((((..(((((((((...(((((((((((..............))))))))))).)))))))))..)))).))).)))).((....)).............)))))..)	-43.4	45.5
135	PN-miR-30f	PN-bta-miR-30f	TGTAAACACCCTACACTCTCAGCT	24				3					gagggccagatacTGTAAACACCCTACACTCTCAGCTgtgcacagtgagaaagctgggagaaggctgtttactctctctgcctt			84	.((((.((((....(((((((.(((...(((((((((...(.....)....))))))))).))).)))))))....))))))))	-33.1	51.2
136	PN-miR-3120	PN-hsa-miR-3120_R+1	CACAGCAAGTGTAGACAGGCAT	22				12					ggttgtcattcaggctgggttgtcatgtgactgcctgtctgtgcctgctgtacaggtgagcggatgttctgCACAGCAAGTGTAGACAGGCAGacacatgacaactctgtccatcca			117	((.((.......(((.(((((((((((((.(((((((((((..(.((((((.((((...........)))).)))))).)..))))))))))).))))))))))))).))))).)).	-63.5	53
		PN-hsa-miR-3120_R+1	CACAGCAAGTGTAGACAGGCAA	22	8								ggttgtcattcaggctgggttgtcatgtgactgcctgtctgtgcctgctgtacaggtgagcggatgttctgCACAGCAAGTGTAGACAGGCAGacacatgacaactctgtccatcca			117	((.((.......(((.(((((((((((((.(((((((((((..(.((((((.((((...........)))).)))))).)..))))))))))).))))))))))))).))))).)).	-63.5	53
137	PN-miR-3168	PN-hsa-miR-3168_14AC	GAGTTCTACAGTCCGAC	17	11164	1381	164	1527					aagatcatGAGTTCTACAGTCAGACagcctgagttggaggctcatcttcacttcttgctgtgtgaccctgggccagtgactt			82	(((.((((..(..(....((((.(((((..((..((((((....))))))..))..))))).))))...)..)..)))))))	-28.2	50
138	PN-miR-320d	PN-ptr-miR-320d_R+5	AAAAGCTGGGTTGAGAGGGCGAA	23		3							aaaaacgaaaaagaggccttctcttcccggttcttcccggagtcgggAAAAGCTGGGTTGAGAGGGCGAAaaaggaagaggg			82	...............((((((((..(((((((.((((((....)))))).)))))))..))))))))...............	-36.8	52.4
139	PN-miR-338-3p	PN-hsa-miR-338-3p_R+1	TCCAGCATCAGTGATTTTGTTGA	23	29	7							gcacgggccgtcctccccaacaatatcctggtgctgagtgatgacacacgcaacTCCAGCATCAGTGATTTTGTTGAagagggcagctgcca			92	((...(((.((((((..((((((.(((((((((((((((..((.....))..))).))))))))).))).))))))..)))))).)))))..	-41.2	55.4
140	PN-miR-338-5p	PN-hsa-miR-338-5p_R-1	AACAATATCCTGGTGCTGAGT	21	12								gcacgggccgtcctccccaacaatatcctggtgctgagtgatgacacacgcaacTCCAGCATCAGTGATTTTGTTGAagagggcagctgcca			92	((...(((.((((((..((((((.(((((((((((((((..((.....))..))).))))))))).))).))))))..)))))).)))))..	-41.2	55.4
141	PC-mir-3589	PC-rno-mir-3589-3p	ACCTGGCAGAAACACCA	17	40		8	184					tccacgaacttggtgatactccagagaggaaaccagcaagtgttgacgctaACCTGGCAGAAACATCAatacttcctggctcccccactgggtgcatcaatttactactgga			112	((((..((.((((((.(((.((((...(((..((((.(((((((((.(((.....))).......))))))))).)))).)))....))))))))))))).)).....))))	-33.1	49.1
142	PN-miR-363-5p	PN-mdo-miR-363_R-6	CGGGTGGATCACGATG	16	17								ttttgctgtgtcgggtggatcacgatgcaaattttgataagtttaataggagaaaaAATTGCACGGTATCCATCTGTAaaccgcaagac			89	((((((.((..(((((((((..((.(((((.((((..................)))).)))))))..)))))))))...)).)))))).	-28	39.3
		PN-mdo-miR-363_L-3R+2_20AT	GTGGATCACGATGCAATTTTT	21				6					ttttgctgtgtcgggtggatcacgatgcaaattttgataagtttaataggagaaaaAATTGCACGGTATCCATCTGTaaaccgcaagac			89	((((((.((..(((((((((..((.(((((.((((..................)))).)))))))..)))))))))...)).)))))).	-28	39.3
		PN-xtr-miR-363-5p_R+1	CGGGTGGATCACGATGCAATTTT	23	528	258	124						gttttgctgttgtcgggtggatcacgatgcaattttgattagtttagtaggagaaaAATTGCACGGTATCCATCTGTAaaccgcaggac			89	((..(((.(((..(((((((((..((.(((((((((..((..........))..)))))))))))..)))))))))..))).)))..))	-32.5	42.7
		PN-xtr-miR-363-5p_L-3R+3	GTGGATCACGATGCAATTTTGA	22				1057					gttttgctgttgtcgggtggatcacgatgcaattttgattagtttagtaggagaaaAATTGCACGGTATCCATCTGTaaaccgcaggac			89	((..(((.(((..(((((((((..((.(((((((((..((..........))..)))))))))))..)))))))))..))).)))..))	-32.5	42.7
143	PN-miR-363-3p	PN-mmu-miR-363-3p_R-1	AATTGCACGGTATCCATCTGT	21				95552					taaatgcaaatatttgtcttgctgttttcgggtggatgactctgcaattttattagtgatggaaaaacttcaataaaAATTGCACGGTATCCATCTGTaatccgctggattccattacctgcgtttg			127	((((((((..((...(((..((.(..((((((((((((.(..(((((((((.....(((..........)))...)))))))))..))))))))))).))..)))..))).....))..))))))))	-35	37
		PN-mmu-miR-363-3p_R+1	AATTGCACGGTATCCATCTGTAA	23		9921							taaatgcaaatatttgtcttgctgttttcgggtggatgactctgcaattttattagtgatggaaaaacttcaataaaAATTGCACGGTATCCATCTGTAAtccgctggattccattacctgcgtttg			127	((((((((..((...(((..((.(..((((((((((((.(..(((((((((.....(((..........)))...)))))))))..))))))))))).))..)))..))).....))..))))))))	-35	37
		PN-mmu-miR-363-3p	AATTGCACGGTATCCATCTGTA	22	17640		19345						taaatgcaaatatttgtcttgctgttttcgggtggatgactctgcaattttattagtgatggaaaaacttcaataaaAATTGCACGGTATCCATCTGTAatccgctggattccattacctgcgtttg			127	((((((((..((...(((..((.(..((((((((((((.(..(((((((((.....(((..........)))...)))))))))..))))))))))).))..)))..))).....))..))))))))	-35	37
144	PN-miR-425-3p	PN-tgu-miR-425-3p_R+2_20TG	CATCGGGGATGTCGTGTCTGTCC	23			514						gagagatggctttggAATGACACGATCACTCCCGCTGAgccagcagccagagagccatcggggatgtcgtgtctttccaaagctctttc			89	((((((..(((((((((.(((((((.((..((((.((.((.............)))).))))..))))))))).)))))))))))))))	-42.6	55.1
		PN-tgu-miR-425-3p_R+1_20TG	CATCGGGGATGTCGTGTCTGTC	22		203		1428					gagagatggctttggAATGACACGATCACTCCCGCTGAgccagcagccagagagccatcggggatgtcgtgtctttccaaagctctttc			89	((((((..(((((((((.(((((((.((..((((.((.((.............)))).))))..))))))))).)))))))))))))))	-42.6	55.1
		PN-tgu-miR-425-3p_20TG	CATCGGGGATGTCGTGTCTGT	21	650								gagagatggctttggAATGACACGATCACTCCCGCTGAgccagcagccagagagccatcggggatgtcgtgtctttccaaagctctttc			89	((((((..(((((((((.(((((((.((..((((.((.((.............)))).))))..))))))))).)))))))))))))))	-42.6	55.1
145	PN-miR-425-5p	PN-tgu-miR-425-5p_R+1	AATGACACGATCACTCCCGCTGA	23	3916	2124	4538	26760					gagagatggctttggAATGACACGATCACTCCCGCTGAgccagcagccagagagccatcggggatgtcgtgtctttccaaagctctttc			89	((((((..(((((((((.(((((((.((..((((.((.((.............)))).))))..))))))))).)))))))))))))))	-42.6	55.1
146	PC-miR-4335-5p	PC-ssc-miR-4335-5p	CCCCACGTTGTGCGCCA	17	4		6	4					cctcttccagCCCCACGTTGGGCGCCActctgctgtgcccagcgctgcagggcaatagggaagc			64	...(((((.((((((((((((((((.........)))))))))).))..)))).....))))).	-28.8	67.2
147	PN-miR-451	PN-mdo-miR-451_R-1_20GT	AAACCGTTACCATTACTGTTT	21	3								cttgggaatgtcgaggAAACCGTTACCATTACTGTGTttagtaatggtaacggttctcttgctgtacccaga			72	.(((((.((..((((..(((((((((((((((((....)))))))))))))))))..))))..)).))))).	-39.5	44.4
		PN-mdo-miR-451_R+1	AAACCGTTACCATTACTGTGTTT	23			7	8					cttgggaatgtcgaggAAACCGTTACCATTACTGTGTTTagtaatggtaacggttctcttgctgtacccaga			72	.(((((.((..((((..(((((((((((((((((....)))))))))))))))))..))))..)).))))).	-39.5	44.4
148	PN-miR-456	PN-dre-miR-456_R+122AC	CAGGCTGGTTAGATGGTTGTCCC	23	20	20	12	17					gctggttgtgtgtgcaggcatctttccagtctacatgtggatccaggagtctgCAGGCTGGTTAGATGGTTGTCACgtacccagc			85	(((((.(..(((.(((..(((((..(((((((....(..(((......)))..))))))))..)))))..))))))..).)))))	-35.7	54.1
149	PC-miR-760-5p	PC-hsa-miR-760-5p	AGAGCCCGGATAGCTCAG	18	4								ggcgcgtcgcccccctcagtccaccAGAGCCCGGATACCTCAGaaattcggctctgggtctgtggggagcgaaatgcaac			80	.(((..((((.((((.(((....((((((((.((((.........))))))))))))..))).)))).))))..)))...	-41.6	63.8
150	PN-miR-92a	PN-xtr-miR-92a_R+3	TATTGCACTTGTCCCGGCCTGTAA	24	376	865	128	2358					acagcatccctttctttgcaggttgggatcggccgcaatgctctgtgctggaagTATTGCACTTGTCCCGGCCTGTGAagagcatgggaaattgt			95	((((..((((.(((((..((((..(((((..(..((((((((((.....)).)))))))).)..)))))..))))..)))))...))))..))))	-45.5	52.6
151	PN-miR-92a-2*	PN-hsa-miR-92a-2*_R+1	GGGTGGGGATTTGTTGCATTACT	23	187	139	18	232					atctgagaaggttttgcactgattcctccatGGGTGGGGATTTGTTGCATTACTtgtagctatgtttagagtattgcacttgtcccggcctgtggagggaaggaggacttgtcatcaggt			120	((((((((((((..(...((..((((((((..((..(((((..((.(((.(((((..(((...)))..))))).)))))..)))))..))..)))))))).)))..)))).)).))))))	-49	47.5
152	PN-miR-92b	PN-mmu-miR-92b	TATTGCACTCGTCCCGGCCTCC	22		4		7					cgggccccgggcgggcgggagggacgggacgcggtgcagtgttgttctttcccctgccaaTATTGCACTCGTCCCGGCCTCCggccccctcggccc			96	.(((((..(((.((((.(((((..(((((((.((((((((((((.............))))))))))))))))))).))))).))))))).)))))	-64.1	74
153	PN-miR-92c	PN-oan-miR-92c_16AC	TATTGCACTTGTCCACGCCTGT	22		3							ttctatgcaggttgggatcagtggaaatgctgtttgcctttggTATTGCACTTGTCCAAGCCTGTtgagat			71	.(((..(((((((.(((..((((..((((((..........)))))).))))..))).)))))))..))).	-25.1	45.1
		PN-oan-miR-92c	TATTGCACTTGTCCAAGCCTGT	22				17					ttctatgcaggttgggatcagtggaaatgctgtttgcctttggTATTGCACTTGTCCAAGCCTGTtgagat			71	.(((..(((((((.(((..((((..((((((..........)))))).))))..))).)))))))..))).	-25.1	45.1
154	PN-miR-96	PN-xtr-miR-96	TTTGGCACTAGCACATTTTTGCT	23				3					gctgggcgctcttctttgcctgtTTTGGCACTAGCACATTTTTGCTtttttatatataccttgagcaattatgtgtagtgccaatatgggacaagacagacatgctacttaaaaaaaaaatcagc			125	((((((((.(((((((..((..(.(((((((((.(((((..((((((...............))))))..)))))))))))))).)..))..)))).)))..))))...............))))	-41.3	38.4
155	PN-miR-98	PN-xtr-miR-98_19TC	TGAGGTAGTAAGTTGTATCGTT	22				3					tcgtaagctgtcagtgtgcccatgctgggaTGAGGTAGTAAGTTGTATTGTTgtggggtagggatttcttttgccccaattagcgataactatacaatttactactttccccagtgtgtggaacgatcactgggtcctagtgtaaccga			149	(((...((((((((((..((((..(((((..(((((((((((((((((.(((((((((((..(.....)..)))))))........)))).))))))))))))))))).)))))..)).))......))))))....)))).....)))	-61.1	45.6
a: miR_name begin with "PN-" means miRNA canidate sequence mapped to the mature miRNA of the vertebrate pre-miRNA hairpin
b: Numbers indicate a total counts of isomiRs origniating from 5'(5p) or 3'(3p) arms of the miRNA precursor.
c: miR_name begin with "PC-" means miRNA canidate sequence mapped to the 5p or 3p arm of the vertebrate pre-miRNA hairpin opposite to the annotated mature miRNA-containing arm

## Sheet: Novel subgroup3
Novel chicken and MDV miRNA candidates in subgroup3
				MDV-infected		Non-infected
ID	miR-Name	miR_seq	miR_length	Tumorous spleen	Lymphoma (tumor from liver)	Spleen	Lymphocytes (peripheral blood)	miR_start	miR_end	mir_start	mir_end	mir_Seq	chr_seqID	strand	mirLen	SS	dG	CG%
1	PC1-5p	GGTCTGTGGAAGAGCGGGCAAG	22	3a				9823	9844	9763	9851	tgtctttGGTCTGTGGAAGAGCGGGCAAGctgcccaggatgactgcgggttgtaagagactgttcttttatatcatttgactcaaagtt	chr1	-	89	...(((((((((((..((((((((((((.((((..((.....)))))).))))......))))))))..)))......))).)))))..	-26	46.1
2	PC2-5p	AGATGACTGCTAGGTTTTATGTTTT	25				3	2941327	2941351	2941267	2941361	gaaagtttttAGATGACTGCTAGGTTTTATGATTTatgctatgtttgcagtcactagttaaagtagagcttatgccataggaatagagatactgg	chr1	-	95	...(((.(((..((..((((((((((((((.......((((((........)).))))....)))))))))).))...))..))..))).)))..	-15.9	34.7
3	PC3-5p	AGGGGACGGAGGGAGAGCT	19				3	3379286	3379304	3379265	3379353	cgcgtcggcttcagtgcgaggAGGGGACGGAGGGAGAGCTgctgctcggtgtttcttccaacccctttcctgctgctgctgccggctgg	chr1	+	89	...((((((..((((((.((((((((..(((((((((((....)))).....)))))))..))))..)))))).))))..))))))...	-45	66.3
4	PC4-5p	AGCAATGATTTTTGAAT	17	3				19763650	19763666	19763601	19763668	ctAGCAATGATTTTTGAATgtgagcatttgttatcatcaaattcctccatttggaaaaaagttgcact	chr1	-	68	...(((((..((((..((((.(((.(((((.......)))))..)))))))..))))...)))))...	-18.9	32.4
5	PC5-5p	TTATGAGATCTGAGGGCTG	19	9				20612421	20612439	20612364	20612441	ggtggcatctcaggtaaaacatatatggaagtggttcatacaggaaaccttaggacgTTATGAGATCTGAGAGCTGaa	chr1	+	78	...(((.((((((((....((((.(((.....(((((......).))))......)))))))..)))))))))))...	-19.6	42.3
6	PC6-5p	GCGGCGGGTGGTGCGGGAG	19				3	30535682	30535700	30535622	30535707	cacccgcgtccaatcagccgccgccgcgccccgctcgggcccgccggctcggcacgcgcgGCGGCGGTTGGTGCGGGAGagggggg	chr1	+	86	..(((...(((.(((((((((((((((((...((.((((((....))))))))..)))))))))))))))))..)))...)))...	-60.9	83.7
7	PC7-5p	CGCGGAGCCGTCGGAGAG	18	4				33237728	33237745	33237721	33237805	ggggctgctgaccgtgagcggaagtgaggtgtattcgcgcgcgcatgcgctatctgttgcCGCGGAGCCGTCGGAGAGcgctgca	chr1	-	85	((.(((.(((((.((..((((....(((((((((.((....)).))))))).)).....))))...)).)))))..))).))...	-33.2	67.1
8	PC8-5p	GGGGGTCTCCGGGCCGGCG	19	19	9			35298487	35298505	35298429	35298507	gtGGGGGACTCCGGGCCGGCGctcgccccgccgccgctatccccgcgcagcggcgcccgccgcatggcccagccccggc	chr1	-	79	...((((.((..(((((((((..((...(((((((((.......)))..))))))..)).))).))))))))))))...	-40.1	86.1
9	PC9-5p	CGGCGCTTCAGGGACGTG	18	3				41630122	41630139	41630077	41630161	ggtgggttgagacggcctcgctCGGCGCTTCAGGGACGTGcgccggccctcagcgtagttgtagcatcagtcctctccacccttt	chr1	-	85	...((((.((((.(((...((((((((((..((((.((.....)).)))).)))))...)).)))....))).)))).))))...	-30.4	64.7
10	PC10-3p	GGCTCCGGGACGGCTGGGGA	20	3	3			45203576	45203595	45203564	45203655	caggcaggtttccatcactgtcctgcctgacttccggccagcctgcctggccgctctccaGGCTCCGGGACGGCTTGGGActcaacctggga	chr1	-	92	((((..(..(((((...((((((((((((.....(((((((.....))))))).....)))))...)))))))..)))))..)..))))...	-43.4	66.3
11	PC11-3p	TGGACTGTGGTTGCAGGAG	19	7			11	46958728	46958746	46958668	46958751	tggtcatgcatcagccgcatcgctccgagcacagctttgacctccaaggccaagtgtatcTGGACTGTGGTTGCAGGAGcctcc	chr1	+	84	.(((..((((...((((((....(((((((((.((((((.....))))))...)))).)).))).))))))))))...)))...	-27.5	58.3
12	PC12-5p	ACAGCTGCTGAGGAAGATCGCG	22	5				49951441	49951462	49951427	49951502	cggccgttcccgccACAGCTGCTGAGGAAGGTCGCGgtgtgatcatgtctggcagaggcaagggcgggaaggggct	chr1	+	76	.((((.((((((((...((..(((.(((.((((((...))))))...)))..)))..))...)))))))).)).))	-35.5	67.1
13	PC13-3p	GAGCTCGTTCGGTGTTCAGCTAT	23	3	4		63	50034853	50034875	50034793	50034899	gcggctcctgcggtcggctgcgttactgcgctccgagcgtgtgtgctggttgtgttttgcGAGCTCGTTCGGTGTTCAGCTATgcccgagccggctaagtccgcgcc	chr1	+	107	((((...((..((((((((((((..(((..(.(((((((.(..(((..(......)..)))..).))))))).)..)))..))))...)))))))).)).))))...	-47	65.4
14	PC14-3p	GAGGGACGGGACGGGACGGG	20				3	50048094	50048113	50048083	50048154	ttcctctccgcagccccgccgctccgcgtcgcagacccaggGAGGGACGGGACGGGACGGGcaggagagcgg	chr1	-	72	..(((((((...((((..(((.(((.(((......(((.....))))))))))))...)))).)))))).).	-29.6	76.4
15	PC15-3p	TTCATGGAGCTGTAATTGAGAGA	23				7	52014071	52014093	52014053	52014153	tggagttttttttgttgatactctctctataactctgcataatgtcttaaagatctgacaTTCATGGAGCTGTAATTGAGAGActaaagcagattctatct	chr1	-	101	(((((((.....((((..((.((((((.((.((.((.(((((((((..........)))))).))).))..)).)).)))))).)).)))))))))))...	-24.6	33.7
16	PC16-5p	GTTTCGATATTGTTCTG	17	3				54954449	54954465	54954441	54954510	ctccctttGTTTCGATATTGTTCTGtattttttgcaaacgttgcagcagaatagttgacaattaaggtac	chr1	+	70	...((((..(((((((..((((((((......(((((...)))))))))))))))))).))..))))...	-16	35.7
17	PC17-5p	GGCGCGGCACGAGGAGAG	18	3				55667715	55667732	55667673	55667758	cgagcggcgaggtggcggccgtcggcGGCGCGGCACGAGGAGAGcgcgcggctgctccccgtccccgagccgtcccctcccgccga	chr1	-	86	((.((((.((((.((((((..((((.((.((((.....(((((((.....))).)))))))))))))))))))).)))))))))).	-49.4	82.6
18	PC18-3p	ATTTCAGCTAAGCTATTGGACT	22				16	60293951	60293972	60293895	60293992	ttccagctgctttagtacaaagtccagcagcttagcttgaatagtcgtctctgacaATTTCAGCTAAGCTATTGGACTttgcatcaaagtagctgtat	chr1	+	98	...((((((((((..(.(((((((((..(((((((((..(((.((((....)))).)))..)))))))))..))))))))).)..))))))))))...	-49.4	40.8
19	PC18-5p	ACAAAGTCCAGCAGCTTAGCT	21				15	60293951	60293972
20	PC19-3p	CAGAGGAAATAGAGCAG	17				3	62256894	62256910	62256876	62256955	atagggaacccagcttgcctgctgcagcttctgtcatctgagatcCAGAGGAAATAGAGCAGcaacaaaaggtccccatg	chr1	-	80	...(((.(((....(((..((((((....(((((..((((.....))))....))))))))))).)))..))).)))...	-24.6	51.3
21	PC20-3p	ACCGCTGTAGGACTGGGGGC	20	3				80436309	80436328	80436277	80436388	gcctccccagttcccgtatgttccgcctcgcgttccggttcgcgccgagtcggtgtcggaACCGCTGTAGGACTGGGGGCccggggcgagccggggggcttcgggggggagt	chr1	-	112	.(((((((((..(((....(((.(((((((.(..(((((((..((..((.((((......)))))))).))))).))..).))))))))))..)))..))..)))))))...	-57.2	73.2
22	PC21-3p	TAGCTTAGACTGATGTTG	18	9			9	89420086	89420103	89420067	89420161	tgtactactattagaggcagaaaagcagcatggttaaggaagactgaagaacacatttTAGCTTAGACTGATGTTActctccttgaggtggttaa	chr1	-	95	...((((((....((((.(((..((((....((((....(((.((((((......))))))))).))))..))))..)))))))..))))))...	-19.2	38.9
23	PC22-3p	AGGCTGAGCCCGCCGGATCGCTTG	24	86	132	3		99015335	99015358	99015284	99015375	tcaagaactgccaggcgcggtggtgcatgcctgtagtcccagctgcttgggAGGCTGAGCCCGCTGGATCGCTTGagcccaggagttctgag	chr1	+	92	((.((((((((((((((((((((.((..(((.....((((((....)))))))))...))))))))...)))))).)).....)))))))).	-37	63
24	PC23-5p	CGGCGCCCCGCCTCGGCCGGC	21	134	75	47		104451977	104451997	104451926	104452019	cgggcggggggggtctccgggcCGGCGCCCCGCCTCGGCCGGCgcctagcagccggcttagaactggtgcggaccaggggaatccgactgttta	chr1	-	94	...((((..((..(((((.((((.(((((....((..((((((........))))))..))....))))))).)).)))))..))..))))...	-47.4	74.5
25	PC24-5p	CGGCCGCCCCCCGTCCCGAGCG	22	120	37			104452113	104452134	104452047	104452159	gcgcccctcccgtcggccgtcgtccCGGCCGCCCCCCGTCCCGAGCGccctccccgcgagggcgcgaggggcggcggcggcggccgcgggcgcggcggcggcgggggggggcc	chr1	-	113	((.((((((((((((((((.((((((((((((((((((((((..((((((((.....))))))))..))))))).)).)))))))).)))))))))..)))))))))))))).	-104.1	92
26	PC25-3p	CGGCGCCCCTCCCGTCGGCC	20		33			104452136	104452155	104452124	104452221	cgtggatcgccccagctgcggcgggcgccgctcgcccccctccttgcccctccgcccccccgctccCGGCGCCCCTCCCGTCGGCCgtcgtcccggcc	chr1	-	98	((.((((..(....(((((((.((((((((...((..........((......))......))...))))))))...))).)))).)..))))))...	-33.3	84.7
27	PC26-5p	CGGCGACTCTGGACGCGCGCC	21	858	349	33	3	104452236	104452256	104452172	104452280	gggggtcagcgggcggcgcggcggCGGCGACTCTGGACGCGCGCCgggcccttcccgtggatcgccccagctgcggcgggcgccgctcgcccccctccttgcccctccg	chr1	-	109	(((((...(((((((((((.((.(((((.....(((..((((((.(((....))).)))...))).)))))))).))..))))))))))))))))..............	-58.2	83.5
28	PC27-5p	CGCCCCCCCTTTCCCCGCTCC	21		3			104452305	104452325	104452247	104452345	gacgaggcgccgcccgccccCGCCCCCCCTTTCCCCGCTCCcgctcgccggggcgccgggggggggggtcagcgggcggcgcggcggcggcgactctgg	chr1	-	99	...((((((((((((((((((((.((((((..(((.(((((((.....))))).)).)))..))))))...))))).)))).))))))).)..)))...	-71	87.9
29	PC28-5p	GGCCGGGCGCCCTGGAACGG	20	160	141			104452628	104452647	104452567	104452652	tgaagGGCCGGGCGCCCTGGAACGGgttcgccccgagagaggggcccgcgccttggaaagcgtcgcggttccggcggcgtccggtg	chr1	-	86	......(((((((((((((((((......(((((......))))).((((((((...))).).))))))))))).)))))))))).	-49.1	75.6
30	PC29-5p	GCTTTGAAGGCCGAAGTGGAGCA	23	192	100	69		104452887	104452909	104452837	104452914	cgagaGCTTTGAAGGCCGAAGTGGAGCAgggttccatgtgaacagcagttgaacatgggtcagtcggtcctaagcgat	chr1	-	78	.....((((....((((((..(((..((..((((..(((.....)))...)))).))..))).))))))..))))...	-22.3	53.8
31	PC29-3p	AACATGGGTCAGTCGGTCCTAA	17	489	1179			104452887	104452909
32	PC30-5p	AGGATTCAACCCGGCGGGCCA	21			65		104454498	104454518	104454444	104454549	taaacgggtggggtccgcgcagtcggcccggAGGATTCGACCCGGCGGGCCAaggtcggccggcgcgggcgccgaaggatccccgtctccgtctcccctccgtccc	chr1	-	106	...(((((.((((...(((.((.(((...(((...((((.((((((.((((......)))).)).))))...))))...)))))).)).)))..)))))))))...	-51.5	75.5
33	PC31-5p	CGGGTCGGGGCGAGGCT	17	3				104455228	104455244	104455177	104455263	tgccgcgcgcgtggcggtcCGGGTCGGGGCGAGGCTgccggcctccggtcgtccgcccgtccgtccggccgagcccggcgcgcgtcc	chr1	-	87	...(((((((.((((((.(((((.(((((((.(((..((((...))))..)))))))...)))))))))))...))))))))))...	-51.8	85.1
34	PC32-5p	CGGGGAGGAAGGAGCGCGG	19	3				104457412	104457430	104457352	104457451	cgcctccgcgcgtccggggggCGGGGAGGAAGGAGCGCGGcgccggtcccgagcgggccgcgtcgcccacacccccctcctccccccgggccgcggagcc	chr1	-	100	.(.(((((((.((((((((((..((((((..((...(((((((.(((((.....)))))))))))).....))..)))))))))))))))))))))))).	-71.4	86
35	PC33-3p	CGGGAGGAACGCGAGGTG	18	199	41			104457633	104457650	104457630	104457717	agcctcgcggctcctcccgggtgcagctgccgcccggcgccgggttgccgagggaaaccccgggcccCGGGAGGAACGCGAGGTGgtg	chr1	-	88	.((((((((..((((((((((.((.......(((((....)))))..(((.((....)).))))))))))))))).))))))))....	-60.7	78.4
36	PC34-3p	GCCCTGCCGGAGCGTCGAGAA	21		423	24		104458583	104458603	104458549	104458665	cgctactaccgattggatggtttagtgaggtcctcggatcggccccggcggggtcggccacgGCCCTGCCGGAGCGTCGAGAAgacggtcgaacttgactatctagaggaagtaaaa	chr1	-	117	...((((.((..(((((((((..(((..(..(.((...(((((.((((((((((((....))))))))))))...)))))...)).)..)..)))..))))))))).)).))))...	-59.1	59.8
37	PC35-3p	ACTGACTGGCTCAGCTTGTGTC	22		97	5		104458824	104458845	104458820	104458909	acccgagattgagcaataacaggtctgtgatgcccttagatgtccggggctgcacgcgcgctacACTGACTGGCTCAGCTTGTGTCtacc	chr1	-	90	((.((((.((((((.....(((.((.(((..(((((.........))))).((....))....))).))))))))))))))).)).....	-24.8	56.7
38	PC36-3p	GGCTGGCCGCCGGAATACTCCA	22	242	475	21	3	104459520	104459541	104459511	104459600	actgagtgtcccgcggggcccgaagcgtttactttgaaaaaattagagtgttcaaagcaGGCTGGCCGCCGGAATACTCCAgctaggaat	chr1	-	90	.((((((((((.((((((((....((...((((((((.....))))))))......)).))))..)))).))).))))).))........	-28.2	52.2
39	PC37-3p	TGGATCTTGGGATCGAGCTGGCG	23		1195			104459661	104459683	104459610	104459695	aaagctcgtagtTGGATCTTGGGATCGAGCTGGCGgtccgccgcgaggcgagctaccgcctgtcccagcccctgtctctcggcgcc	chr1	-	86	...((.((.((..((...(((((((...((.((..(..((((....))))..)..))))..)))))))..))...))..))))...	-33.6	67.4
40	PC38-5p	CGGGAAAGGGTCTCCGA	17	4		3		104460791	104460807	104460755	104460823	gcggagcgtgccgcccCGGGAAAGGGTCTCCGAtcgtggggtcgcgcccgtctcgaggtcgcgttctcc	chr1	-	69	..((((((((..(((.(((((..((((...(((((....))))).)))).))))).)))))))))))..	-31.5	73.9
41	PC39-3p	GCTGCGATCTATTGAGAGTCCGC	23				6	104479820	104479842	104479796	104479893	agacgacctgattctgggtcggggtttcgtacgtagcagagcagctccctcGCTGCGATCTATTGAGAGTCAGCCctcgacacaagcttttgtcggag	chr1	-	98	...((((..((..((..(((((((((((....((((....(((((......)))))...))))...))...))))).))))...))..)).))))...	-30.6	56.1
42	PC40-3p	TGGGGAACCCGGTGCTAAATCAT	23	34828	18402	5824	164	104479891	104479913	104479883	104479964	agcgcggacagatgtggcgccgcctctcccccgccgcgtaccgcatgttcgTGGGGAACCCGGTGCTAAATCATtcgtagac	chr1	-	82	...(((((..(((.((((((((....(((((((..((((.....)))).)).)))))...)))))))).))).)))))....	-30.8	64.6
43	PC41-5p	GGGAACCTTCCCCCTTCTGTTCG	23	361	176	37	85	104484813	104484835	104484738	104484871	agcccggcgcgggcgaggccgcggggggcgccggggGGGAACCTTCCCCCTTCTGTTCGggccgcctccgttcccgcgggggcggcccgttcgggggacgggcccgccggcccccggcgccgctgtccgaccgg	chr1	-	134	...((((..((((((.((.(((.((((..(((((.(((...((.((((((....(..((((((((((((((....))))))))))))))..))))))).)).))).))))))))).)))))..)))))).))))	-98.4	85.1
44	PC41-3p	CGTTCGGGGGACGGGCCCGCC	21			3		104484813	104484835	104484738	104484871	agcccggcgcgggcgaggccgcggggggcgccggggGGGAACCTTCCCCCTTCTGTTCGggccgcctccgttcccgcgggggcggcccgttcgggggacgggcccgccggcccccggcgccgctgtccgaccgg	chr1	-	96	((((((((((((..((.((((((....(..((((((((((((((....))))))))))))))..))))))).))..)).....))))))))))...	-74.8	84.4
45	PC42-5p	CGGGTGTCCGGCGCGCGGCT	20	32	9			104484905	104484924	104484849	104484930	gggggtCGGGTGTCCGGCGCGCGGCTgggcgcggcgccgcgcgtgtggcgcgcgcatccagcccggcgcgggcgaggccgcg	chr1	-	82	...((((....(((((((.((.((((((..((((((((((....))))))).)))..)))))))))).)))))..))))...	-53.1	87.8
46	PC43-3p	AGGTGATCTTAGTGGGC	17	3				107670366	107670382	107670306	107670392	tggatgtggccctgagagacatggctagcgagcgtggtgggggtaggtgatgattggactAGGTGATCTTAGTGGGCatttccagct	chr1	+	87	((((..((.((((((((.((.(((((((((.((.((.......)).))..)).)))).))).))..)))))).)).))..))))...	-24.6	55.2
47	PC44-5p	AAGAGATTCCACATCCTCTGAT	22	12			19	108861418	108861439	108861413	108861499	gaacgAAGAGATTCCACATCCTCTGATgagcaagattcaaggtctaccactggtgaagaagcagaggatatggaactgtctttgaca	chr1	+	87	...((((((..(((((.((((((((..........((((.(((.....)))..))))....)))))))).)))))...))))))...	-25.9	44.8
48	PC45-3p	GACAAAGAGGACGATGTAT	19				3	112478918	112478936	112478916	112478993	gtctgcatttcatcttttttttcttaacttacacagtaggaaacccggtattgtttaGACAAAGAGGAAGATGTATta	chr1	-	78	...(((((((..((((((((.(((.(((.(((...((.....))...)))..))).))).)))))))))))))))...	-15.7	33.3
49	PC46-5p	AAGGCGAAGAGAAACTGCTG	20	3				115656768	115656787	115656755	115656845	ctaccataaatacAAGGCGAAGAGAAACTGCTGgccgcgtgtccgtggtgtggccatgaatgtgagtcttcactttgcctttttatggctt	chr1	+	91	...(((((((...(((((((((.((((((((((((((((.........)))))))).....)).))).))).))))))))))))))))...	-32.8	48.4
50	PC47-3p	ACTTCAGGATCCAAGGATTTCA	22				16	115663299	115663320	115663287	115663380	cagcactccacttcagagatccttgtcctgtagtcggattatccaatgcaggctgcagcgACTTCAGGATCCAAGGATTTCAgtggtgttggtg	chr1	-	94	(((((..(((((...(((((((((((((((.((((((.....))..(((.....)))..)))).)))))..))))))))))))))))))))...	-38.9	51.1
51	PC48-3p	GGACCGGCGTCGGGCCGGC	19	8				124901567	124901585	124901530	124901596	gcgggagcgccgccgggccctgcctgtcctgttgtggGGACCGGCTTCGGGCCGGCggcactccgcc	chr1	+	67	((.((((.((((((((.((..(((.(((((......))))).)))...)).)))))))).)))))).	-47.5	80.6
52	PC49-3p	AGCCGGGGATGATTTCTGC	19				8	125762585	125762603	125762575	125762642	ttagtgacctatttgaatttgcaaaatagctgtggtgtGAGCCGGGGCTGATTTCTGCaggtcacctt	chr1	-	68	...(((((((..........((((((((((..((((....))))..))).)))).))))))))))...	-21.2	45.6
53	PC50-3p	TTGGAGGCGTGGGTTTTT	18				3	125798751	125798768	125798708	125798787	gagggggtttctctgttattcagaaacctcacccagcagtaaaATGGAGGCGTGGGTTTTTaggaggcagacaccccgtg	chr1	+	80	...(((((...(((((..(..(((((((.(((((..((......))..)).))))))))))..)..))))).)))))...	-30.4	52.5
54	PC51-3p	AGAGCTGATGGTGGGGACTG	20	10				126293006	126293025	126292997	126293075	ttactagcacagcatgcatgcaggctctttttcgttgctggcaaaaatgcAGAGCTGATGGTGGTGACTGtgttggaac	chr1	-	79	...((((((((((((.(((...((((((......(((....)))......))))))....)))))).)))))))))...	-26	48.1
55	PC52-3p	ACCTGTCAAAGCGTAACGCA	20	24		3		127244949	127244968	127244901	127244985	acccgctccggggacagtgtcaggttgggagtttgactggggcggtacACCTGTCAAAGCGTAACACAcgtgtcctaaggcgagc	chr1	+	85	...((((...((((((((((...((((....((((((.(((........)))))))))...)))))))).))))))..))))...	-28.3	60
56	PC53-5p	AGTCACGGACTGGTTTGGGTTG	22	5				136657885	136657906	136657883	136657953	agAGTCACGGAATGGTTTGGGTTGgaagggacctcaaagcccacccagccctaccccctgccatggacagg	chr1	+	71	...(((..((...(((..(((((((..(((.........)))..))))))).))).....))...)))...	-25.2	60.6
57	PC54-5p	TGACTGGCTCAGCTTGT	17	78	26	4		137315560	137315576	137315510	137315582	ctccTCTGACTGGCTCAGCTTGTGTaaaggaggtcatcccatctgccagcagctttcctctggctcagaggga	chr1	-	73	(((((.((((..((...))..)).)).)))))....((((.((((((((.((.....)))))))..)))))))	-23.4	56.2
58	PC55-5p	AAAGCCATTCCACGATTCTACA	22				7	137668304	137668325	137668244	137668352	cgttgatttttatggccctttccaaccAAAGCCATTCCACGATTCTACAgtttatgtattacatagaatcatagaatggtttgggttggaaggagcccttaagatcatc	chr1	-	109	...(((((((...(((.((((((((((.(((((((((...(((((((..((.........)).)))))))...))))))))).)))))))))).)))...)))))))..	-45.5	39.4
59	PC56-5p	AGGCATCCAGACTCCACAT	19				3	140393305	140393323	140393281	140393383	ttttctggcaagctctttgaatcaAGGCATCCAGACTCTACATtgagatatatctgtaatctcaagtgagttctgatgttcgcaggtttggactgagttcaga	chr1	+	103	...(((((...((((((..((((..((((((..(((((.((.(((((((.........))))))))))))))..))))).)...))))..))..)))))))))	-30.2	40.8
60	PC57-5p	AACATACATGTTGTAGAGTTA	21	4		3	27	141307107	141307127	141307091	141307179	tgttgaagatgttaacAACATACATGTTGTAGAGTTAagttagagttgttgttaactctacaacatatatgttgttaacatcttcactt	chr1	+	89	...(((((((((((((((((((.(((((((((((((((.............))))))))))))))).)))))))))))))))))))...	-46	29.2
61	PC58-5p	TGACATGAGTAGCGTTA	17	12				149331895	149331911	149331835	149331912	cTGACATGAGTAGCGTTAcggtcagagctggaatctcatataaactttttttccctcgtgcttagatgttctcatgcc	chr1	-	78	....((((((.((((((..(((..(((..((((.................)))))))..)))..))))))))))))..	-18.5	43.6
62	PC59-5p	CGTGCCCGCATCCTCCACCA	20	6	7		3	159580814	159580833	159580760	159580833	AGTGCCCGCATCCTCCACCAaaaatttgtcatggagttatctagatagatctgtgcctgtgacaggggggcagt	chr1	-	74	..(((((...((((.(((((...(((((((.((((....)))))))))))...))...)))..)))))))))..	-20.6	50
63	PC60-5p	CTTCGATGTCGGCTCTTTC	19	8				167679466	167679484	167679417	167679495	gctttttggtcCTTCGATGTCAGCTCTTTCtatcattgtgaagcatcgaattagttggcaacctaggcacacaaaaccc	chr1	-	79	...((((((((((....((((((((..(((......((.....))..)))..))))))))....))).)).)))))...	-17.4	44.3
64	PC61-3p	CCGGAATACTCCAGCTA	17	73		3		168838532	168838548	168838527	168838620	cttaactgagtgtcccgcggggcccgaagcatttactttgaaaaaattagagtgttcaaagcaggctggccaCCGGAATACTCCAGCTAggaat	chr1	-	94	((((.((((((((.(((...((((...(((.....(((((((............)))))))...)))))))..))).)))))).)).))))...	-29.4	48.9
65	PC62-5p	TGGATCTTGGGATCGAGCTG	20	3087	828			168838689	168838708	168838635	168838720	aaagctcgtagtTGGATCTTGGGATCGAGCTGgtggtccgccgcgaggcgagctaccgcctgtcccagcccctgtctctcagcgcc	chr1	-	86	...(((...((..((...(((((((...((.(((((..((((....))))..)))))))..)))))))..))...))...)))...	-36.2	65.1
66	PC63-3p	AGCTGTGATGAGCACCCTGAGG	22	4				173315837	173315858	173315788	173315873	ctagatgccattggccttctcgaccacctgagctggctcatgttcagccAGCTGTGATGAGCACCCTGAGGtccttttctatcagg	chr1	+	86	..(((.(((...)))..)))......((((((((((((.......)))))))...((..((.(((....))).))..))..)))))	-25.6	54.7
67	PC64-5p	TGCAGGGCGAGTAGAGAAAGGCAT	24				3	180215043	180215066	180214991	180215082	ccagagggtggagggaTGCAGGGCGAGTAGAGAAAGGCATcttacatctcctcggtggcttgctctggggcccgcatccttgtgccttcctt	chr1	-	92	...((((((..((((((((.((((...(((((.(((.((((............)))).))).)))))..))))))))))))..))))))...	-42.2	59.8
68	PC65-5p	ATTGTTCTGTGGTTGGTTT	19	5				182982067	182982085	182982055	182982123	caaaaagctttaATTGTTCTGTTGTTGGTTTtgctttctaaatgttccaatacatgcagctgctttgag	chr1	+	69	...(((((.....((((..((.((((((..................)))))))).))))..)))))...	-9.8	34.8
69	PC66-5p	GCGGAGGGAGGGTAGGAATG	20	5				183153891	183153910	183153888	183153970	ggcGCGGAGGGAGGGTAGGAATGcgggcgggtgtcgcggttcgtgtgcgtctgctctgttcctatacctctgttcttcgtctt	chr1	+	83	((((.(((..((((((((((..((((((((..((((((...)))).))..)))).)))))))))).))))..)))..))))..	-36.4	61.4
70	PC67-3p	AGGGTTGGACGAGATGGTCTTT	22	3			9	186667221	186667242	186667206	186667303	tgaagggaccattaaaggtcatctagtccaacttccctgcaatgaacatgtacacatacaGAGGGTTGGACGAGATGGTCTTTagagatcccttccag	chr1	-	98	.(((((((...((((((..(((((.(((((((..(((((..(((..........))).))).))))))))).)))))..))))))...)))))))...	-40.5	45.9
71	PC68-3p	TCTGGTCATTACCAAGGCTGCAAG	24		4			190101788	190101811	190101737	190101830	ctgcaggctagtcttaaatgcttgtaaaagcagtggtaaagggagagaggaTCTGGTCATTACCAAGGCTGCAAGgatattgctgttcctggtg	chr1	+	94	...((((.((((.....((.(((((...(((..((((((..((..((.....))..)).))))))..)))))))).))...))))..))))...	-24.6	46.8
72	PC69-3p	AAGCACTGAGCCGGCTGG	18	5				196896284	196896301	196896228	196896324	gcaacttgcaggctgtctccataggccatcagtgcttaacaaggcttgttcctgggCAGCACTGAGCCGGCTGGttaggcggtgaatgctgagtgag	chr1	+	97	...(((((((.((((((((((..(((..((((((((.....(((......)))....)))))))))))...)))..)))))))...))).))))...	-34.6	56.7
73	PC70-5p	AGCTGTTCCCCCTCCTGTTTCT	22				4	199330138	199330159	199330078	199330189	gccccttcagtcacaatcacccctgtaaacAGCTGTTCCCCCTCCTGTTTCTacttgaagggggcgtataaacgggggggaatggctgcttacgagggtggatggcggtagg	chr1	-	112	...(((...((((...((((((..((((.((((..(((((((.((.((((.(((...........))).)))))))))))))..)))).))))..)))))).))))...)))	-51.7	57.1
74	PC71-5p	ATCCGAGTGCGTGGTGCTGAG	21				3	200804303	200804323	200804273	200804375	ggcggctcggggccctcctccgcgtccgccATCCGAGTGCGTGGTGCTGAGcgaacccgcacggcccgtatacgcgtgggggctgcggggagccccggccgag	chr1	+	103	..((((.((((((..(((.((((((((.(((..((.(((..(((.((((.(((....))).)))))))..))).))))))))).)))))))))))))))))..	-62.1	77.7
75	PC72-5p	GCGGGGGCGCGGGGTGCTGAG	21				3	699931	699951	699929	700011	ggGCGGGGGCGCGGGGTGCTGAGccgtcctttggggtctctccccgcgtgggcctccccccgctcagcacccctccgtccccg	chr10	+	83	...((((((((.((((((((((((.((((..(((((.....)))))...))))........))))))))))))..))))))))	-53.5	79.5
76	PC73-3p	GTAGCGTTCGGACATCG	17				48	708180	708196	708168	708236	cccgtgtttggttgggtctgtgctatccctcccaaaccctGTAGCGTTCGGACATCGgccttgcacccc	chr10	-	69	...((((..((..(((((((((((((..............))))))..))))).))..))..))))...	-21.2	60.9
77	PC74-5p	AACCTGCATTCGAAAG	16	14				708308	708323	708257	708330	ctccctgAACCTGCATTCGAAAGTGatcgtggtctgctgcgtggcccggtcattgatagtgcagggagaggaac	chr10	-	74	...(((...((((((((....((((((((.((((........))))))))))))...))))))))...)))...	-32.3	56.8
78	PC75-5p	TTCTTACAGTCCGACATC	18	3				1567344	1567361	1567334	1567421	accgtatgacTTCTTACAGTACGACATCtacagcttgcaaagcaattcgtcagaactactacagagtttgctaggaaagttttatact	chr10	+	88	...((((((((((((..((((.(((.(((...((((...))))..(((....))).......))))))))))))).)))))..)))).	-12.5	38.6
79	PC76-3p	CACGATCCTTCTGACTT	17	4				5720569	5720585	5720569	5720645	aaattagaacagtctgccattggaggagccatgcaaataaagaagtgagcacacatccttCAAGATCCTTCTGACTT	chr10	-	77	...((((((..((((.....(((((((....(((..((......))..)))....)))))))))))..))))))...	-17.8	41.6
80	PC77-5p	CTACTGTCTGTAGGTTTGCTG	21			3		6301699	6301719	6301644	6301757	aaagcttccaaaaatctacatggtcttatggttatattCTACTGTCTGTAGGTTAGCTGggaaatccactctacctgacatggaatgtttcccccttgtcattttgggcgtacc	chr10	-	114	...((..((((((....(((.((......((..((((((((.((((...((((.((.((((...))))))..))))))))))))))))..)).)).)))..))))))..))...	-30	42.1
81	PC78-3p	TGTTGTTCTGTAGTGTTC	18	4				6968197	6968214	6968137	6968221	gtggaaagaataccaactttgtagatacaaagatccacaatttaaatagattagtggcagTGTTGTTCTGTTGTGTTCttttttt	chr10	+	85	...((((((((((.(((.....(((.((((....(((((((((....))))).)))).....))))))))))))))))))))...	-19.6	31.8
82	PC79-5p	CGTCCCGGGGCGCGGGGG	18		3			7708422	7708439	7708399	7708499	caccggcggggttcggagctcccCGTCCCGGGGCGCTGGGGtgtgccgggtccgcgtgcccccggtgccgtgacggggacggtccgctccgcgagctgccg	chr10	+	101	...((((((....((((((((((((((....((((((((((.(..(((....)).)..)))))))))))..))))))))......))))))....))))))	-63.2	81.2
83	PC80-5p	ATGAGCGACGTGGTAGAG	18	4				10453185	10453202	10453160	10453262	gctcgcgggccgtggaggcgctgccATGAGCGACGTGGTAGAGcgcaccttgggcgtgctgcctgcgctgctcgggcagcacgagccgggcgcggggccggga	chr10	+	103	((((.((.(((..((..(((((((((((.....))))))..))))).))..((.(((((((((((.......)))))))))))..)).))).)))))).....	-55.6	76.7
84	PC81-3p	AGAGGAGCTGGGAGGATG	18	3			3	11333528	11333545	11333480	11333550	taaggttatacttccgtgcttttttgccatgtactcagtgatatttgcAGAGGAGCTGGAAGGATGctgga	chr10	+	71	...(((....((((((.(((..(((((.((((........))))..)))))..)))))))))...)))...	-21.5	43.7
85	PC82-5p	AGAGCACTGTTTTGGCT	17	3			3	17199009	17199025	17198950	17199039	catatgggtggagtAGAGCACTGTTTTGGCAgctcgtttatttttttcttttgtgtttatgtgtgccactgactgtgtcacttctcctgt	chr10	-	90	...(..((.(((((.((.(((.(((.(((((.(.(((..((.............))..))).))))))..))).)))))))))).))..)	-23.9	42.2
86	PC83-5p	ACCTCAGGCCAGACGTG	17	4				20472276	20472292	20472236	20472311	ttgctgaatacaacttgaaACCTGAGGCCAGACGTGgcattgccatcattctgcattgggtgctgtattccagaag	chr10	-	76	...(((((((((.......(((..(.((.(((.(((((...)))))...))))).)..)))..))))))).))...	-21	47.4
87	PC84-5p	TTGCTGTGATGATGTA	16	4	3			20672729	20672744	20672688	20672776	cgtgcagggagctccactgtcagtgttggataTTGCTGTGATGATGTAatttgcgtcttatccagtgttcagcgacagttgcctgctgt	chr10	-	89	...(((((.(.....((((((...(((((((((((..((((.(((((.....))))))))).)))))))))))))))))).)))))...	-32	49.4
88	PC85-3p	CGGGGTCGGGATTGGGGTCGGG	22	11				21728495	21728516	21728489	21728574	ttcccgcacgggaccacggacttcgtgccgccgacggcgctctcctcccacagcgctgCGGGGTCGGGGTTGGGGTCGGGcggtgc	chr10	-	86	...((((....((((...(((..((.(((.(((.(((((((..........)))))))))))))))..)))..))))..))))...	-40.9	75.6
89	PC86-5p	CGCGGCCGGACCGGCGT	17	46	18			22071114	22071130	22071054	22071167	gctcggccgctcgccccgtgtccagtggcagccccagCGCGCCCGGACCGGCGTtattgctcctgggaagggctgtccccgctgcccggctccacgcgtgccgtgagctgtcgg	chr10	-	114	...((((.((((((..(((((..(((((((((....(((.((((...((((.((....)).)).))...)))))))....))))))..)))..)))))....)))))).)))).	-49.7	75.4
90	PC87-3p	CGGTCGGTGCGGAGCGC	17	22	3			22298049	22298065	22298043	22298114	gccccacgttccctccaccgtccgggcccagcccagggcagccggctgcCGGTCGGTGCGCAGCGCcgggtc	chr10	-	72	((((..((((.....(((((.((((...(((((..((....))))))))))).)))))...))))..)))).	-32.6	80.6
91	PC88-3p	CCTTGTGTTCGGGCCGC	17	3				1348604	1348620	1348588	1348670	tagtgctgatgggtgccctctacgcggccgaggtcagggcttcttggcgtCCTTGTGTTCCGGCCGCagcgctcggggcagct	chr11	-	83	...((((..(((((((.......(((((((.((..(((((........))))).....))))))))).))))))).))))...	-32.6	67.5
92	PC89-3p	GTGCGGTGTAGTGGTGAGTA	20	7				2486135	2486154	2486085	2486214	gagagtcgcggcgcatagcttacgctaagggacgggcgcacgcgcactgtgccgctgagtGTGCGGTGTAGTGGTGAGTAccgctcgtgtcttttaccgaaaagcgaaaagttgtgttctgcgtactgaa	chr11	-	130	...((((((((..((((((((.(((((((..((((((((.(((.(((((..((((.......))))..)))))))).)...)))))))..))).........))))..))))))))..))))).)))...	-56.5	56.9
93	PC90-3p	AGGTCTGTGATGAGTTTTA	19				3	3324766	3324784	3324715	3324794	tcctccagtagatgcttttacggctcctctgcttccttctgtttcatagtgAGCTCTGTGATGAGTTTTAggctggactt	chr11	+	80	...((((((....(((((((((((((((..((........)).....)).)))))..)))).)))).....))))))...	-20.1	46.3
94	PC91-3p	ATACATGAGAGGTGTAG	17	3				3747187	3747203	3747133	3747204	ttggcatttctctcattgctggtgttacgccttgagccatgcttgaatgttgtcATACATGAGAGGTGCAGg	chr11	+	72	...((((..(((((((.....(((..(((..(..(((...)))..).)))...)))..)))))))))))...	-18.5	47.2
95	PC92-5p	CTGCCCGGTGCTGGAAGA	18	10			3	4185523	4185540	4185510	4185592	ttgggatgcatttCTGCACGGTGCTGGAAGAgcagggaaagagccagtcctttgcacggccctatgtagctggtgcattcaca	chr11	+	83	...((((((((..(((((..(.((((..((((...((......))....))))...)))).)..)))))...))))))))...	-27.4	54.2
96	PC93-5p	AGGACGAGGACGAGGGAGTGGCA	23	3				6947958	6947980	6947898	6948001	gacggcgggaggagaaggaggAGGACGAGGACGAGGGAGTGGCAgagcccggtgccgacctgccgctccaccgctgccctactgctgccgcttctcttccggcc	chr11	-	104	...(((.((((((((((..((..(...(((.((..((((((((((....((....))..))))))))))..))....)))....)..)).)))))))))).)))	-53.4	71.2
97	PC94-5p	ATGTGAGAGAGCTGGGAG	18	5				7051294	7051311	7051284	7051360	gcggagttttATGTGAGAGAGCTGGGAGctgtgccttacgtggtggtggttgctgaggctttggcgcgagactcatt	chr11	+	77	...(((((((..(((..((((((((.((((..(((......)))...)))).))..))))))..))))))))))...	-24.8	55.8
98	PC95-5p	CACTGTATGGTGCTGTA	17	3				10228102	10228118	10228042	10228136	tacttctgaatttcatgtCAGTGTATGGTGCTGTAagcccgtccaccaaactgggcatgcagaggcactgtagcattgcagaataaggtagaaaa	chr11	-	95	...(((((...(((.((.(((((((..((((((((.(((((..........))))).)))...)))))..).))))))))))).....)))))..	-30	45.3
99	PC96-5p	AGGAAGGTTATTCACTG	17				3	11662995	11663011	11662935	11663014	cttAGGTAGGTTATTCACTGatatgcatttttcactgtgggggagaatgctgacaaaatcatcaagtgagtcaccatctc	chr11	-	80	...((((.(((.((((((((((..(((((((((........)))))))))..........)))).)))))).))))))).	-22	41.3
100	PC97-3p	AGGGAATGTGGGTCCTTG	18	3				12976022	12976039	12975971	12976041	tgtgagcctgccctaagcattcttcctgctgcccctggggtgcagcaggctAGGGAATGTGGGCCCTTGag	chr11	+	71	...(((...((((...(((((((.((((((((((....)).))))))))....))))))))))).)))...	-33	62
101	PC98-5p	ATCTTAATGCTGTATCG	17	3				15864980	15864996	15864920	15865021	ggtgggggggagaagggaaataaaaATCTTAATGCTGCATCGggcttatttagggaagagaacgatatttagagatgagaatgatcttttctccttctcgtt	chr11	-	102	...(((..((((((..((........(((((...(((.((((..(((..........)))..))))...)))...)))))....))..))))))..)))...	-28.3	41.2
102	PC99-3p	AGGAGAAGGCCTGAGCTG	18				3	17279349	17279366	17279343	17279408	aaactgcacagctaacctggctggcttcactgaaaccctgagAGGAGAAGGCCTGAGCTGcagagc	chr11	-	66	...(((((..(((.....((((..((((.((.........)).))))..))))..))))))))...	-20.4	56.1
103	PC100-3p	AGAGCTGAGAAGGACGA	17	3				18597616	18597632	18597616	18597690	gcttccaggctctgctctactgcagctgcagtaaactatttgggcagggcagagacagAGAGCAGAGAAGGACGA	chr11	-	75	...(((...(((((((((.(((...((((......((....)).....))))...))))))))))))..)))...	-29	54.7
104	PC101-3p	CTCGAAGCGGAGGGTTCTCGTC	22				3	197194	197215	197186	197256	agcggcgctggcggaactccctgcccatttggggaaggggcCTCGAAGCGGAGGGTTCTCGTCgcgcccgt	chr12	-	71	...(((((.((((((((((.((((...(((((((......))))))))))).)))))).)))))))))...	-36.5	70.4
105	PC102-3p	AGCTGTGAAGAAATATATAAAG	22	20	12		4	735874	735895	735820	735905	aaacagattttcttgaagttttactttagtcactgggtcgttctgttttaagtgAGCTGTGAAGAAATATATAAAGaaatctgaga	chr12	+	86	...(((((((..(((..(((((....((((((((..(..........)..))))).)))....)))))...)))..)))))))...	-16.9	31.4
106	PC103-5p	AGAGGAGCTGGGAGGA	16	10				1169497	1169512	1169490	1169570	gctggggAGAGGAGCTGGGAGGAggcatggagatgctggtggtgaacagggtgcttcgctcctggagagcctctccctcct	chr12	+	81	...(((((((((..(..(((((((((((.......(((........))).))))))).))))..)....)))))))))...	-38.7	64.2
107	PC104-3p	ACGCTGGGGATGCTGGCACGCT	22				12	2954008	2954029	2954000	2954071	gaggtgctggtgggtttctgagcatcccctttggccgtggcgACGCTGGGGATGCTGGCACGCTggcacgag	chr12	-	72	...((((..(((.....((.(((((((((..((((....))..))..)))))))))))..)))..))))...	-33.6	66.7
108	PC105-3p	GCAAAACTGTGTGCAAA	17	6				4838643	4838659	4838583	4838665	tctattgctaacgtgttttgctgtagcatttacatctagagcattttcagaccatctgcaGCAAAGCTGTGTGCAAAagaaaa	chr12	+	83	(((.((((..(((.((((((((((((.((.....(((.(((....))))))..)))))))))))))))))..)))).)))...	-24.7	38.6
109	PC106-3p	ATCTCATGAGAACAGACTGCG	21				3	5194497	5194517	5194472	5194577	aacgtttagttggatatggataaaataaaaagagtctgttgtgaacaatataacagaaatATCTCATGAGAACAGACTGCGttagtttcctttccagcaaaacaag	chr12	-	106	...((((.((((((...(((.....(((....((((((((((((...((((.......)))).))))...))))))))...)))...)))..)))))).))))...	-25.6	33
110	PC107-3p	TGTGAAGGGCCGGGCGC	17	3				6675153	6675169	6675115	6675229	tcctcagtggaggtggaatgtttggcgggaacagcgtggtgccaccaggcctcacccaggTGTGAGGGGCCGGGCGCcatcttgtttcacccagtgacggggacactgaggagat	chr12	-	115	(((((((((....((..((...(((..(((((((..(((((((....((((((((....)))....))))).)))))))..)))))))..)))))..))....)))))))))...	-52.5	62.6
111	PC108-3p	TGGAGCCGGGCCGTGGA	17	18	14			9086484	9086500	9086424	9086501	acggccccttctgctctgtgagaaattcccctgctggcagctgctaaaccaggagattgaTGGAGCGGGGCCGTGGAa	chr12	+	78	((((((((....((((..(.((....((.((((.((((....))))...)))).)))).)..))))))))))))....	-34.1	59
112	PC109-5p	TGGCGCTGTGAAGAGAC	17	314	64	12		10593058	10593074	10593032	10593120	atggcattggttcagctggaaatctcTGGGGCTGTGAAGAGACtatcattcctccagcagccaccacctccaggactggaaaatgtggg	chr12	+	89	...(((((..((((((((((......(((((((((...(((..........)))..)))))).)))..)))))..))))).)))))...	-29.3	52.8
113	PC110-5p	CCTTCAGTGATGATAA	16	4				11037006	11037021	11036988	11037081	aacgtaagtggttctgctCCTTCAGTGATGATAAgtgagcggtggaagctcgttaaaagaatcaactgctatggaagcaattactggcattact	chr12	+	94	...((((..(((..((((((..(((((((..(((.(((((.......)))))))).....)))).)))....))).)))...)))....)))).	-20.6	42.6
114	PC111-5p	CGTAGGATGGCCGGGGG	17	4				11593990	11594006	11593988	11594056	atCGTAGGATGGCCGGGGTtggaaagcaccacagtgatcatggagttccaaccccctgctatgtgcagg	chr12	+	69	...(((..(((((.((((((((((....(((.........)))..))))))))))..))))).)))...	-25.1	56.5
115	PC112-3p	TTAATGCTGTATCAGAA	17	12				13194815	13194831	13194769	13194861	ctcagcacttgagaagttgctgttggtgcgggcagcatgctgcatgTTAGTGCTGTATCAGAAagagcagcatttctcctaagtagtgctttg	chr12	+	93	...((((((.((((((.((((((((((((((((((((((...)))))).)).))))))))......))))))))))))......))))))...	-32.6	48.4
116	PC113-5p	GCGGTGCAGTTTTACC	16	6				14600096	14600111	14600095	14600160	tGCGGTGCAGTTTTACCagcagtgaacaccagcctgcatgttgcgctcgtaaaaatctgcaccagc	chr12	+	66	.(((((((((((((((.(((.((.((((..........))))))))).))))))..))))))).))	-21.6	53
117	PC114-3p	AAGAGTGGGATGACTTGC	18	3				15817068	15817085	15817011	15817088	gcagcaggtgcatttttttttgtaggtttttgttatgttttaaagcaaacagaaaggAAGAGTGGGATGCCTTGCatg	chr12	+	78	...(((((.(((((...((((.....((((((((.((((....))))))))))))...))))...))))))))))...	-19.4	38.5
118	PC115-3p	TTGACTGCATGCATCCAGGT	20				6	16430211	16430230	16430153	16430235	ttggtgcctggaggagcagcagcaggcagtcaacagtttgccatgggaagatacttgcTTGTCTGCATGCATCCAGGTacatt	chr12	+	83	...(((((((((...(((((((((((((((.....((((.((...)).)))))).)))))).)))).))).)))))))))...	-33.8	51.8
119	PC116-3p	GGGATTGTGGGTTTTTT	17	3				19827349	19827365	19827300	19827370	ccagaaaaatgcccagagtattttgaaattaattgcactctgctggtttTGGATTGTGGGTTTTTTttatt	chr12	+	71	...((((((..((((.(((...(..((((.....((.....))..))))..)))).))))..))))))...	-14.6	33.8
120	PC117-3p	TGTACCAATGTAGGTAAG	18	4				731429	731446	731418	731492	gtcctgagtattgtcctgtaggttgtacacttctgatagtcatgtgTGTAACAATGTAGGTAAGatacaaagaca	chr13	-	75	((.((..(((((..((((...(((((((((...((.....))...)))).))))).))))...)))))..)))).	-17.8	38.7
121	PC118-3p	ACAGTCTGCACATTGGTTA	19	3				792403	792421	792397	792481	cacactggaccaaaaagcgcagaatgaggctttgaaaatgaattaaatatgacctctactACAGTCTGCACATTGGCTAatgatt	chr13	-	85	..((.(((.((((.....(((((..((((.(((((.......))))).....))))........)))))...))))))).))...	-13.7	38.8
122	PC119-3p	GGCCAAGGATGTTGCTGAGC	20	3				811778	811797	811770	811857	gtgctgtgctgagatacctgaactgggagcgagggggggtgctgtgtgcagacctttgaaGGCTAAGGATGTTGCTGAGCatggctag	chr13	-	88	..((..((((.((((((((...((.....((((((...(..(...)..)...))))))..))...))).)))..)).))))..))...	-27.1	56.8
123	PC120-3p	CAGAATTCACCAAGCGT	17		18			2013720	2013736	2013660	2013745	gcgttcatggtgacgttgctttttgatccttcgatgtcggctcttcctatcattgtgaagCAGAATTCACCAAGCGTtggattgtt	chr13	+	86	(((((..((((((..(((((((.........(((((..((.....))...))))).)))))))...))))))))))).........	-20	45.3
124	PC121-3p	CTGTGTGATGAGACATA	17	4				6490640	6490656	6490595	6490665	tgtctgctttcatttgcgtgcaacaggcagtcagtaactgtattgCTGTGTGATGAGAAATAaggcagaac	chr13	+	71	..((((((((.((((.(((.((...(((((((((...))).))))))...)))))..))))))))))))..	-21.7	43.7
125	PC122-3p	ACTGACTGGCTCAGCTT	17	21		4		6750309	6750325	6750288	6750364	ctctaaatcgagtgacttgtagtgggactacctgcaactACTGCCTGGCTCAGCTTcagagttattgagaattaaga	chr13	-	77	...(((.((.((((((((..((((((.(((...(((.....))).))))))).))...))))))))..)).)))...	-15.7	44.2
126	PC123-5p	TGGAGCCGGGCCGTGG	16		22			9458437	9458452	9458423	9458512	tagcacagccagcaTGGAGCCGGGCCGTGGCaaggcgaggctgcacgtgcagcatgtttatgtccacagctttggctcccaccgctgtgg	chr13	+	90	...((((((......((((((..((.(((((((..((..(((((....))))).))..).)).)))).))...))))))....)))))).	-40.1	63.3
127	PC124-3p	AGAGACTGGGGAGGAAA	17	3				10235022	10235038	10235002	10235085	gaagcctgaaagagcagcagttttcaggaccgcagttccctctaacaAGAGACTGGGGAGAAAAttattctcaacccaggcacc	chr13	-	84	...(((((...(((.(..(((((((....((.((((...((((....)))))))).)).)))))))..))))....)))))...	-24.7	50
128	PC125-3p	TGGTCTGTGATGAGACA	17	13			17	12124753	12124769	12124694	12124776	cagaagatggatcatgtacagcgggccatattaacaagattttcctcccaactgataaaTGGTCTGTGATGAGTCAttttaag	chr13	+	83	...((((((..((((.....(((((((((.(((.((................)).)))))))))))).))))..))))))...	-17.2	39.8
129	PC126-3p	CCGCGCACGAAGGGAGGCCTGA	22				3	12223345	12223366	12223298	12223372	cacctgcagcggcctcccctcagcgccgggcccgcgtcccctcacggCCGCGCACGAAGGGAGGCCTGAcggaac	chr13	+	75	...(((((..((((((((.((.((((..((((.............))))))))..)).)))))))))).)))...	-34.1	77.3
130	PC127-3p	CCCTTGCGGAAACACCA	17				7	13214885	13214901	13214838	13214921	cacgggcagcatttggggcctggaagtgctctgaaaggcaggaagctCCCTTGCGGACACACCAggactcatgcaatgcctaac	chr13	+	84	...((((((((..((((.(((((..(((.((((.((((.((....)).)))).))))))).))))).)))))))..)))))...	-35.5	58.3
131	PC128-5p	GGTGTTGGGTTTTTTCCT	18	3				14966159	14966176	14966103	14966178	gaGGTGTTGGGTTTTTTTCTcacattggcacattttgagaaagtgggaacagaagtgggcagaaaacaaacacagc	chr13	-	76	...(((((..(((((((.(((((.(((...((((((...))))))....)))..))))).))))))).)))))...	-20.2	43.4
132	PC129-3p	CGCCGGCGGCGCCGGG	16	15				16115768	16115783	16115709	16115802	gcagtgccctcagcgcgcccgcaggccgccgcggccctttgttcccacacgcagccaccCGCCGGCGGCGCCGGGCcgctactcgaagcacccg	chr13	+	94	...((((..((((((.(((((...((((((((((....((((........))))....))).)))))))..)))))))))....)).))))...	-42.2	78.7
133	PC130-5p	CTGGGAGGGACTGGGAGGG	19	24			6	17083807	17083825	17083749	17083830	tgctcCTGGGAGGGACAGGGAGGGctctggcaggacctgcactccatcgctgcaggaaatccctgagcacttctcaggaagc	chr13	-	82	.((((((((((((..((((((..((....))....((((((.........))))))...))))))....)))))))))).))	-36.5	62.2
134	PC131-3p	ACGTTGATAGGCTGGGTGTG	20	33			10	275366	275385	275357	275429	taactcaccgcatccatctctattactgctgaaatttatcaaaaACTTTGATAGGCTGGGTGTGatggaggca	chr14	-	73	...(((..((((((((.(.((((((....(((......))).......))))))).))))))))...)))...	-18.3	41.1
135	PC132-3p	AGATGACAGAGGACGAA	17	3				670813	670829	670753	670829	tagggcccacaactgtcaataatactgtgtgaaacatgcattttttagaatccctgacacAGATGACAGAGGCCGAA	chr14	+	77	...((((.....((((((......((((((..........................)))))).)))))).))))...	-17.1	42.9
136	PC133-3p	GTCCGCGGCGACGTCGG	17	10				686255	686271	686203	686295	gggcgcgcgcccgggggcggtctcggccgcggagctcgcgagaggacatcatGTCCGCGGCGGCGTCGGgcgagggtgagtgggtgagtgagg	chr14	+	93	...(((.((((((....((..((((.(((((..((.(((....((((.....)))))))))..)).))).))))..))..)))))).)))...	-42.2	77.4
137	PC134-3p	GCCGGCGCTGGAACGGAG	18	3				1226358	1226375	1226342	1226435	caccgcccgccccgagcccagcgggacgccgggagcgcggagaaccccgtcgagctgccgGCCGGCGCTGGCACGGAGcacaggggcggtgccg	chr14	-	94	((((((((((.(((.(((.((((....(((((.(((((((......))))...))).)))))...))))))).))).))....))))))))...	-54.9	81.9
138	PC135-3p	CCCGGGTTTCTGCACCA	17			3	10	3332440	3332456	3332424	3332510	gcttactacatgggtttatggtggctctggcttgaaaaaatgctccctttttctCCAGGGTTTCTGCACCAgaagccattagtgctg	chr14	-	87	((..((((.((((.(((.((((((((((((...((((((........)))))).))))))).....)))))))).))))))))))..	-27.5	47.1
139	PC136-5p	CGGCTGCCAGAGGAGGACAGT	21	3				4924138	4924158	4924131	4924201	ccactgcCGGCTGCCGGAGGAGGACAGTgctgccaacgcagtgccgagccccttcagcgagctgccagcgc	chr14	+	71	...(((.(((((((.(((((.((...(..((((....))))..)....))))))).)).))))).)))...	-32.4	71.8
140	PC137-3p	CTGGGCAGGGTAGGGCAGGGCA	22				4	7019867	7019888	7019817	7019897	ttgcggtgtgccctcccctcctgccgcactgttcagggcagcctggaaagCTGGGCAGGGCAGGGCAGGGCAggactgggc	chr14	+	81	...((((.((((((.((((((((((.((((.((((((....)))))).)).))))))))..)))).))))))..))))...	-42.6	70.4
141	PC138-3p	AGCCGGGGATGATTTCT	17	26	3		10	7168677	7168693	7168617	7168700	tggcaggaagctttctctcgtgtttactttccattgcagacatttgcatttggaccaatgAGCCGGGGATGTTTTCTtgctgat	chr14	+	84	.(((((((((...((((.((.(((((...((((.(((((....)))))..))))....)))))))))))...)))))))))...	-28.5	45.2
142	PC139-3p	CGGGCTCGGGCCACGCC	17	13	3			9160805	9160821	9160763	9160881	gcccggagctcggcggctggctgagggccgtccccggagcgtgcagcacgggttcggtttCGGGCTCGGGCCGCGCCccggcggcggctacggctgtgcccggcggacgcctgggcatg	chr14	-	119	((((((.((((.(((((..((((..(((((((.((((.(((((..((.((((..((....))..)))).))))))).)))).))))))).))))...)))..)).)).))))))))...	-72.2	79.8
143	PC140-5p	GATGAGAGGACTTTATATTAAA	22	16	3			9269990	9270010	9269933	9270014	ataaGATGAGAGGACTTTAATTAAAaaaaaattcaaaactgaaggcagtttgacacattttctgtttagtcttctgtctaag	chr14	-	82	...((((.((((((((..(((..((((.....(((((.(((....))))))))....))))..))).))))))))))))...	-18.6	29.3
144	PC141-5p	AGACGCCCGGCTCGCTG	17		3			10143296	10143312	10143247	10143341	ccccccagcgccccggcacaaccgctggcCGACGCCCGGCTCGCTGctcccggcccgcggggcgccccggctgcctgtggcccggcgctcggctg	chr14	-	95	...((.((((((..(((.((...((.(((((.(((((.((..((((....))))..)).)))))...)))))))...))))).)))))).))...	-48.9	85.3
145	PC142-3p	TGAGGTAGGTTGTATGGTT	19	3			7	11413810	11413828	11413798	11413870	gtagatagtatgaatgtgatgctccttgctcttactgaaaaaTGAGGAAGGTTGTATGGTTatgcacatcact	chr14	-	73	...............((((((..((((.(((............))).))))..((((....)))).)))))).	-15.6	38.4
146	PC143-5p	ACGTGAGCTGGGGTTAG	17	6				12729518	12729534	12729475	12729544	ttggaccccgACGCGAGCTGGGGTTAGtgttaggatcagggttgagcttgggctcggtgttagggttggg	chr14	-	70	...(((((..((((((((..((.((((..((......))..)))).))..).))).))))..)))))...	-24.4	60
147	PC144-3p	CCCGGAGAAGTGAGGGTG	18	5				13367746	13367763	13367705	13367772	atggtggtggaaattctttactcagagggcagtgaaggctgCCCGGAGAAGTGAGGGTGccccatccc	chr14	+	68	..(((((.((....(((((((((...(((((((....)))))))...).))))))))..)))))))..	-29.9	57.4
148	PC145-3p	CAGGTGGCCCGGCGCCG	17		4			14236729	14236745	14236674	14236770	ggtggcagccgtctgtccccgaccttccatgcgcagatggcgtgggcagccagcaCAGGTGGCCCTGCGCCGcggcagattggggccggctgcctgc	chr14	+	97	...((((((((...(.((((((.((.((..((......(((((((((..((......))..)))).))))))))).)).)))))))))))))))...	-49	73.2
149	PC146-3p	AGTACCCGGAGGAAAAG	17				3	1072321	1072337	1072266	1072347	gcacctgatgctgctttttctcctgacaactaagaaacaatatgaaagcgtgattAGTACACGGAGGAAAAGtgtgagggac	chr15	+	82	...(((.((...(((((((((((((...(((((...((...........))..))))).)).))))))))))))).)))...	-21.6	43.9
150	PC147-5p	TGACTTTTTGGGTTTTA	17	6				1531766	1531782	1531706	1531825	atttccagttctcctttaagttgtgcataaaagttctctcaccTGACTTCTTGGGTTTTAgctgcagacagcctaagtaaccttggaatttaaatttttcactatttgaagcagaaagga	chr15	-	120	...(((..((((.((((((((.(((...(((((((........(((.((((..(((((((((((....))).))))..))))..)))).))))))))))))).)))))))).)))).)))	-26.8	36.7
151	PC148-5p	GGGGCTTGCAATTATTC	17	8				3395307	3395323	3395249	3395337	agcttggatcctggGGGGCTTGCAATTATTGctgtaacctggcacaggttccagtgtagtaccattgctgctcagcaaggatctgatgt	chr15	-	89	.(((..((((((...((((..(((((((((((((.((((((...)))))).))))..))))..))))).))))....))))))..).))	-33.7	50.6
152	PC149-3p	CTGGTGCGGCCCAGGGG	17	9				3789400	3789416	3789340	3789419	ccccgtttggggcagaccaggtcaagtattgtgtggaggttcttacggcgttcggtggtgCTGGTGTGGCCCAGGGGatg	chr15	+	80	((((...((((.((.(((((..((..(((....((((.((.......)).))))))).))))))).)).))))))))...	-27.5	61.3
153	PC150-3p	ACGGGCTGATCCGGGTT	17	4				6467105	6467121	6467089	6467181	cggcggccagcgactcggcgcagtggctgtcggtgaaggaggagaccatcttcctgcacgACGGGCTGATCCGGGTCaccgatctggccgagc	chr15	-	93	...(((((((.(((((((..((((..((((((.((.(((((((.....))))))).))))))))))))..)))))))......)))))))...	-47.9	68.8
154	PC151-5p	GGGATGGAAGAGAGGAC	17	6				6882115	6882131	6882086	6882192	taaagtactcttttcaaatgttaaagctggGGATGAAAGAGAGGACTgagcgctggtctgaaaggccaggatgtctttctcagtgcccagaagtgatgggagaggct	chr15	+	107	...(((.((((..(.....((((...(((((.((...(((((.(((......((((((.....))))))...))))))))..)).)))))...)))))..)))))))	-32.7	47.7
155	PC152-5p	CATCTGTAAAATTGCAC	17	4				7037296	7037312	7037281	7037365	ttcaccagttttgttCATCTGTAAAATTGCATaaaagtgacatttttgtgctcattataggaactgctgatttatggctggtaaa	chr15	+	85	...((((((..((.((((((((((....((((((((((...))))))))))...)))))))......)))..))..))))))...	-21.1	32.9
156	PC153-3p	GCCGTGTTGGTCGGATCTCA	20				5	8202305	8202324	8202297	8202384	gctacggggaggagaaaatgaggcgtgctacttcctcgttactgcagtgcgtgtcgaggtGCCGTGTTGGTCGGATCTCAgtggcaga	chr15	-	88	(((((.((((...((.(((..((((........(((((..((.((...))))..)))))))))..)))..))...)))).)))))...	-27.2	58
157	PC154-3p	GTGGTGAGCGGAATGGAG	18	4				8661798	8661815	8661795	8661864	tgcctctgaaactactctccctgctctgtgtatgctcagatcaaatggaGTGGAGAGCGGAATGGAGaca	chr15	-	70	...((((....(..((((((..((((..(...............)..))))))))))..)...))))...	-19.9	50
158	PC155-5p	AATGTATTTTGGTATGGA	18	3				9293529	9293546	9293490	9293572	gtggcaaatgcaaggtgatgtgacttAATGTAATTTGGTATGGAataaactcatattaaattattttacctggcacttgtggt	chr15	-	83	...((((.(((.((((((...........(((((((..(((((.......)))))..))))))).)))))).))).))))...	-19.6	33.7
159	PC156-3p	CGCCCCGGGGCGCGGGGG	18	17	7			10187258	10187275	10187203	10187282	ccaccgctctccgcctccgcggggcggtgcgcggggtccccttattaagggggagCGCCGCGGGGCGCGGGGGgcggcgc	chr15	+	80	...(((((((((((((((((((.((...........(((((((....))))))))).)))))))).)))))))))))...	-53.9	82.5
160	PC157-3p	CGTGGCGCGGGGGCGGG	17	7				11197386	11197402	11197385	11197462	ggcctcgccgtgcccatctgtgagacgggtgcaaggagatgtccgctgtcccggtggcagCGTGGCGCGGGGGCCGGg	chr15	-	78	((((.(.(((((((...((((....((((.(((.(((....)))..)))))))...))))...))))))))))))...	-39.6	74.4
161	PC158-5p	GGATCTGTGTAGGATAGG	18	17			3	11766890	11766907	11766886	11766960	agcaGGATCTGTGTAGGAAAGGcagattagacaatgttcagttcatgtttcttggccattccttctggtcctcca	chr15	+	75	...((((((.....(((((.(((.....(((((.((.......)))))))....))).)))))...))))))...	-21.2	45.3
162	PC159-3p	AGAGCGGAGCAGAGCA	16	4				11820488	11820503	11820478	11820549	ggctgtatcttctgctgtgcttcccgaaatgcagcgtatggccaacAGAGCGGAGCAGAGCAgagcacaaga	chr15	-	72	...(((...(((((((.((((..(((...((..((.....))...))...))))))).))))))).)))...	-22.5	55.6
163	PC160-5p	CCCAGTGATTACACCT	16	3				111288	111303	111281	111363	tccctctCCCAGTGATTACACCTgacacagtctgctgatcctctgggatctgaggacacgtcctgcaattatgatgggagaga	chr16	+	83	...((((((((((((((.((...(((...((((...(((((....)))))...))))..))).)).))))))..)))))))).	-32.2	51.8
164	PC161-5p	CTCGGCGCGGCGCCGCGCG	19	9				1425068	1425086	1425060	1425141	catgcggcCTCGGCGCGGCGCGGCGCGaggaagctctcctttggtgctgaacctcccgctccgctccgcgccgctccgccag	chr17	+	82	...((((...((((((((.((((.(((.((((((.((.....)).))).....)))))).)))).))))))))..))))...	-45.6	75.6
165	PC162-5p	ACAGCCACCCGCCACTGTACC	21				3	1954662	1954682	1954660	1954727	gaACAGCCACCCGCCACTGTACCtgtcttgtaatgcagtgacttgtatagtccagaggtgggctgaga	chr17	+	68	...(((((..((...(((((((..((((((.....))).)))..))))))).....))..)))))...	-24.1	52.9
166	PC163-5p	AGTGGGCTTCCTTTTCTTT	19				3	2412279	2412297	2412244	2412351	agagctcgagatgtagggaatgcagataggttagcAGTGGGCTTCCTTTTCTTCtgaaagaatctggagtccaaaaatactgctgaaatctgtttggctccgagcagt	chr17	+	108	...(((((.((.((.......((((((...(((((((((((((((...(((((....)))))...)))))))......)))))))).))))))...)))))))))...	-37.1	45.4
167	PC164-3p	AAAACAGTCAGGATGTT	17	41			27	4613440	4613456	4613428	4613498	ctcctgcagtgcttctcattactttgtttgtttttaattttgAAAACAGTCAGTATGTTttcctgtagctt	chr17	-	71	...((((((.......((.((((....(((((((((....)))))))))..)))))).....))))))...	-13.4	33.8
168	PC165-5p	CTTTACATTGGACTTTG	17	3				4685286	4685302	4685226	4685332	tggcagcatgtggcacgtgtcagtaggtggCTTTCCATTGGACTTTGactgttcttaaattcctcagccagtctaatgagttgtcagggcagtgagccatgtcctga	chr17	-	107	...(((.(..((((.((((((....((..(((...(((((((((((((..(((....)))...))))..))))))))))))..))..)))).)).))))..).))).	-32.1	49.5
169	PC166-3p	AGGCAGAAACACTCTCATTTT	21	7				4724028	4724048	4723984	4724058	gctattctggtaaagtgacagatgccgttaccagttatatgattAGGCAAAAACACTCTCATTTTtaggaatatg	chr17	+	75	..((((((...(((((((.((.((((.....((......))....))))......)).)))))))..))))))..	-14.3	36
170	PC167-3p	ACCGGAAGGTGCACTTAG	18	6				6051843	6051860	6051783	6051880	gtgctttctctatattctgttacagtaagttccatataaagattttagtcctctttgaggACAGGAAGGTGCACTTAGcagcgatgggagaggaccac	chr17	+	98	((.(((((.((((...((((((..(((..((((...((((...))))((((((...)))))).))))..)))...))))))..))))))))).))...	-29.3	42.9
171	PC168-3p	AGCTCTGTTTTCTTTT	16				33	7862214	7862229	7862194	7862289	tcgattcctagacagggctgtgaagaaaagcagagtgggaggaagaagagggcatgcaccAGCTCTGTTTTCTTTTgggcagcctgaaggagtggt	chr17	-	96	...((((((.....(((((((((((.((((((((((((....................))).)))))))))))))...)))))))..))))))...	-33.3	52.1
172	PC169-3p	AGGAAGGGGCCGAGGTC	17	4				8247101	8247117	8247051	8247117	aagttggagtttttctttcttctatgtattttttttaaccctatttctggAGGAAGGGGCCCAGGTC	chr17	+	67	...((((.((...(((((((((((.......................)))))))))))))))))...	-12.7	38.8
173	PC170-5p	TGGCTGTGATGAGGGGT	17	3				8998582	8998598	8998566	8998632	tggggctactgaggtgTGGCTGTGATGGGGGGTggttccatctgacgtccagctgctccgtgccagc	chr17	+	67	...(((......((.(..((((.((((..(((((....)))))..))))))))..).))..)))...	-31.1	64.2
174	PC171-3p	AAGAAGGGGAGCTTTTT	17				3	1480642	1480658	1480622	1480710	aaaactaaatgaaggtgcctagagatgtgctcatccatcttcatagtggatgAAGAAGAGGAGCTTTTTtggactttcagaccggtaga	chr18	-	89	...(((...(((((((.((.(((((...((((.((..(((((((.....))))))).)).))))))))).)))))))))....)))...	-25.3	41.6
175	PC172-5p	AGCCATGAGAGGTGTAG	17	3				4902032	4902048	4901972	4902056	ccaccaggAGCCATGAGAGCTGTAGtaaaatgtgttaggagaagcccgatccaaagggctcaaaggcagctctgtgggcttggca	chr18	-	85	...(((((..((((.((((((((..(((......)))...((.((((........))))))....)))))))))))).)))))..	-31.5	54.1
176	PC173-3p	AAGTCGGGCAATGCTTTT	18	2821	854	1008	3791	4917711	4917728	4917677	4917788	acttgctttggcagcgaaagaatcctaagaataaagtattgcacatttctaaaaccctctAAGTCGGGCAATGCTTTTccattctcctggactttgctgtcatcagaagaca	chr18	-	112	.(((.((.((((((((((....(((..(((((((((((((((..((((............))))...))))))))))...)))))...))).))))))))))..)))))...	-29.1	41.1
177	PC174-5p	CGCCGCGCGCGCGTCCG	17	11				5000577	5000593	5000537	5000653	gagcgcggcgctgccgccgcggagccgccgcgctccgcccCGCCCCGCGCGCGTCCGgttggtgggggcgggcggcgccatggaggagcgggaaggcggcttcaggaaggtgcggtg	chr18	+	117	...(((.(((((....((..(((((((((.((((((.((..((.((((.(((..(((.....)))..))).)))).))...)).))))))....))))))))).))..))))).)))	-67.7	82.1
178	PC175-3p	CGGCGGTGCGGAGCCGCG	18	4				5963455	5963472	5963395	5963473	cggcccgccccgcgccgagcccggctgaggcgggaccatggcggggggacatggcggcagCGGCGGGGCGGAGCCGCGc	chr18	+	79	(((((((((((((((((..((((.(....))))).(((((.........)))))))))....))))))))).))))...	-46.5	86.1
179	PC176-3p	AGTAGAGACTGGATTTCCTGCAG	23			3	5	6285402	6285424	6285401	6285467	aaggcaggatatcctctcttggcatattttcatttgcctagttAGTAGAGACTGGATTTCCTGCAGg	chr18	-	67	...((((((.(((((((((.((((..........))))........)))))..)))).))))))...	-23.3	43.3
180	PC177-5p	GTAAATGATGTTGAATCAG	19	7			9	6750745	6750763	6750735	6750807	tcttaaatttGTAAATGATGTTGATTCAGtgctatttggtagtagtgctatctactttattacatttttattc	chr18	+	73	...((((..(((.(((((.((.(((..((..(((((....)))))..))))).)).))))))))..))))...	-16.2	26
181	PC178-5p	TTGCAGTGATGAATCAG	17	3				6966650	6966666	6966627	6966726	tacaaggttcttcactgtagcctTTGCAATGATGAATCAGatactgtatttcaagtattattcatctgcacagtttaagctagccctgagtaatctttaa	chr18	+	100	...((((((..(((..(((((((.((((..(((((((..((((((........))))))))))))))))).)).....)))).)..)))..))))))...	-23.5	35
182	PC179-3p	GTCTTGTGATGAATGACTGAAGATT	25	29	49		8	7034369	7034393	7034364	7034434	caagcaccatgcttcagtatattgaaatataataagattgaGTCTTGTGATGAATGACTGAAGATTgcaca	chr18	-	71	...(((.....(((((((.((((....(((.(((((((...))))))).))))))))))))))..)))...	-15	33.8
183	PC180-5p	AAGGGTGATGATTTGATCTGACC	23	3	4			7881836	7881858	7881823	7881915	tgtggctatttggAAGGGTGATGATTTGATCTGACCtccctacagcagtttgtgtctagggctggagatcccacagcctcacttaaagtcttc	chr18	+	93	...((((....((..((((..((....(((((..((.(((((..((.....))...)))))..))))))).))..))))..))...))))...	-22.1	48.4
184	PC181-3p	GTCAGGTGATGAGAAGT	17				5	8299514	8299530	8299467	8299539	aaaggaaattcattagctaatgttacctaaagagcatatctaaatgtGTCAGGTGATAAGAAGTgagaccagc	chr18	+	73	...((...((((((..((..((((((((...((.(((((....))))))))))))))))).)))))).))...	-14.2	35.6
185	PC182-5p	TTCAAGCCTGTAGTCGTG	18	4				8306027	8306044	8306025	8306094	taTTCAAGCATGTAGTCGTGgagatggaagcctcccacagctatccatttcttaccttatgcttagactt	chr18	+	70	...(((((((((..((...((((((((((((........))).))))))))).))..))))))).))...	-22.1	42.9
186	PC183-3p	GCTGCGTGGACGGGGCG	17	3				9054453	9054469	9054396	9054474	tggcccgcttctccagggggctcaggacggccacggggctctcaggggcatgggggaGCTGCCTGGACGGGGCGgggga	chr18	+	79	...(((((..(((((((..((((......(((...((....))...)))......))))..)))))).)..)))))...	-43.6	75.9
187	PC184-5p	AAATACCCTGCACAGATCTGCG	22				4	9213779	9213800	9213767	9213849	caccttttagagAAATACCCTGCACAGATCTGCGcgggggggctgtgctgcgtgcccagatgtgtacagggtattgagagtcg	chr18	+	83	...((((((.....((((((((.(((.(((((((((..(........)..)))))..)))).))).))))))))))))))...	-29.8	56.6
188	PC185-5p	AGCAGGAACAGATGGCTCA	19	3				9366273	9366291	9366267	9366349	ggaaggAGCAGTAACAGATGGCTCAgtggcaattcttagatgagacagcacataaaatgtgccatttctttgcatattctgaa	chr18	+	83	((((...((((....(((((((.(((((((...((((....))))..)).)))....)).)))))))..))))...))))...	-20.1	41
189	PC186-3p	CGCTCGCCGGGGCGCCG	17	4	5			9841364	9841380	9841321	9841395	acgggccgtgctcgaaggcgctcggaagcgctggccggggaggCGCTGGCCGGGGCGCCGctggacacggccgct	chr18	+	75	...(((((((..((..(((((((((.((((((.........))))))..)).)))))))..))..)))))))...	-45	80
190	PC187-5p	ATGGATAAGGCTTCTGA	17				8	10583505	10583521	10583445	10583523	taATGGATAAGGCGTCTGActtcggatcagaagattgagggttcgagtcccttcgtggtcggacagcctccttttccag	chr18	-	79	...((((..(((((((((((..((.(((....)))..((((.......)))).))..))))))).)))).....)))).	-28.1	51.9
191	PC188-5p	GTCTGCGGTGCTGCCGG	17	7				299363	299379	299356	299439	gtgagagGTCTGCGGTGCTGCAGGtggcatgaaccactcagctgtcattgctcttgtgtgcagctccctgcctgcagccactaa	chr19	+	84	...((.((.((((((....(((((..((.((...(((..(((.......)))...)))..))))..))))))))))))).))..	-31.4	58.3
192	PC189-3p	TGGAACGGGAATGGGACG	18	13				496369	496386	496361	496429	gagaggccacgtcccagcacagccccaccgccatgaggccacgTGGAACGGGAATGGGACGctcctatg	chr19	-	69	...(((...(((((((......(((.....(((((......)))))...)))..)))))))..)))...	-24.9	66.7
193	PC190-3p	AGCAATGGCGCTGGAGAC	18	3				507415	507432	507391	507492	tgccgcccccttccgggcgctgtccgctccggccccgttctgcgcgtgcgcggcggccgcAGCAATGGCGCTGGAGACcgtcccgaaagacctgcggcacct	chr19	-	102	((((((...(((.((((.((.(((...((((((.((((((((((.((((...)).))))))).))))).))))))))).)))))).)))....))))))...	-48.5	75.5
194	PC191-3p	GATGTGGGGACGGAGAAG	18	85			67	1533228	1533245	1533168	1533261	ggtctgtctcccttttcctgccctacagtgctgcctcagaagaaccaagtcttcccaaaaGATGTGGGGATGGAGAAGggaatgcccagccagg	chr19	+	94	((.(((..((((((((((..(((((((...((......(((((......))))).....)).)))))))..)))))))))).....)))))...	-35.3	55.3
195	PC192-5p	AGTAAGGCTCCTTCTGACCTCC	22				3	2903382	2903403	2903325	2903420	catctctgatgatttgcAGTAAGGCTCCTTCTGACCTCCttgcactctctgggacctggagtgttaggtgcagccttgctgcatgcatcagagtct	chr19	-	96	...((((((((...((((((((((((...((((((((((.....((.....))....)))).))))))...))))))))))))..))))))))...	-47.5	52.1
196	PC193-5p	TGACTAAGAGCATGTGG	17	8				4789016	4789032	4788991	4789087	acagctcagatcaggagcaaccagcTGAGTAAGAGCATGTGGttttctatctgtgctcttaatgaaggcagggagagcccctcagggtcagagcaag	chr19	+	97	...((((.(((((((.((..((.(((...(((((((((((((....))))..))))))))).....))).))....)).)))...)))).))))...	-34.2	51.5
197	PC194-5p	TGCAGATGATGTGAAC	16	142				5762416	5762431	5762408	5762499	gagttctgTGCAGATGATGTGAACaatttttaccactgagtaaactgatgttcccaaaggaaccactgatgcacaccatcgtgataggaatg	chr19	+	92	..(((((...((((((.((((..((...(((((......))))).....(((((....)))))...))...)))).)))).))...))))).	-20.7	42.4
198	PC195-3p	ATCTAGAGGCAGTAAAAG	18	3				6074325	6074342	6074304	6074385	aggagctgtggcacttgccagctgtgcttccttctctttgggaATCCAGAGGCAGTAAAAGctggaggtgcccacagctgtg	chr19	-	82	...(((((((((((((.((((((.((((.((((.....(((....))))))).))))..))))))))))).))))))))...	-40.2	56.1
199	PC196-5p	GGAGGGTGGAAGGACGG	17	7				6078562	6078578	6078558	6078636	aggaGGAGGGTGGAAGGAAGGgaggtacacggtgaagggaagggtctttgtcttgcaatcaatcagccatcttcctgtt	chr19	+	79	...((((((((((...((..((..(((...((..((((......))))..)).)))..))..))..))))))))))...	-24.8	51.9
200	PC197-5p	CGGGCGGGCGGTGAGCGGGC	20	4			5	7148181	7148200	7148173	7148260	ggcggcgcCGGGCGGGAGGTGAGCGGGCtgaggggagggggtgctgagggaccccgcggtaacggccgctccccccgggcctggggcc	chr19	+	88	...(((.(((((((((.((.((((((.(((.......(((((........))))).......))))))))))))))..)))))).)))	-49.3	83
201	PC198-5p	AAGGGGAAGGAAGTTGTAGTTG	22			9	5	7419592	7419613	7419561	7419674	taagtggctgcaatatttgggtcagcagaacAAGGGGAAGGAAGTTGTAGTTGaatcagacgctgactgctaacatcttccttccttcctaaggcctctttgcacctccacgtg	chr19	+	114	...((((.(((((.....(((((....((.....((((((((((.((((((....((((...))))..))).))).))))))))))))....)))))..)))))...))))...	-36.6	48.2
202	PC199-3p	AGTGCAAATTATGAATAATGGA	22				6	8009736	8009757	8009687	8009767	gacccttgtttccattgattcattctttgctcttctaattataagaggaAGTGCAAATTATGAATAATGGAAataaggttc	chr19	+	81	((.((((((((((((((.(((((..(((((.(((((..........))))).)))))..))))))))))))))))))).))	-34.2	32.1
203	PC200-5p	GCCTGCTGAGCGTCGCT	17	3				8571186	8571202	8571144	8571226	gatgtgccagtatggagctcttctGCCTGCTGAGCGTTGCTgttgtgtggctgtgggctgggcaggtgggttgctggcactgg	chr19	-	83	...(((((((((....((((..(((((((((..((((..(......)..)).)).))).))))))..)))))))))))))...	-39.2	61.4
204	PC201-5p	AGAAGAGGACGTCTGTGTGGCT	22	4				13827	13848	13782	13858	gatgtggagcAGAAGAGGACGTCTGTGTGGCTgatgatgaactctaccacatccgactgcctctgcagctccatgca	chr2	-	77	...(((((((...(((((..(((.((((((..((........))..))))))..)))..)))))...)))))))...	-32.3	54.5
205	PC202-5p	ACAGCAGTATTCACATTGGCT	21			3		5231327	5231347	5231305	5231395	gctttgctacactggctggtgcACAGCAGTATTCAGATTGGCTttgatattatctaatctgagctgtaattaccttcagatagtgcaattt	chr2	+	91	...((((.((.((((..((((....(((((..(((((((((............))))))))))))))...)))).))))...))))))...	-23.8	39.6
206	PC203-3p	TGCTGTGTGGTTTAAGGATACT	22				3	6696743	6696764	6696685	6696782	atagctgttaatcctttgagtgtttttacattacacagcatatgtccagtgaaagttcTGCTGTGTGGTTTAAGGATACTcactgattctccagcaac	chr2	+	98	...((((..((((...(((((((..(((.(..((((((((....((....))......))))))))..).)))..)))))))..))))...))))...	-32.1	38.8
207	PC204-3p	CTCTTTTGTTGGTTTTC	17	3				9233269	9233285	9233259	9233331	taagtcttagatctgcagaagcaaggcagatttgtccttaaattgcCTCTTTTGTTGGTTTTCacaggacctt	chr2	-	73	...((((((((((..((((((..((((((.((((....))))))))))))))))..)))))....)))))...	-20.6	39.7
208	PC205-5p	CGGGCCGGGGACCGCCGCC	19	12	16			12951671	12951689	12951618	12951690	cGGGGCCGGGGACCGCCGCCtcccagccgagcgcgggctccctgcgctcagcgcggcgacgctcccggccgag	chr2	-	73	...((((((((..((((((......((.(((((((((...))))))))).))))))))...).)))))))...	-47.3	84.9
209	PC206-3p	AGTTCTGACTGTGAAGTGCA	20	7				15462748	15462767	15462688	15462792	cgtttttcaggtttattgataacattgtaaagcaaaatatagattagtgcctgcatgggcAGTTCTGAGTGTGAAGTGCAactattagaaacacagataaacatt	chr2	+	105	.((((.((..((((.((((((...(((((..(((.....((((....(((((....)))))..))))..)))....))))).))))))))))...)).))))...	-20.8	34.3
210	PC207-5p	CCTGGTCTGCTCCCGTCCC	19	3				22444893	22444911	22444853	22444919	ctgcactgCCTGGTCTGCTCCAGTCCCttccagctctgatgacaagggcagcaagtcagcagtgacc	chr2	-	67	...((((((.(((..((((...(.(((((.((.......))..))))))))))..)))))))))...	-22.3	59.7
211	PC208-5p	CTTTATGGTGTAGTGTTTCC	20	62	13	13	50	22946548	22946567	22946545	22946623	gtcCTTTATGGTGTATTGTTTCCttcacattttacaaaagattaaaggaaggtgagcaggaaatgataacatgaagatt	chr2	+	79	...(((((((...(((..((((((((((.((((..............))))))))..))))))..))).)))))))...	-18.8	32.9
212	PC209-3p	ATGCTGTGATGCTTCTCTGA	20	4				23445862	23445881	23445825	23445901	tttgatgtctgggaaagacagtgaaaatagagcagtcATGCTGTGATACTTCTCTGAtctagtctcctaacatccac	chr2	+	77	...(((((..((((.((((((.(((..((..((((.....))))..)).))).))).)))..)).))..)))))...	-21	41.6
213	PC210-3p	CCGCGCGCGCGTCCGCGC	18	3				24412182	24412199	24412163	24412259	gctcccctcgcggtccctcggcgccgcgcctccgctctccgcggccgtgagcggagggaaCCGCGCGCGCGTCCGCGGggcggcggggccgggcggg	chr2	-	97	((((.((((((.(((((.(((((((((((.....((((((((........))))))))....))))).))).))).))))).))))))..))))...	-65.1	86.6
214	PC211-5p	GCCGGCATGTGGAGGGCG	18	3				31073360	31073377	31073345	31073437	gcggggcgtaggacgGCCGGCATGTGGAGGGCGctgctggggggctgccgccttctgcggtctcgctccgccgcgcccgtcgtcggggcgccc	chr2	+	93	...((((((..((((((.(((..(((((((..(((((.((..(((....)))..)))))))..).))))))...))).))))))...))))))	-54.5	80.6
215	PC212-3p	CCCGGGGCCGAGGGAGAGGA	20	29	6	3	3	32621028	32621047	32620988	32621107	ccgcggggatggcaccggtgccgccccctcccccgcgcccgacgcatcgcgcctcgcccgCCCGGGGCCGCGGGAGAGGAaacagctgagagggactgccggggccggagcccgcgggga	chr2	-	120	(((((((..((((.(((((....(((((((.(((((((((...((...(((...)))..))...))).)))))).))))............)))...))))).))))...)))))))...	-63.6	81.7
216	PC213-3p	AGGAGCAAAGTAGAAGTGT	19				6	33834695	33834713	33834640	33834721	aaagtcaaagtatctatttcccaccctttagcattaaaatttgttaactcattacAGGGGCAAAGTAGAAGTGTttgacagg	chr2	+	82	...((((((...(((((((....((((((((((........))))))........))))...)))))))....))))))...	-18.4	35.4
217	PC214-5p	AGGTTGCTGATTGGTCTGAGG	21	3				44379247	44379267	44379187	44379283	gctcctcctcagcctgAGGTTGCTGATTGGTCTGAGGgagtgcaggtcccatctgtgccaatccagcagttccccacaggtcagttttgtggaaggg	chr2	-	97	...(((((.(((((((.((((((((((((((..((((((.......)))).))...))))))).)))))....)).)))))......)).))).)).	-34.9	57.7
218	PC215-3p	ATCTGGCAGAGCACAGTGCTGGA	23				4	46301861	46301883	46301844	46301943	agtttggcatgcttcgaagcaggctgtcctgctgctagctccaactgcatgggaacctggATCTGGCAGAGCACAGTGCTGGAgaagcatggcaaatcca	chr2	-	100	.(((((.((((((((..(((..(((((.((.(((((((.((((..............)))).))))))))).))))))))...)))))))).)))))...	-44.7	55
219	PC216-3p	GGGCGGTCCCGGGCGGGGG	19	3				55590549	55590567	55590524	55590627	gcgcaataccacggccgtctcactccctcccagagggcaggctctgcttcatgccccggcGGGCGGTCCCGGGCGGTGGcgaggcgggtgagagagtgcgcagc	chr2	-	104	(((((....(((..(((((((.(..((.(((...((((..((.(((((.........))))))).)))).))).))..).))))))))))......)))))...	-46.9	73.1
220	PC217-3p	GCTGTGAAGAGACATGAG	18	26				60836320	60836337	60836316	60836394	ccaggctcgtgtctctcagcttgcactctgtctatgcccactgcccccatgcccagtGCTGTGAAGAGACATGACcaca	chr2	-	79	...((.((((((((((..((..(((((..((....((.....))......))..))))).))..))))))))))))...	-26.5	58.2
221	PC218-5p	CGAATGGTTCTGACAGCAT	19	7	4			61749125	61749143	61749065	61749145	tcCGAAGGGTTCTGACAGCATttctgggaccttcgaagaggaaaatcagagaggcttggacctgcactcaggaccaactca	chr2	-	81	...((..((((((((..(((..((..((.((((....((......))...))))))..))..)))..))))))))...)).	-27.1	51.9
222	PC219-5p	AGATGTTCGTGTGCTTGTGTA	21				3	62869422	62869442	62869373	62869450	ttcaagctAGATGTTCGTGTGCTTGTGTAtttgctcgacgtggagttggggagcaggctgagcagaactaggctttaa	chr2	-	78	...(((((....((((((..((((((.....(.((((((.....)))))).)))))))...)).))))..)))))...	-22.8	48.7
223	PC220-3p	AAGTAGGTCATCGTCAGTCT	20	3			6	67251514	67251533	67251475	67251551	cttttcttcatgtggaaccagatcccgaacatctttctcAAGTTGGTCATCGTCAGTCTagtcattatgaagaatta	chr2	+	77	...(((((((((..((...((((..(((((..(((....)))...))..)))...))))..))..)))))))))...	-14.3	39
224	PC221-3p	GTGGAGGCTGGCAAGGAGC	19				3	67691825	67691843	67691807	67691892	aacaggcacatcagtgctgctccagccagccacaggctcagctttccctGTGGAAGCTGGCAAGGAGCagcaggtctgagcctcag	chr2	-	86	...((((...(((((((((((((.((((((((((((..........))))))...))))))..)))))))))...))))))))...	-43.7	60.5
225	PC222-5p	AGGCAGAGCAGAGCTGTGT	19				3	69429504	69429522	69429484	69429578	gccgtgttctggtcacagtgAGGCAGAGCAGAGCTGTGTgcatctgcctggtagaaagctctcacctttgtcctttttttgtccagtaacacctc	chr2	+	95	...(((((((((.((....(((((((((.((((((...(((.........)))...))))))...))))).))))....)).)))).)))))...	-31.7	51.6
226	PC223-3p	CATGTCCTGTGTTGTAGCCGGT	22				3	85892487	85892508	85892475	85892559	agatgtgcccctctggctgcaacacaagacacgagggttcagaaaagctccCATGTCCTGTGTTGTAGCCGGAggtctcacaata	chr2	-	85	...((((..(((((((((((((((((.((((...(((((......)))))...)))).)))))))))))))))))...))))...	-44	52.9
227	PC224-3p	TGGGAGGCTTTGAAGTGAG	19	3				87882405	87882423	87882346	87882423	aatgcttcgagggcagttcagttatgatgtagaagtgggagacattatcagggtcatgcTGGGTGGCTTTGAAGTGAG	chr2	+	78	...(((((((((.(.(..((((.(((((...((((((.....)))).))...)))))))))..)).)))))))))...	-25	47.4
228	PC225-5p	GGGACAGTGCATGGTAGGC	19	8				93609798	93609816	93609797	93609870	aGGGAGAGTGCATGGTAGGCaggtagaaagtgaagtattgactgccgatcttcagcaccaagagcattgtcaga	chr2	+	74	...((.(((((.(((((((..(((((..((((...))))..)))))..))).....))))...))))).))...	-18.6	48.6
229	PC226-3p	TTTAACTGAAGAGTTTGAT	19	3				93965030	93965048	93965019	93965084	ccaggttttaatcttttcttttctttaaaatacctcTTTAACTGAAGAGTCTGATttaaaaccaga	chr2	-	66	...((((((((((....((((((.(((((.......)))))..))))))...)).))))))))...	-14.3	28.8
230	PC227-3p	CAATTTCCAGGACAGGCATGTTGTAG	26		3			98057167	98057192	98057166	98057241	ataatttcatgtatgtgttctggagatgagtgtctgaaactgaacttttCAATTTCCAGGACAGGCATGTTGTAGa	chr2	-	76	...((..(((((...(((((((((((((((..((.......))....))).)))))))))))).)))))..))...	-22.5	36.8
231	PC228-3p	TGAGTAGTAGTTTGTGCTGTT	21	3			16	98539998	98540018	98539938	98540030	ttctgcaaccatgcacagcaccagcactcaaacttggcatgaagacctatagtttcacccTGAATAGTAGTTTGTGCTGTTccttttgcaccc	chr2	+	93	...(((((......(((((((.((((((.....(..(..(((((........)))))..)..)..))).))).))))))).....)))))...	-20.4	46.2
232	PC229-3p	CGGGGCGGTCCCGGGCGGG	19	7				99601455	99601473	99601441	99601510	aggtaacggtacgcgcccccatctcacgagggcccagCGGGGCGGTCCCGGGAGGGggcggccgttggcg	chr2	-	70	..((((((((...(((((((.((((..((..((((....))))..))..)))))))))))))))))).).	-37.6	77.1
233	PC230-3p	ATTATTTTACAGACAGATCGC	21	3				99648936	99648956	99648922	99649013	ataggccagatgagtgaagtgatctgcctgcaaagtaccccgggaaacaaaaacaggATTATTTTACAGACAGATCGCtttcctcagccagc	chr2	-	92	...(((....((((..((((((((((.(((.((((((..((..............))..)))))).))).))))))))))..)))))))...	-33.7	46.7
234	PC231-5p	TGATTACTTATGATCGTGTGTGGG	24		3			102471645	102471668	102471585	102471682	tagtcagttagaaaTGATTACTTATGATCGTGTGTGGGtctgatgtcgacttcttagtacatatctacagcaattccatgagttttttctgaaagaga	chr2	-	98	...((..(((((((.....(((((((....(((((((((...((((..(((....)))))))))))))).))....)))))))..)))))))..))..	-22.4	35.7
235	PC232-3p	ACAAATGACAGTATGATTCCCT	22		3		4	116173896	116173917	116173875	116173977	ctgaagtcattttcacccttaggagttataatgccatttgttttcattttgaaaataaaaACAAATGACAGTATGATTCCCTgagggggaagtactttagcta	chr2	-	103	(((((((.((((((.(((((((((((((((.((.((((((((((.((((...)))).)))))))))).)).))))))))).)))))))))))))))))))...	-41.4	34
236	PC233-5p	ACTGCGGATCAGAAGATTGTAG	22	17				119282728	119282749	119282668	119282785	cgtgcggggccagtggcgcaatggataacgcgtcTGACTACGGATCAGAAGATTGTAggttcgactcctgcctggctcgcttcgttttggcgctccgtgtcgccgctcggccctgcag	chr2	-	118	..((((((((((((((((..(((((....(((((.(((..((..((((......(((((.......)))))))))..))....)))..))))))))))..))))))).))))))))).	-55.9	62.7
237	PC234-3p	GGTTGTTGATGTGTATCTTTG	21	7			5	119630910	119630930	119630873	119630990	tattatgaaaatagctttactggcatcatgatgatatctttgccgtttacccatctgactGGTTGTTGATGTGTATCTTTGaatctgaagtgccagtacagttagtaacttcatatga	chr2	-	118	...((((((..(((((.(((((((((((.(((((((((...((((((.........))).)))....))))).))))..)))........)))))))).))))).....))))))...	-30.4	35.6
238	PC235-5p	ATCAAGTGACTAAGAGCAT	19	3				120248356	120248374	120248296	120248382	acgaaacaATCAAGTTACTAAGAGCATtacaaagctgtaacagcttatctaaagaaactgtggatgctccgtcatttgaagagttta	chr2	-	87	...((((..((((((.((...((((((((((((((((...)))))).((....))...))).))))))).)).))))))...)))).	-19.6	35.6
239	PC236-5p	CTGGAACATCTCATTTT	17				3	125984423	125984439	125984384	125984450	atttttgacatCTGGAACATCTCATTTTtttttcagcatagaaaacgggaatgtatcagacagactg	chr2	-	67	...((((...((((..(((((((.((((((.........)))))).)))).)))..))))))))...	-12.2	34.3
240	PC237-3p	ATGATGTGTTGTTGCGCTAG	20	427	434	170		128161911	128161930	128161907	128161977	tgagctgtgtttagaccatcatgagacaggttagttttaccctactgATGATGTGTTGTTGTGCTAGtaat	chr2	-	71	...((((..(...(((((((((.((...(((.......)))...)).)))))).)))...)..).)))...	-18	39.4
241	PC238-5p	GTAAGGAGGCGGAGGGCTCGCG	22				3	131590179	131590200	131590119	131590219	atggcggcgagggcgacggGTAAGGAGGCGGAGGGCTCGCGattggggtggcgcagggctcttcccattgggctcgtcttcgtcctgccgtccttcccgcg	chr2	-	101	...((((..((((((.((((...(((((((...((((((....(((((.(((.....)))..))))).)))))))))))))..)))).))))))..)))).	-50.7	70.3
242	PC239-5p	GTTTATGATGATGTGTGTATAT	22	9				134479564	134479585	134479504	134479586	tGTTTATGATGATGTGTGTATATctgaactgcataatagctgctgctgccgtgtagtttaagtttacttccttattaacataa	chr2	-	83	...(((((.(((((...(((.(..((((((((((..((((....))))..))))))))))..).))).....))))).)))))	-22.5	33.7
243	PC240-3p	TGAGGTAGTAGGTGTGGTT	19	4				136363386	136363404	136363374	136363445	taaacttactataaaactcttaaactaggcacctcagttacTGAGGTAGTAGGTGGGGTTaatctaagtgct	chr2	-	72	...(((((......((((((...(((..(((((((((...))))))).)).)))))))))....)))))...	-17.3	37.5
244	PC241-5p	CAGGCTGGTTAGATGGTTGGCT	22	33	8	750	53	144254188	144254209	144254188	144254267	CAGGCTGGTTAGATGGTTGGCAtcacagtttaacagtttaggtcaggagcacagaactagatgttgtcttctgccaggaa	chr2	+	80	....((((.((((....(..((((..(((((....((((.......))))...))))).))))..)...))))))))...	-17.8	46.3
245	PC242-3p	GTTCTACAGTCCGGATC	17	29	26	11	17	147640085	147640101	147640075	147640143	ccaaccttaatgattctatgattctatgaaactgttaaaagTGTTCTACAGTCCGGATCtagaggtgtg	chr2	-	69	...(((((...(((((...((((.((.((((((......))).))))).)))).)))))..)))))...	-13.8	37.7
246	PC243-5p	GCAGGACGGTGGCCCTG	17	3				618397	618413	618361	618473	ccctcccttctgctcctctgcaccgcggttctgactGCAGGCCGGTGGCCCTGctgagagtcgggcaagcacacagccagcagcagcgcccggtgggggccttgagaaacgaa	chr20	+	113	...((..(((((((((....(((((.((..(((.((((.(((..(((((((..(.....)..))))...)))...))).)))))))..))))))))))))....))))..)).	-46.2	67.3
247	PC244-5p	TCCCACATCGTCTAGCGGTTAG	22	197	135	12	17	992600	992621	992592	992678	acatgcaaTCCCACATGGTCTAGCGGTTAGgattcctggttttcacccaggcggcccgggttcgactcccggtgtgggaaagcacat	chr20	+	87	...(((..((((((((((((.(((..(..((...(((((.......)))))...))..)))).))))....))))))))..)))...	-30.4	57.5
248	PC245-5p	GCGGCGGGAGGGCGGTGA	18				6	1152588	1152605	1152532	1152609	acctGCGGCGGGAGGGCGGTGGcaccgcgggcagaacagaacccccgcccggcccgccaacgcccctccgccgcacgc	chr20	-	78	...((((((((..(((((.((((....(((((..............)))))....)))).)))))..))))))))...	-46.8	80.8
249	PC246-3p	CGGAGGGCCCCCCGCG	16	3	3			2259543	2259558	2259486	2259558	gggggggggtcccacccggaaggtctcacccagctgtccccggttgtccccacctccCGGAGGGCCCCCCGCG	chr20	+	73	...(((((((((...((((.((((......((((((....)))))).....)))).)))).)))))))))...	-38.6	78.1
250	PC247-3p	AGAGTGTGAGTACTGAG	17	3				5042157	5042173	5042141	5042233	gtctcggtgcacgtagttcatcctctccacataggccatgccggatgcaatctgtggggcAGAGTGTGAGGACTGAGctttgcgggggacaag	chr20	-	93	(((((..((((...(((((((((((..(((....(((....(((((...)))))...)))...))).))))).)))))).)))).)))))...	-33.8	58.1
251	PC248-3p	TGCATCATGATTTAGCAAGA	20	3				6109081	6109099	6109042	6109114	aaaaaaaaggtaaattctggctgatattcatcagtaatcTGCATATGATTTAGCAAGAatttgagtttttaaa	chr20	+	73	...(((((..((((((((.(((((...(((((((....)))...)))).))))).))))))))..)))))...	-17.2	26
252	PC249-5p	AGAAGGGCTGGAGGGTA	17	9				7456602	7456618	7456598	7456666	aaagAGAAGGGCTGGAGGCTAtctggcacggctgcagtcagagcatctctttcaggttctcttcttagg	chr20	+	69	...(((((((((((((((...((((((.........))))))......)))))))...))))))))...	-21.6	52.2
253	PC250-3p	CGGGCACGGTGCACCT	16	180	30	16		8981707	8981722	8981684	8981768	tgagtgctgcgagcccctcccggagctgccgcagccccacagtgtCCGGGCACGGTGCACCTggtgaaggggtgtgcggtgtgtg	chr20	-	85	...(..(((((..((((((((((.((.((((..((((..........)))).)))))).)).)).).)))))..)))))..)...	-38.9	70.6
254	PC251-5p	TTCATCCTCCTCATCTTCGTCCTTGC	26			3		9772605	9772630	9772546	9772650	ttgcagctgctgtgctctgcTTCATCCTCCTCATCTTCGTCCTTGCcttctgcttgtaccgcaggaagaagaggggaggggagcagagccagcacgtggctgagg	chr20	-	105	...(((((((((.((((((((((..(((((((.(((((.((((.((..............)))))).)))))))))))))))))))))))))))....))))...	-54.8	59
255	PC252-3p	AAGGACGAAGATGAGGAGGATGA	23				33	9772607	9772629	9772547	9772650	ctcagccacgtgctggctctgctcccctcccctcttcttcctgcggtacaagcagaaggcAAGGACGAAGATGAGGAGGATGAagcagagcacagcagctgcaa	chr20	+	104	..((((....((((((((((((((.(((((..(((((.((((((..............)).)))).)))))...)))))..).)))))))).)))))))))...	-46.2	58.7
256	PC253-3p	TGTGTCTCAGACTGGGCAGCGA	22	9	9		18	10847001	10847022	10846993	10847073	tgtggcaggagaggccgagtctctgaaacccctcggcggcccatggccaggTGTGTCTCAGACTGGGCAGCGActgcctgc	chr20	-	81	...(((((.....(((.(((((..((.((.(((.(((........)))))).)).))..))))).))).....)))))...	-35.9	66.7
257	PC254-3p	TGACGTGAGTAGGACAGGG	19	4				11982357	11982375	11982334	11982427	tggcatcccccctcctcgacccgcgtccacttcggctgccatttctggaggcTGACGTGAGTAGGACAGGGctgtggggagggtggcggtggga	chr20	-	94	...(((((((((((((((.(((..((((((((((((..(((....)))..)))))....))).)))).)))...))))))))).)).))))...	-46.6	67
258	PC255-5p	ATTGTTGCTGGTGGAGG	17	3				13319799	13319815	13319747	13319817	tgATTGTTGCTGCTGGAGGgggaactgagtcatcacatcatcaattctcctccgccagcaccgcacaaaac	chr20	-	71	...(((.(((((((((.((((((..(((............)))....)))))).))))))..))))))...	-24.1	52.1
259	PC256-3p	GGGCGGAACGTGGGGGTA	18	11				113663	113680	113662	113729	ccgccccgctccgccctgggacgtggcacggcgcggtatggccgcaccgGGGCGGAACGTGGGGGTAc	chr22	-	68	...((((((((((((((((..((.....))..((((.....)))).))))))))))..))))))....	-41.2	79.4
260	PC257-3p	ATCCCACCGCTGCCACAA	18				3	346077	346094	346026	346097	catttggagcagctgtgagagacccccagcttcatttcctgtgagaagaggATCCCACAGCTGCCACAAcac	chr21	+	72	...(((..(((((((((.((..((.....((.(((.....)))))....)).)).)))))))))..)))...	-24.6	54.2
261	PC258-5p	CCAGCTGTGTGACGGCC	17	3				380607	380623	380589	380680	aaagctctggtgctgctcCCAGCTGTGTGACTGCCtgtctccttctccagctccctcagtccacgtcatctggcagccaaaccgtaagcaac	chr22	+	92	...(((.((((...(((.((((.((((((((((.(((..........)))......))))).))).)).)))).)))...))))..)))...	-24.8	57.6
262	PC259-3p	AGTTGGGCTGGAGGTGC	17	6				456531	456547	456526	456592	gttgtgtatcctgggcccgctccctttgcagctgtggcagtggggAGTGGGGCTGGAGGTGCatcct	chr21	-	67	...((((((((..(.((((((((((..((.((....)).)))))))))))).)..).)))))))...	-36.6	64.2
263	PC260-5p	GTAACAGGTACTGGAGG	17	3				527401	527417	527354	527428	ttgacgtttatGTAGCAGGTACTGGAGGacaaacatttgtcacacacttccaaacttgattgattctaatgtggt	chr22	-	75	...(((((...((..(((((..((((((((((....)))))......))))).)))))....))...)))))...	-13.6	38.7
264	PC261-3p	CGGCTTCCTGCTGGAGTG	18	3				724491	724508	724487	724564	ggagctctccagcgtcctgaagccgttcagccatccccctatttccaacagcaactCGGCTTCCTGCTGGATTGcagt	chr22	-	78	...((..(((((((....(((((((....((...................))....))))))).)))))))..))...	-25	57.7
265	PC262-3p	CGGTGTGCTGCAGGACGG	18	3				800107	800124	800053	800127	gagccgtaaagcagcgctggagcgtttatcaaggagaaattctcctgagcatccCGGGGTGCTGCAGGACGGatg	chr21	+	75	...((((...(((((((((((..((((....(((((.....))))))))).)))...))))))))...))))...	-31.4	57.3
266	PC263-5p	AAGAGGATTGAATTGCAAGACT	22				3	855358	855379	855307	855402	ccatgttccatgctctagtgcagAAGAGGATTGAATTGCAAGACTttgttttgttaacatcttgtaattttttccttctagacgatgtggatagaa	chr22	-	96	...((((((((..(((((.......(((((..(((((((((((...((((.....)))))))))))))))..))))))))))..))).)))))...	-28.3	36.5
267	PC264-3p	AAGCAGGTAAGTAGTCT	17	3				874115	874131	874055	874146	tctccttccagaaactacatatcgcttaaactgacttgagtgtaatgatgcaaatgcaggAAGCAGGTAATTAGTCTctggagggtggaact	chr21	+	92	((((((((((((.((((..((((((((...(((.......((((....))))....))).)))).))))..)))).))))))))).)))...	-29.3	42.4
268	PC265-5p	AATACACAGACTTCAAG	17	4				994786	994802	994726	994843	attcagctgcctcccgtggctgctgccatcttgatgaaacaAATACTCAGACTTCAAGctctagcttaaagctccgtctaattctgtttcttggaagcttgcagctctctagggtctg	chr22	-	118	...(((..((((.....((((((.((..(((....(((((((((((..((.(((.((((....)))).)))))..))...))).))))))..))).))..)))))).....)))))))	-28.6	47.5
269	PC266-3p	AGTGCAGACGGATGCTCT	18	8				1370859	1370876	1370814	1370880	tgtcagcgcagatggggcactggggacactgggtgacagaggggcAGTGCAGACGGATGCTCTgggc	chr22	+	67	..((((.(((..((..((((((......(((.....))).....))))))...))..))).))))..	-22.3	65.7
270	PC267-5p	GATCCGGTAGTTCAGTT	17				6	2070369	2070385	2070309	2070386	tGATTCGGTAGTTCAGTTctttcccaagccagctggaggcaaaacccagccagttagggtagcagctgacacactgag	chr21	-	78	...((((((.((((((((((..(((.(((..(((((.........)))))..))).))).)).)))))).))))))))	-28	52.6
271	PC268-5p	CGCGCGGCGCCGCCGG	16	7				2645243	2645258	2645204	2645315	gggtgtcccggccgcgggcgcttccacggctccattgatCGCGCGGCGCCGCCGGtggagggatcggacgggacgcgatgagctgcggcgagtgagcgcgggtggggcgggc	chr22	+	112	...((((((..(((((..(((((((.((((((.....((((((.....((((((((......))))).)))..)))))))))))).)).)))))..)))))..))))))...	-55.9	77.7
272	PC269-3p	CGGGGTGGGCGGGAGGTG	18				3	3280362	3280379	3280302	3280416	gggcgttgtgccgggcccgcccgcagcctccggtccgccaccgcgccccgctggccaacgCGGGGTGGGCGGGAGGTGagtggggcgctgcggggcgggaggggagatgatgaga	chr21	+	115	...(((..(.((...(((((((((((((((((...((((.(((((((((((........)))))))..))))..))))..))))).)))))))).))))...))..)..)))...	-67	79.1
273	PC270-5p	ATAATGTGTAGGATAGGTG	19	16			19	3397211	3397229	3397153	3397235	ggagagATAGTGTGTAGGATAGGTGatccctaaaaatggttacaaggaaatagcatatcaggacaatatttgggtatctcagt	chr22	-	83	...((((((((((((..((((.((....(((.....((....))))).....)).))))...)).)))).....))))))...	-12.5	38.6
274	PC271-3p	CGCCGTTTCCCCCTTCCG	18	3				3635740	3635757	3635681	3635765	ttgacttaaaggcagtgaggaataggaagacttgcatttcttaactcttgtatgctttaCGCCGTTTCCCCATTCCGtgagtgta	chr21	+	85	...(((((..((.((((.((((..((.......((((..............))))......))..)))).)))))).)))))...	-17.6	42.4
275	PC272-5p	AAGATGAAATAGCAATG	17	9				3823563	3823579	3823508	3823596	agtggccatgccaactgAAGATGAAATAGCATTGctaacagtgtttttaaaagtaggctatggaatcattaaggttggaagaggcctcc	chr22	-	89	...((((...((((((...(((((.(((((.(((((...............))))))))))....)))))..))))))....))))...	-25.8	41.6
276	PC273-5p	GGAGTCTGGCGTGGAGGAG	19	4				4218924	4218942	4218891	4219002	ggagcagcccagcccttccttgagcagcgctgaGGACTCTGGCGTGGAGGAGggtcagggcagcccttcagagctcacccacccctcggagttcaggtgaggctgggtctgc	chr21	+	112	...(((((((((.(((..(((((((....((((((....(((.((((.(((((((.......))))))).....)))))))..)))))).)))))))..)))))))).))))	-53	67
277	PC274-3p	TTCTACAGTTCGACGATC	18	1761	491	168	438	6134078	6134095	6134017	6134133	gagggatgtggtcagtggacatggtggagatgggttgggattggactgaatgattctatggTTCTACAGTTCTACGATCtgtgcatacactcacatgacataagacataccctttca	chr21	+	117	(((((((((.((((((((.....(((...(..(((((.....((((((...((.........))..))))))..)))))..)...)))..)))).)))).....)))).)))))...	-28.8	45.3
278	PC275-5p	AATCTGCCAGGGATGGGACTTG	22	3				894483	894504	894431	894506	ggAATCTGCCAGGGATGGGACTTGctcctctgctggctgctctgcgtaacagtgagctccagccttggccgataca	chr24	-	76	...(((.(((((((...(((...((((..(((.((((......)).)).))).)))))))..))))))).)))...	-29.4	59.2
279	PC276-3p	AAAGGAATTGACGGCAG	17	13				1766707	1766723	1766696	1766768	attatttcccctgcattcatcttgcttgtcccgttgctaaacagaAAAGGAGTTGACGGCAGgaggagattca	chr24	-	73	...(((((((((((..(((.(((.(((.((..(((....))).)).)))))).)))..))))).))))))...	-22.9	45.2
280	PC277-3p	CAATTTGCAGCTTAGTA	17	6				1941846	1941862	1941838	1941912	acatgtctgtactgctgtaagtgaagagggagcagcccatgctgccgtgcCAATTTGCAGCTAAGTAcaacaaaa	chr24	-	75	...(((.(((((((((((((((.....((.((((.....)))).))......)))))))))..)))))))))...	-28.1	48
281	PC278-5p	CGACGATCCCGTCGGGC	17	4				2650931	2650947	2650923	2651007	acccccagCGCCGATCCCGTCGGGCcgcccctccccggaccgggagcagaagcgggcccgaaccccgcgggctgcggtgcgggag	chr23	+	85	...(((.((((((..(((((((((((((..(((((......))))).....)).))))))......)))))...)))))))))..	-45.7	81.2
282	PC279-3p	ATACCAAACACCCCTAT	17	5				2828285	2828301	2828225	2828308	ttgggtttgggtgatttgttttagttttcattgttggtgtaagtactgcaggggaatggtATAGCAAACACCCCTATttagttc	chr24	+	84	((..((..(((((.((((((...(((..(.((((.............)))))..))).....)))))))))))..))..))...	-19.2	39.3
283	PC280-5p	GCTGGGAAGGGCTGCCGG	18	135	38			3246170	3246187	3246145	3246235	agtcagctgttgggtgggggtgccgGCTGGGCAGGGCTGCCGGctgcacaccggtggccctctcatcacagctccactccacatgctgggg	chr24	+	91	..((((((((.((((((((.((..((.((((.(((((..((((.......))))..))))))))))).)).)))))))).))).)))))..	-51.2	69.2
284	PC281-3p	TGGGGTGGGAGAAATGGG	18	3				3449640	3449657	3449635	3449717	ttgcctcaactgctgcccccgttaatcaagaaagccaagacagtgtgacttgctgaagctTGGGGTGGGAGAAGTGGGgctgg	chr23	-	83	..((((((.((.((.(((((......((((..(((.(((.(.....).))))))....))))))).)).)).))))))))...	-26.9	55.4
285	PC282-3p	GCCTGCTTGAGCGTCGC	17	4				3529671	3529687	3529649	3529737	ctcgtgtgcaaagccaggccgggggaggagggccaggccggctgcaaagcGCCTGCTTGAGCCTCGCcccaggctggccgtgccgcagc	chr23	-	89	...(((.(((..((((.(((.((((..((((..(((((.(((.((...))))).)))))..)))).)))).)))))))..))))))...	-50.2	74.2
286	PC283-3p	AGGAGATGCGTGGAGCGCT	19				31	3864644	3864662	3864626	3864700	acggcgtttcggggcggctcacagctggttctgctcgcAGGAGAAGCGTGGAGCGCTgattccccctagcgtggt	chr24	-	75	...(((((..((((((((((((.(((..(((((....)))))..)))))))...))))...))))..)))))...	-29.5	65.3
287	PC284-5p	CGGCCCTGCCGGAGCGTC	18	4				4229007	4229024	4228989	4229073	cctgcgtctgccgctgttCGGCCCTGCCGGAGTGTCcgagggggggctgggaccactcggggggggctgcacggagggatgccgg	chr24	+	85	((.(((((..((.((((.((((((..((.((((((((.((......)).))).))))).))..)))))).)))).))))))).))	-47.6	76.5
288	PC285-3p	AGAGGGCGGTTGGGAGCGG	19	18				4891587	4891605	4891579	4891659	aaatgctccgttccgttcgctttcgggagggctgatgaggtctccgaaccccacCGAGGGCGGTTGGGAGCGGtggcacgg	chr24	-	81	...(((((((((((..((((..((((..(((.....((....))....)))..))))..))))...))))))).))))...	-37.5	65.4
289	PC286-5p	CAGGGACGGGGACAGGGCTGGG	22				5	821593	821614	821589	821674	gctgCAGGGACGGGGACAGGGCTGGGgacactgcggggatggggactgagtccgtttagggtcagtgtcagctctggggtcaccgc	chr25	+	86	...((.(((((.....(((((((...((((((((...((((((.......))))))....).))))))))))))))..))).))))	-31.2	67.4
290	PC287-3p	ACGGGACGGGACGCGGCGGG	20				5	1566746	1566765	1566719	1566825	gatggcggcgcggcgcctgcgcgcggcctccgcggcgcttccgcttcctgaagagccgcaACGGGACGGGACGCGGCGGGaccggtgggcgttgcgccgcgttcagc	chr25	-	107	((..(((((((..((((..(...(((.(.((((.(((.(((((..(((((...........))))))))))))).))))).))))..))))..)))))))..))...	-62.4	78.5
291	PC288-5p	TTGGGATTGGGATTGGGATTGGG	23	10			4	1818579	1818601	1818572	1818659	gaattgaTTGGGATTGGGATTGGGATTCGGactgggactgaggggttgggatttgggttgagattgggatcaggatcaggatcaagag	chr25	+	88	...((((((..((((..((((..((((..((((..(((..(....)..)..))..))))..))))..))))..))))..))))))...	-18.8	50
292	PC289-5p	CGGAGCGGCGGAGACGG	17	15				1893195	1893211	1893167	1893264	gggcccggcggaaggcggaaggcagcgaCGGAGCGGCGGAGGCGGcgcaggccccggcggcccgggctgcccgcggcgccgcctgacgggacgggata	chr25	+	98	...((((.((..((((((..((((((..(((.((.((((.(((.......))))).)).))))).)))))).......))))))..))...))))...	-52.3	83.7
293	PC290-5p	GCCTGTGCGGAGATGGAG	18	3				513109	513126	513099	513174	catggcggcgGCCTGTGCGGAGATGGAGccggcggcggcgcctccttcttctcctcctgctcccgtcgccgcctcg	chr26	+	76	...(((((((((....((((((..((((..((.(((...))).))..))))..)))).))....)))))))))...	-39.3	75
294	PC291-5p	GCCCTCGGGGTGGGATGG	18	3				1187862	1187879	1187847	1187939	ctgaacgtgcagcagGCACTCGGGGTGGGATGGgtggaacaacgcgcagcagagcttgccatgaatgcactgagagtgtcagcagcagttgtt	chr26	+	93	...(((.(((.((.(((((((..((((..((..((((..(((.((........)))))))))..)).))))..))))))).)).))))))...	-29.9	58.1
295	PC292-5p	GTAGATTGTATAGTTA	16	3				1442915	1442930	1442892	1442990	tgactgtctccttaggaaagacaGTAGATTGTATAGTTAgctcaaagggaggataggactccacaactattcaatctactacctcagcctcaaggacag	chr26	+	99	...(((..((((((((..((..(((((((((.((((((.........((((.......))))..)))))).)))))))))..))...))).))))))))	-31.2	43.4
296	PC293-3p	AGGCTGCGTGTTCGTAT	17	3				1912736	1912752	1912721	1912797	cgggacctcgtggcgcaacggtagcgcgtctgactccagatcagaAGGCTGCGTGTTCGAATcacgtcggggtcact	chr26	-	77	...((((((((((((.(((((((((...(((((.......)))))..))))).))))))..)))))...)))))...	-27	62.3
297	PC294-3p	AAGGATGAAGCTGAGAGGA	19	3				2069153	2069171	2069151	2069231	ctctgttggttgtcgttctgttccctaagcccaaaaagcgtggagtagggaacaacattaAAGGATGAAGCTGAGAGGAaa	chr26	-	81	.(((.(..(((.(((((((((((((((..((..........))..)))))))))........)))))))))..).)))...	-26.7	45.7
298	PC295-3p	CAGGCGGGCAATGCTTT	17				3	2463852	2463868	2463836	2463901	caatttcttgtgcaaagtgctatggtttcctaaCAGGAGGGCAATGCTTTgcaaggcgaggaaggc	chr26	-	66	...((((((((((((((((((.....((((.....)))))))...)))))))...))))))))...	-18.7	48.5
299	PC296-3p	CTTCGGCATCTCCACCA	17				3	3478109	3478125	3478097	3478163	gcactggtttcatgctgggtgtgtgctgggtatgtttcCTTCGGCATCTGCACCAtgagattaggga	chr26	-	67	...((..((((((....(((((((((((((......)))...)))))..)))))))))))..))...	-22.6	52.2
300	PC297-3p	GTTTACGACCTCGATGT	17	3				3693901	3693917	3693841	3693928	gctgccaccctcctcgaggacgctgattgtaaagaaactgcttagatttcttctgatgatGTTTACGACCTCGATGAgagccagcccc	chr26	+	88	((((.....(((.((((((.((..(((..((((((((((....)).)))))).)).....)))..)).)))))).)))...))))...	-21.5	51.1
301	PC298-5p	AAGGGATGGGATGGGATGGGAA	22				3	4256477	4256498	4256476	4256547	gAAGGGATGGGATGGGATGGGATgggataggccctgctgcctccctgcagcccatccagactcccacctcgc	chr26	+	72	...(((.(((((..(((((((..((((..(((......))))))).....)))))))....))))).)))..	-34.1	65.3
302	PC299-5p	TGGGAGGGACTGGGAGGG	18	10				4768434	4768451	4768375	4768451	TGGGAGGGACTGGGAGGAactggtctgaaaatttgattgctctctgttttgtgtcctttcccccagggattacctct	chr26	-	77	..(((((..(((((.((((..((....(((((..((....))...)))))....)).)))))))))......)))))	-23.1	49.4
303	PC300-5p	AAACGAGAGCTTTGCAG	17	3				4794122	4794138	4794078	4794153	tattataacatgggcAAACCAGAGCTTTGCAGatgagtaatgtcactgcaagcttgtggtgcactgtggaatggaa	chr26	-	76	...(((..((..(((..((((((((.((((((.(((......))))))))))))).)))))).)..))..)))...	-24.9	43.4
304	PC301-3p	GCGGCGTGCGGAGCCGAGCG	20				3	4934093	4934112	4934050	4934125	ggcggtgcggagcgggcggcggcactgcgagctgaaccgaagaGCGGCGTGCGGAGCCGAGCGggcgggcacccag	chr26	+	76	...(((((...((..((..((((.((((..((((..........))))..)))).)))).))..))..)))))...	-32.9	78.9
305	PC302-5p	CGGGTCCGCCCCGGGGC	17	7				368012	368028	368000	368073	cgccgcagccgcCGGCTCCGCCCCGGGGCtccgccctgcaccggcgtctctcggggttgcttccaactgcgann	chr27	+	74	...(((((.....(((...(((((((((...((((.......))))..))))))))).))).....)))))...	-31.4	75.7
306	PC303-5p	AGGCAGTAAGTGAACGTGA	19				3	1367894	1367912	1367893	1367972	gAGGCAGTAAGTGAACGTGAgcagcaccggtccacgcggggccctcattggcagcgggaagggttcttcaggaaggctgc	chr27	+	80	...(((((...((((...((((....((..(((.(((...(((......))).)))))).)))))))))).....)))))	-22.6	63.8
307	PC304-5p	CGGGGATGGGGCCGTGC	17	3				1439874	1439890	1439842	1439947	cgagaaaccaagggtgggaacaggagccagaaCGGGGAGGGGGCCGTGCtgcaaccccattcaattccgtacccccccccgtctccccacaccccctgctttccaa	chr27	+	106	...((((.((.(((((((....((((.....((((((.(((((...(((...................)))))))))))))))))))).)))))..)).))))...	-38.3	64.2
308	PC305-5p	CGTGGCTGCGGAGCGGAG	18	3				2800850	2800867	2800842	2800927	gatgcgctCGTGGCTTCGGAGCGGAGcatggggtcagcgcgtcgcgttgctgtggccttgcttatcgtgccgtctctgagcgcgtg	chr27	+	86	.(((((((((.((...(((..(((((((..((((((..(((......)))..)))))))))))..))..)))..))))))))))).	-37.3	66.3
309	PC306-5p	CTCCGGGGACAGCGTCAG	18	21	13			2880925	2880942	2880875	2880954	aatgtggggatgCTCCGGGGACTGCGTCAGcacgggtgtgaagcccaataggcagcgtgtatcctgagcttccctgcgca	chr27	-	80	...(..((((.((((.((..((.((((..((..((((.....)))).....)).))))))..)).)))).))))..)...	-34.1	61.3
310	PC307-5p	CTGGAGAAGGAACTCGGC	18	15				4546612	4546629	4546588	4546689	gcagccccagagctacgggtgatgCTGGAGAAGGAACTGGGCagcgccaagggaaagcctactgctcttcatcctcacctgggtgggtcagggatggggcac	chr27	+	102	...((((((((.((((((((((....((((((((...(((((....((...))...)))))...).)))).)))))))))..)))).)).....))))))..	-39.1	62.7
311	PC308-5p	AGGGACAGGCACTCACTG	18				9	4834661	4834678	4834658	4834735	gcaAGGGACAGGCACTCACTGtgtgccatggggatcccagggtgccaccacaagcacagtctggggactgtccctggg	chr27	+	78	...((((((((...((((((((((....((((((((....))).)).)))...)))))))..)))..))))))))...	-35.5	64.1
312	PC309-5p	GGGCCGGCGCCCCGCC	16	3				30270	30286	30269	30348	tGGGCCGGCGCtCCCGCCtcgctccgcgcccgggaccgagcgtggcgaagggcagagccgcggggcgggcagcgctaggc	chr28_random	+	80	...(((((((((((((((((((.((((((.((....)).)))))).....(((...))))))))))))).)))))).)))	-51.8	82.5
313	PC310-5p	ACCCTGGGTGCAGGACTG	18				3	515180	515197	515127	515209	gcttcaccttgaACCCTGGGTGCAGGTCTGatgcccacaaagtcagaagggcatcaaactgtccgagtgtccagaggagatcc	chr28	-	83	...((.((((..((.((.((.((((...((((((((............))))))))..)))))).)).))...)))).))...	-29.5	55.4
314	PC311-3p	AGAGGGATTTGGGCATTGCT	20	4				794555	794574	794504	794575	tcacagtcatcatttccttctgcatctcctccactcaaaaatgaaagtaacAGAGGGATTTGGGCATTGCTg	chr28	+	72	...((((..(((..((((((((...((..((...........)).))...))))))))..))).....))))	-15.4	43.1
315	PC312-3p	ATGGGTTGGGATGGGAGGGCA	21				5	1818527	1818547	1818475	1818551	ggagagccctgagtgtcagccattgcctggacctcggggagatggagctgggATGGGTTGGGATGGGAGGGCTccag	chr28	+	77	...(((((((..((..(((((....((..(.((((.....)).))..)..))...)))))..))...)))))))...	-31.2	64.9
316	PC313-3p	AAGCGAGCACGACTAAGAG	19				3	2332428	2332446	2332391	2332505	tgcgcaggggccatgctaatcttctctgtatcgttccaattttagtatatgtgctgccgAAGCGAGCACGACTAAGAGcgtcgagactgcggtatttaaaggctcatcctgcaag	chr28	-	115	...((((((((((((((.....((((.....(((((.....(((((...((((((((....)).))))))))))))))))..))))....))))).....))))...)))))...	-33.5	49.6
317	PC314-3p	CGCCCCCCTCGGGCGGGC	18	18				2458561	2458578	2458542	2458638	ctccggttcgcggagggctccgggcctgggggtgttgcgggggcgcggggcagccccctcCGCTCCCCTCGGGCGGGCgctggtccgtgtccggtgg	chr28	-	97	..((((..((((((.(((.((..(((((((((....(((((((...(((....))))))))))..))))))))).)).)))..)))))).))))...	-56.7	81.4
318	PC315-5p	AGTAGTGTGATGCAGGCTGAA	21	4				2483456	2483476	2483450	2483526	gctgttAGTAGTGTGATGCAGGCTGAActgatgaggaaggtattgctaatcagctctgatcacatgctattgatttc	chr28	+	77	...((((((((((((((.((((((((.......((.((....)).))..))))).))))))))..)))))))))...	-22.7	42.9
319	PC316-3p	GCGATGTAGGTCGGGGTG	18	3				2617644	2617661	2617588	2617665	ccagctccccgccctgccccggcggcgggccccggcgagtcatcccgcttcctcccGCGATGTAGGTCGGGGTGcgca	chr28	+	78	...((.(((((.(((((..((.(((..((...(((.((....)))))...))..)))))..))))).))))).))...	-37.8	78.2
320	PC317-5p	TGCATGGCTGCAGCCTCCTCACC	23		3		3	3002009	3002030	3001947	3002046	tcactgtgtgccctgggtgcacggctgcagcctcctcacccatatcccaaggagaagcagggGAGGAGGACGCAGCCATGTGCTcagtgctcagcccgga	chr28	+	100	...(((((.((.(((((..((.((((((..(((((((.(((...(((...)))......))))))))))..)))))).))..))))).)).))...))).	-51.9	64
321	PC317-3p	GAGGAGGACGCAGCCATGCGCT	22		4		4	3002009	3002030						100	...(((((.((.(((((..((.((((((..(((((((.(((...(((...)))......))))))))))..)))))).))..))))).)).))...))).	-51.9	64
322	PC318-3p	AATGCTTACTTGTCTGGACAGA	22	4			15	3021248	3021269	3021188	3021282	ccgctgtgggtcagcccagacaagttgagtatttattctcctcctgccaatggaatgtgtAATGCTTACTTGTCTGGACAGAcgcactggggatt	chr28	+	95	((.(((((.(((...((((((((((.((((((((((..(((..........)))..))).)))))))))))))))))...))).))).))))...	-37	49.5
323	PC319-3p	CCTCTCCTGGGCACCA	16				3	4178605	4178620	4178585	4178669	agcggccatcacgctgtgagtggtgctgggaggaggagaagagccccggCCTCTCCTGGGCACCAcacagcgctgtcgggtccgg	chr28	-	85	..(((((..((((((((..((((((((((((((.((.........))..))))))...)))))))))))))).))...)).))).	-42	69.4
324	PC320-3p	CTCTATCTGGATGGGAGT	18	3				176855	176872	176831	176928	acttctggaaaatatgagccatcttcaccagtgtttgtagatgtcttcacaagaatCTCTATCTGGATGGGAGTgaatcatatttttaaaacagatgc	chr3	-	98	...((((((((((((((..(((..(((((((.....(((((..((((...))))...))))))))).)))..)))..))))))))))....))))...	-25.6	36.7
325	PC321-5p	AGGCACCATGGACGAGCTA	19				24	2431123	2431141	2431105	2431191	cattgttccgcccgctccAGGCACCATGGACGAGCTAGaccagtcgcccctgatctcctcctccgggcccccgcggccgcagcagcc	chr3	+	87	..(((((.((.((((....(((.((..(((.(((..(((.(((......))).))).))).))))))))...)))).)).)))))..	-29.2	71.3
326	PC322-3p	ACGGGACAGTGCTGAAGACTAC	22	9		8	42	4348338	4348359	4348286	4348371	tacctggcgccagtgtctgccagcatcagccccagtgccgtcaccagtgccaACGGGACAGTGCTGAAGACTACtggagccagtgc	chr3	+	86	...(((((.(((((((((..((((((...(((..(..(........)..)....)))...)))))).)))).))))).)))))...	-38.7	62.8
327	PC323-5p	AGCTGCGCTGGGACGAC	17				4	9287246	9287262	9287196	9287273	gctgcgggggcAGCTGCGCTGGGACGAGcacagccggtgccggcgtagagctgtgccggcgtagaaactcgacgccgc	chr3	-	78	((.(((.(((...(((((((((.((.(((...((((....)))).....))))).)))))))))...)))..))).))	-40.1	73.1
328	PC324-5p	AGGGATTGTGGGTTTTTT	18	3				22691286	22691303	22691232	22691307	tgtgAGGTATTGTGGGTTTTTTggtatgccccgaagctcaacatagtgagctactgagattccaaattgcctcttc	chr3	-	76	...((((((...((((..(((..((.........((((((......))))))))..))).))))...))))))...	-23.9	44.7
329	PC325-5p	ACAAATGATGAAAGTCTGATG	21	31	16	4		23198425	23198445	23198419	23198486	tttgaaACAAATGATGAAAGTCTGATGtttgtttgcttcattataacgactctcttagaagtttcact	chr3	+	68	..((((((...(((.((.(((((((((...........)))))....)))).)))))...))))))..	-11.4	30.9
330	PC326-3p	CTGTGATGAGGGTTTGGCT	19	4			7	32560074	32560092	32560025	32560099	ggtcctcagtctgtacagctttcaccagaggggccgtactttgggtgctCTGTGGTGAGGGTTTGGCTgaggtgg	chr3	+	75	...((((((((.....(((..((((((.(((((((........))).)))).))))))..))).))))))))...	-34.9	58.7
331	PC327-5p	GGGGGCGGCCCCCCGGAG	18	3				33269172	33269189	33269112	33269209	gaacgacgaccgcgcagcccGGGGGCGGCCGCCCGGAGcctcagagcgccgctccgcctcagccccgcgccgcccccaggccgggcgctaacggcgcg	chr3	-	98	...((.((.((((((.(((.(((((((((.((..((.((...((.(((......)))))..)))).))))))))))).)))...))))....))))))	-48.1	83.7
332	PC328-3p	AACTGGTTGTTGGGTC	16	23			8	36336208	36336223	36336155	36336234	cacgctttaaagggcctaatttatctctctttctttactttctgttatctttgAACTGGTTGTTGGGTCtttcttgcaat	chr3	+	80	...((....(((((((((((..(((..((.......((.....)).......))...))).)))))))))))...))...	-15.4	36.3
333	PC329-5p	TGTTCACTGTGCGGCATT	18	5				38312289	38312306	38312267	38312366	tgatgaacagagatatcgcagaTGTTCACTGTGGGGCATTgctgaatacattaaaagcacaagaagcccttccgcagtgagcagagaccatctgattaaa	chr3	+	100	...(((.((((....((.....(((((((((((((((..((((............))))......)))...))))))))))))..))...)))).)))..	-29.4	44
334	PC330-3p	CGTGCAAAAACGAGAATG	18	5				40567077	40567094	40567066	40567148	tgcctctcacttcacttttttattttcattgccccaatatattttcaacccaagCGTGCAAAAAAGAGAATGgatcagagaaa	chr3	-	83	...((((...((((.((((((.(((.(((.((.....................))))).))).)))))).))))..))))...	-9.5	36.1
335	PC331-3p	ATGCTGTGATGAAACT	16	6				41376899	41376914	41376843	41376974	tggaaaatgttgttagacaacttttagtaatgtgaaaacctattagttcagcagcagtctATGCTGTGATGAAACTcattctgtgttttgtgttactgatttctcaggtggtgtttttagtagttttcttca	chr3	-	132	.(((((((......(((((((((((((((((..((((((..((.((((((((((((.....))))))..)).)))).))...)).))))..))))))))......))))..)))))......)))))))...	-28	34.1
336	PC332-5p	ATGATGTGTTGTTGCGCTAGT	21	444	219	31		49659305	49659325	49659303	49659369	agATGATGTGTTGTTGCGTTAGTactggcagggaccagagctgagtgaaagcaagtacacaacagcc	chr3	+	67	.........(((((((.(((((..((((......))))..))).((....))....)).))))))).	-17.6	49.3
337	PC333-3p	CGCGGCGCCGCGCGTG	16	53				50766513	50766528	50766500	50766588	ggcggcggcgcgcgcggcaccaggcgcctcggcggcccgcgcccccaggtgagcagcgccCGCGGCGCCGCGCGTGGaccgcccgcacg	chr3	-	89	.(((((((((((((((((.((.((((((((((.(((....))).))....)))..)))))...)).))))))))))..))))).))...	-54.3	88.8
338	PC334-5p	AGGAGTTGGGAGTTGGA	17	3				56771021	56771037	56770965	56771057	tctgtgagtccataggaatgGGGAGTTGGGAGTTGGActagatgactttaaaaggtcccttccaactctgaggattctatggcatggcaccta	chr3	-	93	...(((.((((((((((....(((((((((((..(((((..............)))))))))))))))).....)))))))).))..)))...	-33.1	47.3
339	PC335-5p	TAGAGAGACACTCATAGAGAGT	22				4	59307932	59307953	59307907	59308004	tttcttcagtgttgttgcatcctgtTAGAGAGACACTCATAGAGAGTcttttcacagtaactcactctgggtgtttctcttgcagaaaactgaggtaa	chr3	+	98	...(((((((....(((((.......(((((((((((((.((.((((..(......)..)))).)).))))))))))))))))))...)))))))...	-36.7	40.8
340	PC336-3p	TGTTAGAATGTGAAACTG	18	3				64935598	64935615	64935560	64935627	taagcaattctgaagtagaatattttgaaggaagacctTGTTAGAATGTGAAATTGcagaactgtaaa	chr3	+	68	...(((.(((((.(((...((((((((((((....)))..)))))))))...))).))))).)))...	-15.2	30.9
341	PC337-3p	GTTTAGTTAGAACTGAGTCAC	21				23	66516246	66516266	66516238	66516307	acagggctgtgactcagttcttactaaatgcaatcacagaaGTTTAGTTAGAACTGAGTCACattcctac	chr3	-	70	..(((..((((((((((((((.(((((((............))))))).))))))))))))))..)))..	-34	40
342	PC338-5p	GGGATGTGCGAGCTGGCGGC	20	20				70020142	70020161	70020081	70020172	gaggaggaggaGGGATGTGCGAGCTGGCGGCcggcagggccacgggcagctggggcgggctgcggcagccgggccgctcgcctcgccgcctc	chr3	-	92	...((((.((.(((....((((((.(((..(((((...(((....((((((......))))))))).))))))))))))))))).)).))))	-48.3	80.4
343	PC339-5p	ATCCTGTCTGAATATGG	17	4				73824895	73824911	73824847	73824914	gtcATCCTGTCTGAATATGAataaagaagaaagtgtatcttcccttcccaaattctctccaggattcc	chr3	-	68	...((((((...((((.((......(((((.......)))))......)).))))....))))))...	-13.4	39.7
344	PC340-3p	ATTTTCAGTACAAATA	16	3				74565788	74565803	74565732	74565807	gcaatgtttgtgaggagcagtattggctaatctgcgtacaaaagaagaaagccttaATTTTCAGTACAAATAtttg	chr3	+	76	..((((((((((..(((.(((...((((..(((............))).))))...))))))..))))))))))..	-16.4	35.5
345	PC341-5p	AGAAGTGCGAATGCTGAC	18	13			3	76823766	76823783	76823712	76823809	aaagaaaaagtgctaatgtgtaactcAGAAGTGGGAATGCTGACttcttaatcagttccattttcttctttcctatagactctcaacatttttttatt	chr3	-	98	...(((((((((.....((.((....(((((..(((..(((((........)))))))).....)))))......)).))......)))))))))...	-17.2	31.6
346	PC342-3p	ACGGATCCGGCATCTGAGATGA	22	143	125	16	34	79585150	79585171	79585087	79585185	gtctctgcatctcatctatgatgatcctatcccgaacctgaattctttgctgaaaaacctactACGGATCCGGCATCTGAGATGAgatgagaagactag	chr3	+	99	((((((.((((((((((..((((.((..((((..........(((......)))...........))))..))))))..))))))))))))).)))...	-29.2	44.4
347	PC343-5p	CAGATGTGAAGTACCGAA	18	4				85282806	85282823	85282769	85282834	tatggctttcaCAGATGTGAAGTCCCGAAgcattaaaattgggtctttccacagaagattgcctgc	chr3	-	66	...(((..((.....(((((((.(((((..........))))).)))..))))...))..)))...	-17.2	43.9
348	PC344-5p	CTGTTGTGATGAAACT	16	7				87764576	87764591	87764529	87764606	cactaatatgcttttCTGTTGTGATGAAACTgattctgctttctggttttatgattaagatgaaagattttattaagt	chr3	-	78	...(((((..(((((((...((.((((((((((........)).)))))))).))..)))..))))....)))))...	-12.7	28.2
349	PC345-3p	CGCGCGGCGCCGCCGGGCCG	20		3			89641216	89641235	89641199	89641279	cacggggatgggcggcgacgcggctgccgcagtcccgggccctcCGCGCGGCGCCGCCGGGCCGctgcccgcctcctcacc	chr3	-	81	...((((((((((((((..(((((.(((((.....((((...)))).)))))))))).....)))))))))..)))))...	-45.6	85.2
350	PC346-3p	AGAGGACTTTATATTA	16	37				90736360	90736375	90736359	90736435	tgtagatcctcttgagagtaacttagacttgtgaaaaaggtcttacattgaaaacacttaAGAGGACTTTATATTAG	chr3	-	77	((((((((((((((((.((.....((((((.......))))))..........)).)))))))))).))))))....	-21.1	32.5
351	PC347-3p	CAGCAGACTGCGGACGCGCTCT	22	5	5		8	91210273	91210294	91210213	91210307	agcatcgcctcgggctgcgtgcgggtctgcgtgccgtgaggaagaacctttaagttcgggCAGCAGACTGCGGACGCGCTCTgaagtttgcttat	chr3	+	95	((((..((.((((((.((((.(((((((((.((((.((((((((...))))...))))))))))))))).)).)))))).)))).)).))))...	-40.4	60
352	PC348-5p	CCGGGGCCGAGGGAGAGG	18	8				99363495	99363512	99363494	99363572	gCCGGGGCTGAGGGAGAGGcgggggggcgcggctgccctccgaggtgccgcgtggagccgccgctgtcctcgccccgct	chr3	+	79	(.((((((.(((((((.(((((....(((((((.(((......))))))))))....))))).)).)))))))))))).	-49.9	82.3
353	PC349-5p	AGTTAGTTGGAAAGTGTT	18	6				103849718	103849735	103849672	103849737	aaAGTTAGTTGGAAAGGGTTagtacacagggctgtagccttggaatgctctttgctggctagcagt	chr3	-	66	...((((((..((((((((.......((((((....))))))....))))))).)..))))))...	-27.4	47
354	PC350-5p	CGGAGCCGCGGGGGCTA	17	7				103936215	103936231	103936156	103936263	tggcggtcccctcccctcttctctgcagctccCGGAGCCGCGGGGGCTCcacgggactctgcacggcgctgaacgcgctccgggtgcggggtgagacgggccgggccg	chr3	-	108	...((((((...(((.(((((((((((...((((((((.(((..(((.((.(((....)))...)).)))...)))))))))))))))))).)))).)))..))))))	-56.7	76.9
355	PC351-3p	GAGTGGGAAGTAGCAGTA	18	3				108443809	108443826	108443807	108443872	aaaactgctggaactgagttaaatgggatgggctggagctcgacctGAGTGAGAAGTAGCAGTAcc	chr3	-	66	...((((((...(((...(((...(((..((((....))))..)))...)))..)))))))))...	-17.5	50
356	PC352-3p	CTCCTCCTGAGACTCAGC	18	3				109623946	109623963	109623897	109623973	cagtattgatgttgtctgtagactcagcgagccagcagcctccatgcttCTCTTCCTGAGACTCAGCatcggtagcc	chr3	+	77	...((..(((((((.....((.(((((..((..((((.......))))...))..))))).)))))))))..))...	-21.3	53.2
357	PC353-5p	AACTGTAGGAGGAATCGTGTG	21				3	110173285	110173305	110173231	110173315	gaggtgtaatAACTGGAGGAGGAATCGTGTGatctgccagtgctaacgtaacgaaagagctttttctcttctcttaaagcacaga	chr3	-	85	...((((..(((..((((((((((..((....(((.....(((....))).....)))))..)))))))))).)))..))))...	-20.6	43.5
358	PC354-5p	CGAGAGCTTTGAAGGC	16	75	5			111305380	111305395	111305370	111305441	caaagtggaaCGAGAGCTTTGAAGGCccacatctacacaaactctgtcctctctgcttttcgtgccattgta	chr3	+	72	...(((((.((((((((...((.(((...................))).))...)).)))))).)))))...	-15.8	47.2
359	PC355-3p	AAGGGAGAGATAGGACTG	18	4				111588385	111588402	111588353	111588462	cagttcttggaggcctttacattgcctgatctgtctttgtccagtttgatgtcagtagccAAGGAAGAGATAGGACTGcaaagtgagggacaaaaccttcaggtcctaga	chr3	-	110	.((..(((((((((((((((.((((....(((((((((.(((.(((((....))..)))...))))))))))))...)))).)))))))......))))))))..))...	-34.5	46.4
360	PC356-5p	TGTTGTTCTGTAGTGTT	17	8				111928578	111928594	111928527	111928598	tattTGTTGTTCTGTAGTGTTgaccccgtgtgtttgaaaattctgagttatgattctataaagcagcaggaa	chr3	-	72	...((((((((.(((((...((((.....((........)).....)))).....))))).))))))))...	-12	36.1
361	PC357-3p	CGCAGGCAGGTGGGAG	16	3				112794521	112794536	112794518	112794591	cccctccgcaccgccccacgtgcgccgcccccgccccgcgcgcagccggcggcgcCGCAGGCAGGTGGGAGcgc	chr3	-	74	...((((.(((((((...((.((((((((..(((.....))).....))))))))))..))).))))))))...	-39.5	87.8
362	PC358-3p	AGTCAGGATGTTGGCTT	17	24			11	113363405	113363421	113363351	113363430	agatgactatagccaaactttcttgcctcagaattcattctgaacaattgtttgAGTCAGGATGTTGGCTTtggacaagc	chr3	+	80	...((.(((.((((((....(((((.((((((....(((......)))..)))))).)))))..)))))).))).))...	-21.1	40
363	PC359-3p	AAAGGTTGTTAGGAGTG	17	7				44286	44302	44232	44321	cccccttcttcctgcaagtacattttaaatcagcttgtcacgcctcgttatgtcAAAGGTTGTTAGGAGTGcaaagagggaacaaggtgc	chr4	+	90	...((((.(((((....((((.(..(((..((((((...(((........)))...)))))))))..))))).....))))).))))...	-19.9	46.7
364	PC360-5p	ATGGGGATACTGAGCTTGGGGG	22			3		1213201	1213222	1213154	1213224	agATGGGGATACTGAGCTTGGGGGgctgccccatggcacccccacgccccctgagctcggcgtccccacag	chr4	-	71	...((((((..(((((((..((((((((((....)))).......))))))..)))))))..))))))...	-47.5	70.4
365	PC361-3p	AGGATATGGGCATCACGG	18	3				1272730	1272747	1272707	1272794	ccaggtgacggtgtttatctccccgaaggtgatggcgcagatcctgaAGGATATGGGCATCACGGagtacgagccgcgcgtcatcaac	chr4	-	88	...(((((((((((((..((((......((((((.(.((.((((....)))).)).)))))))))))...))).))).)))))))...	-33.3	58
366	PC362-5p	TGCTCAGTAGTCAGTGTAGGAT	22	71	56	3	17	2151196	2151217	2151181	2151277	cacggtgcccttggcTGCTCAGTAGTCAGTGTAGGATctgtccgacagtctcactaacagctacatctgattactgggtcaccaaaggaccaccacc	chr4	+	97	...((((.((((((..((((((((((((((((((...((((...............))))))))).)))))))))))))..)))).))..))))...	-38.4	53.6
367	PC363-3p	AAGCGGCGTAGCTTCCAGCAGT	22				3	2413239	2413260	2413198	2413268	gagggagggctgccgggtgcctcgctgctgttgtaaggaaaAAGCGGCGTAGCTTCCAGCAGTtctccgga	chr4	+	71	...((((..((((.((..((..(((((((.((.......)).)))))))..))..)).))))..))))...	-37.5	62
368	PC364-3p	ATCAGATGTGGAGAGGTG	18	31				3561101	3561118	3561095	3561182	ctgcaaacctgtttgcgtcagaggctgataagcgagagctcgataccgagtgctgttgttggagATCAGATGTGGAGAGGTGcagctc	chr4	-	88	((((..((((.((..((((.((..(..((.(((.((..((((....))))..)))))))..)...)).))))..)).))))))))...	-33.3	53.4
369	PC365-5p	GCGGGCGGGAGGGAGGTG	18	3			3	3575288	3575305	3575228	3575333	ccgcgcgtggcggcccgccgcagggaggGCGGGCGGGAGGGAGGTGttaaaatggcggcgcgcagccggcccccgtgctaacccggcccccgtggctcgccccgcg	chr4	-	106	...((((.(((((...(((((.(((.((.((((..((.(((.(((..........((((.....))))))))))...))..)))).))))))))))))))).))))	-55.3	81.1
370	PC366-5p	GGGGCCGCGGGAGAGGAC	18	5				4189787	4189804	4189744	4189827	cgggggtgcgcggggtcccggagGGGGCGGCGGGAGAGGACggccgtgcccgcgtccctcaccgtagatcatggcgagcccggt	chr4	-	84	...(((..(((..((((.(((.(((((((.((((...((....))...)))))))))))..)))..))))...)))..)))...	-42.7	78.6
371	PC367-5p	ACAGGTGATGCTTCTGAGT	19	9				4423839	4423857	4423800	4423865	tgtaggctACAGGTGATGCTTCTGAGTctctgtgaaccgtgaagttgtaattgccttgagtcttct	chr4	-	66	...(((((..(((..(((((((((..((.....))..)).)))))....))..)))..)))))...	-17.1	45.5
372	PC368-3p	GGGGGAAGGAGCGAAGTG	18	3				4629797	4629814	4629793	4629861	caaccacttaccttatttttttcctcagtcacttattatgagcacaaGGGGGAAGGAGAGAAGTGggag	chr4	-	69	...((((((..(((..((((..(((..((..(((.....))).)).)))..)))))))..))))))...	-17.3	43.5
373	PC369-5p	CTGAGGAGCCACTGGAG	17	4				7884795	7884811	7884793	7884871	acATGAGGAGCCACTGGAGtcccttggtttcacagaatcacagaatcatagaatcacaggggattctagggggattcaa	chr4	+	79	...((((...((.(((((((((((((..(((...((.((...)).))...)))...)))))))))))))))...)))).	-27.5	46.8
374	PC370-5p	GCACTGTAGCTTGAGATGAA	20	16				8131503	8131522	8131468	8131535	tcttgtcataaatGCACTGTAGCTAGAGATGAAagtaaacttttgctgcagttatttcagtgatactg	chr4	-	68	...(((((((((((.((((((((.((((((....))...)))).)))))))))))))..))))))...	-19.3	35.3
375	PC371-5p	AGTGGGCTTACTTTTCTT	18				39	9914365	9914382	9914360	9914434	gaaccAGTGGGTTTACTTTTCTTcagtaagtgcaaaacattaactttggtagaaatcagtaccccttcatggaag	chr4	+	75	...(((..(((..((((((((((((((.((((.....)))).))..))).)))))..))))..)))...)))...	-15.4	38.7
376	PC372-3p	CGGGGCGGGCGGGAGCGG	18	3				12013828	12013845	12013793	12013858	gcgctccccacgccgtgcccaggcgcgcggaacccCGGGGCGGGCGGGAGCGGctgtggggggtta	chr4	+	66	..(((((((((((((..(((..((.(((((....))...))).)))))..)))).)))))))))..	-40.1	81.8
377	PC373-3p	GGCGCGAGGGGCGGCG	16		5			12015618	12015633	12015562	12015635	agagccgctcggttcggagggccgcctgggcgggcgcgaggcggcggccgctggggGGCGCGAGGGGCGGCGgc	chr4	+	74	...(((((((..((((....(((.((..(.(((.(((......))).))))..)).))).)))))))))))...	-41.9	86.5
378	PC374-5p	ACTGAGCAAGCTGCTGAA	18	5				14472554	14472571	14472541	14472616	attggtgtgtgtcACTGAGGAAGCTGCTGAAgcctggagcacgcagctgcctctgcagtcctcatgcaacaccttc	chr4	+	76	...(((((.((.((.(((((..(((((.((.((....(((.....))))).)).)))))))))))))))))))...	-27.5	56.6
379	PC375-3p	GAGCAGCTGGAGGAGCACCTGT	22				3	16625716	16625737	16625660	16625755	aacgccgggccgtgctgcaggtggtgatccggcggctgccgcccagcctcacccggGAGCAGCTGGAGGAGCACCTGCagcccttgcccgagcacg	chr4	+	96	...(((((((...((((((((((....((((((.(((.(((............))).))).))))))....))))))))))....))))).))...	-53.6	74
380	PC376-5p	AAGTGAAATCGAGTAGGA	18	4				18358848	18358865	18358788	18358870	tatcaAAGTGAAATCAAGTAGGAttaaatttacctgtaagtagaacaacaggatttttcttcttcactgtgatgcacctttgc	chr4	-	83	...(((((....(((((((((((..(((....(((((..........)))))...)))..)))).))).))))....))))).	-15.6	33.7
381	PC377-5p	AACACTGAAAAGCTTTTTTACTC	23	7				21905482	21905504	21905450	21905562	aagcgtgtttgagggacggtatttatgaggaaAACACTGAAAAGCTTTTTTACTCttcttttacagtggggatagtttgacagataattaatatgaaacaacctaacacgatt	chr4	+	113	...((((((..(((....((.((((((..((.....(((..(((((((..((((..........))))..)).)))))..)))....))..))))))))..)))))))))...	-20.5	34.5
382	PC378-5p	CGGGCGGGCGGTCGGTGC	18	33	69			22268700	22268717	22268654	22268731	ggggtcgccggaggCGGGCGGGCGGCCGGTGCcgcggagcagcgcgcacctgtcagccagccggccgcccgcggcggg	chr4	-	78	...(((((.((.(((.(((.((((((.((((((((......))).))))).))).))).))).))).)).)))))...	-50.9	87.2
383	PC379-5p	AGTGGAAGCATTTGAG	16				3	24176501	24176516	24176442	24176557	aaagtaatgattcaggaatatgcttggggaccttttgtatcAGTGGAAGCATTTGAGatccttaaaaaatgctttgaattggcttaatgttgataatgtataatctttattgcata	chr4	-	116	...(((((((....(((.((((((((..(((.((..((..((((.(((((((((............)))))))))..))))))..)).)))..))).))))).))))))))))...	-24.3	31
384	PC380-3p	AATAGGGAACGTGAGCTGGGTTAG	24		3			26190710	26190733	26190706	26190780	cgttccaacccaggccattctgtgattctgtggattgttcacccactAATAGGGAATGTGAGCTGGGTTAGatca	chr4	-	75	...((.(((((((..((((((...(((..((((.........)))).)))..))))))....))))))).))...	-21.1	48
385	PC381-3p	TGAGGTAGTAGTGCTGTTT	19	3			4	28503340	28503358	28503287	28503361	ctaaaatagtccactgctcagaggagagggggaaaaaaagctttctaaggctgTGAGGTAGTAGAGCTGTTTgct	chr4	+	75	...((((((((.((((((((.((...((..((........))..))....)).))).))))).)).))))))...	-20.8	45.3
386	PC382-5p	GTGCGGAGCGCCGCTC	16	3				30709118	30709133	30709093	30709192	cggggagagcggagccgacgagcccGTGCGGAGCGCCGCTCtcacacagccgggcgccgcgctccgccgccgccacaatgatcgagggccctcctccgcc	chr4	+	100	(((((.(((.((..((..(((((.((.(((((((((.((.(((........))).)).)))))))))))..))........))).)).))))))))))..	-45.5	78
387	PC383-3p	CGATGGGAGCGGGTTCTG	18	3				31482053	31482070	31482017	31482130	taattcagaagagccttgttgtacagtcagcaatgtcacacatctctcacctcccctaagCGATGGGAGCAGGTTCTGaccctatttgcactgctgtaagttttttctgaggct	chr4	-	114	...(((((((((..((.....((((((..((((.((((...(((((((.((((........)).))))).))))..)))).....))))...))))))))..)))))))))...	-28.1	46.5
388	PC384-3p	ATTAAGTGGTAGGGGAG	17	3				33551267	33551283	33551263	33551331	gcctttcttcagccactaatgagaataaagtatttatatttaatagagTTTAAGTGGTAGGGGAGaaaa	chr4	-	69	...((((..(..(((((..((((..(((((((....)))))..))...)))))))))..)..))))...	-12.5	31.9
389	PC385-5p	CGGGCGGGAGGAGGTGGG	18				9	35786595	35786612	35786557	35786628	cgagggcctggcgctGCGGGCGGGAGGAGGTGGGctcgtttgtccctcgacgctcgctgccgcgggcccgcc	chr4	-	72	...(((((((.(((.(((((((.((((.((..(......)..))))))..))))))).).)))))))))...	-40	79.2
390	PC386-3p	AAGGGCTAGGGAAAGGGA	18				10	36041017	36041034	36040964	36041045	ctaccctctcctctcccttggggctccatgaagaagagatgccactttttcacAAGGGCTAGGGAATGGGAAagaagggctt	chr4	+	82	...(((((((((.(((((...(((((..((((((((........))))))))...))))))))))..))))..)).)))...	-28	52.4
391	PC387-3p	GCAGGGTTCCATGTGAACAGCA	22	41	56			36376793	36376814	36376778	36376861	aatcccgtagcaactgttcaaaccaaggctctgaagactgaagtggaGCAGGGTTCCATGTGAACAGCAGCTGagcatgggtca	chr4	-	84	...((((((((..(((((((((((...(((((............)))))..)))).....)))))))..)))....)))))...	-27	51.2
392	PC388-3p	AGGCTTCTGGCAGGATGTT	19				4	36429313	36429331	36429303	36429382	ctgggttgatggcttgctttagaaagcacagggcctgacagtgtgggccagAGGCTTCTGGCAGGATGTTgtcaacttgt	chr4	-	80	...((((((..(((((((..((((.((....(((((........)))))....)))))))))))...))..))))))...	-30.2	53.8
393	PC389-5p	AAGGGTTCGTTTGTGAA	17	3				39793617	39793633	39793616	39793683	cAAGGGTTCGTTTGTGAAcattcaagatggagtaaagggtgaactgtgacacttataatgaacctaca	chr4	+	68	...(((((((((.(((.(((((((...............)))).)))..)))....)))))))))...	-14	39.7
394	PC390-3p	ATACATAGGAATAGTCTGA	19	9				40817715	40817733	40817655	40817737	gtctagtctatatgtatcttggatccatttgctgagtaagggcacgatccagaaatcctaATACATAAGAATAGTCTGActgc	chr4	+	83	(((.((.((((((((((((.(((((....((((.......)))).))))))))........))))))....))).)))))...	-18	39.8
395	PC391-3p	CCAAAGGTGGCTCGCGGAACTGT	23				4	40923857	40923879	40923829	40923937	aagctcttggtttgcggcgggttccgcgaaccgccttcggtcgcggtgtctgcggagaCCAAAGGTGGCTCGCGGAACTGAgctcaccccgctgcgcgccgcagaggtc	chr4	-	109	...(((((((..(((((((((((((((((.(((((((.((((((((...))))...)))).))))))).))))))))..........)))))))))..))).))))...	-60.2	67.9
396	PC392-3p	GGGAATGATGAGTGTGGAC	19	25				47795965	47795983	47795905	47796006	gaaagccattgcagtaaggatttcttctccccattacagtgttttagcagaagagatgctGGGAATGAGGAGTGTGGACtctggtgcccataagctctctta	chr4	+	102	((.(((...((..(((.(((.(((..((((.((((.(((..((((.......))))..)))..)))).))))...))).)))..))).))...))).))...	-27.5	46.1
397	PC393-5p	AGGGACCGTGAGAGAGAG	18	4				50317435	50317452	50317383	50317461	acagttcagAGGGAACGTGAGAGAGAGcctgaagaacagcacgtaggaaacgatggtctcctttttccctttctacacc	chr4	-	79	...((..((((((((...(((.((((..(((.....)))(((((.....))).)).))))))).))))))))..))...	-18.6	49.4
398	PC394-3p	GGGGTGAAAGGCTAAA	16	15				50362529	50362544	50362469	50362573	ccatcagtttgtcttgttctttgaagtcgcttttgcttattttttcttccgatattttgaGGGGTGAAAGGCTAAAgtaagatgaaaagacagttatattgaagc	chr4	+	105	...((((((((((((..((((.......(((((.(((..((((..((..(((....)))..))..))))))).)))))))))....)))))))....)))))...	-20.8	35.2
399	PC395-3p	GGGGCGCGGGGGCGGG	16	17	3			50697841	50697856	50697785	50697860	cggccccgccccgacaccggcaccgccccgacaccggcaccgcgcccggccgcgggGGGGCGCGGGGGCGGGggag	chr4	+	76	...(((((((((.....((((.((.(((((...(((((.....).))))...))))))))).)))))))))))...	-46.5	90.8
400	PC396-5p	AGGAAGCTGCAGAAAGAA	18				8	54507276	54507293	54507268	54507354	gcagctggGGGAAGCTGCAGAAAGAActtttatttcttgggtaatccatgcaacatgagcctctgagcagctcacatccccagggca	chr4	+	87	((..(((((((.((((((....(((.(((........((((...))))........)))..)))..))))))....))))))).)).	-31	51.7
401	PC397-3p	AGGGACGAGGAAGCATGG	18				4	59551770	59551787	59551720	59551793	tcagctgcctgctgccctctctggcttttgggagccatgcttctgacagcAGGGAGGAGGAAGCATGGagcagt	chr4	+	74	...(((.((((((..((((((((.((.(..(((((...)))))..).))))))))))....)))).)))))...	-34.1	59.5
402	PC398-3p	CAGGTACTGGAGGTCC	16	3				61129820	61129835	61129803	61129873	ataagaagtccctcctcagatctcctgtaggccaccttCAGGTACTGGAGGTCCtcctggagccttctctt	chr4	-	71	...(((((...((((...(((((((.((..(((.......))))).))))))).....)))).)))))...	-22.7	53.5
403	PC399-3p	GGCGGATGTGGGTGATGG	18	3				66651067	66651084	66651063	66651140	ttggtcaacacctgtcgcgctatttgggtatcaacaaacggcgtcacgatctcaatGGCGGATGTGGGTGATGGcatt	chr4	-	78	...((((.((((((((.(((((((.(((.(((...............))))))))))))))))..))))).))))...	-25.4	51.3
404	PC400-5p	CGGGCGCCGCTCGCCCCCC	19	6				67005847	67005865	67005837	67005915	ctcgcagtcaCGGCCGCCGCTCGCCCCCCccctcacctcacctcttgggcacctgcaagcggtgcagccaggcagcctg	chr4	+	79	...((.(((..((((((((((.((.....(((..............))).....)).)))))))..))).))).))...	-25.7	73.4
405	PC401-3p	AGGAGGACATTGAGGCAGAGAGAT	24				5	70924378	70924401	70924363	70924454	catcagcggaagaacttgtggcctttcctccacgttatttctcataacccattAGGAGGACATTGAGGCAGAGAGATgcgtgtctgctgttc	chr4	-	92	...(((((((....(((...(((((((((((..(((((.....)))))......))))))....)))))...))).......)))))))...	-28.1	48.9
406	PC402-5p	CGTGAGACAGTTTGGTC	17	5			3	78877937	78877953	78877930	78878005	gacagctAGTGAGACAGTTTGGTCtcgggacaaagagctgtcatatatgtgtgcctgacctcttgtctcagcttat	chr4	+	76	...(((...((((((((...((((..((.(((.................))).)).))))..)))))))))))...	-21.5	47.4
407	PC403-5p	TGCATAGATATTACTTAG	18	32			3	82092743	82092760	82092723	82092820	aaagaaaaaaaaagcttcaaTGCATACATATTACTTAGggatctgccaaaataattggcagtatacaatgtgtatcagcagtcaggttcaagttcagc	chr4	+	98	...(((......(((((...((((((((((((...((.....(((((((.....)))))))..)).)))))))))..)))...)))))....)))...	-21.2	34.7
408	PC404-3p	TGCGGCGGGCGGGAGGGA	18	3				85365102	85365119	85365080	85365170	gtcgcgccggtgcccgctgctttttctcatctgccctcgggtgagcgctgcTGGGGCGGGCGGGAGGGAgcgagcgaggcggcggcgctgt	chr4	-	91	...((((((..(((((((((((..((((..(((((((..(((....)))...)))))))..))))..)))).)))).)))..))))))...	-54.8	74.7
409	PC405-3p	CGTTCAGTCGCTGGGTGT	18	12			4	86369195	86369212	86369135	86369246	tttgctatacaagaaaaactctctgaaggacatccaatgcagtgaatttattggggtcgtCGTTGAGTCGCTGGGTGTtggggaaggttggggatgtgtctgtgtggcacct	chr4	+	112	..(((((((((.((.....((((..(......(((((..((((((.((((...((....))..)))))))))..)..))))).....)..))))....)))))))))))...	-33.2	48.2
410	PC406-5p	AGCGTTCTGCTTTCCTGGTGT	21				3	88734491	88734511	88734437	88734527	taacagccccagtcccAGCGTTCTGCTTTCCTGGTGTggtgctggagtttcccttacacgagcagagcagggcgctggggctcagctgctt	chr4	-	91	...((((...((((((((((..(((((((.((.(((((.....((.....))..))))).)).)))))))..))))))))))..))))...	-49.4	60.4
411	PC407-3p	GGATCTGTGTAGGATAGGT	19	103			52	90128771	90128789	90128734	90128849	caatctcctgaatgctgggagagaaatgtaagactgcttttcttgttacagagctttgtaGGATCTGTGTAGGATTGGTtatatcctcttcgtatgttttagctttaaggagaatc	chr4	-	116	...((((((....((((((((((..(((((.....(((..(((...((((((.((.....)).))))))..)))..)))))))).))))))........))))....))))))...	-29.9	38.8
412	PC408-5p	TTTCCAACCTTCGTGATTCTGA	22	5	6		24	91911633	91911654	91911583	91911666	tcctagagctctTTTCCAACCTTCGTGATTCTGAttcttcattagggatcacagaatcatgaaggttgggaaagagctctaaga	chr4	-	84	((.(((((((((((((((((((((((((((((((((((......))))))..))))))))))))))))))))))))))))).))	-54.6	41.7
413	PC409-5p	CAGCACTGAGGCTGAGGGCG	20		4			91968267	91968286	91968246	91968334	caaagaaatgcaagagtgcaaCAACACTGAGGCTGAGGGCGttgagcaacctttcacctgggctgtgttggtatttaagcattgctgtt	chr4	+	89	...((.(((((..((((((..((((((..(((.(((..(.(((....))))..)))))).....))))))))))))..))))).))...	-25.5	47.2
414	PC410-5p	AGGCTGAAAGGAGGGAGACA	20	4	3			93614186	93614205	93614167	93614264	ttttgaagggcgaacaaagAGGCTGAAGGGAGGGAGACAtgactccttagaagcgcggtcctcctctcccccagcctctcttgtcttccctgtcatcc	chr4	+	98	...(((((((...((((((((((((..(((((((((((.((..((....))..))..)).)))).))))).)))))))).))))...)))).)))...	-40.8	56.1
415	PC411-5p	GTTGGGTTGGGAGGGAC	17	3				929271	929287	929217	929290	ataGTTGGGTTGGGAGGGACcttacagcccacccagcatatcaggttggccagggccccatccagcctggcctc	chr5	-	74	...((..((((((..(((.((((...(((.(((..........))).))).)))).)))..))))))..))...	-33.7	62.2
416	PC412-3p	TACATTATTAACAGAA	16	4				4571878	4571893	4571844	4571953	gacaaagaatggtacttactctgtgttatattgcttttgtttcaatgtcatattgtagagTACATTATTAACAGAAgtctgatgtgattaagttttactgttgctttcaa	chr5	-	110	...((((((..(((...(((....(((((((((((((((((..(((((.((........)))))))...)))))))))..))))))))..)))..)))..)).))))...	-22.1	30
417	PC413-5p	TGTGTTGAACCTAGTAGGAGC	21	3				5712331	5712351	5712305	5712389	aagggttgcggctgtttcagtcatgcTGTGTTGAACCTAGTAGGAGCcaaagtttgtggttaacacgtgaagcagagttgccagt	chr5	+	85	...((..((..((((((((.......((((((((.((......((((....))))..)))))))))))))))))).))..))...	-22.6	48.2
418	PC414-5p	CGGCGGCGTCGGGCGG	16	3				9902415	9902430	9902371	9902450	gcacaggagaacggtggctgCGGCGGCGTCGGGCGGgagcggctcctccctttactcctcgtcgccgccggctcctgagc	chr5	-	80	((.((((((..(((((((..(((.((.((.(((.(((......))).)))...)).)))))..))))))).)))))).))	-43.3	73.8
419	PC415-5p	GGGCGAGGCCGCGGGG	16	15	15			11143889	11143904	11143852	11143919	aagctgaggtgagggGGGCGAGGCCGCGGGGatgggctgcgcgctcacggtcctcccgcgcttggaga	chr5	-	68	...(..(((((.(((((((..((((((((.......))))).)))....)))))))))).))..)...	-30.1	73.5
420	PC416-5p	AGGCAGAACCAGTTGGGCTG	20	4				11332487	11332506	11332448	11332514	gaagctgcAGGCAGAACCAGTTGGGCTGctgtctgtcgccagccctgggatctgcctgcccagcgca	chr5	-	67	...((((((((((((.((....(((((((........).))))))..)).)))))))))..)))...	-35.4	65.7
421	PC417-3p	GTGCGGAGGTGGAAGGAG	18	3				19864227	19864244	19864185	19864258	cgcgctcgcgtgcgcgctctcgctctctcccatagtagcgctGTGCGGAGGTGGAAGGAGcggcgcggggccgg	chr5	+	74	((.((((.(((((.((((((..((..(((((((((.....))))).))))..))..))))))))))))))))).	-43.5	74.3
422	PC418-5p	GGGAAGGGCTGCCGGCGGG	19		11			19868736	19868754	19868676	19868781	cgcggctcggcccggcgaagcgggcagGGGAAGCGCTGCCGGCGGGgtgcggggccgcaggaaggccgggaacggcggccctcctgcagttcgaccgggctgagcc	chr5	-	106	...(((((((((((((((((((((.((((....((((((((((....((((....)))).....)))))...))))).)))))))))..)))).))))))))))))	-67	80.2
423	PC419-3p	TGGGGCGCGGGCCCGG	16	9				26668676	26668691	26668627	26668722	gcccgcccccggccccgcgcgtccttgcgcggccgccgcgatgctcaccTGGGGCGCGGGCCCGGctgcggtgcggcgcgggcgctgggggtgtcc	chr5	+	96	...((((((((((((((((((..(...((((((((((.((.(((((.....))))))))))..))))))))..).))))))).))))))))))...	-64.7	86.5
424	PC420-3p	TGGTGACGCGGGCATTGCTGCT	22				3	27191744	27191765	27191684	27191790	gtggtgacatcagcgctgtacccgagccagcaatgcacgtgtactcagagacggaattccTGGTGACGCGGGCATTGCTGCTtggttcaggtcattgcacacacaca	chr5	+	107	((((((.((...((.(((...(((((.(((((((((.(((((((.(((.((......))))))).))))).))))))))))))))..)))))...))))).)))...	-46.5	56.1
425	PC421-3p	GTTCTGAATCTGCTGAAG	18				7	28759266	28759283	28759214	28759283	ttgcagcagttatccagcgtctgtcacccaatactatctacagtgtttgcttGTTCTGATTCTGCTGAAG	chr5	+	70	...((((((..((.(((..(..(.((...((((((......)))))))))..)..))))).))))))...	-13.6	44.3
426	PC422-3p	CAATGTGGGTAGTTTGTA	18	3				30515585	30515602	30515530	30515608	taagccttcgaatgctccagatccagcacttctgcccagtcttatgggagcaggaCAATGTGGGTAGTTTGTAggcaga	chr5	+	79	...((((.(((((((((((..(((.((.......((((......)))).)).)))...)).))))).)))).))))...	-23.5	50.6
427	PC423-5p	AGGCTGCAGACAGGCGTG	18	5			5	30517769	30517786	30517718	30517795	ccagaagccAGGCTGCAGACAGGCGTGcacatgctgctctgctgagacagtaccatgcctgtgatgctttgtttcagt	chr5	-	78	...(((((.((((.....(((((((((....((((((((....))).))))).)))))))))...)))).)))))...	-32	55.1
428	PC424-3p	ATGCCAGGAGAAGTCTGA	18				4	30653062	30653079	30653002	30653113	catggccgcacagcctacctctggcccctcagcatctcctctgcactcgtccttacccccATGCCAGGAGAAGTCTGAcctcgcctgcagtgccctgctgtgctgccgtccg	chr5	+	112	.(((((.(((((((.(((....(((...(((((.((((((..(((................))).)))))).).))))....)))....)))....))))))).)))))...	-38.4	65.2
429	PC425-5p	GGCCCTGCCGGAGCGTCG	18	11	6			31159297	31159314	31159256	31159328	gagggcgccggccgGGCCCTGCCGGAGCGGCGccgagcaaatccgggctgtccgcgggtccggccgagccggg	chr5	-	73	...(((..(((((((((((.((.(((.((((.(((........))))))))))))))))))))))).)))...	-49.2	83.6
430	PC426-3p	AGAGAGCTGATAGGTATCT	19	7				32313917	32313935	32313876	32313955	ccattttattgtagttggaggaggtgtccatattttatctaTGAGAGCTGATAGGTATCTtctcctagaaaatgaaagag	chr5	+	80	...(((((((......((((((((((.((.((((...((.....))...)))))))))))))))).....)))))))...	-21.9	36.3
431	PC427-3p	GCCGGGACGCAGCTCCG	17				3	32982262	32982278	32982243	32982321	ggcgcgccgctggggccgggacggagccgcccgcagcgccgacGCCGGGACGCAGCTCCTctcccgtcggcgacgcagc	chr5	-	79	.(((((.((((((...(((((.(((((((((((..(((....))))))).))..)))))..))))))))))).))).))	-41.1	83.5
432	PC428-3p	ATGAGTTGGAACCTGATGGTA	21	4				32993823	32993843	32993768	32993843	tgatatcagtgttctatgattcacttcttatgcatttcaaatggtacaccagatgATGAGTTGGAACCTGATGGTA	chr5	+	76	...((((((.(((((..((((((.............(((..(((....)))..))))))))))))))))))))...	-18.6	36.8
433	PC429-5p	GAGACTTGTATGAATGGC	18	8				34670321	34670338	34670281	34670348	agaccttccaGATACTTGTATGAATGGCatcaacaatggattagctaatactacaggtagacaggcac	chr5	-	68	...(((......((((((((....(((((((.......)))..))))....))))))))...)))...	-12.6	41.2
434	PC430-5p	TGGAATGTAAAGACATATGTAT	22				4	34690689	34690710	34690686	34690759	agaTGGAATGTAAAGATATATGTATatatatttatataaaaaatatatatgtatatatatttaaatatccaaaa	chr5	+	74	...(((.((((..((((((((((((((((((.............))))))))))))))))))..)))))))...	-18.8	12.2
435	PC431-5p	TGGGAGGTAGCAGTGGTGGTGA	22			5		41546692	41546713	41546679	41546770	agtgtccccagttTGGGAGGTAGCAGTGGTGGTGAcagtggtggtggtgacacccccaacactcacccccactgctctctcccagggatgag	chr5	+	92	...(((((.....((((((..((((((((.(((((...(((.((((....)))).)))....))))).))))))))..)))))))))))...	-55.4	60.9
436	PC432-3p	GGGGGATTAGCTCACAT	17	7				43368458	43368474	43368399	43368477	aatgcctgagaatttccttctaagggctctcctttcccagctgacagcagagcactcttAGGGGATTAGCTCACATaca	chr5	+	79	.(((..((((....(((.((((((((((((.((.((......)).)).))))).).)))))))))....)))))))...	-23.8	48.1
437	PC433-5p	CTGGGCGGGCAGGGAGGGG	19				4	46638665	46638683	46638606	46638689	ttagcaGTGGGCGGGCAGGGAGGGGgtgctgacaggagcggttacggcgctcgcttagccctccaccccgtccgcctcagccta	chr5	-	84	...((...((((((((.(((.(((((.(((((...(((((.......)))))..)))))))))).))).))))))))..))...	-46	69
438	PC434-3p	AGACTGAAGAGCATGTTCAGAAGCA	25		3			48490245	48490269	48490240	48490329	agtgcttcttgtctgtgtttggttgctgacatttttatcatttgtagatgatgatacagcAGACTGAAGAGCATGTTCAGAAGCActggg	chr5	-	90	(((((((((.(..(((.((..(((((((......((((((((....))))))))..))))).))..))..)))..)..)))))))))...	-30	41.1
439	PC435-3p	AGCAAGCTGGAGGATGTT	18				6	48646349	48646366	48646289	48646403	tcctgttagaccataatgataagcaatgctagtgaaagatgtacattttgtgtttgaaacAGCAAGCTGGAGAATGTTTTtttattcagagtttctacatcctggctgaaagcac	chr5	+	115	..((.((((.(((..(((..((((..((..(((((((((...(((((((..(((((......)))))...))))))))))))))))))..))))...)))..))))))).))...	-22.4	36.5
440	PC436-5p	TACTCCAGGGAAAGTAAAT	19	3				52546378	52546396	52546369	52546456	accatttctTACTCCAGGGACAGTAAATccagcatctccctgtgcatcctgtgccaatgtgttaccactccctcagagaagaaatttt	chr5	+	88	...(((((((.(((.(((((..((((.....((((.....((.((((...)))))))))).))))...)))))..))))))))))...	-18.6	45.5
441	PC437-5p	TTACAGTACTGTTATAACTGA	21				25	53155773	53155793	53155773	53155840	TTACAGTGCTGTTATAACTGAataactttgaaatactttaggggatttaaaatgtaactgcactgata	chr5	+	68	...((((((.((((((..(((((..(((.(((....))))))..)))))...)))))).))))))...	-17.9	29.4
442	PC438-3p	ATTTACATTTGGTAGCTG	18	3				53486852	53486869	53486842	53486910	ttctaaggtaaaataaattctgccactaagtaaacattcacATTTACATTTGGTAGATGaactttaata	chr5	-	69	...((((((.........(((((((....(((((........)))))...)))))))...))))))...	-11	26.1
443	PC439-5p	CAGACTGATGTTGATA	16	38			4	57996613	57996628	57996591	57996688	tgtttttgataattcctggcttCAGACTGATGTTGATATtgtgggaatttctttccttgctatattttaacacagtttccctggtgatgactaagatt	chr5	+	98	...(((((...((..(..(....((((((.(((((((((...(((((.....)))))....)))))..))))))))))..)..)..))...)))))..	-18.7	34.7
444	PC440-5p	TCCCCTGCATCTCCACCA	18				4	58975522	58975539	58975467	58975574	cgatgggagctgcagttctgaattcgtgcagcccaTCCCCTGCATCTCCAGCAcccatctttgtcatgcagggatttagcacacggggctttagcagcatctccacag	chr5	-	108	...((((((((((((..(((.....((((.....((.((((((((.....(((........))).))))))))))...)))).)))..))...))))).)).)))...	-33.7	55.6
445	PC441-5p	GACAGTCAGCCGTTTGTCTGTG	22				10	60055308	60055328	60055267	60055336	caccagtgGACAGTCAGCCGTTTGCTGTGaatctagaagtctggagaacagcaggacactgctgctgagt	chr5	-	70	.(((((..(.((((...((...((((((...(((((....)))))..))))))))..)))))..))).))	-28.3	52.9
446	PC442-5p	AGGCTGAGCCCGCCGGAT	18	12				60157355	60157372	60157351	60157429	cgggAGGCTGAGCCCGCCGGATcgcttgagcccaggagttctgggctgcagtgcgctatgccgagcgggcgtccgcgct	chr5	+	79	......((.(((((((((((..(((((((((((((.....))))))).))).))).....))).)))))).)).))...	-41.1	72.2
447	PC443-5p	AGGCTGAGCCCGCCGGATCGCT	22		46			60263198	60263219	60263145	60263221	ggAGGCTGAGCCCGCCGGATCGCTtgagcccaggagttctgggctgcagtgcgctatgccgagcgggcgtccgcgct	chr5	-	77	....((.(((((((((((..(((((((((((((.....))))))).))).))).....))).)))))).)).))...	-41.1	71.4
448	PC444-3p	CCCCCTCCTTGCCCTTGCAG	20			4	16	60548330	60548349	60548322	60548409	tgaagtgtaagggtgggtgggatgcggtgggcgatccccccgggcacagagctgacgttgCCCCCTCCTTGCCCTTGCAGCttcaggg	chr5	-	88	(((((((((((((..((..((....((.(((....))))).(((((....((....)))))))))..))..)))))))).)))))...	-40	65.9
449	PC445-5p	AGGCTGAAAGGAGGGAGA	18	4				61512965	61512982	61512965	61513031	AGGCTGCAAGGAGGGAGAggcgttggctgtctgaactggagagcttgtcttgtactggctgcaggag	chr5	+	67	...((((.((..((..((((((..((((.(((.....))).))))))))))...))..))))))...	-22.6	58.2
450	PC446-3p	AGGAGCTGGGAGGGAACTGAG	21	3				62217050	62217070	62216994	62217075	caaggatgtttcagtttttcagcttcttttactgacctgccttctgggggagcacaAGGAGCTGGGAGGGAACTGAAccagg	chr5	+	82	......((.((((((((..(((((((((...((..(((.......)))..))...)))))))))..)...))))))).))..	-26.8	51.2
451	PC447-3p	AGCCGGGGATGATTTCTG	18	4	3		14	62224440	62224457	62224437	62224516	agccagagaagtccccaaggtactgtggaaagattactattaataaaggaacagctgcaAGCCTGGGATGATTTCTGatt	chr5	-	80	...((((((.(((((..((((..((..(........((........))......)..)).)))))))))..))))))...	-20.6	42.5
452	PC448-5p	CGCGTACGGAGCGGGCC	17	3				1659142	1659158	1659099	1659173	gggcgccgttgggggCGGGTACGGAGCGGGCCgctgagtgcggggccgagccggctgcccgcgcccacggcggtg	chr6	-	75	...(((((.((((.((((((((((..(((.((((.....)).)).)))..)))..))))))).)))))))))...	-50.8	84
453	PC449-5p	GACGGCGATATATTTTT	17	21			25	3147072	3147088	3147053	3147133	tttaaaataaccctaaagaGACGGAGATATATTTTTaaaaggcagaactttccatatacttacgtttatttgtattttcta	chr6	+	81	...((((((....((((.((((((((.(((((.....((((......))))..)))))))).))))).))))))))))...	-8.2	25.9
454	PC450-3p	AGGAAGCTGTGAGAAGGA	18				3	3905918	3905935	3905902	3905987	ggtgtaacagaatgttatctcccctctcacgtcctcatttgtaatggatgagAGAAAGCTGTGAGAAGGAgaatgcagcgtgcttt	chr6	-	86	...(((......(((..(((((..(((((((((((((((.......)))))).))....))))))).)))))..)))...)))...	-24.6	45.3
455	PC451-5p	TGCATAGATATTACTTA	17	4				4450540	4450556	4450530	4450616	ggttcagaaaTGCATACATATTACTTAatattatgtcacatccttaatgaacttttagtataggttttgtggatgcattgtatgaat	chr6	+	87	.(((((..(((((((.((((..(((((.(((((..(((.........))).....))))))))))..)))).)))))))...)))))	-21.5	28.7
456	PC452-5p	AGTTGAAATGTTTGTGA	17				3	5661930	5661946	5661871	5661981	tgatatgtgtaggaatcaggaacaagccaaagaaaAGTTAAAATGTTTGTGAaaatgaagtctaattcttttaattttaatttaaatattgttcaagattttgccatgaag	chr6	-	111	...((((.(((.(((((..((((((...(((..((((((((((...(((.((........)))))...))))))))))..))).....))))))..))))))))))))...	-18.2	26.1
457	PC453-5p	CGGGCTGCGGGCGGGATGGG	20				3	6292068	6292087	6292024	6292096	ggcggttggCGGGCTGCGGGCGGGATGGGgctgctgcaggactgccaggccgccttcggcgccgccgacctgt	chr6	-	73	...(((((((((((((..(((((..(((((((......)).)).)))..)))))..)))).)))))))))...	-43.1	78.1
458	PC454-3p	AAGCTCGTAGTTGGCTC	17	4				6667958	6667974	6667907	6667984	tttgctgtaatgttgcttttctgtgctatgagaagggccaaaggctgccatGAGCTCGTAGTTGGCTCattcagctca	chr6	+	78	...((((.((((..(((.......((((((((...(((........))).....)))))))).))).))))))))...	-23.1	47.4
459	PC455-3p	CACAAACGCTTAAAACT	17	3				7468680	7468696	7468623	7468744	gttgaggtacaatagtgagggcaacatacagactggtagattttattggtaattgaaCACAAATGCTTAAAACTattgcagtgttggcagttagcttgtttttcatggtgaaattcttctgt	chr6	+	122	...((((..((...(((((((((((...(((((((((((.(((((..((((.(((....))).)))))))))))))..)))).)))...))).))).....)))))..)).....))))...	-20.5	36.1
460	PC456-3p	AGCAAGCTGCAGTGGTCTG	19	3				8875312	8875330	8875296	8875373	tatgcacagactctacagcatcagtagtgagttttaacttgaaAGCAAGCTGCAGTTGTCTGcttgagagctgtcagc	chr6	-	78	..((.((((.((((..((((.(((((((..(((((......)))))..)))))...))..))))..))))))))))..	-21.6	44.9
461	PC457-5p	ATCGGTGTTGAAGAGCGCG	19				16	11915485	11915503	11915443	11915512	tgtaaggctATCGGTGTTGAAGAGCGCGtttcttgccactgctgtgctgaagcactgctgctgctttccc	chr6	-	70	...(((((...(((((((....(((((((...........)).)))))..))))))).....)))))...	-16.7	54.3
462	PC458-5p	CTCCGTTCCCGCGGGGGCGG	20	41				16461632	16461651	16461571	16461667	acggcttcccgccgcgCTCCGTTCCCGCGCGGGCGGcggacggcggtggtgccacgcgcggtacccgcgcgcggggccgggccgggccgggcggtgc	chr6	-	97	...((..(((((((.((.(((..(((((((..((((...((.((((((....))).))).))..)))))))))))..))))))))..))))..))..	-57.9	86.6
463	PC459-3p	GTGCAAGCAACACTCTG	17	8				18765448	18765464	18765430	18765519	aatgtgctttcagcgtaccttgttgcttacatgggtacaattgtttgaaggctttGTGCAAGCAACACTGTGctggctggctagtatttt	chr6	-	90	...(((((.(((((((((..((((((((......((((((..((......)).))))))))))))))..))))..)))))..)))))...	-27.6	43.3
464	PC460-3p	CGCCCGCCTCGCCGGG	16	13	3			20296105	20296120	20296068	20296178	tgacggctccctgcgggcacacgcggcggctccggcaggctgtcagtgagcgcagctcCGCCCGCCTCGCCGGGgttgctcggggcggttgtggcccgcgggctgccggca	chr6	-	111	...((((..((((((((((((((((((..(((((((((((.....((((((...))).)))..)))).)))))))..)))....)))..))).)))))))))..))))...	-64.2	78.4
465	PC461-3p	ACATGGTGGGAGAAGGGTGAC	21				7	21131850	21131870	21131790	21131894	gaaatcaggctcgctgctgctgccccctctttcaccagggtctggtttgtactgtgttggACATGGTGGGAGAAGGGTGACCagcacactgagctgatgatccta	chr6	+	105	((.((((.((((..((.(((((.(((.(((..(((((..((((..(.........)..)))).)))))..))).)))....)))))))..))))))))..))...	-42.2	55.2
466	PC462-3p	TGGGGCGGGTGGGAGGTG	18	3				21877943	21877960	21877896	21877976	gacccgcggggcgatcccccctacccggcccggctctgggtgacagaGGGGGCGGGTGGGAGGTGtgagggcccgcggact	chr6	+	81	...((((.((((..((.((((((((((.(((..(((((.....)))))))).)))))))).))...))..))))))))...	-50.2	77.8
467	PC463-5p	TATTGTTCTGTGGTTGGTT	19				7	22479310	22479328	22479310	22479382	AATTGTTCTGTGGTTGGTTtgtttgcttttaaattgtcttgataaagagcaaagtaatcccctacaaaattaa	chr6	+	73	....(((.(((((..((((..(((((((((..............)))))))))..))))..))))).)))...	-13.7	30.1
468	PC464-5p	GGGGCCGAGGGAGCGGACC	19	4				24471708	24471726	24471697	24471785	catagggcggcGGGGCCGGGGGAGCGGACCtccgggccgcgcgtcggggctgagggatcccagtgcttcccagggcggtgtgccctcta	chr6	+	89	...(((((.(((..(((.((((((((((((..(((.((.((...)))).)))..)).)))....)))))))..)))..))))))))...	-43.8	76.4
469	PC465-3p	GCGCGCGCCGGGCGCG	16	3				24995628	24995643	24995605	24995697	gaggtgaggagcggcccgggcgcgcgggggcagtgcgcgcgtgcgggtgcgcgtGCGCGCGCCGGGCGCGtggcggggaccgttggaagcgac	chr6	-	93	...((....(((((((((.((((((...(((.((((((((((((....)))))))))))))))..))))))..))))..)))))....))...	-52.9	82.8
470	PC466-5p	GGTGCGGAGCCGCGGGGGC	19	3				25029166	25029184	25029106	25029191	aggagggGGTGCGGAGCCCCGGGGGCggctgtgaggcggggaggcgcgggaggccgcgcggctcggctcggggtttgtgctccctg	chr6	-	86	...((((((..(.((((((((((....(((....))).(((..((((((....))))))..)))..)))))))))))..)))))).	-51.2	80.2
471	PC467-5p	TTAGATTGTCATTTGTT	17	3				25924356	25924372	25924339	25924432	ttagcatgtagttcttcTTACATTGTCATTTGTTttatcttaatagctttgtggttgcttaaaataatgatattaagaaaatattttcaagcat	chr6	+	94	...((.((.(((..((((((...(((((.((((((((......(((((....)))))..))))))))))))).))))))...)))..)).))..	-14.5	24.5
472	PC468-3p	TGAGGTAGTAGTTTATC	17			4		27356978	27356994	27356934	27357006	agttgaccctgaaaaattaaaagcctcaggttgtctgttgattaTGAAGTAGTAGTTTATCctggggtcattc	chr6	+	73	...(((((((((.((((((...((.(((....(((....)))..))).))..)))))).))..)))))))...	-19.1	38.4
473	PC469-3p	GATGGGATGAAGGGTCC	17	4				29221689	29221705	29221670	29221762	tctgatgctggcatctccagaggaccattcagccttcatcttaggcactcgtcttagGATGGGATGAAGGGTCTtctgaaggtgcccatctct	chr6	-	93	...((((..(((((((.(((((((((.((((.((..((((((((((....).))))))))))).)))).))))))))).)))))))))))...	-45.4	51.6
474	PC470-5p	CGCGGGCGGCTGCGGAGC	18	3				30563152	30563169	30563146	30563214	ggatccCGCGGGCGGCGGCGGAGCggagcggggaactccgccgcgatgcaccgcgtctctccggggctc	chr6	+	69	(..(((((.(((.((((.(((.(((..((((((....)).))))..))).))))))).))))))))..)	-39.2	79.7
475	PC471-5p	AGCTCCCTTGTCTGCTGGGTTT	22				12	31240273	31240293	31240232	31240302	agagcactgAGCTCCCTGTCTGCTGGGTTTtcatatgagttgtttccatggaccaggagagctttggcagg	chr6	-	71	...((...(((((((((((((...(((.................)))..))).)))).))))))..))...	-23.1	52.1
476	PC472-5p	AGACCACTGGTACTGTA	17	3				32225017	32225033	32224976	32225093	caaaaagagcatttagattctctccacaaacagtcctgctcAGACCAGTGGTACTGTAgagtaccacaagggtttataagcaaagtgtattgaaaaggatagtttaaaagcctttggg	chr6	+	118	...((((.((.((((((((.(((...((((((....((((.(((((.((((((((....))))))))...)))))...))))...))).)))....))).)))))))).))))))...	-31.7	39.8
477	PC473-5p	GTTGGCTTAGAAGCAGC	17	13				32742613	32742629	32742604	32742674	cttggttctGTTGGCTTAGCAGCAGCttgatgccaaatgtggctgcgtgtgacagagcaggcagagccgtg	chr6	+	71	..(((((((((..((((.(((((((((..((.....))..)))))).)))....))))..)))))))))..	-29.9	56.3
478	PC474-3p	TTAATGCTGTATTGGAA	17		3			34714136	34714152	34714134	34714212	catttcaaaagtaactaagttatcacttcatgaattcagagtaatctcttttattgctgcTTAATGCTGTATTGGATcc	chr6	-	79	...(((((.((((..(((((...((....(((((...(((....)))..)))))))..))))).))))...)))))...	-8.7	31.6
479	PC475-5p	TGGTTCCCTCTGAGGCAG	18	6			3	36072957	36072974	36072945	36073019	taaggaggaggaTGTTTCCCTCTGAGGCAGtaatctggctgcaggcagacccctggccattgctcttcctccacc	chr6	+	75	...(((((((((.((...((((((..(((((......)))))...)))).....)).....)))))))))))...	-28.4	57.3
480	PC476-3p	AGTGGTTAGGAGGGAACG	18	7				36216630	36216647	36216615	36216707	cagctttatcagcatgccggctctcctcagttgttgccgcaccacgcgctggttttggggAGTGCTTAGGAGGGAACGgcggccgccagcctt	chr6	-	93	..(((......((.(((((.(((((((.(((.....((.(((((.....))))...).))...))).)))))))..)))))))....)))...	-30.5	62.4
481	PC477-3p	AGAGATGCGTCGCTGATGGG	20	4				36218856	36218875	36218797	36218898	aaagagtgctgaggactcacttgtcagtcccgttcttgtcagttttagggcgcaccagaAGAGATGCGGCGCTGATGGGggttaaggtccgtgccaatcatg	chr6	+	102	...((..((...(((((..((..((((..((((....(((..((((.((.....))))))..)))))))..))))..))......)))))..))...))...	-30.6	53.9
482	PC478-5p	GGGAAGGACAGGCTCAG	17				3	36361451	36361467	36361396	36361482	agagaaaatggctttGGGAAGGACAGGCCCAGgtaagctcccctcctgcccacatcctggttctgttttctatttgtggttttccag	chr6	-	87	...((((((..(....(((((.((((..(((((...((.........))......)))))..)))))))))....)..))))))...	-25	50.6
483	PC479-5p	AAGCACTGTAGCTTGAGATG	20	8		6		8808170	8808189	8808152	8808235	tcaaaagcagaagagataAAGCACTGCAGCTTGAGATGcaatatcagattcttcctgcaggctgtgctcatggacagcttttct	chr7	+	84	..((((((....(((....(((.((((((...((((.............)))).)))))))))...))).......))))))..	-21	44
484	PC480-5p	CGGGGCCGGCGGCCCG	16	3				8822032	8822047	8822023	8822107	nggccgcggCGGGGCCGGCGGCCCGggcagtccggcgggaggtgcagcatgatgcggctgtggcaggccgtccctgttgcgggag	chr7	+	85	...((((..(((((.((((.(((((((...)))).........(((((........))))))))..)))).)))))..))))...	-43.7	78.8
485	PC481-5p	TTCTACAGTCTGACGTC	17	5				8947563	8947579	8947529	8947638	tagccacaaaaggaccaaaccaaagctcaattctTTCTACAGTCTGAGGTCattcaaacttgcatcttccctgtaggtgttatggtgatgatggttctgtagggtgggga	chr7	+	110	...((((...(((((((.((((.(((.........(((((((...(((((((........)).)))))..))))))).))).)))).....))))))).....))))...	-27.9	44.5
486	PC482-5p	ATGCTAAAATGAGTAAT	17	7				12071007	12071023	12070995	12071060	taattctgtgtcATACTAAAATGAGTAATactttagtcttcttttggagtgaattctgcagaaatg	chr7	+	66	...((((((.(((..((((((.((.(((....))).))...))))))..))).....))))))...	-11.6	30.3
487	PC483-5p	ACCGGGCGTGAGGGGAGAGC	20				3	12992775	12992794	12992775	12992854	ACCGGGCGTGAGGGGAGAGCggcgcgggagctgtccgaggcgtcgcgattcccgccaggacccgcccgcgctccgcgccc	chr7	+	80	...((((((....((((.((((.(((((.....(((..((((..........)))).)))))))))))).))))))))))	-43.8	80
488	PC484-3p	TGGTATTTCTGAGGGTG	17	4	3			13412944	13412960	13412884	13412972	tacagacggagatcctactgtcagtcaagtgagtcagaatttttccataggagattttttTGGTATTTCTGATGGTGctttgcctggta	chr7	+	89	..(((.(..((....(((..((((..(((((..((((((..(((((...)))))...)))))))))))))))..)))))..).)))...	-21.1	40.4
489	PC485-3p	TGGAACAGACATGCTGGAAGAAAG	24		3			13641220	13641243	13641204	13641286	tcaaaaagcttcagattcagtgtgttgttgaagatgataaagtTGGAACAGACATGCTGGAAGAAAGaataacagcttttgaa	chr7	-	83	((.(((((((((...(((((..(((((((...(((......)))..)))).)))..))))).....)).....))))))))).	-17.3	34.9
490	PC486-3p	AGCACTGTTTAGGCTAG	17	10				14817804	14817820	14817799	14817877	tgatgctgcctgaccactgtttttttgactcactctgggtaagatgtgatgttcaaaAGCACTGTTTAGGATAGtagtg	chr7	-	79	...((((((((((.((.(((((((..((((((((((.....))).)))).))).))))))).)).))))).)))))...	-23.9	41.8
491	PC487-5p	AGTGTCGTGAGCGGCGGAGCGCA	23	16	6	3	7	14899144	14899166	14899094	14899177	cccggccctgcAGTGTCGTGAGCGGCGGAGCGCAgtgtcagcaggtaacgctgcgtagcccggcctgcggcgggcggggccgcg	chr7	-	84	..(((((((((..((((((..(((((...(((((((((.........))))))))).)))..))..)))))).)))))))))..	-47.9	77.4
492	PC488-3p	AATGGTTCTGACAGCAT	17	12				15533170	15533186	15533163	15533246	tatgggaacttgcccaggagatatttattatttctgtgaagaccaataagaaaacatgtgAATGTTTCTGACAGCATccatttc	chr7	-	84	.(((((....(((...((((((((((((..(((((.............)))))....))))))))))))....))))))))...	-18.3	35.7
493	PC489-5p	ATGGGAGCGGGTTCTGC	17	17			10	17396568	17396584	17396508	17396594	cctccaggaaATGGCAGCGGGTTCTGCgggcggcacccacgtacagccggcagccgcaccacggggctccgccgaggccgggccggg	chr7	-	87	...((.((...((((.(((((..(((.(((((((..((..........))..))))).)).)))..).))))....))))..)))).	-39.4	77
494	PC490-3p	AGGACTGTGTATGCATGC	18	3				19192243	19192260	19192190	19192270	ctaacatctgacattacattatttccttgttttaccaggctgagggggaggaaAGGACTGTGTATGCATGTctaatgtttt	chr7	+	81	..(((((..((((((((((....(((((.(((..((.......))..)))..)))))..)))))...)))))..)))))..	-20.6	39.5
495	PC491-3p	CGGGGACAGCGTCAGGTGGGGA	22			39		21284889	21284910	21284870	21284952	gatgctttcttggtatgtttcctgtgaagtttgtccccactcCGGGGACAGTGTCAGGTGGGGAgtttgactggggcagtaca	chr7	-	83	..((((..((..((....(((((.(((...((((((((.....))))))))..)))....)))))....))..))..))))..	-30.6	53
496	PC492-5p	CTAAAATGAGTAATCTG	17	10				22157289	22157305	22157233	22157307	ttCTAAAATGAGTAATCTCttcctggctttgtctttgcaattgtatgagtctgggagagagctattcttttgtac	chr7	-	75	...(((((.(((((.((((((((.(((((.................))))).))))))))..))))))))))...	-21.7	37.3
497	PC493-3p	ATTGGCTGGTTTAGTGA	17	3				24893140	24893156	24893136	24893208	gtggtcattttaatcagctgcaggattgagttaattgattaaaaaactatttATTGTCTGGTTTAGTGActgt	chr7	-	73	(..((((((..((((((..((((.....((((............)))).....)))))))))).))))))..)	-15.8	31.5
498	PC494-5p	ACCCGGTGCTCAATCAT	17	77	9	4		26547523	26547539	26547517	26547599	cccttcACCAGGTGCTCAATCATcagttcaggctgtgacataacagttcctccatagatggtttgggtatcaaggttgaattt	chr7	+	83	...((((((.((((((((((((((.....(((((((......))))..))).....))))).)))))))))..))).)))...	-24.5	44.6
499	PC495-3p	GAGGGAGGGCGGGAGGCG	18	14			53	27048783	27048800	27048723	27048807	gccgcgagcccctgccctcccccccgccccacgtccctctcacctcccgagccacggccgGAGGGAGGGCGGGAGGCGcggcccg	chr7	+	85	(((((..((((((((((((((.((.(((....((..(((.........)))..))))).)).))))))))))).))))))))...	-50.1	83.5
500	PC496-3p	AGAGGATGGAACCTGAG	17				5	28531942	28531958	28531898	28531967	agtgctccagctccttccattgaaaagctcatgacagagggtcaAGAGGATGGAACCTGAGgtgagtttt	chr7	+	70	...(((.((.(((.(((((((......(((.((((.....)))).))))))))))...))).)))))...	-19.5	48.6
501	PC497-5p	GGGGTCGGAAAGAAGAC	17	3				30733885	30733901	30733854	30733953	gtgacaggaattccatgcaaaaaggtgcttgGGGGTTGGAAAGAAGACcttgagtgctctcttgtttttcatctgtccctgcacaacactgccctgtgaa	chr7	+	100	...(((((........(((.....((((...((((..(((..((((((...(((....)))..))))))..)))..)))))))).....))))))))...	-27.7	48
502	PC498-3p	TGGATAAGGCTTCTGAA	17				3	32187312	32187328	32187303	32187369	atgctgtagctttagttgtccatttcattgcagtgcgagatTGGATAAGGCTGCTGAAgtgcaggaa	chr7	-	67	...(((((.(((((((((((((..((.((((...)))))).)))))).....))))))))))))...	-21	44.8
503	PC499-5p	GAAAGTTGAACAGAACT	17	3				32985993	32986009	32985983	32986059	gtatccaccaGAATGTTGAACAGAACTgaaattagtgattttatgtcaaattttgtttaggcacgtcttgggggggg	chr7	+	77	...(((.(((..(((((((((((((.(((...(((.....)))..)))..)))))))))...))))..))).)))..	-16.5	40.3
504	PC500-5p	AGGGGTTGCTGAAAAAA	17	3				33287419	33287435	33287369	33287451	aactctgtctctttaaAGGGGATGCTGAAAAAAatatattatttgattattttttttaacagatctgatgagtttgtggaaag	chr7	-	83	...((..(..(((....(((..((.(((((((((((...........))))))))))).))..)))...)))...)..))...	-13.7	27.7
505	PC501-3p	GCGGCGCCGCCGGGCC	16	10				36201330	36201345	36201265	36201345	gtggcggggccgcggcggggcgcggggggcggttgtttacctcagggccggccgcctgtcacctcGCGGCGCCGCCGGGCC	chr7	+	81	.((((((.(((((((.((((((.((.((.((((((.......))..)))).)).)))))).))))))))).))))))....	-49.5	84
506	PC502-5p	AAAGCTGAAACTTACAG	17	10				36389130	36389146	36389081	36389152	gccatgAAATCTGAAACTTACAGtaacatcagaggaattactagaagtacttggtaagcagagtttcatttg	chr7	-	72	...((((((((((...(((((((((...((..((......)).))..))))..))))))))).))))))...	-13.5	36.1
507	PC503-3p	CGCGACCTCAGGGCAGA	17	7				36573167	36573183	36573107	36573196	ctatcatcacattcatgacagctcttgcccctaatgagcctggccagcagctccggggctGGCGACCTCAGGGCAGAgtgatgatggaca	chr7	+	90	((((((((.((....))...(((((.((((....((((....((((((.........))))))...)))))))))))))))))))))...	-34.6	57.8
508	PC504-5p	TCTCTGTGATGATCAAGCCT	20	3				37615310	37615329	37615285	37615379	caactggacatggcactgcagtacaTCACTGTGATGATCAAGCCTttttcataggctgatttctaggatgataccttcctctgtgccttcagccc	chr7	+	95	...(((((...(((((....(((((((.(((.((.(((((.((((.......)))))))))))))))))).)))........))))))))))...	-27.9	47.4
509	PC505-5p	AGGAGCGCCTCTGAGCTCCCCT	22	4		5	4	37893831	37893852	37893783	37893868	acagggcatgtcctgcAGGAGCGCCTCTGAGCTCCCCTctgcttccagggggagttcagctgtgctgctgcagggctctgcccatc	chr7	-	86	...(((((.(((((((((.(((((..(((((((((((.(((....))))))))))))))..))))).)))))))))..)))))...	-62.5	65.1
510	PC506-5p	CCCAGCCCGCGGACGG	16	7				37939092	37939107	37939075	37939154	agcgccgcggagctctTCCCAGCCCGCGGACGGagccgctgcgggcgccgtgactgccgctgggaatcgcttcgggctgc	chr7	+	80	.(((((.((((((..((((((((..((((((((.(((......))).))))..)))).))))))))..))))))))).))	-46.8	76.3
511	PC507-5p	AGGAGCGAGTGAGGACT	17		16	5		1160167	1160183	1160119	1160188	agcccAGGAGTGAGTGAGGACTctgctttgctgtgcggttcagtattatgtcccacggtgaccctggtgc	chr8	-	70	.(((((((.((..(((.((((..((((..(((....)))..))))....)))))))....))))))).))	-25.6	57.1
512	PC508-5p	CCCCCTCGGGCGGGCGG	17	5				1212148	1212164	1212103	1212188	ggcgccgcgtcccgcctctcgcggCCGCCTCGGGCGGGCGGggcggggctgccgctctccgtcgcgccgcgggcggggccggcccc	chr8	-	86	((.((((.((((((((...((((((.((..((((.(((((((((...))).))))))))))..)))))))))))))))))))))).	-61.4	90.7
513	PC509-3p	GTGCGAACTACGAACGGA	18				4	4013822	4013839	4013817	4013899	gctgcgggcggggccgcacatctgggcgggtcggggccnnnnnnnnnntccccacagcccGTGCGAACTACGAACGGAgccga	chr8	-	83	(((.((..((((..(((((....((((..((.((((............)))).)).)))))))))..)).))..)).)))...	-35.4	66.3
514	PC510-5p	GCGGTGCTGTCGGAGGAT	18	4				4186586	4186603	4186554	4186659	gttgcggccgtgtccctccgcgggcgccatcgGCGGTGCTGTCGGAGGATcgctccgcgcggcggcgggctgcgaggtgccgggcgggcgggagagcggctgtggc	chr8	+	106	((..(((((((.(((((((((.((((((.(((.(((((((((((..(((....)))...)))))))..)))))))))))))..))))).))))..)))))))..))	-66.7	80.2
515	PC511-5p	TACAATGACTCCAAGAA	17	3				9583967	9583983	9583956	9584022	taactcttgatTACAATAACTCCAAGAAcagtaagattgttgctgagattgaagtgagacagagaaa	chr8	+	67	...((((...((((..((((((..((((((((...)))))).))))).)))..))))...))))...	-11.1	34.3
516	PC512-5p	AAACTGAAGAGTTTGAT	17				3	12146130	12146146	12146079	12146165	ccaccatttttcagctgggAAACTGAAGATTTTGATaccatttttaaaaacatcgagatgattattttctcagacagagtttgggag	chr8	-	87	...(((..(((...((((((((.(((..((((((((...............))))))))..))).))))))))...)))..)))...	-19.8	35.6
517	PC513-3p	ACGGCCCTGCCGGAGCG	17	18	6			12161075	12161091	12161065	12161151	gcggccacccggaagacgctcattcctcagaccgccgcgacgcggagagggcgggtgaggACGGCGCTGCCGGAGCGgctctgctgc	chr8	-	87	((((((..((((.((.((((...((((((..(((((.............))))).)))))).)))))).))))...))))..))...	-39.1	74.7
518	PC514-3p	CGGCCGGACCGGCGTCG	17	58	20			14457360	14457376	14457359	14457433	caaacgccccgggccggccgccggcgcttctcacggcggcagcgcgaggcgcacggcCGGCCGGACCCGCGTCGc	chr8	-	75	...((((...((((((((((((((((((((.....(((....)))))))))).))).))))))).)))))))...	-46	84
519	PC515-5p	GGCGCGGCGCCGCGCG	16		3			14989182	14989197	14989122	14989212	cggggccgggcgggaGGCGCGGCGCCGCGCGgtgcccggcagcggggcgagggcctcggggaccgcggggcgggcgcgccgccgccgccgc	chr8	-	91	...(((..(((((..((((((.((((.((((((.(((.....((((((....))))))))))))))).))))..)))))).))))))))..	-64.3	93.4
520	PC516-5p	AGTTTGACTGGGGAGGT	17	3				18031292	18031308	18031288	18031366	ttctAGTTTCACTGGGGAGGTccattaagtatttaaaagttaaggaagttactgaacctccagccctctgagactaact	chr8	+	79	...((((((((..((((((((.((.(((...(((((...)))))....))).)).)))))...)))..))))))))...	-21	40.5
521	PC517-3p	CATTTGAAATCGGTTTA	17	4				18490849	18490865	18490789	18490884	gatagttgatggtacaagagagaattcaaagtcttccaagagaatcatatgcaagcacttCATTTGAAATCTGTTTAaaaatcatcctctattaca	chr8	+	96	(((((..((((((...(((.(((.((((((.((((....))))......((....)).....)))))).))).)))....))))))..)))))...	-17.9	32.3
522	PC518-3p	GCCGGACCGGCGTCGGA	17		3			20897536	20897552	20897493	20897565	acgggcgccgtgccgccgcgctgccccgcgcgcagcccgagccGCCGGCCCGGCGTCGGAgggacgcgccgaa	chr8	+	73	...(((((.((.((.((((((((..(((.(((..((....))))))))..))))).))).)).)))))))...	-40	86.3
523	PC519-5p	ATATACTCTGGTTTCTCTTCAGA	23		3		4	21475942	21475964	21475882	21475965	gTTATACTCTGGTTTCTCTTCAGAtcgtataaatctttcgccttttactaaagatttccgtggagaggaacaagcacgagtgtc	chr8	-	84	...(((((((((((((((((((...((...((((((((...........)))))))).)))))))))))))...)).)))))).	-21.6	40.5
524	PC520-3p	GGGGGTCTCCGGGCCGG	17		3			21939838	21939854	21939825	21939913	gggccccgccgcgcgcacggccccggcccttccgccgcggcggggggagccgcgctcccGGGGGGCTCCGGGCCGGgttgggggggagg	chr8	-	89	...((((.(((...((.((((((.((((((.((((....)))).((((((...))))))..))))).).)))))).))))).))))...	-56	89.9
525	PC521-5p	ATGGCCAGGATGAAGGT	17	33			18	23093804	23093820	23093753	23093852	tctcccagctttgtgtcctgatggattgtgtcATGGCCAGGATGAATGTtgcaccatcatctatgccagatggcttctcttcttgggcaaaactgggtgg	chr8	-	100	.(.(((((.(((.(((((....(((....((((((((..((((((.((......))))))))..))))..))))...)))....))))))))))))).).	-32.8	50
526	PC522-3p	CGAGCTGGGTGATAGCTG	18	5				24343701	24343718	24343642	24343730	tggccctgctggctgttccctcccatctccttgcttcagcagtcctgcgtctgtgtgccTGAGCTGGGTGATAGCTGgctccggggggg	chr8	+	89	...((((((..((((((....((((.(((...((....((((........))))..))..))).)))).))))))..))...))))...	-33.1	65.2
527	PC523-3p	CTGCGGCAGGATCATTA	17	32	3			27789440	27789456	27789417	27789495	acggcagccagaccccctggatggtgttgcatgaattagCTGCGACAGGATCATTAggagaacatgggtttgctgtgct	chr8	-	79	...((((.((((((((((((((..(((((((.........)))))))..)))..)))).......)))))))))))...	-26.4	53.2
528	PC524-3p	GCCTACGGCCATCCCACCCTGGTAA	25		9		3	1897336	1897360	1897311	1897420	acgagttgggcggtggcggtgtgtgcagatgggaagagggctggagccggagcagcccgtGCCTACGGCCATCCCACCCTGGTAAcgcccgatctcgtctgatctcggaa	chr9	-	110	.(((((..(((((.(((((.((((.(((.(((((....(((((..(((((......))).))...))))).)))))..)))...))))))).)))))))..).))))...	-47.2	65.5
529	PC525-3p	GGCAGAGATGCGTAGCT	17	6				2604295	2604311	2604258	2604365	ctggatgcgtgcccgtgctttgggttggatgctggctgggtcagctgccggtgtGGCAGAGATGCGTAGCAcattcctaccttggaaattcactttggctgtatttcc	chr9	-	108	...((((((.(((.(((..((((((.((((((((((...(((..(((((.....))))).))))).)))))...))).))))....))..)))...)))))))))...	-32.7	55.6
530	PC526-5p	CTCAGGTCAGACGTGGC	17	116	12			3051785	3051801	3051740	3051805	gcatCTCAGCTCAGACGTGGCtcctccactgattgaaacagaaggctgtcatggccagctagaatt	chr9	-	66	...(((.((((....((((((.(((...(((.......))).)))..))))))...)))))))...	-16.4	51.5
531	PC527-3p	TGGACGAGGCGCCGCCCG	18		3			6183898	6183915	6183862	6183929	tggggagccggcagccggccgccagcgcccgccgatTGGTCGAGGCGCCGCCCGagggcccgcccccc	chr9	+	68	.((((.((.(((...(((.((...(((((((((....)).)).))))))).)))...))).)))))).	-36.3	85.3
532	PC528-5p	AGGTCTGTGATGAGTTA	17	3			11	6853010	6853026	6852960	6853027	cAGGTCTGTGATGTGTTAgtgcttcatattgtaaagaaacagaagttgaagtgaaaggtccagactga	chr9	-	68	..((((((.(((...((...((((((..((((......))))....))))))))...)))))))))..	-15.5	39.7
533	PC529-5p	GGGTTCTGCCAGAAGTA	17	11				9528532	9528548	9528506	9528587	gggcagatatgaattgaatgtaaggaGGATTCTGCCAGAAGTAgttctgccaaatacagaatcttattcaaaattactgaaa	chr9	+	82	.((((((......((.......))......)))))).(((...((((((.......))))))....))).............	-14.9	35.4
534	PC530-3p	CTCCCCGCGAGGGCGCG	17	14				10316775	10316791	10316718	10316792	ccccggccccggggagcccaacgccgcgccccaccccctcgtgagggcaccgcagagCTCCCCGCGAGGCCGCGc	chr9	+	75	...(((((.((((((((.....((...(((((((......))).))))...))...))))))))...)))))...	-38	84
535	PC531-3p	CCCCGGCATCTCCCCCA	17				13	10968835	10968851	10968798	10968867	gtctccaaatagtgaaggttttatggtaccagggacaCCCCGGCATCTCCCTCActtatgtcttggaata	chr9	+	70	...(((((..(((((.((......(((.((.(((....))))).)))..)))))))......)))))...	-17.2	47.1
536	PC532-5p	AGGAAAAGAAACTAACGA	18	8				11141890	11141907	11141890	11141955	AGGAAAAGAAAGTAACGAattctcaaatgccatggctatgaaaagactgtatagctttcttttact	chr9	+	66	...((((((((((.(((..((.(((...((....))..))).))...)))...))))))))))...	-13.2	33.3
537	PC533-3p	AGTTCTACAGTTGACGAT	18	15				11306331	11306348	11306270	11306359	cttttgttacttccttctgctggaagaattgttttgtttgcgatctgtgcagattttactcAGTTCTACAGTTGAGGATtgtaatggttc	chr9	+	90	...(..((((.(((((..((((..(((((((....(((((((.....)))))))......))))))).)))).)))))..))))..)...	-28	37.8
538	PC534-5p	GCCGGGCGCCTGGTCCG	17	3				11701930	11701946	11701880	11701964	actgcctttctgcgagccGCCGGGCGCCTTGTCCGccatcttgcctctccctgcgctcagccccggcggcgagaaagcgagcgcc	chr9	-	85	...((((..((....(((((((((.((..((..(((................)))..))))))))))))).....))..)).)).	-32.3	71.8
539	PC535-5p	GCTGGTGATGAGATAGT	17	3				13466073	13466089	13466025	13466118	ttagtccttcaagtcggattgcagaggagGCTGGTGATGAGATTGTatttcacttactcgctattcatattcagtctggagtgatttggataac	chr9	-	94	...((((.(((..((((((((.....(((((..((((((((((...)))))).))))..)))..)).....))))))))..)))...))))...	-26.1	41.5
540	PC536-5p	TGAGGTCGTAGTTTGTACAGTA	22				5	14078072	14078093	14078012	14078133	gatatgttctctcagctgcaggagcgatgctgggtggcacTGAGGTCGTAGTTTGTTCAGTAgaggagcagcatggctcatgctgatagcagccgaaactgttcatgaactgggactgcatt	chr9	-	122	...((((..((((((..((((...((.(((((...((((.((((.((((.(((.((((.......)))))))))))))))))))..)))))..))...)))).......))))))..)))).	-38.5	51.6
541	PC537-3p	TGGGAAGGGCTGCCGG	16	358	111	7		16038991	16039006	16038927	16039018	tgagattaatctgcctgcagcgaggctttccagcgggctcgcagcacaaagcaaaacctccggttGGGAAGGGCTGCCGGCAcctgctcgct	chr9	+	92	.(((.......((((.(((((....(((((((((.((......((.....)).......)).))))))))).))))).))))....)))...	-33.6	60.9
542	PC538-3p	AAGGACCTTGGGGAGGAGCT	20				3	16124135	16124154	16124094	16124214	acctggaaagtgagcagcatggctgagctttcacttgcatttcctcactctgagtgttggAAGGACCTTGGGGAGGAGCTggtggagctctgtgctcagcagctgctctctggccagggac	chr9	-	121	.(((((..((.(((((((...(((((((((((((..((...(((((.(.(..((.(((.....)))))..)))))))))..))))))......))))))).))))))).))..)))))...	-58.9	57
543	PC539-3p	ACGGAGCGGGAGGGCGGGG	19				3	17294631	17294649	17294581	17294654	ccgcgctcccctcccccgcgctgcagcagggccagggtgggaaaccccgtACGGAGCGGGAGGGGGGGGtgaga	chr9	+	74	...((((((((((.(((((.(((..((...))...((.((....))))...))).))))).))))))))))...	-40.8	77
544	PC540-5p	CGCGCCTCCAGCCCGGC	17	3				18635863	18635879	18635806	18635891	cccgccgcaaccCGTGCCTCCAGCCCGGCcctgtcagcagcccccgccctgtacgtacccgggcaggccgggagccaccaggcccg	chr9	-	86	...(((((..((((.((((...((((((...(((..((((........)))))))...)))))))))))))).)).....)))...	-32.9	79.1
545	PC541-5p	GCGAGCTGAGCCGAACAG	18	4				21304506	21304523	21304450	21304539	acagatcaataggtggGCGAGCTGAGCAGAACAGggcaaccaggaacttcttggaactactgtgctgagggctccttccaggggatcaca	chr9	-	90	...((((....((..((..((((...(((.((((.....(((((.....))))).....)))).)))..))))))..))....))))...	-29.1	54.4
546	PC542-5p	ACAGAGTTCTACAGTCC	17				3	21501864	21501880	21501842	21501940	gctgcatccacatgctgctattACAGAGCTCTACAGTCCacgagaacaaagccaacggcttacctgtgtgagttcttacatgtgttttcagctgattgc	chr9	+	99	((((....((((((.((.......((((((((((((((.....))...(((((...)))))..))))).)))))))))))))))....)))).......	-26	47.5
547	PC543-3p	CGGCGCCGCGCGTGTGG	17		26			21506857	21506873	21506850	21506926	acggcgccccgcgcgcggcccaacgtctccaacggctccaacggtcgtgcgcgCGGGGCCGCGCGTGTGGgagcgac	chr9	-	77	...((.(((((((((((((((..(((.....((((((.....))))))..)))..)))))))))))).))).))...	-49.3	79.2
548	PC544-5p	TGAACTGAGCTCAGAAA	17	4				22987526	22987542	22987521	22987602	gttggTGAACTGAGCTGAGAAAgaggtcacctcttttctaccatggtctgacctttattttcagcaattggttttcatctgt	chr9	+	82	...(((((((..(((((((((((((((((((.............)))..))))))).))))))))..)..))..)))))...	-26.4	41.5
549	PC545-5p	AGAGGAGCGGAGCGGAGCTG	20	6		3		24436175	24436194	24436115	24436210	cgagcgggcgcggggcAGAGGAGCGGAGCGGAGCTGtggggcgctgccgggactgccatgcgcctgcccggggtccgcgccgctgcacggcccgcc	chr9	-	96	...((((((.((..((((.((.(((((.(((.((....((((((.....((....))..)))))))))))...))))).)).)))).)))))))).	-53.7	82.3
550	PC546-3p	ATTCAGGTTGGATATTA	17	3				517530	517546	517484	517550	ctagtgataggacaagatggattggcctaatgttgtgctgtgggagATTCAGGTTGGATGTTAcgaa	chrE64_random	+	67	...((((((...(((..((((((..((((..(.....)..)))).))))))..)))..))))))...	-17.3	44.8
551	PC547-3p	GCTCTCAAGGACTGACTGC	19	4	3			2210958	2210976	2210955	2211036	gcagtactgttcctgtttgtctttgctatgtttggctttgcgttcgtggtgtgcatggggGCTCTCAAGGACTGACTGCgct	chrUn_random	-	82	(((((...((((.((...((((...((((((...(((..((....)))))..))))))))))...)).))))..)))))...	-23.6	52.4
552	PC548-3p	AGGTGTGGGGCACGAGGG	18	3				5054766	5054783	5054750	5054842	gagctgccgggcctaacgagctccgcaaggtgtcctcccggaggtgttgggcagccaggAGATGTGGGGCACGAGGGtgggcacggccagatg	chrUn_random	-	93	...((((((.(((((.((.((((((((.......((((.((..((.....))..)).)))).)))))))).))....))))).)))).))...	-37.1	68.8
553	PC549-3p	AGAGCGGAGCGGGACCGGAG	20	4				5766876	5766895	5766875	5766946	gcaccggcaccgcgccggggagcggcggggaaagcggagccgttcccggggAGAGCGGAGCGGGGCCGGAGg	chrUn_random	-	72	...(((((.((((.((((((((((((............)))))))))........))).)))).)))))...	-40	81.9
554	PC550-3p	TGGACCAATGTAGGTAAGGGAAA	23	14	7			7087863	7087885	7087856	7087936	ataccatacccatatctgcagcaggtttccaaggtgaacagcctggcattTTGGACCAGTGTAGGTAAGGGAAatcggcaa	chrUn_random	-	81	...((...(((.((((((((.(.((..(((((..((..........))..))))))).))))))))).))).....))...	-22.5	48.1
555	PC551-3p	AACACGGTGCTAAATCAT	18	19	3	11		8004266	8004283	8004243	8004331	aaagatcatcaagtccaaccatgatttaaccacactaccctaaataacAACAGGGTGCTAAATCATgtccctgagcatgtcccttcata	chrUn_random	-	89	...((....((.(..((..(((((((((.......((((((..........)))))).)))))))))....))..).)).....))...	-14.2	40.4
556	PC552-3p	CCTTCTCGTTCGGGTC	16	5				8223685	8223700	8223625	8223711	tggtccgtccccgaagcgagacagggtcgtttccccaggtcgggagcgagggctccccgcCCTTCTCGTTCGGGTCgcgcttcattg	chrUn_random	+	87	(((..(((.((((.(((((((..(((......)))..((..((((((....))))))..))..)))))))))))..)))..)))...	-39.5	67.8
557	PC553-3p	GGGCTGGCCGCGGGCG	16	4				8223831	8223846	8223774	8223877	gtgctcgtacggtcagcggaggcgacgctcgtccgccccgcggtcgccccggcgtcgGGGCTGGCCGCGGGCGcgggccgagcgccttcgggcaaggcgagaga	chrUn_random	+	104	...(((((...(((..(((((((...(((((((((((((((((((((((((....)))))).))))))))).)))))).))))))))))))))...)))))...	-73.3	79.8
558	PC554-3p	CGGCGCGGCTGGGGCGC	17	7				8224123	8224139	8224063	8224151	cgcctgcctgagcgtcgcttgacggtcaatcgccgacggccgccgtccgcggcggccgcgCGGCGCGGCTGGGGCGCctcgcaggcccg	chrUn_random	+	89	.((((((..(((.(.((((...(((((...(((((.(((((((((....)))))))))..))))).))))).))))))))))))))...	-55.9	82
559	PC555-3p	AGCGAGCGAGGGAACGACG	19	20	30			12100494	12100512	12100455	12100527	gatcgggcgcgcctctccgtcgtggtcggcgagcgagcgAGCGAGCGAGGGAACGACGgagggccgcccgccc	chrUn_random	+	73	...((((((.(((.(((((((((..((.((..((......))..))..))..))))))))))))))))))...	-44.4	78.1
560	PC556-3p	CCGGCGCGGGCGAGGCCG	18	8				12597400	12597417	12597392	12597475	gttgggcccggcgctgctcgctccctgaccgagctctgctcccatccgcagggctatcCCGGCGCGGGCCAGGCCGggccctac	chrUn_random	-	84	...(((((((((.((((((((.((..((...((((((((........)))))))).))..)).))))).))))))))))))...	-52.2	76.2
561	PC558-3p	TTTGATCATGGCTCAGATTG	20	22			3	15711225	15711244	15711184	15711251	gaagtttaattctttgagcatcaaacttttaaattgaagagTTTGATCATGGCTCAGATTGAacgctg	chrUn_random	+	68	...((((((((...((((((((((((((((......)))))))))))....)))))))))))))....	-21.8	33.8
562	PC559-5p	CCCGACTGCGACTGAGTGC	19	7			3	18277710	18277732	18277672	18277758	cgagcaggctgttggcggcgttcccggacggcttcccgACTGCGACTGAGTGCCTTCGGTAccgctgtgcccactgcagtatgcggc	chrUn_random	+	87	...(((..((((((((((((...(((((.((((((.((....))...))).))))))))...)))))...)))..))))..)))...	-30.3	67.8
563	PC559-3p	ACTGCGACTGAGTGCCTTCGGTA	23	14		23	10								87	...(((..((((((((((((...(((((.((((((.((....))...))).))))))))...)))))...)))..))))..)))...	-30.3	67.8
564	PC560-5p	AGAAGGAACGAGAAGACAA	19	7				18681064	18681082	18681004	18681090	tgagtggaAGAAGGAAAGAGAAGACAAaaaagtgttttggaggttgcacaagcagccaggtaacactacatttcactttgctctcac	chrUn_random	-	87	...(((..((.((.((((.((((.......((((((.....((((((....))))))....))))))...)))).)))).)))))))	-20.9	42.5
565	PC561-3p	GAGGGAGGGTCGGGTGGCG	19				3	28111365	28111383	28111321	28111404	ccactgaccggaggcgctgttctcgcgagagttcccgaggagaaGAGGGAGGGTGGGGTGGCGcacttgagagatggggggagg	chrUn_random	+	84	((.((..((((((((((..(.(((((.....(((((..........))))).))))))..)))).)))......)))..)).))	-25.8	66.7
566	PC562-5p	TGAGATGGAGCACTGTA	17	3				31085165	31085181	31085150	31085223	aaggagataaaacacTGAGATGGAGCACTGTGgtgcttttagcagcgcagagtccaaatcaggcgttgctcgag	chrUn_random	+	74	...(((.(((....((((..((((.(.(((((.(((.....))).))))).)))))..))))...))))))...	-27.2	50
567	PC564-5p	ATCTATTGAGAGTCAGCC	18	6				32200514	32200531	32200453	32200550	aagcagctctcttgtagtgATCTATTGAGACTCAGCCCtctttccacatgcacacactaagggtttttcaggaggcattgccagccccagagctgacc	chrUn_random	-	98	...(((((((((.((((((.(((..(((((...((((((....................)))))))))))..))))))))).))....)))))))...	-27.2	51
568	PC565-3p	TGGGATCGAGCTGGCGGG	18	4				34931114	34931131	34931082	34931188	aaaggaagtggaaaaggttctgttcagcaccagtgacattcctgctggtccccgcgtTGGGATCCAGCTGGCGGGtttggattgctgcagtttcctccaagtccagc	chrUn_random	-	107	...(((..((((...((..(((..((((((((..(((...((.(((((((((......)))).))))).))...))))))..))))))))...))))))..)))...	-42.2	55.1
569	PC566-5p	CCTGGGGTCACTGGATGTCT	20			3		37891217	37891236	37891157	37891274	cgggaagaaggagctctccaagagctgtgtatggacatCCTGGGGTCACTGGATCTCTctgtgagagggatgaccaaagtaagtcacaatctgccctgctgccgctccttgacttcac	chrUn_random	-	118	...(((((((((((......((.((..(((...(((...((..(((((.....((((((.....)))))))))))..))...))))))....)).))......)))))))..))))..	-35.9	54.2
570	PC567-5p	CGGCGCGGCGGCGGCGACT	19	12	4			39813906	39813924	39813867	39813938	cgcgcggagcacaaCGGCGCGGCGGCGGCGGCTccccaggcaccgaagcgcgcagcgccccgtgcccgccca	chrUn_random	-	72	...((((.((((...(((((.(((((..(((..((...))..)))..)).))).)))))..))))))))...	-38.7	83.3
571	PC568-5p	CTGCAGAGATGACGACCCTG	20	470	62	36	73	47165732	47165751	47165699	47165808	ggacagtactatccgaacagcccccaattcctcCTGCAGAGATGACGACTCTGccccgccgccacggcgtagggtatcctttgctggctcggggaaggaggtgactgcac	chrUn_random	+	110	...(((((((.(((......((((........((.((((((..((..(((((((.(((......))).))))))).)))))))).))...))))..))))))).)))...	-35.7	61.8
572	PC569-3p	AAGCAATGATGTTGGTCTGAGCTTG	25	13	15	3	11	50942755	50942779	50942712	50942785	ccagctctgtgcatccgattgacaagtaaattctgctgaattaAAGCAATGATGTTGGTCTGAGCTTGagtcag	chrUn_random	+	74	...((((...((.((.(((..(((.......((((((.......))))..)))))..))).))))..))))...	-17.6	43.2
573	PC570-3p	AGAAGTAGGAACTGTG	16	6				52135199	52135214	52135139	52135236	gcacagtgttaattttgctccatgacttcagttttatttcatgaggttcattaatctttaAGAAGTAGGAACTGTGgagctttaaccttccttgcatt	chrUn_random	+	98	(((.((.(((((....((((((......((((((((((((..((((((....))))))...))))))).))))))))))).)))))))....)))...	-25.1	35.7
574	PC571-5p	ATGCTGATGGTCTGAGTAC	19				3	52171991	52172009	52171987	52172052	acccATGCTGATGGTCTGATTACgtggttgtcctgtatgtgccatgtgatggcattcaagatgata	chrUn_random	+	66	...(((..(((..(((..((((((((((............)))))))))))))..)))..)))...	-16.5	45.5
575	PC572-5p	AGAAATGGGCTACATTTT	18	4				53366128	53366145	53366112	53366190	aaggccatggacatgaAGAACTGGGCTACATTTTtggaattcagtacttaaagaaatgtgagtattcaatgtgggcata	chrUn_random	+	79	...(((....(((((((..(((....(((((((((..((........))..)))))))))))).)))).))).)))...	-13.6	38
576	PC573-3p	AGATAAGGACTGAGGTTTT	19	3				53877235	53877253	53877210	53877311	tttcttctaaccgttgcactttgaaaccccgtatctcagactggctctgctcagcagcAGATAAGGACTGAGGTTTTcgtgctaccagcgtgttggaggcat	chrUn_random	-	102	...(((((((((((((.....(((((......(((((((.((...((((((....))))))...)).))))))))))))......))))).))))))))...	-33.2	50
577	PC574-5p	ATTGCTGTGTGAGGAGTGCTG	21	11	10	8	9	57512127	57512147	57512116	57512193	ctgagcagctcATTGCTGTGTGAGGAGTGCTGccggagatggggtcggcttctccaccccacagcaagagctgttagc	chrUn_random	+	78	...((((((((.((((((((...((((.((((((........)).))))..))))....))))))))))))))))...	-38.7	60.3
578	PC575-5p	TTGGGAGACAGAGCACC	17	36			10	58812443	58812459	58812441	58812510	caTTGGGAGACAGAGCACAaacccttgttaaaaaatcaatgcagaagacatccatgctcttctctcatcc	chrUn_random	+	70	...(((((((.((((((........((((.................))))....)))))))))))))...	-15.7	42.9
579	PC577-3p	AGACTTGTATGAATGGC	17	3				317834	317850	317789	317910	gagaagtacttatatagtatatcagtttttaggatgtcttgtgctaaaggtcttgttgcaAGACTTGTATAAATGGCaaaaactaaatattactgtctttattttactcagtgtttttcttt	chrW_random	-	122	(((((..(((.....((((...((((.(((((..((((((((((...((((((((...))))))))))))))..))))....)))))....))))....))))......)))..)))))...	-25.3	28.7
580	PC578-5p	GGGACTGCTGGGAAGGGCTG	20	3				797464	797483	797453	797527	caccgaaggcaGGCACTGCTGGGAAGGGCTGtgttccatgggctctttcacatttcaccagtgcagctgttgaat	chrZ	+	75	...(((..((..((((((.(((((((((((..........)))))))))......)).)))))).))..)))...	-23.3	54.7
581	PC579-3p	AGGGACCGGAGCACAGCACG	20				3	8396730	8396749	8396670	8396749	gttgtctcaccctgctgtgcggcacggaggaactgcaatggaggagtgccctgtgcttgcAGGGACCGGAGCACAGCACG	chrZ	+	80	((((((((.((((((.....(((((((.((.(((..........))).))))))))).))))))....))).)))))...	-31.9	63.8
582	PC580-5p	AGAGACAGTGCTGGGCGAC	19				3	12255436	12255454	12255376	12255488	acagcatgacatgaaatgatagcgctgcaggaggAGAGACAGTGCTGGGCGACagctgccggtgctccagcacagctacactccactggctcctgtttatctcagtaatgtgg	chrZ	-	113	...((((.((.(((.(((((((.(((...((((...((...(((((((((.((........)))).)))))))..))...))))...)))..))))).)).))))).))))..	-35.1	54.9
583	PC581-3p	AGGAAGGGGCCGAGGTCGG	19	3				17682492	17682510	17682446	17682528	acccgccgagcctcggcccggcaggcctcccgctgcctcaaggcacAGGAAGGGGCCGAGGCCGGgcccccccgccgccgcct	chrZ	+	83	...((.((.((...((((((((.((((((((..((((....))))..))..))))))...)))))))).....)))).))...	-41.7	81.9
584	PC582-5p	ATCAAATACTGTGGTAGATCGT	22				3	21027857	21027878	21027832	21027938	cattgttagatctaacagctagtcaATCAAATACTGTGGTAGATCGTctggtagttcagatgggacatgcctgtacttgttaatgtgagctgctctcttctaagcag	chrZ	+	107	..((((((((.....(((((...((..(((.(((...((((..((((((((....))))))))....)))).))).)))....))..)))))......))))).)))	-26.7	42.1
585	PC583-5p	GGTGATACGGGAGCAAGGCTGCAT	24		3			28247216	28247239	28247173	28247245	ccgcctGGTGATACGGGAGCAAGGCTGCATacttgaaccttagttctttgcagcctggccgtatctcaggatg	chrZ	-	73	...(((((.(((((((.....((((((((.....((((....))))..))))))))..))))))))))))...	-34.4	54.8
586	PC584-3p	TACAGTATGGATGATGTA	18	5				30353403	30353420	30353384	30353464	aaagcatttttcaaaaatgaacgtattttatccttctgaattacAACAGTATGGATGATGTAagagtgaagtcaatgcaaa	chrZ	-	81	...((((((((((..........((..((((((..(((........)))...))))))..))....)))))..)))))...	-14.4	29.6
587	PC585-5p	CTTTTCAGTTGAGGACAG	18	4		3		47408900	47408917	47408877	47408956	atacttaaaaacaggttattttgCTTTTCAGTTGAGTACAGtctggaattgtatgaaaggtagctgttagttgtaagaaa	chrZ	+	80	...((((..(((((......((((((((((......((((((.....))))))))))))))))))))).....))))...	-13.7	31.3
588	PC586-5p	CTGGCGCTGTGCAGAGACA	19	4				51464571	51464589	51464530	51464605	cttgtgaagaaagtccCTGGAGCTGTGCAGAGACAggaaaaggcatcatctatcttcatctgcttcacttcactaa	chrZ	-	76	...((((((........((((((.(((.(((.....((.......)).....))).)))..))))))))))))...	-16.7	44.7
589	PC587-5p	CGGGGCGGTCCCGGGC	16	3				51614696	51614711	51614649	51614741	cgactcggccccgccccgctccgcacctccCGGGGCGGTCCCGGGCctttgcgaccgcttcccgggcggcggagcgggcgtggcgccggggaa	chrZ	-	93	...((((((.((((((((((((((....((((((((((((.((......)).))))))..))))))..)))))))))).)))).))))))...	-66.6	82.8
590	PC588-3p	AGAGGTGGCTTTGGGGAC	18				6	53086733	53086750	53086721	53086810	ctagcctgacctgtctagcaaatacacttcacagtttgaactcctgttctgattgaggtgAGAGGTGTCTTTGGGGACAtggtagcttaa	chrZ	-	90	..(((...((((((((..((((.(((((((.((((..((((....))))..))))......))))))).)))).))))).))).)))...	-28	45.6
591	PC589-5p	TGGTAGGAGAGCGTTCTG	18	7				59978533	59978550	59978478	59978581	ccaactctccagtccatcaggtcttgttgaaTGGTAGCAGAGCGTTCTGgcttgtgagccacacctcacagctttgtaccatcagaaaacttgctgagagtgca	chrZ	-	104	...(((((.(((.....(((((....(((.(((((.(((((((((..(((((....)))))......)).)))))))))))))))...)))))))))))))...	-32.3	50
592	PC590-5p	AGTGGGCTTACTTTTT	16	48	4		59	63328457	63328472	63328410	63328493	taaagacaaacaaaatttagcAGTGGGCTTACTTTTTccacagagaaattagcaggcttactgaatttttgagctttgtctgta	chrZ	-	84	...((((((((((((.....((((..((((.((.((((......))))..)).))))..))))...)))))...)))))))...	-22.9	34.5
593	PC591-5p	AAACCAAGTAATGATGGA	18	3				63848970	63848987	63848910	63848987	AAAGCAAGTAATGATGGAaaaaaagcatgctaagcccacttttgttgttgtttttttaatccagaatgatatttagtg	chrZ	-	78	...(((((((((..(((((((((((((.....(((........)))..)))))))))..))))..))..))))).)).	-10.7	30.8
594	PC592-3p	TGAGGTAGTTTGTGCTGTT	19	8			28	69803776	69803794	69803769	69803843	tgagtgcataacactttttcattactgcaagtttagctgtaactattttTGAGGTAGTTTGTGTTGTTtaacagt	chrZ	-	75	...((..(((((((......(((((..((((..(((......)))..))))..)))))..)))))))...))...	-15	32
595	PC593-5p	TGGGGCGGGAGGCTGCCGGGCA	22	3				74117961	74117982	74117902	74117992	gcgcggcagtTGGGGCGGGAGGCTGCCGGGCGgtgcgggcggtggtgtgaggctgcctggcggtaccgacggttctttccgctccgtgccg	chrZ	-	91	...(((((..((((((((((((..((((..(((((((((((((........)))))))....)))))).)))).)))))))))))))))))	-53	75.8
596	PC594-3p	CCGCCGGGCCCGGATCGT	18	3				74358194	74358211	74358183	74358271	cccggcccacccgccggacccggtgccgctccccgcggccgctttcgggcggtagctgtgCCGCCGGGCCCGGCTCGTtcgccgggtgc	chrZ	-	89	((((((..((..(((((.(((((((.(((.....((..(((((....)))))..)).))).))))))).)))))..))..))))))...	-53	83.1
597	PC595-5p	TGCGCTAGTAATCCTGCTCAGTA	23	103	131	27		104480127	104480148	104480126	104480213	tgcgctagtaatcctgctcagtacgagaggaaccgcaggttcagacatttggtgtatgtgcttggCTGAGGAGCCACTGGAGCGAGGc	chr1	-
598	PC595-3p	CTGAGGAGCCACTGGAGCGAGG	22		470	13		104480127	104480148						88	(((.(((((....((.((((((.((((..(((((...)))))..((((.......)))).)))))))))).))..))))).)))....	-28	55.7
599	PC596-3p	CGCGCGTCCGCGCCGCCGCC	20	8	9	6		104482859	104482878	104482840	104482915	cccgcggccggaccggcgtcgggccggccgcgccgcgCGCGCGTCCGCGCCGCCGCCgtacgccgccgctcgctct	chr1	-	76	...(((..(((..(((((((((..((((.(((((((....)))...)))).))))))).)))))))))..)))...	-42.7	89.5
600	PC597-5p	AGGGAGAGGACCGCCGCCGCGC	22	583	280	60		104482950	104482971	104482886	104482999	cccggatcgtcgccgaatcccggggccgAGGGAGAGGACCGCCGCCGCGCcctcccccggagggggcggccccccggagggccccccgcggccggaccggcgtcgggccggccg	chr1	-	114	.((((..((.(((((..(((...(((((.(((...((.((.(((((((.(((((.....))))).))))).....)).)).)).))).)))))))).))))).))..))))...	-69.2	86.8
601	PC598-3p	TGGGAAGGGCTGCCGGCG	18	489				104483044	104483061	104483040	104483129	gccggcgtccggcccccgtcgggcgcatttcctccgcggcggtgcgccgcgaccggctccgggacggcTGGGAAGGGCTGCCGGCGggca	chr1	-	90	((((((((((..((((((((.(((((((..((.....))..)))))))....(((....))))))))..)))..)))).)))))).....	-55.3	82.2
602	PC599-5p	CGGGGGCTACGCCGCGACGA	20	1125	370	13		104483840	104483859	104483786	104483889	tacccggccgtcgccggcggtgcggagccgCGGGGGCTACGCCGCGACGAgtaggagggccgctgcggtgcgcctggaagcctggggcgcgggcccgggtggag	chr1	-	104	((((((((((.((((((((((((...(((((((.((((...((((.....)).))..)))).)))))))))))).....)))...)))))))..)))))))...	-58.6	80.8
603	PC599-3p	CCGCTGCGGTGCGCCTGGAA	20	87	180	8		104483840	104483859
604	PC600-3p	AAAGGTGTTGGTTGATCT	18	88	51			104483996	104484013	104483986	104484078	ggcgctgcgggatgaaccgaacgccgggttaaggcgcccgatgccgacgctcatcagagcccagaAAAGGTGTTGGTTGATCTagacagcagg	chr1	-	93	...((((..((((.((((.((((((.......((((.....))))...((((....))))........)))))))))).))))...))))...	-34.7	61.3
605	PC601-5p	ACCCGGTAAAGCGAATGATTAG	22	21	68	24	3	104484214	104484235	104484156	104484244	tgcagttttACCCGGTAAAGCGAATGATTAGaggtcttggggccgaaacgatctcaacctattctcaaactttcaatgggtaagacgcc	chr1	-	89	.((.((((((((((..((((....(((....((((..((((..((...))..))))))))....)))..))))...)))))))))))).	-26.6	46.1
606	PC601-3p	CTTTCAATGGGTAAGAC	17	19				104484214	104484235
607	PC602-3p	GCTAGGACCCGAAAGATGGTGAACT	25	182				104484409	104484433	104484397	104484497	gccccgggcgcaccaccggcccgtctcgcccgcctcgccggggaggtggagcatgagcgcgcgtGCTAGGACCCGAAAGATGGTGAACTatgcctgggcag	chr1	-	101	(.(((((((((((((.(((...((((.(((((((((......))))))).))...((((....)))).))))))).....))))).....)))))))))..	-43.4	72.3
608	PC603-5p	CTGAGGTGGGATCCCGGGGCGGCA	24		46			104484508	104484531	104484455	104484538	gcgccggCTGAGGTGGGATCCCGGGGCGGCAggccggaaggccccgggcgcaccaccggcccgtctcgcccgcctcgccgggga	chr1	-	84	...(((((.((((((((....((((((((..((((....))))((((........)))).)))))))))))))))))))))...	-54.6	83.3
609	PC604-5p	CGACCGCGCGGCGCCGCCG	19	216	99			104484695	104484713	104484643	104484718	cgcccCGACCGCGCGGCGCCGCCGggccgggctcgggccacgccagggcgcccggggtccgcggcgacgtcggcta	chr1	-	76	....((((((((((((.(((.((((((...((((.(((...))).)))))))))))))))))).))..)))))...	-44.8	88.2
610	PC605-3p	GGGAAGGGCTGCCGGCG	17		23			16484009	16484025	16484006	16484077	accGGGAAGGGCTCCCGGCGcccggtgcggcggcagcgcccgccccgtcccgcccccgcagcccgtcccctc	chr13	+	72	...((((.(((((...((((..(((.((((((....)).)))).)))...)))).....))))).))))...	-36	86.1
611	PC606-3p	GTGGGATGGGATGGGATGGGAA	22				11	1846961	1846982	1846901	1846998	tctatatgtttgtggccgaggggtcctgtcctcccctggtgccctgaggtgctgggtgggGTGGGATGGGATGGGATGGGATgggatgggatgggatg	chr26	+	98	(((((...(..((..(((....((((..((((((((..(..((....))..)..)).))...))))..))))....))).))..).....)))))...	-32.7	62.2
612	PC607-3p	GACATGGGCACTGGGATTGAGT	22				9	423620	423641	423560	423659	aagcttgctgaggatgcactcaatcccagtatctgtgttattattaaacagcttctcagaGACATGGGCACTGGGATTGAGTgcacccacagtaactacg	chr27	+	100	.((.((((((.((.((((((((((((((((..(..((((.....................))))..)..)))))))))))))))).)).))))))))...	-47.7	46
								584207	584228	584147	584246	aagcttgctgaggatgcactcaatcccaatatctgtgttattattaaacagcttctcagaGACATGGGCACTGGGATTGAGTgcacccacagtaactacg	chr27	+	100	.((.((((((.((.((((((((((((((...((..((((.....................))))..))...)))))))))))))).)).))))))))...	-40.9	45
613	PC608-3p	CGTCTCCTGCCTGGCTCGCCA	21	4	3	5		9172943	9172963	9172884	9172975	acaagctgccggtgggcccagggactcctcctctcagaggctcccacagttgagccgagAGTCTCCTGCCTGGCTCGCCAactgaagctgag	chr8	+	92	...((((...(((((((((((((((((.((........(((((........)))))))))))).))))...))))))))......))))...	-37.5	64.1
614	PC609-3p	GGTCTGTGATGAGTTA	16	6			17	18373546	18373561	18373532	18373608	tttttttattttcttctgataatagactttgttggggtaccattgtGGGTCTGTGATGAGTTAgagaaatgaaagat	chr11	-	77	.(((((((((((((.((.((.(((((((....(((....))).....))))))).)).))..)))).))))))))).	-20.6	32.5
615	PC610-3p	GCTCTGAAGAGGCTGAG	17				5	8268949	8268965	8268894	8268969	acctGCTCTGGAGAGGCTGAGcagagcttacctgcagctgaggcaggagtgatgtgtctgctgcctccaggcaact	chr18	-	76	...(((.((((((.(((.(((((..(((..(((((.......))))))))..))).)).)))..)))))))))...	-32.2	59.2
616	PC611-3p	GGGACGGCTGGGAAGGGC	18	70	8			40089037	40089054	40088977	40089068	ctgtagggccttcgtccctcttcttcatccctacctctcctcgggaaactgaggtggtggGGGGCGGCTGGGAAGGGCcgggccctgaggtt	chr3	+	92	((.((((((((..((((.(((...((.((((((((...((((((....)))))).))))))))..))...))).)))).))))))))))...	-49.2	65.2
617	PC612-3p	AATCACGGACTGGTTTGGGTTG	22	7			5	28666648	28666669	28666647	28666714	gAATCATGGACTGGTTTGGGTTGgaagggaccttacggcccacccagctccaacttctgccatggggc	chr8	+	68	...((((((...((((.(((((((..(((.((....)))))..))))))).))))....))))))...	-29.2	58.8
618	PC613-3p	CAGGGCTGGGCAGGGTAGGGCA	22	4	4	3	29	49187442	49187463	49187382	49187465	gccgacgcggggctctggggggcggcagtgagcgcggggcacagcacgacgcggcccgggCAGGGCAGGGCAGGGTAGGGCAgg	chrZ	+	84	(((.((((...((((((..((((.((..((.((..........)).))..)).))))...))))))...))...))..)))...	-31	81
619	PC614-3p	GCTGCTGCTCCTACGTACATCT	22				5	34205433	34205454	34205388	34205465	gccagcatcaacgatgtacgtacgggcagctctgttccatccccaGCTGCTGCTCCTACGTACATCTttgatgctgtc	chrUn_random	+	78	..(((((((((.((((((((((.(((((((.(((.........)))..))))))).)))))))))).)))))))))..	-44.1	55.1
								61082180	61082201	61082135	61082212	gccagcatcaacgatgtacgtacgggcagctctgttccatccccaGCTGCTGCTCCTACGTACATCTttgatgctgtc	chrUn_random	+	78	..(((((((((.((((((((((.(((((((.(((.........)))..))))))).)))))))))).)))))))))..	-44.1	55.1
620	PC615-3p	ATACTGGTCTGTACTGGTGTGT	22				4	11478119	11478140	11478106	11478186	cggtccgtgctggtttatactggtttatactggtctgtactggtttATACTGGTCTGTACTGGTGTGTgcccgcaggagaa	chrUn_random	-	81	...(((.(((.((..(((((..((....((..((.((........)).))..))....))..)))))..)).))))))...	-25.4	49.4
								20338735	20338756	20338735	20338816	ATACTGGTCTGTACTGGTCCGTaccgggtcatactgggatgtactgtgccatactggtctgtactgggccatactgggccat	chrUn_random	+	82	....(((((((((.((((((((((.((..((...(((.((.....)).)))...))..)))))).))))))))).)))))).	-32.6	53.7
621	PC616-3p	AAGAAGCTGTGGGCAAG	17				4	11253219	11253235	11253194	11253282	tctcactgatgaagagcaaagagggCAGAAGCTGTGGGCAAGctgtgccctggaacatttcacctctatgctttcctttataggtgtca	chr3	+	89	...(((..((((((((((.(((((...((((.((((((((.....)))))....))))))).))))).))))...))))))..)))...	-29.2	48.3
622	PC617-3p	CGGTGCGGAGCCGCGGG	17	11				26510869	26510885	26510867	26510940	tgCGGCGCGGAGCCGCGGGccggggggtgcggggccgctcccggggcaccccgagcccgtacggctgtgcctcc	chr8	+	74	...(((((..(((((((((((((((.((.(((((....)))))..)).))))).)))))..))))))))))...	-47.7	85.1
623	PC618-3p	GGGCGAGGCCGCGGGGG	17	3	6			13394174	13394190	13394114	13394192	gctccgcggccgcccggcgccgccggaagtgttcacaggaactgcttccgggtcgtggcgGGGCGGGGCCGCGGGGGtc	chr13	+	79	.((((((((((((((.((..((((((((((((((....)))).))))))))..))..)).))))..))))))))))...	-53.4	79.7
624	PC619-3p	GGTAACACAGAGTGGAG	17	10				14955789	14955805	14955782	14955864	tcagctgGGTAACACAGAGTGAAGgcagatcctgtgacagactttatcagttttcatcacttctgctgttatccacatgctta	chr9	+	83	..((((((((((((((((((((..((((...))))((.(((((.....))))))).)))).)))).)))))))))...)))..	-25.2	43.4
625	PC620-3p	CCGGGCCCGGGGCTTCTCGGA	21	62	32			104454698	104454718	104454694	104454778	tccttctgatcgaggcccagcccgcggacggtgtgaggccggtagcggccccccggcgcgCCGGGCCCGGGGCTTCTCGGAgtcg	chr1	-	85	...((((((..(((((((.(((((((..(((.....(((((....)))))..)))...)).)))))...)))))))))))))...	-41.7	77.6
								104483448	104483468	104483444	104483528	tccttctgatcgaggcccagcccgcggacggtgtgaggccggtagcggccccccggcgcgCCGGGCCCGGGGCTTCTCGGAgtcg	chr1	-	85	...((((((..(((((((.(((((((..(((.....(((((....)))))..)))...)).)))))...)))))))))))))...	-41.7	77.6
626	PC621-3p	CGCTTGTTGTTGAGTGTC	18	10				52601664	52601681	52601606	52601706	cttaacaggctacgtatgatgatacttcgacgggcggacataaggaaatcgcctctggCGCTTGTTGTTGAGTGTCgagtcctgaccgtagccctgttttc	chr1	+	101	...(((((((((((...((((((((((((((..(((..((..(((......))).)).)))..))))..)))))))..))).....))))))).))))...	-34.4	51.5
								52606380	52606397	52606322	52606422	cttaacaggctacgtatgatgatacttcgacgggcggacataaggaaatcgcctctggCGCTTGTTGTTGAGTGTCgagtcctgaccgtagccctgttttc	chr1	+	101	...(((((((((((...((((((((((((((..(((..((..(((......))).)).)))..))))..)))))))..))).....))))))).))))...	-34.4	51.5
627	PC622-3p	TGGGGATGGTGGAAAAG	17				3	79624974	79624990	79624925	79624995	ctcttcttctctgatcatattatcactacagtgtgcaattgaagctgttTGGGGATGGTGGAAAAGaataa	chr1	+	71	...(((((.(((.(((((....(((..(((((...........))))).)))..)))))))).)))))...	-14.4	38
								3196350	3196366	3196301	3196371	ctcttcttctctgatcatattatcactacagtgtgcaattgaagctgttTGGGGATGGTGGAAAAGaataa	chrUn_random	+	71	...(((((.(((.(((((....(((..(((((...........))))).)))..)))))))).)))))...	-14.4	38
628	PC623-3p	CGCGGCGCCGCGCGTGT	17	50	9			15743526	15743542	15743517	15743594	aatggcttcCGCGGCGCCGCGCATGTgagggcccgccccggcccggccccgccgcgctcaggtgccgcgggagctcgg	chr8	+	78	...(((((((((((((((((((..(((.(((((.((....))..)))))))).))))...)))))))))))))))...	-54.5	82.1
629	PC624-3p	CTGCAGAGATGACGACA	17				3	386069	386085	386063	386134	ctacagCTGCAGAGATGAAGACActgataaaaggttgcatctgggttagaatctgtctttgccgagttgcca	chr11	+	72	...(((((((((((((..(((..(((((...((((...))))..)))))..)))))))))))..)))))...	-20.3	45.8
630	PC625-3p	CCGGGGCGCGGGGGCGGGG	19		4			18740089	18740107	18740038	18740114	gaccccgcccggcccttgtcaggcagagctgcgaagttgcgcagctcacgcCCGGTGCGCGGGGGCGGGGcgggacg	chr13	+	77	...(((((((.((((..(((((((.((((((((......))))))))..)))...)).))..)))).)))))))...	-51.4	77.9
631	PC626-3p	AGCACCGCCGCCGCGCCC	18	10				15858914	15858931	15858871	15858947	gaggcgggcaggaaggagggccgggggctgcggttgcaacctgAGCACCGCCGCCGCGCCCgccgcgagcccgcatg	chr10	+	77	...((((((.....((.(((((((.(((...(((.((.......)))))))).))).)))).))....))))))...	-42.3	79.2
								4271271	4271288	4271212	4271311	gaatgggggggctctgtgggggcagggagcggggtgcaagcctcagaggtgcccagcacAGGACCGCCGCCGCTCCCtctgcctcgcagcctctccagca	chr8	+	100	...((((((((((..((((((..(((((((((((((....(((.....((((...)))))))..)))).)))))))))...))))))))))))))))...	-56.2	72
632	PC627-3p	AGCAGTGCGGGCAGCAGAGCAGGA	24	8			3	348438	348461	348398	348473	acttgtagcagcAGCAGTGCGGGCAGCAGAGCAGGAggtgcccgtccctctgtatggcactgctggggctgcagct	chr1	-	76	..(((((((..(((((((((.....((((((..(((((...)).)))))))))...)))))))))..)))))))..	-37.4	64.5
								14941937	14941960	14941910	14942020	gttccgctacagcccgcgggtcccgtgcattgcttctgctctgccccggctcgtaggagcAGCAGTGCGGGCAGCAGAGCAGGAggtgcccgtccgtctgtgtggcgctgc	chrUn_random	-	111	((..(((((((.(..(((((...((.((((..((((((((((((((((((((....)))).......))))..)))))))))))))))).)))))))..))))))))..))	-52.6	69.4
								36186194	36186217	36186134	36186247	gttccgctacagcccgcgggtcccgtgcattgcttctgctctgccccggctcgtaggagcAGCAGTGCGGGCAGCAGAGCAGGAggtgcccgtccgtctgtgtggcgctgcttg	chrUn_random	+	114	((..(((((((.(..(((((...((.((((..((((((((((((((((((((....)))).......))))..)))))))))))))))).)))))))..))))))))..))...	-53.8	68.4
								36369411	36369434	36369384	36369494	gttccgctacagcccgcgggtcccgtgcattgcttctgctctgccccggctcgtagcagcAGCAGTGCGGGCAGCAGAGCAGGAggtgcccgtccgtctgtgtggcgctgc	chrUn_random	-	111	((..(((((((.(..(((((...((.((((..((((((((((((....(((((((((....))..))))))).)))))))))))))))).)))))))..))))))))..))	-52.7	69.4
633	PC628-3p	AATCTCTGGAGATCGTTGAGAC	22				3	117790876	117790897	117790820	117790902	acgtggttcttgtggtttctttctcatacaatctcagaatcatagaggttggaaggAATCTCTGGAGATCATTGAGACcaaca	chr1	+	83	...(((((...(((((((((((((....(((((((.........)))))))...)))).....)))))))))...)))))...	-22.9	41
634	PC629-3p	CGGTGCGGAGCTGCGGGGGCT	21	3	3			17380382	17380402	17380367	17380439	aagggctgcggggttCGGTGCGGGGCTGCGGGGGCTctcggcccggcgcccccggggaagtcccgcagccgtg	chr7	+	73	...(((((((((((((..((.(((((.((..((((.....)))).)))))))))..))).))))))))))...	-46.5	80.8
635	PC630-3p	AGAGGACTTTATATTAA	17	26	3			4172563	4172579	4172514	4172590	ttgttctctgtataattttgaagaaggcctatgccttaaagtttggtccAGAGGCCTTTATATTAAtgggagaaaac	chr20	+	77	...((((((...((((......((((((((..(((.........)))....))))))))..))))...))))))...	-19.6	36.4
636	PC631-3p	AAGGTGGGCAATGCTTT	17	6				34481219	34481235	34481161	34481238	tctGAGGTGGGCAATGCTTTcagagtcccttgggacagcatccttagcaatagggaaagtacagctcttggcttcaca	chr3	-	78	..((((((((((..(((((((...((((....))))......((((....)))))))))))..))))...))))))..	-26.5	50
637	PC632-3p	CTCCTGTGATGAAAGGCTGAGGGA	24		3			10878971	10878994	10878941	10879045	ataggggtttagtttggggttggagcacctCTCCTGTGAAGAAAGGCTGAGGGAactgggcttgtttagcttggagaagtgaaggctctggggagagacctcatt	chr4	+	105	...(((((((..(..(((((.....(((.(((((.((..(((.((((..((....))..)))).))).))..))))).)))...)))))..)...)))))))...	-36.2	51.4
638	PC633-3p	CAATTACTGTCAAGGATGAAGCA	23		3			54084250	54084272	54084242	54084314	atattcatgtcatcactttttggcagtatgtacatttgtgaaCAATTACTGTCAAGGATGAAGCAcagaaaga	chr2	-	73	...(((.(((..(((.(..((((((((((((.((....)).)))..)))))))))..))))...))))))...	-17	34.2
								57136476	57136498	57136438	57136503	tcatgtaatcactttttggcagtacgcacatttatgaaCAATTACTGTCAAGGATGAAGCAcaaaa	chr2	+	66	...(((..(((.(..(((((((((..................)))))))))..))))...)))...	-12	34.8
639	PC634-3p	AGCAGTGCGGGCAGCAGAG	19	8				200131871	200131889	200131830	200131898	tgtgtcagcAGCAGTGCGGGCAGCAGAGcaggaggttactgtccctctgtatggcactgctggggctgc	chr1	-	69	...(((..(((((((((..((((.((.((((.......))))..))))))...))))))))).)))...	-30.1	62.3
								27467745	27467763	27467702	27467826	gctcgcagcgcggtgcttctgctctgccccggctcgtagcggcAGCAGTGCGGGCAGCAGAGcaggaggtgcccgtccgtctgtgtggcgctgctggggccacagctcagtgctgtgctcagcgt	chrUn_random	+	125	((((((((((.((..((((((((((((....(((((((((....))..))))))).))))))))).)))..))....)).))))).)))...((((((..((((((.....))))))))))))..	-65.6	70.4
640	PC635-3p	GGGCGGTCCCGGGCGGGG	18	4				668080	668097	668056	668157	gccccgcctcggctgaggggcccgGGGCGGTGCCGGGCGGGGcgggcggcggcccctcggcgcggccccgcccccagagccgccgcggccaatcagaggcgg	chr12	+	102	...((((((((((((.(((((..(((((((.((((.((.(((.((((....))))))).)).)))).)))))))....))).)).))))).....)))))))	-73.2	88.2
								1641202	1641219	1641142	1641238	gtgtcacggagctccaggcccctctcctcgccccgctcccgggatggagcccacagtgcgGGGCGGTGCCGGGCGGGGgccgaaccctcagatagag	chr25	+	97	.((((...(((.....(((((((..(((((((((((....(((......))).....)))))))))....))..))))))).....))).))))...	-46.3	74.2
641	PC636-3p	AAGGAATTGACGGCAGG	17	4				3891883	3891899	3891825	3891906	aacgtttaaactgcttccaacttccctctttcattgctgctcctcaggcgctataaacAAGGAATTGAAGGCAGGaaacaca	chr10	+	82	...((((...((((((.(((.((((..........((.(((.....))))).........))))))).)))))).))))...	-17.5	43.9
642	PC637-3p	ACAGACGTGTGGTACTG	17	4				17403217	17403233	17403163	17403255	atactgacacttaaatagatgaagagttttgtgtatgtgtttgtcttcggttttACAGACATGTGGTACTGttcatcagtttgaagtcagctc	chr13	+	93	...(((((..(((((..((((((.(((......((..(((((((..........)))))))..))..))).))))))..))))).)))))...	-26.1	36.6
643	PC638-3p	GGTCGCGTCGGAGAGGGCC	19	10				104461407	104461425	104461395	104461470	cctcccccccaccccctttctcccaccgatcgatgaggccactcgGGTCGCGTCGGAGAGGGCCcccggcgggccg	chr1	-	76	...(((((.....(((..(((((.(((((((..((((....))))))))).)).)))))))).....)).)))...	-28.6	76.3
								33507793	33507811	33507781	33507856	cctcccccccaccccctttctcccaccgatcgatgaggccactcgGGTCGCGTCGGAGAGGGCCcccggcgggccg	chrUn_random	-	76	...(((((.....(((..(((((.(((((((..((((....))))))))).)).)))))))).....)).)))...	-28.6	76.3
644	PC639-3p	TGCAGGGAACTGTGGTG	17	3				35902898	35902914	35902849	35902918	cacaaacacactgagtttcccagagattgctaaaagtgctccaaagtccTGCAGGGAACTGTGGTTtcct	chr4	+	70	...((((.(((..((((((((((.((((((.......)).....)))))))..))))))))))))))...	-16.2	47.1
645	PC640-3p	AGAGATGCACGGCTGTGAGCA	21	3				99693739	99693759	99693689	99693770	cccgtatgtgaggctgggacagctggtgcctgcgctgccgtttggtgtgcAGAGATGCGCGGCTGTGAGCAcatgatgcagg	chr2	+	82	((.(((((((..(((...(((((((.(((((((((.(((....)))))))))....)))))))))).))).))).)))).))	-32.1	63.4
646	PC641-3p	ATGGCGCGGGCGGGCGGGC	19	3			3	653376	653395	653353	653442	cccggggcaggcggcggagcatgATGGCGgCGGGCGGGCGGGCgggcggcgcgcggccgtggcgtaatgtgacggcgaccgcgccccgct	chr19	+	90	..((((((.((((.((..((((.(((.((.(((.((.(((.........))).)).))))).))).))))..)).)).))..))))))..	-48.2	83.3
								62321235	62321253	62321229	62321306	caggtggctgcgctcgctcctacccgccccccctcggcgcgtagcggattaagATGGCGGGGGCGGGCGGGCcgcggg	chrUn_random	-	78	...((((((.((((((((....((((((.....((.((.....)).)).......))))))))))))))))))))...	-40.4	78.2
647	PC642-3p	CCCGTCCCCGTCGGTCGCG	19	3				104487222	104487240	104487202	104487284	gcggtccggcggcgccgccggcgcgggcgggggcctggtctgctCCCGTCCCCGTCGGTCGCGgcggcggcggcggcggcggt	chr1	-	83	((.(.(((.((.((((((((.(((((((((((((..((......)).)))))))))...)))).)))))))).)).)))).))	-60.5	89.2
								8223497	8223515	8223448	8223542	cgggcgcgggccggcggcgccgccggcgcgggcgggggcctggtctgctCCCGTCCCCGTCGGTCGCGgcggcggcggcggcggtccgtcgcggc	chrUn_random	+	95	...((((((((((.((.((((((((.(((((((((((((..((......)).)))))))))...)))).)))))))).)).))))))).)))...	-74.3	90.5
648	PC643-3p	GGAGGGACTGGGAGGGA	17	3				5057917	5057933	5057858	5057939	ttggttttggctcggctcaccgccctcaccagggctcagccatcacctgtgtggggcacGGAGGGACTGGGAGTGAaatgaa	chr19	+	82	...(((((..((((((((.(((.((((((((((............)))).))))))..))).))).)))))...)))))...	-30.2	61
649	PC644-3p	GGGAGGGCGGTGAGCGGG	18	3				22031420	22031437	22031373	22031497	ccccgggcagccccggcgggacgcgggcggacgccttcgggcagagcCGGAGGGCGGTGAGCGGGtgccgcctcccgaccccacggccccgtgggctcccggtgcccctccgagggccgaaccgc	chr10	+	125	...(((...(((((((.(((.(((.(..(((.(((..((((....((((..((((((.((((((...))).)))))).)))..))))))))..))))))).))).))).))).))))....))).	-71.1	83.2
650	PC645-3p	CGGGGACGGGGCCGGGT	17	3				3064034	3064050	3064010	3064109	ncctccgccccccgcggccgtgtgCGGGGACGGGGCCGGGGcagccccgggcggtttgtcgcctcccggccgcccccgaacgcggggcgggggattggga	chr13	+	100	...((((.(((((((..((((((.(((((....(((((((........((((((....)))))))))))))..))))).)))))).)))))))..)))).	-61.8	83
651	PC646-3p	AGGCTGAGGAGAGCAGCA	18	3				112171169	112171186	112171157	112171226	gaaggctgcagaAGGCTGAGGAGCGCAGCAccacgtgctgctgactctcatcagcataatgatggcccca	chr3	+	70	...(((..((....(((((((((((((((((...))))))).).))))..)))))....))...)))...	-28.4	58.6
652	PC647-3p	CGGGGCTGGGCTGGGTTGGG	20	3				56520517	56520536	56520457	56520550	tgcgcagcttaccaggcatgaccgctgcgccctgcgggagctctccgtgagggagggttgCGGGGCTGGGCTGGGATGGGgtgtactgtgtcgt	chr5	+	94	.((((((..((((...(((..(((((..((((((((...(((((((.....)))))))))))))))..))).)).))).))))..))))))...	-44.6	68.1
653	PC648-3p	TTGGAGCTCTTTGCTGGTGT	20	3				14855840	14855859	14855799	14855880	agagttgcagaaaggtacgtgcatagtgtagagatctgtatTTGGAGCTCATTGCTGGTGTagcacagtcttttgcaatgga	chr4	+	82	...(((((((((.((...(((((((..((((((.(((......))).)))..)))...))).))))..)))))))))))...	-19.2	43.9
654	PC649-3p	GCGGGCGGGCGGGAGG	16	3				7057000	7057015	7056940	7057021	tcccccccccccccgcggcgtgcgctcccccgcaggtccggctcgggagcgcgcgcgcagGCGGGCGGGCGGGAGGcggcag	chr19	+	82	.(((((((((((((((.(((((((((((((((......)))...))))))))))))....))))).))).))).)).))...	-55.2	87.8
								75374858	75374873	75374855	75374922	gccGCGGGCGGGCGGGAGGcagggagggagcggggagaagaggcgctggctcgccgcctgctcgcttc	chr3	+	68	...(((((((((((((((.(((.......................))).))).))))))))))))...	-34.4	79.4
								104482946	104482961	104482907	104483021	tgcgcgctgtggccgtgctgctggcagcgctctgcttccacgctgccgtcccggtgagcgGCGGGCGGGCGGGAGGagcggcgcacgtgggcggcggggctccgggaggcgcggg	chr3	-	115	(((((.(((..(((..((((((..(.(((((((.(((((.(((..(((.((((........))))))))))))))))).)))))..)..))))))..)))..)))...)))))..	-60.7	80.9
								10408195	10408210	10408135	10408216	gcgccttccgtcgcgacttccagcccttcgacttcgccttgcgggactgacgtcggagcgGCGGGCGGGCGGGAGGcgcgct	chr6	+	82	((((((((((((.((...(((.((((((((((.(((((.....))..))).))))))).))))))))))))))))))))...	-47.4	74.4
655	PC650-3p	GGGCGCGGGAGGTGTGG	17	3				3601604	3601620	3601549	3601641	ccggctctctccctttaaagccagccccgccgccccgccatttgtcaccggggccGGGCGCGGGAGGTGCGGgggggcgggggggggggttnn	chr10	+	93	...(((((((((((.....(((..(((((((.(((((((....(((.....)))..)))).))).)))).)))..))).)))))))))))...	-51.1	76.3
656	PC651-5p	GATGTGTTGTTGCGCTAGTA	20		83	7		14502269	14502288	14502261	14502341	gaaatcctGATGTGTTGTTGGGCTAGTAgacataaccttttcaactgaagcagtgtggatgcagctgtggccatggatgct	chrUn_random	+	81	...((((..(((.((..(..((((.(((..((((..((((......))))...))))..))))))))..)))))))))...	-20.8	46.9
657	PC652-5p	AGAAACTTGGATTAACTG	18	53	6	7	21	3002214	3002231	3002163	3002233	gtgggtaaatgcaggcatctcacctgttaagtgcaactgctggaagcactgAGAAGCTTGGATTAACTGga	chr9	+	71	...(((.(((.(((((.(((((..((((....((....))....)))).))))).))))).))).)))...	-20.5	47.9
658	PC653-5p	GCCGGACCGAGCGGAGCCG	19				7	170087131	170087149	170087117	170087209	aagcctcaggtggcggctgaggcgcggagcagggtcgtgccagcaccacctgcggcccgaGCCGGCCCGAGCGGAGCCGccgcccggggcgtg	chr1	-	93	..(((((.((((((((((...((.(((.((.((.(((.(((.(((.....)))))).))).)).))))).))..)))))))))).)))))...	-59.4	79.6
659	PC654-5p	AGAGAACTGAATTCCATGGACTGA	24	3	16			92169304	92169327	92169290	92169384	gatgcagccaagctAGAGAACTGAATACCATGGACTGAacgcatggaattgaaaccagtccatggaattcagttctcagagctgggaactgccaa	chr4	+	95	...((((((.((((.(((((((((((.((((((((((....((......))....)))))))))).)))))))))))..)))).))..))))...	-47.8	47.4
660	PC655-5p	GAGGTGGGCTGGGTGGGAG	19				5	37064366	37064384	37064316	37064390	aaagtggcacccagctggcccctcctggtatgcatccccccgtgctgctgGAGCTGGGCTGGGTGGGAGcacgtt	chr7	+	75	...((.((.((((.(..((((((((.((((.(((........)))))))))))..))))..).)))).))))...	-36.1	66.7
661	PC656-5p	AGAGCTGGGAAGGAGCT	17	3		3		31444032	31444048	31444019	31444100	tgggactctgggcAGAGCAGGGAAGGAGCTggggaagaatgagactcagcccccaccactgcaactctgtacgcaggttaaa	chr6	+	82	...(((.(((.(((((((((((..((.((((((...........)))))).))..)).))))...)))))...))))))...	-28.9	57.3
662	PC657-5p	AACAGTCAGGATGTTG	16	24			3	81789	81804	81731	81813	tttttttccAACAGTCAGGATGTTGcaggtataatatacaaacagtatgtcctcaaagatatattcatgttgttgtagagttt	chr7_random	-	83	...((((.((((((.((((((((((.(((....((((((.....))))))))))).....)))))).)))))))).))))...	-14.9	31.3
								84772	84787	84714	84796	tttttttccAACAGTCAGGATGTTGcaggtataatatacaaacagtatgtcctcaaagatatattcatgttgttgtagagttt	chr7_random	-	83	...((((.((((((.((((((((((.(((....((((((.....))))))))))).....)))))).)))))))).))))...	-14.9	31.3
663	PC658-5p	GTCAAGTTACTAAGAGCAT	19	8			4	31851127	31851145	31851119	31851205	acaaaacaATCAAGTTACTAAGAGCATtacaaagctgtaacagcttatctaaagaaactgtggatgctccgtcatttgaagagttta	chrUn_random	+	87	...((((..((((((.((...((((((((((((((((...)))))).((....))...))).))))))).)).))))))...)))).	-19.5	34.5
664	PC659-5p	GTGTGGCGTACGGAAGCCCCCA	22	16	37			104454816	104454837	104454736	104454840	gagGTGTGGCGTACGGAAGCCCCCAtccccggcgccgctctcggggggcccaagtccttctgatcgaggcccagcccgcggacggtgtgaggccggtagcggccc	chr1	-	105	..((((.(((........)))..))))....((((((..(.(((((((((...(((.....)))...)))))..)))).)..))))))..(((((....))))).	-46	74.3
								104483566	104483587	104483486	104483590	gagGTGTGGCGTACGGAAGCCCCCAtccccggcgccgctctcggggggcccaagtccttctgatcgaggcccagcccgcggacggtgtgaggccggtagcggccc	chr1	-	105	..((((.(((........)))..))))....((((((..(.(((((((((...(((.....)))...)))))..)))).)..))))))..(((((....))))).	-46	74.3
665	PC660-5p	GCATTGTGTTCAGTGGTA	18	26	7		5	11970857	11970874	11970808	11970895	cccttggctctggaatacattttctacttagtagattacaatgcaaagtGCATTGTGTTTAGTGGTAaagtttcctagtggctagtta	chrZ	+	88	...((((((((((((.((.(((.(((((....(((.((((((((.....)))))))))))))))).))))))))).)).))))))...	-23.8	37.5
666	PC661-5p	AGAGAATCATAGAATGGCCTGGAA	24			3		61347944	61347967	61347931	61348011	actgtccttttagctcctggctgttagcactgaaatccttactcAGAGAATCATAGAATGGCCTGGATtgaaaaggacctc	chr1	-	81	...((((((((...(((.(((..((.....(((..((........))...)))...))..))).)))...))))))))...	-23.3	44.4
667	PC662-5p	GCCGGACCGAGCGGAGCC	18				4	19542908	19542925	19542891	19542982	ggcggcgcggggtcagcGCCGGGCCGAGCGGAGCCtccggcgccgggcgagcggctcggccccgccgctcctcggcgcctcctcgtgccccc	chr7	+	92	((.(((((((((...((((((((..((((((......(((.(((((((.....))))))).)))))))))))))))))..))))))))))).	-64.1	87
668	PC663-5p	TCTTGTTCTGTGGTTGGTT	19	7	9			21547311	21547329	21547274	21547339	caacacaactggtaagtcacaagattgagaattgactTCTTGTTCTGTGGTTGCTTtttggtgaag	chr3	+	66	..((.(((..(((((.((((.(((..(((((.....)))))..))))))))))))..)))))....	-15.9	39.4
669	PC664-5p	AATCACAGACTGGTTTGGGTTGA	23	3		3		1932581	1932603	1932570	1932650	taagatcacagAATCACAGACTGGTTTGGGTTGGaagaacatctcattccaaccccctaccatggacaccctttgatcaca	chr22	+	81	...(((((.((..((.((...((((..(((((((((((.....)).)))))))))...))))))))....)).)))))...	-25.5	45.7
670	PC665-5p	GGTGCGGAGCTGCGGG	16	21				9848960	9848975	9848952	9849035	gctggcaCGGTGCGGAGCTGCGGGagggagcggggagctgccagggcgcccgcgggctccactctgtgcgctccggtgctgtcc	chr20	+	84	...((.((((..((((((.((..(((((((((.((.((.((....)))))).)..))))).)))...))))))).)..))))))	-41.6	77.4
								74379604	74379619	74379601	74379677	ggcGGTGCGGAGCTGCGGGgagcgcggccgcttccgcgccggagggaacgccgcgcggccccgggcggctctgcgag	chrZ	+	77	.....(((((((((((((((.(((((((..((((((...))))))....)))))))..))))..)))))))))))..	-50.5	84.4
671	PC666-5p	TGGATTGAGGCTCCAGT	17	9				8858447	8858463	8858389	8858498	accaggcggtagcgtggccgagtggtctaaggcgcTGGATTTAGGCTCCAGTcatttcgatggcgtgggttcgaatcccaccgctgccaagaagttttgtcccgcctaag	chr14	-	110	...((((((..(((..((....((((....((((..((((((..((.((((((((....))))).)))))..))))))...))))))))....))..))).))))))...	-41	58.2
672	PC667-5p	GAAGGGCTGCCGGCGGG	17		4			2606414	2606430	2606373	2606439	tggctcgccccgctcagcgccccgcagcacccatccgtgccGAAGGGCTGCCGGTGGGgacgggacg	chr14	+	67	.(.(((((((((((..((((((....((((......))))....)))).)).))))))).)))).).	-32.7	77.6
673	PC668-5p	CATTTGAGTTGGAAGGGAC	19				3	88386	88404	88340	88406	tcttccactgccagacctgacccaaagaatcatagaatcttaaaatCATTAGAGTTGGAAGGGACct	chr23	+	67	...(((.((.((((..((((....((((.((...)).)))).......))))..)))).)))))...	-11.1	41.8
674	PC669-5p	GAGGGCGGGCGGGAGGAG	18				3	5628198	5628215	5628138	5628216	cctccgcgctgctctccggcttcgccatggtgagagccccgcgggtgaggggcgctggccGAGGGCGGGCGGGCGGAGc	chr15	+	79	(((((((.((((((((.((((((((....))))..(((((........)))))...))))))))))))))))).))...	-45.8	79.7
675	PC670-5p	ATGTCTGGATTGCCAATACT	20				3	21448329	21448348	21448314	21448408	attacccctgtaataATGTCCGGATTGCCAATACTactggcaatcctatatactatggtatagtattggcaatccggacattattacaggggtta	chr9	+	95	...(((((((((((((((((((((((((((((((....((....))..(((((....))))))))))))))))))))))))))))))))))))..	-59.5	38.9
676	PC671-5p	ATCATGACAGCTTGAGACTC	20				3	4174043	4174062	4174010	4174078	taaacgagacttgttgATCATGACAGCTTGAGACTCgtctcccgcggttattttccgacaaattgtgac	chr18	-	69	...((((...(((((((..(((((.((..((((....))))..)).)))))..).)))))).))))...	-16.2	44.9
								34244389	34244408	34244365	34244452	gtgcctaataaatgagacttgttgATCATGACAGCTTGAGACTCgtctcccgcggttattttccgacaggggagcagtgctggggatg	chr2	+	88	((.((((.....((...((((((((..(((((.((..((((....))))..)).)))))..).)))))))....))....)))).)).	-24	51.1
								79960765	79960784	79960731	79960799	aaatgagacttgttgATCATGACAGCTTGAGACTCgtctcccgcggttattttccgacacatcccagag	chr4	-	69	...((.((..((((((..(((((.((..((((....))))..)).)))))..).)))))..)).))...	-16.2	47.8
677	PC672-5p	TCCAGTACTGTGATCACTGAA	21				3	8193300	8193320	8193300	8193373	TCCAGAACTGTGATCACTGAAgtattcctgttgcttatagctaaattacaaaacagtattattattattctaat	chr10	+	74	...((((..(((((.((((..(((.....((((....)))).....)))....))))...)))))..))))...	-8.4	28.4
678	PC673-5p	GGGCCGGCCGCGCCGCGCG	19		3			101215059	101215077	101214999	101215116	gggggccgcccgcccgcctcaggcccctcccgctcacctGGCCCGGCCGCGCCGCGCGcccgttggctgccgccgggctgagggcagcgtgtggggcggcctgggagggggcggtcgt	chr2	-	118	...((((((((.((..((.((((((((((.((((..(((((((((((.((((((((....)).)))).)).)))))))).)))..))))...)))).)))))))).))))))))))..	-79.8	84.7
679	PC674-5p	AGATGTGCTGAGTGCTG	17	6				13933919	13933935	13933915	13933992	cctgAGATGTGCTGAGTGTTGtgcccgtgggtgctgtgcagtcacggcattgcccgttaatgcttagtatttctctgg	chr9	+	78	((.((((..(((((((..(((....((.((((((((((....))))))))..)))).)))..)))))))..)))).))	-31.6	53.8
680	PC675-5p	GTGTCATGGTTAGCACT	17	5				5370165	5370181	5370113	5370207	caataggtgcctcctgagaacaggagGTGTCATGGTAAGCACTgccagagccaggtgtttcttgccagaagttctcctctcactgggccctggac	chr17	-	95	...((((.((((..(((((...(((((..((.(((((((((((((....))..))))...)))))))))...))))))))))..))))))))...	-36.8	55.8
681	PC676-5p	CCGGGGCGCGGGGGCGGG	18	8				757674	757691	757614	757708	ctggggctgcgcgccgcgctgcccggcgccgacggcggagtcccgggtaagggcagagccCCGGGGCGCGGGCGCGGGgagccgcgggacaggga	chr17	+	95	(((...((((((.((.(((.((((.(((((..(((.((...(((......))).....))))).)))))))))))).)).)).))))..)))...	-52.7	84.2
682	PC677-5p	CGCGTCCGCGCCGCCG	16	4				20123276	20123291	20123263	20123351	cgtcgcttccagcggcggtgaaccgggcgcggcccaaaggcggtgctgggggtgccgggcCGCGTCCGCGCCGCCGcgggatctgagct	chr12	-	89	..(((..(((.(((((((((...((((((((((((......((..(.....)..))))))))))))))))))))))).)))..)))...	-58.1	78.7
								45442860	45442875	45442800	45442884	cacgaacgcCGCGTCCGCGCCGCCGcccgccagcgcgtagctcacgcgcccgttggcgcccgcgtccgcgtcccgcgcgctcacg	chrUn_random	-	85	...((.((.((((..((((.(((((((..(..((((((.....))))))..)..))))...)))..))))...)))))).))...	-36.7	82.4
683	PC678-5p	AGAAGAACTTGTCACTT	17	4				11755245	11755261	11755243	11755319	taAGCAGAACTTGTCACTTgattgacagcaaataacctttccaaaaaaatagccaacaagtaagaatgttttgtaag	chr11	+	77	...(((((((...(((((((.(((...((......................))))))))))..))..)))))))...	-11.1	32.5
684	PC679-5p	TGATAGGTGGACGGTT	16	3				76702903	76702918	76702889	76702978	gtgagaactgttggTGATAGGTGGACGGTTggactgagtgatcttggaggtcttttccaaccttggtgattctatgatattatggttcta	chr4	+	90	...(((((..(..((.(((((...(((((((((..(((.((((.....))))))))))))))...))...))))).))...)..))))).	-25.5	43.3
								8363483	8363498	8363428	8363508	gaagtattagTGATAGGTGGACGGTTggactggatgattatggaggtctgtccaaccttggtcattctatgattacacaga	chr6	-	81	...((..((((.(((((..(((((((((((.((((..........))))))))))))...)))..))))).)))).))...	-23.2	43.2
								29557562	29557577	29557502	29557582	attggTGATAGGTGGACGGTTagactggatgatcttggaggtcttttccaatgttggtgacttggtgattctatgatccta	chrZ	-	81	...(((.(((((...((((((((((((((.((((.....))))...))))..)))..)))))..))...))))).)))...	-15.1	43.2
								34447948	34447963	34447889	34447985	gtggtgataggtggatggttggTGATAGGTGGACGGTTggactagatgatcttgtaggtcttttccagccttggtgattctgtgcttctgtgatagt	chrZ	-	97	...((.(((((.........(((.(((((...(((((((((..((((..........))))..)))))))...))...))))))))))))).))...	-19	47.4
685	PC680-5p	AGTGAGATTTATTCTAAGT	19	3				11194677	11194695	11194632	11194717	tcatcctttaaaacttggtattgttgaacagagaagtctcagaagTGTGAGATTTATTCTAAGTcatgatcaagtacaaaggagac	chr20	+	86	((.((((((...(((((((.....(((..((((((((((((......)))))))).))))...)))..)))))))..)))))))).	-24.7	34.9
686	PC681-5p	AGAGCTGGGAGGAGTCA	17	3				6751082	6751098	6751066	6751154	ggtgcggagcagcgggAGAGCTGGGAGGAGGCAacggcggcctgagagacttcgatctgcatcctcgcttctcgctccctttccgcggg	chr19	+	89	..(((((((....(((.((((..((((((((.....((((..((((....))))..))))..)))).))))..))))))))))))))..	-36.4	67.4
687	PC682-5p	CACTTGGTCTTGTTGA	16	3				3755387	3755402	3755338	3755413	gcagggcctggCACTTGGTCTTGTTGAatcacatcccattgctctcagcccatcgatcagcctgtccaggtccctc	chr22	-	76	..(((((((((((.((((((..(((((....((......))...))))).....))))))..)).))))).)))).	-23.2	57.9
								3833824	3833839	3833813	3833888	gcagggcctggCACTTGGTCTTGTTGAatcacatcccattgctctcagcccatcgatcagcctgtccaggtccctc	chr22	+	76	..(((((((((((.((((((..(((((....((......))...))))).....))))))..)).))))).)))).	-23.2	57.9
								12587604	12587619	12587586	12587675	ccaaagtgcaggacccaaCACTTGGTCTTGTTGAacctcatcccactggcttcagctcagtgactatctgacagcttccatgcatttcac	chr8	+	90	...((((((((((.....((..(((((..((((((((..........)).)))))).....)))))..))......))).)))))))...	-22.7	50
688	PC683-5p	TGGGATCTATGGGGCTC	17	3				41798633	41798649	41798584	41798654	ggccacggagctatgtgaccctgccttcagccgaggcttggcaaattctTGGGATCTATGGGGCTGtgtca	chr3	+	71	((.(((((..(((((.(((((((((...(((....))).)))).......))).)))))))..))))))).	-23.9	57.7
689	PC684-5p	CCGGGCGCCTGGTCCG	16	6				1640738	1640753	1640737	1640803	aCCGGGCGCCTGGTCCGggctgcagacctgaccctgggaacggctgcctgcccggccacagcccaga	chr10	+	67	...((((...(((.((((((.((((.((...((...))...))))))..)))))))))..))))...	-35.3	74.6
								3491475	3491490	3491474	3491540	aCCGGGCGCCTGGTCCGggctgcagacctgaccctgggaacggctgcctgcccggccacagcccaga	chr10	+	67	...((((...(((.((((((.((((.((...((...))...))))))..)))))))))..))))...	-35.3	74.6
700	PC685-5p	CGGGCCGAGCCGGGCGCCT	19	3				5547180	5547198	5547121	5547200	gccgccgctgcagcgcgacccgccgccgccaggggccatcccgaacccgcggaacgagcCGGGCCGAGCCGGGCGGCTct	chr20	+	80	...((((((...((.((.(((((((((((..((((...))))......))))..)).).)))).)).))..))))))...	-36.2	82.5
701	PC686-5p	CGCGGGCGCCGGGGGCG	17	3				35696166	35696182	35696164	35696238	agagccccgcggcgcggcgccgacggacgggcggggagaggagagcccatcccggcGGCGGGCGCCGGGGGCGgc	chr4	-	75	...(((((.((((((..(((((..(((.((((............)))).)))...))))).)))))))))))...	-47.6	86.7
								9409585	9409601	9409527	9409624	ggagccctacactgccccgctgcCGCGGGCGCCGGGGCCGcgcaggccacgcagctcccctcgcagcccggcggagcggcgcagggccgagcggcact	chr9	-	98	...(((((...((((.(((((.((((((((((.(((((.(((.......))).)))))....)).)))).))))))))).)))).....)).)))...	-52.4	82.7
702	PC687-5p	ATGGGATTGGGATGGGA	17	3				11389228	11389244	11389220	11389292	cggggaggATGGGATTGGGATGGGGgggggtatctcctcctgctcccctcctcccagcttctcgttctctgtc	chr13	+	73	...(((((((((((((((((.(((((((((((........)))))))))))))))))..)))))))))))...	-43.3	64.4
703	PC688-5p	CGGCTCGGCGCGGCTCCGCG	20	3				28573430	28573449	28573426	28573506	ggggCGGCTCGGAGCGGCTCCGCGgccgcttcctgctccggctgcgggcggggggtggcgggggtctcccgggactgttgg	chr1	+	81	...(((((((((...((((((.((.((((..(((((.(((....))))))))..))))))))))))..))))).))))...	-48.1	81.5
MDV-miRNAs
1	PC-5p-20942	ATCTGCTCACGACTGTAGCACT	22	17	9			3555	3576	3540	3624	agccccgatccattgATCTGCTCACGACTGTAGCACTtagaatcgcacagtgcacagccagtgagctggccacaggagagggaca	AF147806	+	85	.))(((..(((..((..(.((((((..((((.(((((...........)))))))))...)))))).)..))..)))..)))...	-34	56.5
a: Numbers indicate a total counts of all isomiRs origniating from 5'(5p) or 3'(3p) arms of the miRNA precursor.
