# Supplementary material for: A Systematic Analysis of miRNA Transcriptome in Marek’s Disease Virus-Induced Lymphoma Reveals Novel and Differentially Expressed miRNAs
Source: PLoS One. 2012 Nov 30;7(11):e51003. doi: 10.1371/journal.pone.0051003 (PMC3511444; doi:10.1371/journal.pone.0051003)
Supplement: Table S4 — Counts for novel 3′ or 5′-derived miRNA candidates and their corresponding known miRNAs in four samples. (XLS) [file pone.0051003.s005.xls]

## Sheet: Table S4
Table S4. Counts for novel 3' or 5'-derived miRNA candidates and their corresponding known miRNAs in four samples
		MDV-infected				Non-infected
		Tumorous spleen		Lymphoma (tumor from liver)		Spleen		Lymphocytes (peripheral blood)
Index	Pre-miRNA	5p	3p	5p	3p	5p	3p	5p	3p
1	gga-let-7a-1	292117	-	173058	25	652961a,b	-	1017200	-
2	gga-let-7a-2	292117	-	173058	-	652961	-	1017200	14
3	gga-let-7d	539	4	497	-	979	-	2510	3
4	gga-let-7f	360616	14	304275	15	468067	16	1315575	75
5	gga-let-7g	99829	-	68529	-	126671	-	413818	4
6	gga-let-7i	46713	-	33214	9	56089	8	300224	58
7c	gga-let-7j	-	41	-	22	-	91	-	159
8	gga-let-7k	9837	13	2252	4	15358	15	23435	28
9	gga-mir-101	35958	3	13098	3	9758	3	155123	12
10	gga-mir-103	32117	-	15213		86856	-	141875	6
11	gga-miR-106	606	50	280	70	515	79	2812	375
12	gga-mir-138	112	7	64	-	140	-	317	35
13	gga-miR-146a	7123	36	5761	10	2670	34	1395	44
14	gga-miR-1556	-	-	-	-	-	-	-	3
15	gga-miR-1559	258	-	71	-	113	-	2447	142
16	gga-miR-15b	4124	87	1754	36	988	24	16713	97
17	gga-mir-181a	6294	8	4725	-	23970	19	55572	27
18	gga-miR-204	42	-	27	-	37	-	138	4
19	gga-miR-20b	445	61	336	20	577	18	2287	174
20c	gga-miR-2131	22	39	32	20	55	31	119	116
21c	gga-miR-216c	-	-	-	-	-	-	-	3
22	gga-miR-2188	1453	5	45	-	564	-	2046	28
23c	gga-miR-219	21	9	-	-	13	32	-	-
24	gga-miR-26a	12076	-	4253	9	13709	9	31791	25
25	gga-miR-33	1717	-	807	-	207	-	7233	6
26c	gga-miR-3525	-	11	-	3	-	-	-	11
27	gga-mir-125b	357	30	412	4	856	31	1631	85
28	gga-mir-15a	505	4	147	-	129	3	3229	33
29	gga-mir-18b	60	4	33	3	7	-	341	7
30	gga-mir-21	253918	327	246772	138	108872	103	347704	206
31	gga-mir-30c-1	953	1269	558	574	509	629	3995	2829
32	gga-mir-30c-2	953	98	558	26	509	249	3995	91
33	gga-mir-32	75	4	28	3	38	8	353	10
34	gga-mir-7	1701	27	609	9	233	32	2279	192
35	gga-let-7c	33159	-	25195	-	49722	-	116997	5
36	gga-mir-181b	2177	35	2546	14	9723	23	11391	98
37	gga-let-7b	46456	9	12260	-	104810	13	12928	-
38c	gga-mir-190	6	-	-	-	-	3	-	-
39	gga-mir-16-1	1510	20	480	15	338	30	10067	168
40	gga-mir-16-2	1510	15	480	6	338	6	10067	78
41	gga-mir-18a	31	-	23	3	3	-	137	45
42	gga-mir-9	42	9	55	3	34	4	202	66
43	gga-mir-193b	121	11	12	-	55	-	286	14
44	gga-mir-30e	3371	2479	4932	1319	3272	2400	14353	8695
45	gga-miR-130b	3	63	-	50	3	202	5	234
46	gga-miR-1416	-	-	-	-	-	-	5	-
47	gga-mir-147	-	562	-	505	-	16	13	1187
48	gga-miR-148a	-	1523	-	719	-	998	4	2486
49	gga-mir-222	80	6463	38	8026	21	4184	99	9079
50	gga-miR-2964	3	820	-	340	6	2031	61	4496
51	gga-mir-19a	8	50	-	62	-	9	14	121
52	gga-mir-19b	-	1144	-	678	-	191	3	1448
53	gga-mir-27b	17	606	4	137	42	329	147	1561
54c	gga-mir-29a	26	-	29	-	7	-	42	-
55	gga-mir-29b-1	-	961	3	2375	3	168	3	1680
56	gga-mir-29b-2	-	961	9	2375	-	168	-	1680
57	gga-mir-29c	21	3868	8	5263	-	469	-	8122
58	gga-mir-92	127	29963	216	43719	72	14153	523	288568
59	gga-mir-128	9	1249	-	1636	5	1914	14	7075
60	gga-mir-221	497	31671	352	28491	712	36500	1842	98010
61	gga-mir-365	-	10	-	4	-	5	8	58
62	gga-mir-1306	-	72	-	15	4	12	41	182
63	gga-mir-133a	-	19	-	19	9	19	75	168
64	gga-mir-365	-	10	-	4	5	5	-	58
65	gga-mir-144	229	7458	3	310	21	661	153	4632
66c	gga-mir-193a	45	41	27	16	11	96	75	218
67	gga-mir-23b	3	290	3	55	-	461	25	838
68	gga-miR-223	112	3292	27	426	104	1153	4151	154633
a. Counts from all isoforms of one miRNA
b: Numbers in bold indicated corresponding known mature miRNAs were annotated in the miRBase 16.0.
c. Novel 3' or 5'-derived miRNA candidates showed higher counts than annotated mature miRNAs in at least one library
"-" means counts are less than 3
