# Supplementary material for: A Systematic Analysis of miRNA Transcriptome in Marek’s Disease Virus-Induced Lymphoma Reveals Novel and Differentially Expressed miRNAs
Source: PLoS One. 2012 Nov 30;7(11):e51003. doi: 10.1371/journal.pone.0051003 (PMC3511444; doi:10.1371/journal.pone.0051003)
Supplement: Table S5 — Novel miRNA candidate probes. (XLS) [file pone.0051003.s006.xls]

## Sheet: Table S5
Table S5. Novel miRNA candidate probes
miRNA_name	Sequence	Group
gga-let-7a-1-3p	CTATACAATCTACTGTCTTTCT	subgroup1
gga-let-7a-2-3p	CTGTACAACCTCCTAGCTTTCC	subgroup1
gga-let-7b-3p	CTATACAACCTACTGCCTTCCT	subgroup1
gga-let-7c-3p	CTGTACAACCTTCTAGCTTTCC	subgroup1
gga-let-7d-3p	CTATACAACCTGCTGCCTTTCT	subgroup1
gga-let-7f-3p-A	CTATACAATCTATTGCCTTCCT	subgroup1
gga-let-7f-3p-B	CTATACAATCTATTGCCTTCC	subgroup1
gga-let-7g-3p	CTGTACAGGCCACTGCCTTGCT	subgroup1
gga-let-7i-3p-A	CTGCGCAAGCTACTGCCTTGCT	subgroup1
gga-let-7i-3p-B	CTGCGCAAGCTACTGCCTTGCTT	subgroup1
gga-let-7j-3p	CTATACAGTCTATTGCCTTCCT	subgroup1
gga-let-7k-3p-A	CTATACAATCTACTGTCTTTCC	subgroup1
gga-let-7k-3p-B	CTATACAATCTACTGTCTTTC	subgroup1
gga-let-7k-3p-C	CTATACAATCTACTGTCTTTCA	subgroup1
gga-mir-101-2-3p	CAGTTATCACAGTGCTGATGCT	subgroup1
gga-miR-106-3p-A	ACTGCAGTATAAGCACTTCTGGCA	subgroup1
gga-miR-106-3p-B	ACTGCAGTATAAGCACTTCTGGCAT	subgroup1
gga-mir-125b-3p-A	ACAAGTCAGGCTCTTGGGAC	subgroup1
gga-mir-125b-3p-B	ACAAGTCAGGCTCTTGGGACT	subgroup1
gga-mir-125b-3p-C	ACAAGTCAGGCTCTTGGGACCT	subgroup1
gga-mir-128-1-5p-A	CGGGGCCGTAACACTGTCTGA	subgroup1
gga-mir-128-1-5p-B	CGGGGCCGTAACACTGTCTGAGA	subgroup1
gga-mir-1306-5p	CCACCTCCCCTGCAAACGTCCA	subgroup1
gga-miR-130b-5p-A	GCCCTTTTTCTGTTGTACTACT	subgroup1
gga-miR-130b-5p-B	CCTCTTTCCCTGTTGCACTACT	subgroup1
gga-mir-133a-2-5p	AGCTGGTAAAATGGAACCAAAT	subgroup1
gga-mir-138-2-3p	GCTATTTCACTACACCAGGGT	subgroup1
gga-miR-1416-5p	AAATGAGGCTGATACTTTT	subgroup1
gga-mir-144-5p-A	GGATATCATCATATACTGTAAGT	subgroup1
gga-mir-144-5p-C	GGATATCATCATATACTGTAA	subgroup1
gga-miR-146a-3p-A	ACCCATGGGGCTCAGTTCTTCA	subgroup1
gga-miR-146a-3p-B	ACCCATGGGGCTCAGTTCTTC	subgroup1
gga-mir-147-1-5p	TAGTGGAATCACTTCTGCACA	subgroup1
gga-miR-148a-5p	AAAGTTCTGTGACACTCAGACT	subgroup1
gga-miR-1559-3p	AGTTACATGTATGCATCGAGCA	subgroup1
gga-mir-15a-3p	CAGGCCATATTGTGCTGCCTCA	subgroup1
gga-miR-15b-3p	CGAATCATTATTTGCTGCTTTA	subgroup1
gga-mir-16-1-3p	CCAGTATTAACTGTGCTGCTGA	subgroup1
gga-mir-16-2-3p-A	CCCAATATTATTGTGCTGCTT	subgroup1
gga-mir-16-2-3p-B	CCCAATATTATTGTGCTGCTTA	subgroup1
gga-mir-181a-2-3p	ACCATCGACCGTTGACTGTACC	subgroup1
gga-mir-181b-1	CTCACTGAACAATGAATGCAA	subgroup1
gga-mir-18a-3p-A	ACTGCCCTAAGTGCTCCTTCT	subgroup1
gga-mir-18b-3p	TACTGCCCTAAATGCTCCTTCT	subgroup1
gga-mir-193a-5p	TGGGTCTTTGCGGGCGAGATGA	subgroup1
gga-mir-193b-3p	CGGGGTTTTGGGGGCGAGATGA	subgroup1
gga-mir-19a-5p	AGTTTTGCATAGTTGCACTAC	subgroup1
gga-miR-204-3p	GCTGGGACGGTGAAGGGAGGC	subgroup1
gga-miR-20b-3p	ACTGTAATGTGGGCACTTACA	subgroup1
gga-miR-2131-3p	CTGTTACTGTTCTTCTGATGG	subgroup1
gga-mir-21-3p-A	CAACAACAGTCGGTAGGCTGT	subgroup1
gga-miR-2188-3p-A	ATATATGTGGTCAGACCTATCT	subgroup1
gga-miR-2188-3p-B	ATATATGTGGTCAGACCTATC	subgroup1
gga-miR-219-3p	AGAATTGTGTCTGGACATCTGT	subgroup1
gga-mir-221-5p-A	ACCTGGCATACAATGTAGATTT	subgroup1
gga-mir-221-5p-B	ACCTGGCATACAATGTAGATTTCT	subgroup1
gga-mir-222-1-5p-A	CGCTCAGTAGTCAGTGTAGATT	subgroup1
gga-mir-222-1-5p-B	CGCTCAGTAGTCAGTGTAGATTC	subgroup1
gga-miR-223-5p	CGTGTATTTGACAAGCTGAGTTT	subgroup1
gga-mir-23b-5p-A	GGGTTCCTGGCATGATGATTT	subgroup1
gga-miR-26a-3p	CCTATTCTTGGTTACTTGCACT	subgroup1
gga-mir-27b-5p	AGAGCTTAGCTGATTGGTGAACA	subgroup1
gga-miR-2964-5p	AGATGTCCAGACACAATTCTTG	subgroup1
gga-mir-29a-5p	ACTGATTTCTTTTGGTGTTCAGA	subgroup1
gga-mir-29b-2-5p	CTGGTTTCACATGGTGGCTTAGA	subgroup1
gga-mir-29c-5p	TGACCGATTTCTCTTGGTGTT	subgroup1
gga-mir-30c-1-3p	TGGGAGAGGATTGTTTACGCCT	subgroup1
gga-mir-30c-2-3p	CTGGGAGAAGGCTGTTTACTCT	subgroup1
gga-mir-30e -3p	CTTTCAGTCGGATGTTTACAGC	subgroup1
gga-mir-32 -3p	CAATTTAGTGTGTGCGATACT	subgroup1
gga-miR-33-3p	CAATGTTCCTGCAGTGCAGTAT	subgroup1
gga-mir-365-1 -5p	AGGGACTTTTGGGGGCAGATGTG	subgroup1
gga-mir-365-2-5p	AGGGACTTTCAGGGGCAGCTGTG	subgroup1
gga-mir-7-1-3p	CAACAAATCACAGTCTGCCATA	subgroup1
gga-mir-9-2-3p-A	ATAAAGCTAGATAACCGAAAGT	subgroup1
gga-mir-9-2-3p-B	ATAAAGCTAGATAACCGAAAGTA	subgroup1
gga-mir-9-2-3p-C	TAAAGCTAGATAACCGAAAGTA	subgroup1
gga-mir-92-5p	AGGTTGGGATCAGTTGCAATGCT	subgroup1
PN-mmu-miR-153_L-9R+10	CACAAAAGTGATCGTTGCATAGT	subgroup2
PN-cfa-miR-107_R+2	AGCAGCATTGTACAGGGCTATGT	subgroup2
PN-cfa-miR-130a_R+1	CAGTGCAATGTTAAAAGGGCATA	subgroup2
PN-cfa-miR-193a-3p	AACTGGCCTACAAAGTCCCAGTA	subgroup2
PN-cfa-miR-19b_L-2R+3	TGCAAATCCATGCAAAACTGATG	subgroup2
PN-cfa-miR-22_R+1	AAGCTGCCAGTTGAAGAACTGTA	subgroup2
PN-dre-let-7g_R-119AT	TGAGGTAGTAGTTTGTATTGT	subgroup2
PN-dre-miR-101b_R-1	TACAGTACTATGATAACTGAA	subgroup2
PN-dre-miR-107b_R-1	AGCAGCATTGTACAGGGCTT	subgroup2
PN-dre-miR-148	TCAGTGCATTACAGAACTTTGT	subgroup2
PN-dre-miR-155_R+4	TTAATGCTAATCGTGATAGGGGTTTA	subgroup2
PN-dre-miR-15b_R+1	TAGCAGCACATCATGGTTTGTAA	subgroup2
PN-dre-miR-181a_R+3	AACATTCAACGCTGTCGGTGAGTTTT	subgroup2
PN-dre-miR-21_L+1R-2	ATAGCTTATCAGACTGGTGTTG	subgroup2
PN-dre-miR-21_R-2	TAGCTTATCAGACTGGTGTTG	subgroup2
PN-dre-miR-2190-5p-A	CGGAGGATTCAACCCGGCGGGCC	subgroup2
PN-dre-miR-2190-5p-B	CGGAGGATTCAACCCGGCGGGC	subgroup2
PN-dre-miR-99_R+1	AACCCGTAGATCCGATCTTGTGA	subgroup2
PN-fru-miR-184_R+1	TGGACGGAGAACTGATAAGGGG	subgroup2
PN-hsa-miR-181d_R+1	AACATTCATTGTTGTCGGTGGGTT	subgroup2
PN-hsa-miR-181d_R+11AC12TC	CACATTCATTGCTGTCGGTGGGTT	subgroup2
PN-hsa-miR-1827_R+4	TGAGGCAGTAGATTGAATAGTT	subgroup2
PN-hsa-miR-215_R+1	ATGACCTATGAATTGACAGACA	subgroup2
PN-mdo-miR-33_R+1	GTGCATTGTAGTTGCATTGCAC	subgroup2
PN-mdo-miR-739_L+6R-521AC	CTTTGAAGGCCGAAGTGGAGCA	subgroup2
PN-mmu-let-7c_R+2	TGAGGTAGTAGGTTGTATGGTTTT	subgroup2
PN-mmu-miR-101b_L+1R-111GA17GA	GTACAGTACTATGATAACTGA	subgroup2
PN-mmu-miR-146a_R+1	TGAGAACTGAATTCCATGGGTTA	subgroup2
PN-oan-miR-142_L+2R-5	TACATAAAGTAGAAAGCA	subgroup2
PN-oan-miR-222b	AGCTACATCTGATTACTGGGTCA	subgroup2
PN-oan-miR-222b*_R-212TC13GA	TGCTCAGTAGTCAGTGTAG	subgroup2
PN-oan-miR-223*_23GA	CGTGTATTTGACAAGCTGAGTTA	subgroup2
PN-oan-miR-92a_22TA	TATTGCACTTGTCCCGGCCTGA	subgroup2
PN-ppy-miR-10a_R-1	TACCCCGTAGATCCGAATTTGT	subgroup2
PN-rno-miR-3549-5p	TGGGACTTTGTAGGCCAGTTGA	subgroup2
PN-tgu-miR-2954*_L+1R-7	TGCTGAGAGGGCTTGGG	subgroup2
PN-tgu-miR-2970_L+1R-5	GGACAGTCAGCAGTTGG	subgroup2
PN-xtr-let-7e_12GT17TA	TGAGGTAGTAGTTTGTATAGTT	subgroup2
PN-xtr-let-7e_R+117TA	TGAGGTAGTAGGTTGTATAGTTG	subgroup2
PN-xtr-miR-125b_L-1R+1	CCCTGAGACCCTAACTTGTGAT	subgroup2
PN-xtr-miR-143_R-5	TGAGATGAAGCACTGTA	subgroup2
PN-xtr-miR-146b_R+2	TGAGAACTGAATTCCATGGACTGT	subgroup2
PN-xtr-miR-187_L-1R+2	CGTGTCTTGTGTTGCAGCCAGT	subgroup2
PN-xtr-miR-1b_R+1	TGGAATGTTAAGAAGTATGTAA	subgroup2
PN-xtr-miR-1b_R+19TA17AG	TGGAATGTAAAGAAGTGTGTAT	subgroup2
PN-xtr-miR-1b_R+2	TGGAATGTTAAGAAGTATGTATT	subgroup2
PN-xtr-miR-20a_R+2	TAAAGTGCTTATAGTGCAGGTAGTT	subgroup2
PN-xtr-miR-20b_R+1	CAAAGTGCTCATAGTGCAGGTAGT	subgroup2
PN-xtr-miR-210_R-5	CTGTGCGTGTGACAGCG	subgroup2
PN-xtr-miR-214_R-4	ACAGCAGGCACAGACAG	subgroup2
PN-xtr-miR-222_R+2	AGCTACATCTGGCTACTGGGTCTCTA	subgroup2
PN-xtr-miR-23a_R+1	ATCACATTGCCAGGGATTTCCA	subgroup2
PN-xtr-miR-27a	TTCACAGTGGCTAAGTTCCGC	subgroup2
PN-xtr-miR-301_R+3	CAGTGCAATAGTATTGTCAAAGCATT	subgroup2
PN-xtr-miR-338	TCCAGCATCAGTGATTTTGTTG	subgroup2
PN-xtr-miR-375_R+1	TTTGTTCGTTCGGCTCGCGTTAT	subgroup2
tgu-miR-2984	AGCCTGCTGAGAGTGAAATTG	subgroup2
PN-bta-miR-2478_L-219CT	ATCCCACTTCTGACACTA	subgroup2
PN-bta-miR-2481_L+3	AGCTACGTTGTCTGCTGGGTTTT	subgroup2
PN-cfa-let-7j_R-613GT	TGAGGTAGTAGATTGCA	subgroup2
PN-cfa-miR-139-5p	TCTACAGTGCACGTGTCTCCAGT	subgroup2
PN-cfa-miR-199_20TC	ACAGTAGTCTGCACATTGGCT	subgroup2
PN-dre-miR-132	TAACAGTCTACAGCCATGGTCG	subgroup2
PN-dre-miR-142a-5p_L+2R-1	TACATAAAGTAGAAAGCACTAC	subgroup2
PN-dre-miR-148_20TG	TCAGTGCATTACAGAACTTGGT	subgroup2
PN-dre-miR-210	CTGTGCGTGTGACAGCGGCTAA	subgroup2
PN-dre-miR-2184_R+121TG	AACAGTAAGAGTTTATGTGCGG	subgroup2
PN-dre-miR-27d_R-219TC	TTCACAGTGGCTAAGTTCCT	subgroup2
PN-dre-miR-456_R+122AC	CAGGCTGGTTAGATGGTTGTCCC	subgroup2
PN-fru-miR-152_20TG	TCAGTGCATAACAGAACTTGGT	subgroup2
PN-fru-miR-182-5p	TTTGGCAATGGTAGAA	subgroup2
PN-hsa-miR-143	TGAGATGAAGCACTGTAGCTC	subgroup2
PN-hsa-miR-143*_R-1	GGTGCAGTGCTGCATCTCTGG	subgroup2
PN-hsa-miR-146b-5p_R+220GA	TGAGAACTGAATTCCATAGACTGT	subgroup2
PN-hsa-miR-148b_20TG	TCAGTGCATCACAGAACTTGGT	subgroup2
PN-hsa-miR-150_12TC	TCTCCCAACCCCTGTACCAGTG	subgroup2
PN-hsa-miR-199b-3p_R+115AC	ACAGTAGTCTGCACCTTGGTTAA	subgroup2
PN-hsa-miR-216b-3p	GATTCTACAGTCCGACATC	subgroup2
PN-hsa-miR-221_L-2R+2	CTACATTGTCTGCTGGGTTTCAG	subgroup2
PN-hsa-miR-26a_L-3R+3	AAGTAATCCAGGATAGGCTTTC	subgroup2
PN-hsa-miR-26b_R-2	TTCAAGTAATTCAGGATAG	subgroup2
PN-hsa-miR-338-3p_R+1	TCCAGCATCAGTGATTTTGTTGA	subgroup2
PN-hsa-miR-338-5p_R-1	AACAATATCCTGGTGCTGAGT	subgroup2
PN-hsa-miR-760-5p	AGAGCCCGGATAGCTCAG	subgroup2
PN-hsa-miR-92a_L+2	AATATTGCACTTGTCCCGGCCTGT	subgroup2
PN-hsa-miR-92a-2*_R+1	GGGTGGGGATTTGTTGCATTACT	subgroup2
PN-mdo-miR-363_R-6	CGGGTGGATCACGATG	subgroup2
PN-mdo-miR-451_R+1	AAACCGTTACCATTACTGTGTTT	subgroup2
PN-mml-miR-200a_R+2	TAACACTGTCTGGTAACGATGTTA	subgroup2
PN-mml-miR-212-5p	ACCTTGGCTCTAGACTGCTTACT	subgroup2
PN-mmu-miR-152_10GC	TCAGTGCATCACAGAACTTGG	subgroup2
PN-mmu-miR-1937a_L-118CT	ATCCCGGACGAGCCCCTA	subgroup2
PN-mmu-miR-1937c	ATCCCGGAAGAGCCCCCA	subgroup2
PN-mmu-miR-1959_16TC	GGGGATGTAGCTCAGCGGAG	subgroup2
PN-mmu-miR-363-3p	AATTGCACGGTATCCATCTGTA	subgroup2
PN-mmu-miR-363-3p_R+1	AATTGCACGGTATCCATCTGTAA	subgroup2
PN-mmu-miR-363-3p_R-1	AATTGCACGGTATCCATCTGT	subgroup2
PN-mmu-miR-92b	TATTGCACTCGTCCCGGCCTCC	subgroup2
PN-mne-miR-140-3p	TACCACAGGGGAGAACCACGGACA	subgroup2
PN-oan-let-7d_12GA	AGAGGTAGTAGATTGCATAGTT	subgroup2
PN-oan-miR-1357_L+120CT	GATTATGAGATCTGAGGGCT	subgroup2
PN-oan-miR-1357_L+322CT	AAGATTATGAGATCTGAGGGCT	subgroup2
PN-oan-miR-137b_9TG	TTATTGCTGGAGAATACGCGTAG	subgroup2
PN-oan-miR-145	GTCCAGTTTTCCCAGGAAT	subgroup2
PN-oan-miR-145*	ATTCCTGGAAATACTGTTCTT	subgroup2
PN-oan-miR-145*_R+1	ATTCCTGGAAATACTGTTCTTT	subgroup2
PN-oan-miR-190b	TGATATGTTTGATATTAGGTTG	subgroup2
PN-oan-miR-24_L+3	CGCTGGCTCAGTTCAGCAGGAACAG	subgroup2
PN-oan-miR-92c	TATTGCACTTGTCCAAGCCTGT	subgroup2
PN-ppy-miR-10a_L-1R+118TC	ACCCCGTAGATCCGAACTTGTGT	subgroup2
PN-ptr-miR-1274b_L+117CT	GTCCCTGTTCGGGCGCTA	subgroup2
PN-ptr-miR-1827_R+416AT	TGAGGCAGTCGATTGTATAGTT	subgroup2
PN-ptr-miR-1827_R+56CT	TGAGGTAGTCGATTGAATAGTTT	subgroup2
PN-ptr-miR-216b-3p	AGATTCTACAGTCCGACGATC	subgroup2
PN-rno-miR-214_R+1	ACAGCAGGCACAGACAGGCAGT	subgroup2
PN-ssc-miR-129	AAGCCCTTACCCCAAAAAGCAT	subgroup2
PN-ssc-miR-129-5p	CTTTTTGCGGTCTGGGCTTGC	subgroup2
PN-ssc-miR-146a-5p	TGAGAACTGAATTCCATGGGTTGTTT	subgroup2
PN-ssc-miR-17-5p_R+2	CAAAGTGCTTACAGTGCAGGTAGAA	subgroup2
PN-tgu-miR-1388	ATCTCAGGTTCGTCAGCCCATG	subgroup2
PN-tgu-miR-1388-5p	AGGACTGTCTAACCTGAGAAT	subgroup2
PN-tgu-miR-425-5p_R+1	AATGACACGATCACTCCCGCTGA	subgroup2
PN-xtr-let-7f_R+110AC	TGAGGTAGTCGATTGTATAGTTT	subgroup2
PN-xtr-let-7f_R+119AC	TGAGGTAGTAGATTGTATCGTTT	subgroup2
PN-xtr-let-7g_R+1	TGAGGTAGTTGTTTGTACAGTT	subgroup2
PN-xtr-miR-103_R+2	AGCAGCATTGTACAGGGCTATGAGA	subgroup2
PN-xtr-miR-132-5p	ACCGTGGCTTTAGATTGTTACT	subgroup2
PN-xtr-miR-145_R-1	GTCCAGTTTTCCCAGGAATCCCT	subgroup2
PN-xtr-miR-150_R-112TC21AT	TCTCCCAACCCCTGTACCAGT	subgroup2
PN-xtr-miR-15a_R+1	TAGCAGCACATAATGGTTTGTGA	subgroup2
PN-xtr-miR-15c_L+2R-2	CATAGCAGCACATCATGGTTTG	subgroup2
PN-xtr-miR-181b_R+3	AACATTCATTGCTGTCGGTGGGTAG	subgroup2
PN-xtr-miR-191_R+2	CAACGGAATCCCAAAAGCAGCTGT	subgroup2
PN-xtr-miR-199b-3p	ACAGTAGTCTACACATTGGTTAA	subgroup2
PN-xtr-miR-20a_R+2	TAAAGTGCTTATAGTGCAGGTAGAA	subgroup2
PN-xtr-miR-212-5p	ACCTTGGCTCTAGACTGCTTACTGT	subgroup2
PN-xtr-miR-221_R+2	AGCTACATTGTCTGCTGGGTTTCAT	subgroup2
PN-xtr-miR-26_R+2	TTCAAGTAATCCAGGATAGGCTT	subgroup2
PN-xtr-miR-26_R+3	TTCAAGTAATCCAGGATAGGCTTT	subgroup2
PN-xtr-miR-30d_L-7R+8	ATCCCCGACTGGAAGCTGTAAAC	subgroup2
PC102-3p	AGCTGTGAAGAAATATATAAAG	subgroup3
PC103-5p	AGAGGAGCTGGGAGGA	subgroup3
PC104-3p	ACGCTGGGGATGCTGGCACGCT	subgroup3
PC105-3p	GCAAAACTGTGTGCAAA	subgroup3
PC111-5p	CGTAGGATGGCCGGGGG	subgroup3
PC112-3p	TTAATGCTGTATCAGAA	subgroup3
PC11-3p	TGGACTGTGGTTGCAGGAG	subgroup3
PC115-3p	TTGACTGCATGCATCCAGGT	subgroup3
PC117-3p	TGTACCAATGTAGGTAAG	subgroup3
PC121-3p	CTGTGTGATGAGACATA	subgroup3
PC123-5p	TGGAGCCGGGCCGTGG	subgroup3
PC125-3p	TGGTCTGTGATGAGACA	subgroup3
PC12-5p	ACAGCTGCTGAGGAAGATCGCG	subgroup3
PC127-3p	CCCTTGCGGAAACACCA	subgroup3
PC129-3p	CGCCGGCGGCGCCGGG	subgroup3
PC130-5p	CTGGGAGGGACTGGGAGGG	subgroup3
PC131-3p	ACGTTGATAGGCTGGGTGTG	subgroup3
PC13-3p	GAGCTCGTTCGGTGTTCAGCTAT	subgroup3
PC138-3p	AGCCGGGGATGATTTCT	subgroup3
PC139-3p	CGGGCTCGGGCCACGCC	subgroup3
PC142-3p	TGAGGTAGGTTGTATGGTT	subgroup3
PC144-3p	CCCGGAGAAGTGAGGGTG	subgroup3
PC150-3p	ACGGGCTGATCCGGGTT	subgroup3
PC152-5p	CATCTGTAAAATTGCAC	subgroup3
PC153-3p	GCCGTGTTGGTCGGATCTCA	subgroup3
PC15-3p	TTCATGGAGCTGTAATTGAGAGA	subgroup3
PC154-3p	GTGGTGAGCGGAATGGAG	subgroup3
PC156-3p	CGCCCCGGGGCGCGGGGG	subgroup3
PC157-3p	CGTGGCGCGGGGGCGGG	subgroup3
PC159-3p	AGAGCGGAGCAGAGCA	subgroup3
PC161-5p	CTCGGCGCGGCGCCGCGCG	subgroup3
PC164-3p	AAAACAGTCAGGATGTT	subgroup3
PC166-3p	AGGCAGAAACACTCTCATTTT	subgroup3
PC167-3p	ACCGGAAGGTGCACTTAG	subgroup3
PC168-3p	AGCTCTGTTTTCTTTT	subgroup3
PC169-3p	AGGAAGGGGCCGAGGTC	subgroup3
PC173-3p	AAGTCGGGCAATGCTTTT	subgroup3
PC175-3p	CGGCGGTGCGGAGCCGCG	subgroup3
PC176-3p	AGTAGAGACTGGATTTCCTGCAG	subgroup3
PC179-3p	GTCTTGTGATGAATGACTGAAGATT	subgroup3
PC180-5p	AAGGGTGATGATTTGATCTGACC	subgroup3
PC182-5p	TTCAAGCCTGTAGTCGTG	subgroup3
PC18-3p	ATTTCAGCTAAGCTATTGGACT	subgroup3
PC184-5p	AAATACCCTGCACAGATCTGCG	subgroup3
PC186-3p	CGCTCGCCGGGGCGCCG	subgroup3
PC189-3p	TGGAACGGGAATGGGACG	subgroup3
PC196-5p	GGAGGGTGGAAGGACGG	subgroup3
PC198-5p	AAGGGGAAGGAAGTTGTAGTTG	subgroup3
PC201-5p	AGAAGAGGACGTCTGTGTGGCT	subgroup3
PC205-5p	CGGGCCGGGGACCGCCGCC	subgroup3
PC206-3p	AGTTCTGACTGTGAAGTGCA	subgroup3
PC208-5p	CTTTATGGTGTAGTGTTTCC	subgroup3
PC209-3p	ATGCTGTGATGCTTCTCTGA	subgroup3
PC212-3p	CCCGGGGCCGAGGGAGAGGA	subgroup3
PC213-3p	AGGAGCAAAGTAGAAGTGT	subgroup3
PC21-3p	TAGCTTAGACTGATGTTG	subgroup3
PC215-3p	ATCTGGCAGAGCACAGTGCTGGA	subgroup3
PC218-5p	CGAATGGTTCTGACAGCAT	subgroup3
PC220-3p	AAGTAGGTCATCGTCAGTCT	subgroup3
PC225-5p	GGGACAGTGCATGGTAGGC	subgroup3
PC228-3p	TGAGTAGTAGTTTGTGCTGTT	subgroup3
PC234-3p	GGTTGTTGATGTGTATCTTTG	subgroup3
PC23-5p	CGGCGCCCCGCCTCGGCCGGC	subgroup3
PC239-5p	GTTTATGATGATGTGTGTATAT	subgroup3
PC241-5p	CAGGCTGGTTAGATGGTTGGCT	subgroup3
PC242-3p	GTTCTACAGTCCGGATC	subgroup3
PC244-5p	TCCCACATCGTCTAGCGGTTAG	subgroup3
PC245-5p	GCGGCGGGAGGGCGGTGA	subgroup3
PC249-5p	AGAAGGGCTGGAGGGTA	subgroup3
PC252-3p	AAGGACGAAGATGAGGAGGATGA	subgroup3
PC253-3p	TGTGTCTCAGACTGGGCAGCGA	subgroup3
PC25-3p	CGGCGCCCCTCCCGTCGGCC	subgroup3
PC254-3p	TGACGTGAGTAGGACAGGG	subgroup3
PC259-3p	AGTTGGGCTGGAGGTGC	subgroup3
PC26-5p	CGGCGACTCTGGACGCGCGCC	subgroup3
PC268-5p	CGCGCGGCGCCGCCGG	subgroup3
PC270-5p	ATAATGTGTAGGATAGGTG	subgroup3
PC273-5p	GGAGTCTGGCGTGGAGGAG	subgroup3
PC274-3p	TTCTACAGTTCGACGATC	subgroup3
PC277-3p	CAATTTGCAGCTTAGTA	subgroup3
PC278-5p	CGACGATCCCGTCGGGC	subgroup3
PC279-3p	ATACCAAACACCCCTAT	subgroup3
PC280-5p	GCTGGGAAGGGCTGCCGG	subgroup3
PC283-3p	AGGAGATGCGTGGAGCGCT	subgroup3
PC285-3p	AGAGGGCGGTTGGGAGCGG	subgroup3
PC286-5p	CAGGGACGGGGACAGGGCTGGG	subgroup3
PC287-3p	ACGGGACGGGACGCGGCGGG	subgroup3
PC288-5p	TTGGGATTGGGATTGGGATTGGG	subgroup3
PC29-3p	AACATGGGTCAGTCGGTCCTAA	subgroup3
PC29-5p	GCTTTGAAGGCCGAAGTGGAGCA	subgroup3
PC299-5p	TGGGAGGGACTGGGAGGG	subgroup3
PC302-5p	CGGGTCCGCCCCGGGGC	subgroup3
PC30-5p	AGGATTCAACCCGGCGGGCCA	subgroup3
PC306-5p	CTCCGGGGACAGCGTCAG	subgroup3
PC307-5p	CTGGAGAAGGAACTCGGC	subgroup3
PC311-3p	AGAGGGATTTGGGCATTGCT	subgroup3
PC312-3p	ATGGGTTGGGATGGGAGGGCA	subgroup3
PC314-3p	CGCCCCCCTCGGGCGGGC	subgroup3
PC315-5p	AGTAGTGTGATGCAGGCTGAA	subgroup3
PC317-3p	GAGGAGGACGCAGCCATGCGCT	subgroup3
PC318-3p	AATGCTTACTTGTCTGGACAGA	subgroup3
PC321-5p	AGGCACCATGGACGAGCTA	subgroup3
PC323-5p	AGCTGCGCTGGGACGAC	subgroup3
PC325-5p	ACAAATGATGAAAGTCTGATG	subgroup3
PC330-3p	CGTGCAAAAACGAGAATG	subgroup3
PC331-3p	ATGCTGTGATGAAACT	subgroup3
PC332-5p	ATGATGTGTTGTTGCGCTAGT	subgroup3
PC333-3p	CGCGGCGCCGCGCGTG	subgroup3
PC33-3p	CGGGAGGAACGCGAGGTG	subgroup3
PC337-3p	GTTTAGTTAGAACTGAGTCAC	subgroup3
PC338-5p	GGGATGTGCGAGCTGGCGGC	subgroup3
PC339-5p	ATCCTGTCTGAATATGG	subgroup3
PC341-5p	AGAAGTGCGAATGCTGAC	subgroup3
PC342-3p	ACGGATCCGGCATCTGAGATGA	subgroup3
PC343-5p	CAGATGTGAAGTACCGAA	subgroup3
PC34-3p	GCCCTGCCGGAGCGTCGAGAA	subgroup3
PC344-5p	CTGTTGTGATGAAACT	subgroup3
PC347-3p	CAGCAGACTGCGGACGCGCTCT	subgroup3
PC348-5p	CCGGGGCCGAGGGAGAGG	subgroup3
PC350-5p	CGGAGCCGCGGGGGCTA	subgroup3
PC35-3p	ACTGACTGGCTCAGCTTGTGTC	subgroup3
PC354-5p	CGAGAGCTTTGAAGGC	subgroup3
PC355-3p	AAGGGAGAGATAGGACTG	subgroup3
PC358-3p	AGTCAGGATGTTGGCTT	subgroup3
PC359-3p	AAAGGTTGTTAGGAGTG	subgroup3
PC362-5p	TGCTCAGTAGTCAGTGTAGGAT	subgroup3
PC36-3p	GGCTGGCCGCCGGAATACTCCA	subgroup3
PC364-3p	ATCAGATGTGGAGAGGTG	subgroup3
PC366-5p	GGGGCCGCGGGAGAGGAC	subgroup3
PC367-5p	ACAGGTGATGCTTCTGAGT	subgroup3
PC369-5p	CTGAGGAGCCACTGGAG	subgroup3
PC371-5p	AGTGGGCTTACTTTTCTT	subgroup3
PC37-3p	TGGATCTTGGGATCGAGCTGGCG	subgroup3
PC374-5p	ACTGAGCAAGCTGCTGAA	subgroup3
PC376-5p	AAGTGAAATCGAGTAGGA	subgroup3
PC377-5p	AACACTGAAAAGCTTTTTTACTC	subgroup3
PC378-5p	CGGGCGGGCGGTCGGTGC	subgroup3
PC381-3p	TGAGGTAGTAGTGCTGTTT	subgroup3
PC385-5p	CGGGCGGGAGGAGGTGGG	subgroup3
PC38-5p	CGGGAAAGGGTCTCCGA	subgroup3
PC386-3p	AAGGGCTAGGGAAAGGGA	subgroup3
PC387-3p	GCAGGGTTCCATGTGAACAGCA	subgroup3
PC391-3p	CCAAAGGTGGCTCGCGGAACTGT	subgroup3
PC392-3p	GGGAATGATGAGTGTGGAC	subgroup3
PC393-5p	AGGGACCGTGAGAGAGAG	subgroup3
PC394-3p	GGGGTGAAAGGCTAAA	subgroup3
PC395-3p	GGGGCGCGGGGGCGGG	subgroup3
PC396-5p	AGGAAGCTGCAGAAAGAA	subgroup3
PC397-3p	AGGGACGAGGAAGCATGG	subgroup3
PC400-5p	CGGGCGCCGCTCGCCCCCC	subgroup3
PC401-3p	AGGAGGACATTGAGGCAGAGAGAT	subgroup3
PC402-5p	CGTGAGACAGTTTGGTC	subgroup3
PC403-5p	TGCATAGATATTACTTAG	subgroup3
PC40-3p	TGGGGAACCCGGTGCTAAATCAT	subgroup3
PC405-3p	CGTTCAGTCGCTGGGTGT	subgroup3
PC407-3p	GGATCTGTGTAGGATAGGT	subgroup3
PC408-5p	TTTCCAACCTTCGTGATTCTGA	subgroup3
PC409-5p	CAGCACTGAGGCTGAGGGCG	subgroup3
PC410-5p	AGGCTGAAAGGAGGGAGACA	subgroup3
PC412-3p	TACATTATTAACAGAA	subgroup3
PC415-5p	GGGCGAGGCCGCGGGG	subgroup3
PC41-5p	GGGAACCTTCCCCCTTCTGTTCG	subgroup3
PC416-5p	AGGCAGAACCAGTTGGGCTG	subgroup3
PC421-3p	GTTCTGAATCTGCTGAAG	subgroup3
PC423-5p	AGGCTGCAGACAGGCGTG	subgroup3
PC424-3p	ATGCCAGGAGAAGTCTGA	subgroup3
PC42-5p	CGGGTGTCCGGCGCGCGGCT	subgroup3
PC426-3p	AGAGAGCTGATAGGTATCT	subgroup3
PC428-3p	ATGAGTTGGAACCTGATGGTA	subgroup3
PC429-5p	GAGACTTGTATGAATGGC	subgroup3
PC430-5p	TGGAATGTAAAGACATATGTAT	subgroup3
PC431-5p	TGGGAGGTAGCAGTGGTGGTGA	subgroup3
PC437-5p	TTACAGTACTGTTATAACTGA	subgroup3
PC439-5p	CAGACTGATGTTGATA	subgroup3
PC440-5p	TCCCCTGCATCTCCACCA	subgroup3
PC441-5p	GACAGTCAGCCGTTTGTCTGTG	subgroup3
PC444-3p	CCCCCTCCTTGCCCTTGCAG	subgroup3
PC445-5p	AGGCTGAAAGGAGGGAGA	subgroup3
PC44-5p	AAGAGATTCCACATCCTCTGAT	subgroup3
PC447-3p	AGCCGGGGATGATTTCTG	subgroup3
PC449-5p	GACGGCGATATATTTTT	subgroup3
PC451-5p	TGCATAGATATTACTTA	subgroup3
PC457-5p	ATCGGTGTTGAAGAGCGCG	subgroup3
PC459-3p	GTGCAAGCAACACTCTG	subgroup3
PC460-3p	CGCCCGCCTCGCCGGG	subgroup3
PC463-5p	TATTGTTCTGTGGTTGGTT	subgroup3
PC464-5p	GGGGCCGAGGGAGCGGACC	subgroup3
PC468-3p	TGAGGTAGTAGTTTATC	subgroup3
PC469-3p	GATGGGATGAAGGGTCC	subgroup3
PC471-5p	AGCTCCCTTGTCTGCTGGGTTT	subgroup3
PC473-5p	GTTGGCTTAGAAGCAGC	subgroup3
PC47-3p	ACTTCAGGATCCAAGGATTTCA	subgroup3
PC475-5p	TGGTTCCCTCTGAGGCAG	subgroup3
PC476-3p	AGTGGTTAGGAGGGAACG	subgroup3
PC477-3p	AGAGATGCGTCGCTGATGGG	subgroup3
PC481-5p	TTCTACAGTCTGACGTC	subgroup3
PC482-5p	ATGCTAAAATGAGTAAT	subgroup3
PC48-3p	GGACCGGCGTCGGGCCGGC	subgroup3
PC484-3p	TGGTATTTCTGAGGGTG	subgroup3
PC486-3p	AGCACTGTTTAGGCTAG	subgroup3
PC488-3p	AATGGTTCTGACAGCAT	subgroup3
PC489-5p	ATGGGAGCGGGTTCTGC	subgroup3
PC491-3p	CGGGGACAGCGTCAGGTGGGGA	subgroup3
PC492-5p	CTAAAATGAGTAATCTG	subgroup3
PC49-3p	AGCCGGGGATGATTTCTGC	subgroup3
PC494-5p	ACCCGGTGCTCAATCAT	subgroup3
PC495-3p	GAGGGAGGGCGGGAGGCG	subgroup3
PC496-3p	AGAGGATGGAACCTGAG	subgroup3
PC501-3p	GCGGCGCCGCCGGGCC	subgroup3
PC503-3p	CGCGACCTCAGGGCAGA	subgroup3
PC505-5p	AGGAGCGCCTCTGAGCTCCCCT	subgroup3
PC507-5p	AGGAGCGAGTGAGGACT	subgroup3
PC508-5p	CCCCCTCGGGCGGGCGG	subgroup3
PC509-3p	GTGCGAACTACGAACGGA	subgroup3
PC510-5p	GCGGTGCTGTCGGAGGAT	subgroup3
PC513-3p	ACGGCCCTGCCGGAGCG	subgroup3
PC51-3p	AGAGCTGATGGTGGGGACTG	subgroup3
PC514-3p	CGGCCGGACCGGCGTCG	subgroup3
PC517-3p	CATTTGAAATCGGTTTA	subgroup3
PC521-5p	ATGGCCAGGATGAAGGT	subgroup3
PC522-3p	CGAGCTGGGTGATAGCTG	subgroup3
PC528-5p	AGGTCTGTGATGAGTTA	subgroup3
PC530-3p	CTCCCCGCGAGGGCGCG	subgroup3
PC531-3p	CCCCGGCATCTCCCCCA	subgroup3
PC533-3p	AGTTCTACAGTTGACGAT	subgroup3
PC53-5p	AGTCACGGACTGGTTTGGGTTG	subgroup3
PC536-5p	TGAGGTCGTAGTTTGTACAGTA	subgroup3
PC541-5p	GCGAGCTGAGCCGAACAG	subgroup3
PC543-3p	CGGCGCCGCGCGTGTGG	subgroup3
PC544-5p	TGAACTGAGCTCAGAAA	subgroup3
PC545-5p	AGAGGAGCGGAGCGGAGCTG	subgroup3
PC547-3p	GCTCTCAAGGACTGACTGC	subgroup3
PC549-3p	AGAGCGGAGCGGGACCGGAG	subgroup3
PC551-3p	AACACGGTGCTAAATCAT	subgroup3
PC552-3p	CCTTCTCGTTCGGGTC	subgroup3
PC553-3p	GGGCTGGCCGCGGGCG	subgroup3
PC554-3p	CGGCGCGGCTGGGGCGC	subgroup3
PC555-3p	AGCGAGCGAGGGAACGACG	subgroup3
PC55-5p	AAAGCCATTCCACGATTCTACA	subgroup3
PC556-3p	CCGGCGCGGGCGAGGCCG	subgroup3
PC559-3p	ACTGCGACTGAGTGCCTTCGGTA	subgroup3
PC5-5p	TTATGAGATCTGAGGGCTG	subgroup3
PC565-3p	TGGGATCGAGCTGGCGGG	subgroup3
PC567-5p	CGGCGCGGCGGCGGCGACT	subgroup3
PC568-5p	CTGCAGAGATGACGACCCTG	subgroup3
PC569-3p	AAGCAATGATGTTGGTCTGAGCTTG	subgroup3
PC570-3p	AGAAGTAGGAACTGTG	subgroup3
PC572-5p	AGAAATGGGCTACATTTT	subgroup3
PC574-5p	ATTGCTGTGTGAGGAGTGCTG	subgroup3
PC575-5p	TTGGGAGACAGAGCACC	subgroup3
PC57-5p	AACATACATGTTGTAGAGTTA	subgroup3
PC585-5p	CTTTTCAGTTGAGGACAG	subgroup3
PC586-5p	CTGGCGCTGTGCAGAGACA	subgroup3
PC589-5p	TGGTAGGAGAGCGTTCTG	subgroup3
PC590-5p	AGTGGGCTTACTTTTT	subgroup3
PC592-3p	TGAGGTAGTTTGTGCTGTT	subgroup3
PC595-3p	CTGAGGAGCCACTGGAGCGAGG	subgroup3
PC595-5p	TGCGCTAGTAATCCTGCTCAGTA	subgroup3
PC59-5p	CGTGCCCGCATCCTCCACCA	subgroup3
PC597-5p	AGGGAGAGGACCGCCGCCGCGC	subgroup3
PC599-3p	CCGCTGCGGTGCGCCTGGAA	subgroup3
PC599-5p	CGGGGGCTACGCCGCGACGA	subgroup3
PC601-3p	CTTTCAATGGGTAAGAC	subgroup3
PC601-5p	ACCCGGTAAAGCGAATGATTAG	subgroup3
PC603-5p	CTGAGGTGGGATCCCGGGGCGGCA	subgroup3
PC604-5p	CGACCGCGCGGCGCCGCCG	subgroup3
PC60-5p	CTTCGATGTCGGCTCTTTC	subgroup3
PC606-3p	GTGGGATGGGATGGGATGGGAA	subgroup3
PC607-3p	GACATGGGCACTGGGATTGAGT	subgroup3
PC608-3p	CGTCTCCTGCCTGGCTCGCCA	subgroup3
PC609-3p	GGTCTGTGATGAGTTA	subgroup3
PC610-3p	GCTCTGAAGAGGCTGAG	subgroup3
PC612-3p	AATCACGGACTGGTTTGGGTTG	subgroup3
PC613-3p	CAGGGCTGGGCAGGGTAGGGCA	subgroup3
PC61-3p	CCGGAATACTCCAGCTA	subgroup3
PC614-3p	GCTGCTGCTCCTACGTACATCT	subgroup3
PC616-3p	AAGAAGCTGTGGGCAAG	subgroup3
PC617-3p	CGGTGCGGAGCCGCGGG	subgroup3
PC619-3p	GGTAACACAGAGTGGAG	subgroup3
PC621-3p	CGCTTGTTGTTGAGTGTC	subgroup3
PC623-3p	CGCGGCGCCGCGCGTGT	subgroup3
PC625-3p	CCGGGGCGCGGGGGCGGGG	subgroup3
PC62-5p	TGGATCTTGGGATCGAGCTG	subgroup3
PC634-3p	AGCAGTGCGGGCAGCAGAG	subgroup3
PC637-3p	ACAGACGTGTGGTACTG	subgroup3
PC638-3p	GGTCGCGTCGGAGAGGGCC	subgroup3
PC651-5p	GATGTGTTGTTGCGCTAGTA	subgroup3
PC652-5p	AGAAACTTGGATTAACTG	subgroup3
PC653-5p	GCCGGACCGAGCGGAGCCG	subgroup3
PC654-5p	AGAGAACTGAATTCCATGGACTGA	subgroup3
PC655-5p	GAGGTGGGCTGGGTGGGAG	subgroup3
PC657-5p	AACAGTCAGGATGTTG	subgroup3
PC658-5p	GTCAAGTTACTAAGAGCAT	subgroup3
PC659-5p	GTGTGGCGTACGGAAGCCCCCA	subgroup3
PC662-5p	GCCGGACCGAGCGGAGCC	subgroup3
PC663-5p	TCTTGTTCTGTGGTTGGTT	subgroup3
PC665-5p	GGTGCGGAGCTGCGGG	subgroup3
PC674-5p	AGATGTGCTGAGTGCTG	subgroup3
PC676-5p	CCGGGGCGCGGGGGCGGG	subgroup3
PC677-5p	CGCGTCCGCGCCGCCG	subgroup3
PC678-5p	AGAAGAACTTGTCACTT	subgroup3
PC68-3p	TCTGGTCATTACCAAGGCTGCAAG	subgroup3
PC69-3p	AAGCACTGAGCCGGCTGG	subgroup3
PC7-5p	CGCGGAGCCGTCGGAGAG	subgroup3
PC76-3p	CACGATCCTTCTGACTT	subgroup3
PC78-3p	TGTTGTTCTGTAGTGTTC	subgroup3
PC80-5p	ATGAGCGACGTGGTAGAG	subgroup3
PC83-5p	ACCTCAGGCCAGACGTG	subgroup3
PC84-5p	TTGCTGTGATGATGTA	subgroup3
PC85-3p	CGGGGTCGGGATTGGGGTCGGG	subgroup3
PC8-5p	GGGGGTCTCCGGGCCGGCG	subgroup3
PC86-5p	CGCGGCCGGACCGGCGT	subgroup3
PC89-3p	GTGCGGTGTAGTGGTGAGTA	subgroup3
PC92-5p	CTGCCCGGTGCTGGAAGA	subgroup3
PC94-5p	ATGTGAGAGAGCTGGGAG	subgroup3
