# Supplementary material for: A Systematic Analysis of miRNA Transcriptome in Marek’s Disease Virus-Induced Lymphoma Reveals Novel and Differentially Expressed miRNAs
Source: PLoS One. 2012 Nov 30;7(11):e51003. doi: 10.1371/journal.pone.0051003 (PMC3511444; doi:10.1371/journal.pone.0051003)
Supplement: Table S6 — Microarray signals and deep sequencing counts for 276 probes. (XLS) [file pone.0051003.s007.xls]

## Sheet: Table S6
Table S6. Signal in microarray and counts in deep sequencing for 276 probes
				MDV-infected										Non-infected
				Tumorous spleen					Lymphoma (tumor from liver)					Spleen					Lymphocytes (peripheral blood)
ID	miRNA_name	Sequence	Group	Mean	Standard deviation	coefficient of variation	Dectable triplicates	Counts	Mean	Standard deviation	coefficient of variation	Dectable triplicates	Counts	Mean	Standard deviation	coefficient of variation	Dectable triplicates	Counts	Mean	Standard deviation	coefficient of variation	Dectable triplicates	Counts
1	gga-miR-204-3p	GCTGGGACGGTGAAGGGAGGC	subgroup1	826.636	88.8915	0.107534	3 out of 3	0	891.625	89.8545	0.100776	3 out of 3	0	1391.33	189.097	0.13591	3 out of 3	0	1055.17	226.526	0.214682	3 out of 3	4
2	gga-mir-193b-3p	CGGGGTTTTGGGGGCGAGATGA	subgroup1	110.711	14.015	0.126591	3 out of 3	11	110.16	29.8752	0.271198	3 out of 3	1	86.004	14.4338	0.167827	3 out of 3	0	72.8271	20.4084	0.280231	2 out of 3	14
3	gga-mir-15a-3p	CAGGCCATATTGTGCTGCCTCA	subgroup1	94.2685	8.3848	0.088946	3 out of 3	4	15.7346	1.40112	0.0890472	2 out of 3	1	29.6558	3.97837	0.134151	2 out of 3	3	0	0	0	0	0
4	gga-let-7g-3p	CTGTACAGGCCACTGCCTTGCT	subgroup1	82.6605	16.4769	0.199332	3 out of 3	2	59.7836	13.0532	0.218341	3 out of 3	1	65.6344	15.2724	0.232688	3 out of 3	1	0	0	0	0	0
5	gga-mir-30c-1-3p	TGGGAGAGGATTGTTTACGCCT	subgroup1	68.1489	22.2223	0.326085	3 out of 3	602	13.7187	1.2967	0.094521	2 out of 3	256	51.5694	9.42154	0.182696	2 out of 3	281	0	0	0	0	0
6	gga-mir-365-1 -5p	AGGGACTTTTGGGGGCAGATGTG	subgroup1	49.983	11.6918	0.233916	3 out of 3	2	38.5127	6.2627	0.162614	3 out of 3	0	46.1207	7.60233	0.164836	2 out of 3	1	0	0	0	0	0
7	gga-mir-125b-3p-A	ACAAGTCAGGCTCTTGGGAC	subgroup1	30.7145	1.56627	0.0509944	3 out of 3	8	19.58	0.149887	0.00765511	2 out of 3	0	0	0	0	0	0	0	0	0	0	0
8	gga-mir-125b-3p-B	ACAAGTCAGGCTCTTGGGACT	subgroup1	29.8704	10.0697	0.337114	2 out of 3	6	0	0	0	0	0	0	0	0	0	0	0	0	0	0	0
9	gga-mir-365-2-5p	AGGGACTTTCAGGGGCAGCTGTG	subgroup1	29.8666	12.0234	0.402571	3 out of 3	2	33.5052	4.42064	0.131939	2 out of 3	0	0	0	0	0	0	0	0	0	0	0
10	gga-miR-146a-3p-B	ACCCATGGGGCTCAGTTCTTC	subgroup1	26.2541	8.95694	0.341163	3 out of 3	12	26.4568	0.77258	0.0292016	2 out of 3	2	35.1492	4.27543	0.121637	2 out of 3	10	0	0	0	0	0
11	gga-mir-125b-3p-C	ACAAGTCAGGCTCTTGGGACCT	subgroup1	24.062	1.37278	0.0570518	2 out of 3	1	0	0	0	0	0	0	0	0	0	0	0	0	0	0	0
12	gga-mir-1306-5p	CCACCTCCCCTGCAAACGTCCA	subgroup1	20.0032	5.12451	0.256185	2 out of 3	1	14.9036	3.30831	0.22198	3 out of 3	1	0	0	0	0	0	0	0	0	0	0
13	gga-mir-193a-5p	TGGGTCTTTGCGGGCGAGATGA	subgroup1	16.7982	2.05604	0.122397	2 out of 3	41	0	0	0	0	0	0	0	0	0	0	0	0	0	0	0
14	gga-let-7i-3p-B	CTGCGCAAGCTACTGCCTTGCTT	subgroup1	15.6228	5.15594	0.330027	2 out of 3	2	23.409	0.747182	0.0319186	2 out of 3	6	0	0	0	0	0	0	0	0	0	0
15	gga-mir-222-1-5p-B	CGCTCAGTAGTCAGTGTAGATTC	subgroup1	13.8194	3.83016	0.277157	2 out of 3	18	0	0	0	0	0	0	0	0	0	0	0	0	0	0	0
16	gga-mir-92-5p	AGGTTGGGATCAGTTGCAATGCT	subgroup1	11.2189	5.82054	0.518814	2 out of 3	109	0	0	0	0	0	0	0	0	0	0	0	0	0	0	0
17	gga-let-7b-3p	CTATACAACCTACTGCCTTCCT	subgroup1	0	0	0	0	0	15.5744	1.3287	0.0853134	2 out of 3	0	0	0	0	0	0	0	0	0	0	0
18	gga-miR-146a-3p-A	ACCCATGGGGCTCAGTTCTTCA	subgroup1	0	0	0	0	0	16.5706	1.39149	0.0839738	2 out of 3	10	0	0	0	0	0	0	0	0	0	0
19	PN-mdo-miR-739_L+6R-521AC	CTTTGAAGGCCGAAGTGGAGCA	subgroup2	8593.87	654.987	0.0762156	3 out of 3	58	10521.9	896.299	0.0851842	3 out of 3	45	5174.58	257.299	0.0497238	3 out of 3	23	176.467	10.7736	0.0610518	3 out of 3	1
20	PN-oan-miR-92a_22TA	TATTGCACTTGTCCCGGCCTGA	subgroup2	350.129	74.9855	0.214165	3 out of 3	68	376.997	37.8437	0.100382	3 out of 3	101	346.437	96.9109	0.279736	3 out of 3	58	0	0	0	0	0
21	PN-xtr-miR-125b_L-1R+1	CCCTGAGACCCTAACTTGTGAT	subgroup2	232.018	66.5438	0.286804	3 out of 3	6	232.645	28.6233	0.123034	3 out of 3	6	2606.19	175.264	0.0672489	3 out of 3	16	216.766	41.0264	0.189266	3 out of 3	21
22	PN-xtr-miR-214_R-4	ACAGCAGGCACAGACAG	subgroup2	151.232	21.3303	0.141043	3 out of 3	4	60.2173	14.5892	0.242276	3 out of 3	0	764.306	121.768	0.159318	3 out of 3	1	0	0	0	0	0
23	PN-xtr-miR-222_R+2	AGCTACATCTGGCTACTGGGTCTCTA	subgroup2	149.56	25.4759	0.170339	3 out of 3	4	272.003	45.7582	0.168227	3 out of 3	5	138.631	11.9679	0.0863291	3 out of 3	1	0	0	0	0	0
24	PN-xtr-let-7e_R+117TA	TGAGGTAGTAGGTTGTATAGTTG	subgroup2	146.879	44.487	0.302881	3 out of 3	636	111.777	24.7347	0.221285	3 out of 3	344	378.741	14.1946	0.0374784	3 out of 3	1532	79.0741	13.6315	0.172389	3 out of 3	1397
25	PN-dre-miR-155_R+4	TTAATGCTAATCGTGATAGGGGTTTA	subgroup2	140.578	25.4425	0.180985	3 out of 3	4	285.385	24.9546	0.0874419	3 out of 3	30	52.2107	10.3086	0.197443	2 out of 3	7	0	0	0	0	0
26	PN-dre-miR-181a_R+3	AACATTCAACGCTGTCGGTGAGTTTT	subgroup2	92.8528	11.3699	0.122451	3 out of 3	76	86.244	4.01994	0.0466112	3 out of 3	189	134.814	35.274	0.261649	3 out of 3	543	0	0	0	0	0
27	PN-xtr-miR-20a_R+2	TAAAGTGCTTATAGTGCAGGTAGTT	subgroup2	67.4599	8.71341	0.129164	3 out of 3	0	129.37	9.48007	0.0732787	3 out of 3	2	83.3719	19.3957	0.232641	3 out of 3	0	0	0	0	0	0
28	PN-xtr-miR-20a_R+2	TAAAGTGCTTATAGTGCAGGTAGTT	subgroup2	67.4599	8.71341	0.129164	3 out of 3	0	129.37	9.48007	0.0732787	3 out of 3	2	83.3719	19.3957	0.232641	3 out of 3	0	0	0	0	0	0
29	PN-mmu-miR-146a_R+1	TGAGAACTGAATTCCATGGGTTA	subgroup2	64.1801	17.8069	0.277453	3 out of 3	82	184.387	65.0218	0.352638	3 out of 3	60	44.3094	17.9211	0.404453	2 out of 3	54	0	0	0	0	0
30	PN-xtr-miR-20b_R+1	CAAAGTGCTCATAGTGCAGGTAGT	subgroup2	62.0607	10.774	0.173604	3 out of 3	21	77.2146	15.2696	0.197755	3 out of 3	28	65.765	7.07609	0.107597	2 out of 3	42	0	0	0	0	0
31	PN-hsa-miR-181d_R+11AC12TC	CACATTCATTGCTGTCGGTGGGTT	subgroup2	58.9954	9.60734	0.162849	3 out of 3	1	53.695	6.04848	0.112645	3 out of 3	0	79.4354	10.7429	0.135241	3 out of 3	1	0	0	0	0	0
32	PN-mmu-let-7c_R+2	TGAGGTAGTAGGTTGTATGGTTTT	subgroup2	54.6489	17.5682	0.321474	3 out of 3	169	29.4138	4.00519	0.136167	3 out of 3	149	196.421	14.4282	0.0734554	3 out of 3	394	0	0	0	0	0
33	PN-xtr-miR-146b_R+2	TGAGAACTGAATTCCATGGACTGT	subgroup2	52.7619	5.58242	0.105804	2 out of 3	2833	491.192	30.7297	0.0625615	3 out of 3	18087	0	0	0	0	0	0	0	0	0	0
34	PN-dre-miR-107b_R-1	AGCAGCATTGTACAGGGCTT	subgroup2	51.509	4.21833	0.0818951	2 out of 3	15	35.7526	12.4485	0.348185	3 out of 3	3	101.451	17.4154	0.171663	3 out of 3	18	0	0	0	0	0
35	PN-tgu-miR-2954*_L+1R-7	TGCTGAGAGGGCTTGGG	subgroup2	41.9969	2.99093	0.0712179	3 out of 3	36	25.3835	6.96171	0.274261	3 out of 3	2	66.2751	3.78369	0.0570907	2 out of 3	0	0	0	0	0	0
36	PN-cfa-miR-107_R+2	AGCAGCATTGTACAGGGCTATGT	subgroup2	38.3719	10.1473	0.264446	3 out of 3	1655	35.3046	5.26769	0.149207	3 out of 3	738	82.8179	17.7508	0.214335	3 out of 3	5807	0	0	0	0	0
37	PN-xtr-miR-23a_R+1	ATCACATTGCCAGGGATTTCCA	subgroup2	35.9612	3.2651	0.090795	2 out of 3	1571	76.8484	17.8599	0.232404	3 out of 3	847	87.5113	32.1126	0.366954	3 out of 3	2335	0	0	0	0	0
38	PN-fru-miR-184_R+1	TGGACGGAGAACTGATAAGGGG	subgroup2	30.3483	5.03145	0.16579	2 out of 3	0	21.2721	9.87034	0.464005	2 out of 3	0	0	0	0	0	0	0	0	0	0	0
39	PN-hsa-miR-181d_R+1	AACATTCATTGTTGTCGGTGGGTT	subgroup2	29.5649	0.497858	0.0168395	2 out of 3	0	41.0132	12.8276	0.312768	3 out of 3	1	68.8635	21.7991	0.316556	2 out of 3	5	0	0	0	0	0
40	PN-dre-miR-15b_R+1	TAGCAGCACATCATGGTTTGTAA	subgroup2	28.9552	6.80119	0.234887	3 out of 3	16	20.6548	0.788313	0.0381661	3 out of 3	5	49.649	5.65803	0.113961	2 out of 3	7	0	0	0	0	0
41	PN-dre-miR-21_L+1R-2	ATAGCTTATCAGACTGGTGTTG	subgroup2	26.3065	0.693501	0.0263624	2 out of 3	2	16.7581	4.05187	0.241786	2 out of 3	1	0	0	0	0	0	0	0	0	0	0
42	PN-cfa-miR-193a-3p	AACTGGCCTACAAAGTCCCAGTA	subgroup2	0	0	0	0	0	9.35832	2.52247	0.269543	2 out of 3	0	0	0	0	0	0	0	0	0	0	0
43	PN-dre-miR-21_R-2	TAGCTTATCAGACTGGTGTTG	subgroup2	0	0	0	0	0	11.8326	1.86021	0.157211	2 out of 3	4	0	0	0	0	0	0	0	0	0	0
44	PN-dre-miR-99_R+1	AACCCGTAGATCCGATCTTGTGA	subgroup2	0	0	0	0	0	13.3856	3.16028	0.236095	3 out of 3	224	0	0	0	0	0	0	0	0	0	0
45	PN-oan-miR-222b	AGCTACATCTGATTACTGGGTCA	subgroup2	0	0	0	0	0	75.3203	5.22119	0.0693199	3 out of 3	1349	0	0	0	0	0	0	0	0	0	0
46	PN-xtr-miR-210_R-5	CTGTGCGTGTGACAGCG	subgroup2	0	0	0	0	0	46.7532	7.11524	0.152187	3 out of 3	1	0	0	0	0	0	0	0	0	0	0
47	PN-xtr-miR-191_R+2	CAACGGAATCCCAAAAGCAGCTGT	subgroup2	849.244	142.71	0.168044	3 out of 3	4427	516.967	39.6063	0.0766128	3 out of 3	4387	848.247	66.6165	0.0785343	3 out of 3	13603	414.916	90.1041	0.217163	3 out of 3	28309
48	PN-hsa-miR-150_12TC	TCTCCCAACCCCTGTACCAGTG	subgroup2	838.784	156.47	0.186544	3 out of 3	29	307.55	12.0725	0.0392536	3 out of 3	11	1161.67	37.8862	0.0326135	3 out of 3	3	196.231	34.7813	0.177247	3 out of 3	258
49	PN-mmu-miR-1937a_L-118CT	ATCCCGGACGAGCCCCTA	subgroup2	744.653	78.5837	0.105531	3 out of 3	0	884.507	85.0316	0.0961345	3 out of 3	0	150	8.04692	0.053646	3 out of 3	0	93.9954	36.4128	0.387389	2 out of 3	12
50	PN-xtr-miR-150_R-112TC21AT	TCTCCCAACCCCTGTACCAGT	subgroup2	520.335	47.2675	0.0908404	3 out of 3	13	209.458	19.3698	0.0924757	3 out of 3	3	844.193	77.3997	0.0916849	3 out of 3	8	129.976	34.1288	0.262577	3 out of 3	291
51	PN-rno-miR-214_R+1	ACAGCAGGCACAGACAGGCAGT	subgroup2	434.118	63.3508	0.14593	3 out of 3	11	145.15	13.5781	0.0935454	3 out of 3	1	1039.76	27.5427	0.0264894	3 out of 3	36	0	0	0	0	0
52	PN-xtr-miR-26_R+2	TTCAAGTAATCCAGGATAGGCTT	subgroup2	407.674	20.3204	0.0498447	3 out of 3	1645	287.062	36.642	0.127645	3 out of 3	617	765.409	178.854	0.233671	3 out of 3	2570	116.309	32.6388	0.280622	3 out of 3	6059
53	PN-xtr-miR-26_R+3	TTCAAGTAATCCAGGATAGGCTTT	subgroup2	399.264	65.7634	0.164712	3 out of 3	1451	239.013	32.2041	0.134738	3 out of 3	747	699.649	108.789	0.15549	3 out of 3	2048	0	0	0	0	0
54	PN-hsa-miR-92a_L+2	AATATTGCACTTGTCCCGGCCTGT	subgroup2	391.053	23.1733	0.0592585	3 out of 3	7	483.448	20.4741	0.0423501	3 out of 3	4	481.464	66.2923	0.137689	3 out of 3	7	0	0	0	0	0
55	PN-xtr-miR-145_R-1	GTCCAGTTTTCCCAGGAATCCCT	subgroup2	234.659	24.3266	0.103668	3 out of 3	692	36.6148	2.56975	0.0701835	3 out of 3	250	541.423	76.3785	0.14107	3 out of 3	741	0	0	0	0	0
56	PN-ssc-miR-17-5p_R+2	CAAAGTGCTTACAGTGCAGGTAGAA	subgroup2	184.764	30.6206	0.165728	3 out of 3	3	235.318	18.8817	0.0802393	3 out of 3	0	147.308	13.7785	0.0935354	3 out of 3	8	0	0	0	0	0
57	PN-tgu-miR-425-5p_R+1	AATGACACGATCACTCCCGCTGA	subgroup2	178.507	27.1904	0.152321	3 out of 3	1346	131.492	28.2378	0.214749	3 out of 3	749	129.347	40.7548	0.31508	3 out of 3	1687	0	0	0	0	0
58	PN-hsa-miR-143	TGAGATGAAGCACTGTAGCTC	subgroup2	162.353	11.9545	0.0736328	3 out of 3	8296	29.9697	2.34849	0.0783623	3 out of 3	951	389.361	13.2816	0.0341112	3 out of 3	4586	0	0	0	0	0
59	PN-hsa-miR-26a_L-3R+3	AAGTAATCCAGGATAGGCTTTC	subgroup2	94.8075	6.04066	0.063715	3 out of 3	23	42.6784	3.85549	0.0903383	3 out of 3	3	184.295	8.43303	0.0457582	3 out of 3	8	0	0	0	0	0
60	PN-oan-miR-24_L+3	CGCTGGCTCAGTTCAGCAGGAACAG	subgroup2	73.5072	2.6695	0.0363161	3 out of 3	1	53.7785	4.25936	0.079202	3 out of 3	5	116.41	0.888689	0.00763412	3 out of 3	3	0	0	0	0	0
61	PN-xtr-miR-221_R+2	AGCTACATTGTCTGCTGGGTTTCAT	subgroup2	63.4084	5.26137	0.0829758	3 out of 3	31	56.0876	11.5291	0.205555	3 out of 3	49	0	0	0	0	0	0	0	0	0	0
62	PN-mmu-miR-92b	TATTGCACTCGTCCCGGCCTCC	subgroup2	61.7819	1.90949	0.030907	3 out of 3	1	89.7392	10.9129	0.121607	3 out of 3	4	104.523	5.3146	0.0508464	3 out of 3	2	0	0	0	0	0
63	PN-cfa-miR-139-5p	TCTACAGTGCACGTGTCTCCAGT	subgroup2	57.5322	3.89831	0.0677587	3 out of 3	12	14.2344	0.981156	0.0689284	2 out of 3	10	140.192	19.8259	0.141419	3 out of 3	12	0	0	0	0	0
64	PN-mmu-miR-1937c	ATCCCGGAAGAGCCCCCA	subgroup2	57.5257	7.8583	0.136605	3 out of 3	2	49.8736	8.99523	0.180361	3 out of 3	5	53.591	6.79783	0.126847	3 out of 3	0	76.3253	10.0783	0.132044	3 out of 3	30
65	PN-mne-miR-140-3p	TACCACAGGGGAGAACCACGGACA	subgroup2	54.8227	13.4076	0.244562	3 out of 3	1	50.2171	4.74949	0.0945792	2 out of 3	0	89.5471	9.67472	0.108041	3 out of 3	18	0	0	0	0	0
66	PN-xtr-miR-181b_R+3	AACATTCATTGCTGTCGGTGGGTAG	subgroup2	53.6357	2.94892	0.0549806	2 out of 3	1	43.0519	14.4126	0.334773	3 out of 3	1	59.0123	18.1327	0.30727	3 out of 3	5	0	0	0	0	0
67	PN-oan-miR-1357_L+120CT	GATTATGAGATCTGAGGGCT	subgroup2	51.4443	7.6565	0.148831	3 out of 3	11	35.2837	7.92088	0.224491	3 out of 3	1	45.2635	6.9471	0.153481	3 out of 3	0	96.3137	11.8293	0.122821	2 out of 3	2
68	PN-hsa-miR-146b-5p_R+220GA	TGAGAACTGAATTCCATAGACTGT	subgroup2	51.0698	9.85311	0.192934	3 out of 3	0	463.727	137.082	0.29561	3 out of 3	10	0	0	0	0	0	0	0	0	0	0
69	PN-oan-miR-145	GTCCAGTTTTCCCAGGAAT	subgroup2	40.7651	10.906	0.267531	3 out of 3	44	0	0	0	0	0	139.952	42.6427	0.304694	3 out of 3	6	0	0	0	0	0
70	PN-oan-miR-145*	GTCCAGTTTTCCCAGGAAT	subgroup2	40.7651	10.906	0.267531	3 out of 3	44	0	0	0	0	0	139.952	42.6427	0.304694	3 out of 3	6	0	0	0	0	0
71	PN-dre-miR-210	CTGTGCGTGTGACAGCGGCTAA	subgroup2	37.4645	8.90675	0.237738	3 out of 3	342	107.857	9.81972	0.0910437	3 out of 3	419	41.6389	11.7589	0.282402	2 out of 3	87	0	0	0	0	0
72	PN-mmu-miR-1959_16TC	GGGGATGTAGCTCAGCGGAG	subgroup2	36.25	8.89121	0.245275	2 out of 3	15	37.7276	25.0816	0.664809	2 out of 3	3	0	0	0	0	0	0	0	0	0	0
73	PN-ssc-miR-146a-5p	TGAGAACTGAATTCCATGGGTTGTTT	subgroup2	35.2095	6.15326	0.174761	3 out of 3	6	54.5416	12.2336	0.224299	3 out of 3	11	0	0	0	0	0	0	0	0	0	0
74	PN-dre-miR-456_R+122AC	CAGGCTGGTTAGATGGTTGTCCC	subgroup2	34.515	9.6435	0.2794	2 out of 3	20	21.1662	1.17079	0.0553141	3 out of 3	20	0	0	0	0	0	0	0	0	0	0
75	PN-hsa-miR-221_L-2R+2	CTACATTGTCTGCTGGGTTTCAG	subgroup2	32.7606	9.36261	0.285788	2 out of 3	179	44.2617	13.0377	0.29456	3 out of 3	166	0	0	0	0	0	0	0	0	0	0
76	PN-xtr-miR-15c_L+2R-2	CATAGCAGCACATCATGGTTTG	subgroup2	30.088	1.17196	0.0389513	2 out of 3	1	17.5347	1.69249	0.0965223	2 out of 3	0	51.1283	12.555	0.245558	3 out of 3	0	0	0	0	0	0
77	PN-oan-miR-1357_L+322CT	AAGATTATGAGATCTGAGGGCT	subgroup2	27.3432	3.37944	0.123594	3 out of 3	3	20.8114	0.49294	0.023686	2 out of 3	8	0	0	0	0	0	0	0	0	0	0
78	PN-mmu-miR-152_10GC	TCAGTGCATCACAGAACTTGG	subgroup2	26.1704	3.49962	0.133724	2 out of 3	82	26.6918	4.19527	0.157175	3 out of 3	79	90.1432	25.1403	0.278893	3 out of 3	142	0	0	0	0	0
79	PN-oan-miR-92c	TATTGCACTTGTCCAAGCCTGT	subgroup2	26.125	2.97247	0.113779	2 out of 3	0	48.5368	10.0346	0.206743	3 out of 3	0	45.1335	21.2026	0.469775	2 out of 3	0	0	0	0	0	0
80	PN-ptr-miR-1274b_L+117CT	GTCCCTGTTCGGGCGCTA	subgroup2	23.1968	4.20663	0.181346	2 out of 3	0	20.3133	5.14621	0.253342	2 out of 3	0	35.4477	11.8297	0.333723	2 out of 3	0	0	0	0	0	0
81	PN-ppy-miR-10a_L-1R+118TC	ACCCCGTAGATCCGAACTTGTGT	subgroup2	22.4151	3.88704	0.173412	3 out of 3	0	17.5223	7.00463	0.399755	2 out of 3	0	0	0	0	0	0	0	0	0	0	0
82	PN-bta-miR-2481_L+3	AGCTACGTTGTCTGCTGGGTTTT	subgroup2	21.1759	4.28202	0.202212	3 out of 3	2	0	0	0	0	0	0	0	0	0	0	0	0	0	0	0
83	PN-xtr-miR-103_R+2	AGCAGCATTGTACAGGGCTATGAGA	subgroup2	20.5569	0.294349	0.0143188	2 out of 3	4	22.0642	2.55835	0.115951	3 out of 3	4	48.7728	8.42715	0.172784	3 out of 3	11	0	0	0	0	0
84	PN-ssc-miR-129	AAGCCCTTACCCCAAAAAGCAT	subgroup2	18.6802	2.34419	0.12549	2 out of 3	11	0	0	0	0	0	0	0	0	0	0	0	0	0	0	0
85	PN-bta-miR-2478_L-219CT	ATCCCACTTCTGACACTA	subgroup2	13.2593	0.975545	0.0735746	2 out of 3	1	0	0	0	0	0	0	0	0	0	0	0	0	0	0	0
86	PN-hsa-miR-143*_R-1	GGTGCAGTGCTGCATCTCTGG	subgroup2	0	0	0	0	0	0	0	0	0	0	22.1467	5.14167	0.232164	2 out of 3	147	0	0	0	0	0
87	PN-hsa-miR-148b_20TG	TCAGTGCATCACAGAACTTGGT	subgroup2	0	0	0	0	0	24.9842	0.0797858	0.00319345	2 out of 3	2629	81.2046	27.026	0.332814	2 out of 3	3801	0	0	0	0	0
88	PN-mmu-miR-363-3p_R-1	AATTGCACGGTATCCATCTGT	subgroup2	0	0	0	0	0	18.3002	3.32542	0.181715	2 out of 3	491	0	0	0	0	0	0	0	0	0	0
89	PN-ssc-miR-129-5p	CTTTTTGCGGTCTGGGCTTGC	subgroup2	0	0	0	0	0	0	0	0	0	0	38.1806	8.05971	0.211095	2 out of 3	149	0	0	0	0	0
90	PN-tgu-miR-1388	ATCTCAGGTTCGTCAGCCCATG	subgroup2	0	0	0	0	0	0	0	0	0	0	62.357	4.37936	0.0702304	2 out of 3	1203	0	0	0	0	0
91	PN-xtr-let-7f_R+110AC	TGAGGTAGTCGATTGTATAGTTT	subgroup2	0	0	0	0	0	0	0	0	0	0	21.092	0.725958	0.0344186	2 out of 3	180	0	0	0	0	0
92	PN-xtr-miR-15a_R+1	TAGCAGCACATAATGGTTTGTGA	subgroup2	0	0	0	0	0	15.7721	0.803694	0.0509566	2 out of 3	11	0	0	0	0	0	0	0	0	0	0
93	PC332-5p	ATGATGTGTTGTTGCGCTAGT	subgroup3	34375.8	745.91	0.0216987	3 out of 3	13	30403.4	1980.25	0.0651325	3 out of 3	12	17795.7	2109.94	0.118564	3 out of 3	7	183.024	19.0089	0.10386	2 out of 3	0
94	PC595-3p	CTGAGGAGCCACTGGAGCGAGG	subgroup3	31766.6	1742.21	0.0548441	3 out of 3	22	27332.5	2916.28	0.106696	3 out of 3	48	18357.8	1269.48	0.0691521	3 out of 3	5	552.809	14.2521	0.0257813	3 out of 3	1
95	PC676-5p	CCGGGGCGCGGGGGCGGG	subgroup3	30409.4	4273.33	0.140527	3 out of 3	5	20587.2	1931.27	0.0938092	3 out of 3	0	13379.5	1745.76	0.13048	3 out of 3	0	1676.17	344.271	0.205391	3 out of 3	0
96	PC35-3p	ACTGACTGGCTCAGCTTGTGTC	subgroup3	30164.7	1431.63	0.0474605	3 out of 3	14	22682.2	2069.97	0.0912597	3 out of 3	8	11162.3	725.405	0.064987	3 out of 3	6	169.961	30.6808	0.180517	3 out of 3	0
97	PC651-5p	GATGTGTTGTTGCGCTAGTA	subgroup3	29430.5	3163.51	0.107491	3 out of 3	19	23967.7	798.851	0.0333303	3 out of 3	20	13194.2	795.973	0.0603274	3 out of 3	1	165.332	22.1012	0.133677	3 out of 3	0
98	PC625-3p	CCGGGGCGCGGGGGCGGGG	subgroup3	27391.5	704.838	0.025732	3 out of 3	3	22378.5	1669.25	0.0745918	3 out of 3	4	17139.6	1077.19	0.062848	3 out of 3	0	2521.64	109.038	0.0432408	3 out of 3	0
99	PC395-3p	GGGGCGCGGGGGCGGG	subgroup3	25232.1	1691.7	0.0670453	3 out of 3	8	18923.3	2448.56	0.129394	3 out of 3	3	13685.4	479.19	0.0350146	3 out of 3	0	1545.72	187.66	0.121406	3 out of 3	1
100	PC378-5p	CGGGCGGGCGGTCGGTGC	subgroup3	18974.2	3599.88	0.189725	3 out of 3	33	17391.8	2075.76	0.119353	3 out of 3	69	9434.94	74.6374	0.00791074	3 out of 3	0	209.507	40.2004	0.191881	3 out of 3	0
101	PC508-5p	CCCCCTCGGGCGGGCGG	subgroup3	17664.8	2391.83	0.135401	3 out of 3	5	11077.1	947.712	0.0855563	3 out of 3	0	6205.01	748.679	0.120657	3 out of 3	0	321.121	21.1636	0.0659054	2 out of 3	0
102	PC157-3p	CGTGGCGCGGGGGCGGG	subgroup3	17633.6	1585.74	0.0899273	3 out of 3	7	13364.2	571.923	0.0427953	3 out of 3	0	7814.08	304.792	0.0390055	3 out of 3	0	971.144	57.0162	0.0587104	3 out of 3	0
103	PC156-3p	CGCCCCGGGGCGCGGGGG	subgroup3	16047.2	514.757	0.0320776	3 out of 3	17	9377.22	344.08	0.0366931	3 out of 3	7	5230.6	150.125	0.0287012	3 out of 3	0	375.972	65.2246	0.173483	3 out of 3	0
104	PC40-3p	TGGGGAACCCGGTGCTAAATCAT	subgroup3	14814.3	749.193	0.0505721	3 out of 3	4551	14376.3	1688.96	0.117482	3 out of 3	5403	5860.94	404.939	0.0690911	3 out of 3	878	163.636	16.3741	0.100064	2 out of 3	18
105	PC30-5p	AGGATTCAACCCGGCGGGCCA	subgroup3	12104.8	1206.72	0.0996895	3 out of 3	16	9816.71	963.277	0.0981263	3 out of 3	17	1245.79	28.8555	0.0231625	3 out of 3	8	0	0	0	0	0
106	PC567-5p	CGGCGCGGCGGCGGCGACT	subgroup3	11899.3	442.459	0.0371838	3 out of 3	7	5676.21	298.307	0.0525539	3 out of 3	4	2770.03	114.09	0.0411873	3 out of 3	0	199.78	25.3543	0.126911	3 out of 3	0
107	PC29-5p	GCTTTGAAGGCCGAAGTGGAGCA	subgroup3	11705.6	1143.28	0.0976698	3 out of 3	26	14169	639.586	0.0451398	3 out of 3	38	7800.91	183.985	0.0235851	3 out of 3	2	183.636	13.3567	0.0727349	3 out of 3	0
108	PC568-5p	CTGCAGAGATGACGACCCTG	subgroup3	10238.1	240.285	0.0234697	3 out of 3	258	10467.4	1347.45	0.128728	3 out of 3	40	7218.12	443.161	0.0613956	3 out of 3	28	1423.18	352.411	0.247623	3 out of 3	55
109	PC513-3p	ACGGCCCTGCCGGAGCG	subgroup3	10178	551.57	0.0541925	3 out of 3	18	6169.74	850.653	0.137875	3 out of 3	6	1677.74	264.553	0.157684	3 out of 3	0	137.866	50.5735	0.36683	2 out of 3	0
110	PC554-3p	CGGCGCGGCTGGGGCGC	subgroup3	10062.7	832.166	0.0826983	3 out of 3	4	9370.56	833.66	0.0889659	3 out of 3	0	2666.54	211.301	0.0792417	3 out of 3	0	104.781	23.7275	0.226448	3 out of 3	0
111	PC603-5p	CTGAGGTGGGATCCCGGGGCGGCA	subgroup3	9811.66	464.911	0.0473835	3 out of 3	3	7686.36	123.573	0.016077	3 out of 3	21	3873.32	133.664	0.0345089	3 out of 3	0	212.386	43.2481	0.20363	3 out of 3	1
112	PC287-3p	ACGGGACGGGACGCGGCGGG	subgroup3	9305.05	647.745	0.0696122	3 out of 3	0	5768.94	303.727	0.0526486	3 out of 3	0	2737.12	122.186	0.0446403	3 out of 3	0	437.322	18.5786	0.0424826	3 out of 3	5
113	PC495-3p	GAGGGAGGGCGGGAGGCG	subgroup3	7914.58	604.05	0.0763212	3 out of 3	8	8860.9	133.433	0.0150586	3 out of 3	1	6679.28	367.788	0.055064	3 out of 3	0	3726.37	200.869	0.0539049	3 out of 3	50
114	PC369-5p	CTGAGGAGCCACTGGAG	subgroup3	6666.57	614.247	0.0921384	3 out of 3	4	6131.91	455.623	0.0743037	3 out of 3	0	1941.42	123.86	0.0637986	3 out of 3	0	0	0	0	0	0
115	PC245-5p	GCGGCGGGAGGGCGGTGA	subgroup3	5218.82	831.979	0.159419	3 out of 3	0	5499.51	293.927	0.053446	3 out of 3	0	2757.25	206.492	0.0748907	3 out of 3	0	748.526	38.3383	0.0512184	3 out of 3	6
116	PC212-3p	CCCGGGGCCGAGGGAGAGGA	subgroup3	4898.56	257.733	0.052614	3 out of 3	16	6732.46	1534.28	0.227893	2 out of 3	6	1983.37	212.327	0.107054	3 out of 3	1	524.734	121.701	0.231929	3 out of 3	1
117	PC348-5p	CCGGGGCCGAGGGAGAGG	subgroup3	4892.26	510.356	0.104319	3 out of 3	8	6391.63	576.993	0.0902731	3 out of 3	1	2608.4	183.975	0.0705316	3 out of 3	1	581.405	200.545	0.344932	3 out of 3	2
118	PC415-5p	GGGCGAGGCCGCGGGG	subgroup3	4366.71	221.835	0.0508013	3 out of 3	12	3975.5	133.156	0.0334941	3 out of 3	9	824.858	301.837	0.365926	3 out of 3	0	130.065	47.3597	0.364123	3 out of 3	0
119	PC464-5p	GGGGCCGAGGGAGCGGACC	subgroup3	4292.19	248.041	0.057789	3 out of 3	4	3788.87	187.987	0.0496156	3 out of 3	1	1029.5	285.532	0.277351	3 out of 3	0	232.348	22.9144	0.0986213	3 out of 3	0
120	PC111-5p	CGTAGGATGGCCGGGGG	subgroup3	4202.42	410.174	0.0976041	3 out of 3	4	2749.58	52.163	0.0189713	3 out of 3	0	1254.17	153.508	0.122398	3 out of 3	0	122.319	22.6674	0.185313	3 out of 3	0
121	PC491-3p	CGGGGACAGCGTCAGGTGGGGA	subgroup3	3562.36	231.771	0.0650611	3 out of 3	72	5222.54	221.725	0.0424554	3 out of 3	48	1686.66	120.53	0.0714606	3 out of 3	8	166.039	10.0466	0.0605074	3 out of 3	0
122	PC36-3p	GGCTGGCCGCCGGAATACTCCA	subgroup3	3413.84	128.401	0.0376118	3 out of 3	13	4393.87	485.595	0.110516	3 out of 3	40	1906.28	108.258	0.0567899	3 out of 3	1	75.6285	12.366	0.16351	2 out of 3	0
123	PC366-5p	GGGGCCGCGGGAGAGGAC	subgroup3	3273.13	282.374	0.0862701	3 out of 3	5	3699.48	354.241	0.0957544	3 out of 3	0	1401.63	166.201	0.118577	3 out of 3	0	337.462	133.164	0.394603	3 out of 3	0
124	PC385-5p	CGGGCGGGAGGAGGTGGG	subgroup3	3264.37	213.727	0.0654726	3 out of 3	1	3887.37	425.045	0.10934	3 out of 3	0	3655.75	190.581	0.0521317	3 out of 3	0	2570.8	311.708	0.12125	3 out of 3	4
125	PC556-3p	CCGGCGCGGGCGAGGCCG	subgroup3	2884.67	228.844	0.079331	3 out of 3	5	1879.52	87.7956	0.0467117	3 out of 3	1	419.537	26.2004	0.0624507	3 out of 3	1	109.814	20.1607	0.18359	2 out of 3	1
126	PC205-5p	CGGGCCGGGGACCGCCGCC	subgroup3	2865.38	194.578	0.0679065	3 out of 3	12	2064.53	83.4901	0.0404402	3 out of 3	16	393.795	32.485	0.0824922	3 out of 3	1	73.379	9.35959	0.127551	2 out of 3	1
127	PC34-3p	GCCCTGCCGGAGCGTCGAGAA	subgroup3	2819.1	335.651	0.119063	3 out of 3	24	2350.21	251.127	0.106853	3 out of 3	53	527.241	12.0195	0.022797	3 out of 3	0	0	0	0	0	0
128	PC597-5p	AGGGAGAGGACCGCCGCCGCGC	subgroup3	2595.82	42.3238	0.0163046	3 out of 3	41	2938.06	228.633	0.0778178	3 out of 3	35	552.865	22.2386	0.0402242	3 out of 3	5	132.958	18.6204	0.140048	3 out of 3	0
129	PC350-5p	CGGAGCCGCGGGGGCTA	subgroup3	2257.56	89.5389	0.0396619	3 out of 3	7	1382.07	56.0321	0.0405421	3 out of 3	2	616.495	42.1326	0.0683422	3 out of 3	1	71.6602	23.8739	0.333154	2 out of 3	0
130	PC314-3p	CGCCCCCCTCGGGCGGGC	subgroup3	1889.63	104.314	0.0552036	3 out of 3	15	1176.87	168.679	0.143328	3 out of 3	1	548.176	50.7972	0.0926658	3 out of 3	0	85.3309	16.3945	0.192129	2 out of 3	0
131	PC299-5p	TGGGAGGGACTGGGAGGG	subgroup3	1367.38	93.4387	0.0683343	3 out of 3	10	1161.44	141.383	0.121731	3 out of 3	0	1230.7	257.95	0.209597	3 out of 3	0	955.709	97.6793	0.102206	3 out of 3	0
132	PC286-5p	CAGGGACGGGGACAGGGCTGGG	subgroup3	1349.7	203.778	0.15098	3 out of 3	1	1706.18	284.558	0.16678	3 out of 3	0	781.205	36.076	0.0461799	3 out of 3	0	360.6	12.3052	0.0341243	2 out of 3	5
133	PC130-5p	CTGGGAGGGACTGGGAGGG	subgroup3	1301.17	171.355	0.131693	3 out of 3	14	1098.84	22.3113	0.0203044	3 out of 3	0	1196.88	143.132	0.119588	3 out of 3	0	734.552	51.4129	0.0699922	3 out of 3	6
134	PC60-5p	CTTCGATGTCGGCTCTTTC	subgroup3	1102.54	99.4155	0.0901699	3 out of 3	8	901.454	96.9296	0.107526	3 out of 3	1	123.688	16.9885	0.137349	3 out of 3	0	0	0	0	0	0
135	PC501-3p	GCGGCGCCGCCGGGCC	subgroup3	1098.02	62.3263	0.0567627	3 out of 3	10	464.756	20.3564	0.0438001	3 out of 3	2	141.748	0.688886	0.00485993	2 out of 3	0	0	0	0	0	0
136	PC549-3p	AGAGCGGAGCGGGACCGGAG	subgroup3	982.04	107.269	0.109231	3 out of 3	4	1208.84	67.6634	0.0559737	3 out of 3	2	274.904	86.7669	0.315627	3 out of 3	1	164.61	45.9383	0.279074	3 out of 3	0
137	PC312-3p	ATGGGTTGGGATGGGAGGGCA	subgroup3	959.958	118.101	0.123028	3 out of 3	0	827.417	94.8831	0.114674	3 out of 3	0	941.1	41.536	0.0441356	3 out of 3	0	656.797	159.303	0.242545	3 out of 3	5
138	PC387-3p	GCAGGGTTCCATGTGAACAGCA	subgroup3	923.47	58.3877	0.0632264	3 out of 3	3	1360.08	163.899	0.120506	3 out of 3	4	550.704	60.2558	0.109416	3 out of 3	1	0	0	0	0	0
139	PC123-5p	TGGAGCCGGGCCGTGG	subgroup3	846.758	74.656	0.0881669	3 out of 3	8	991.018	65.8298	0.0664265	3 out of 3	8	194.288	6.98182	0.0359355	3 out of 3	0	0	0	0	0	0
140	PC306-5p	CTCCGGGGACAGCGTCAG	subgroup3	820.591	35.2924	0.0430086	3 out of 3	16	1310.07	195.36	0.149122	3 out of 3	5	235.248	3.83102	0.016285	3 out of 3	1	0	0	0	0	0
141	PC655-5p	GAGGTGGGCTGGGTGGGAG	subgroup3	718.674	110.982	0.154426	3 out of 3	1	625.198	117.809	0.188435	3 out of 3	0	574.086	94.1343	0.163972	3 out of 3	0	358.513	60.4839	0.168708	3 out of 3	5
142	PC338-5p	GGGATGTGCGAGCTGGCGGC	subgroup3	698.855	19.0322	0.0272334	3 out of 3	10	300.709	42.6936	0.141977	3 out of 3	0	141.433	34.3443	0.242831	3 out of 3	1	109.851	8.47712	0.0771695	2 out of 3	0
143	PC85-3p	CGGGGTCGGGATTGGGGTCGGG	subgroup3	650.901	38.9558	0.0598491	3 out of 3	11	954.486	56.1676	0.0588459	3 out of 3	2	762.117	107.53	0.141094	3 out of 3	0	370.745	80.4326	0.216949	3 out of 3	1
144	PC280-5p	GCTGGGAAGGGCTGCCGG	subgroup3	601.207	81.4551	0.135486	3 out of 3	18	580.894	46.787	0.0805431	3 out of 3	14	183.206	19.3559	0.105651	3 out of 3	0	0	0	0	0	0
145	PC354-5p	CGAGAGCTTTGAAGGC	subgroup3	567.952	70.5826	0.124276	3 out of 3	45	812.491	121.705	0.149792	3 out of 3	5	255.166	9.71225	0.0380624	3 out of 3	2	79.8438	25.2935	0.316787	3 out of 3	0
146	PC273-5p	GGAGTCTGGCGTGGAGGAG	subgroup3	558.908	37.8079	0.067646	3 out of 3	4	659.378	54.1785	0.082166	3 out of 3	1	720.541	141.648	0.196586	3 out of 3	0	771.021	74.1391	0.096157	3 out of 3	0
147	PC595-5p	TGCGCTAGTAATCCTGCTCAGTA	subgroup3	542.291	26.5582	0.048974	3 out of 3	29	617.298	66.142	0.107148	3 out of 3	31	227.553	25.4226	0.111722	3 out of 3	10	0	0	0	0	0
148	PC659-5p	GTGTGGCGTACGGAAGCCCCCA	subgroup3	386.274	23.7814	0.061566	3 out of 3	14	880.082	128.247	0.145722	3 out of 3	7	382.647	6.67172	0.0174357	3 out of 3	1	129.07	30.3031	0.23478	2 out of 3	2
149	PC285-3p	AGAGGGCGGTTGGGAGCGG	subgroup3	375.858	49.2884	0.131136	3 out of 3	13	339.356	74.2226	0.218716	3 out of 3	0	307.973	23.0721	0.0749161	3 out of 3	1	203.796	0.626303	0.00307318	2 out of 3	0
150	PC617-3p	CGGTGCGGAGCCGCGGG	subgroup3	312.219	18.3273	0.0587002	3 out of 3	11	253.745	5.71625	0.0225275	3 out of 3	1	123.631	4.12378	0.0333555	3 out of 3	1	0	0	0	0	0
151	PC42-5p	CGGGTGTCCGGCGCGCGGCT	subgroup3	276.44	4.49546	0.016262	3 out of 3	5	220.331	42.0373	0.190791	3 out of 3	3	39.9731	2.86372	0.0716412	3 out of 3	0	0	0	0	0	0
152	PC606-3p	GTGGGATGGGATGGGATGGGAA	subgroup3	272.551	17.6722	0.0648399	3 out of 3	0	307.124	58.036	0.188966	3 out of 3	0	296.115	4.0971	0.0138362	3 out of 3	0	187.947	42.9705	0.22863	3 out of 3	11
153	PC37-3p	TGGATCTTGGGATCGAGCTGGCG	subgroup3	268.699	22.1756	0.0825296	3 out of 3	338	397.547	84.809	0.213331	3 out of 3	208	140.235	8.64304	0.0616327	3 out of 3	16	0	0	0	0	0
154	PC8-5p	GGGGGTCTCCGGGCCGGCG	subgroup3	254.775	59.0581	0.231805	3 out of 3	16	296.606	32.1527	0.108402	3 out of 3	6	84.0777	15.9893	0.190173	3 out of 3	0	0	0	0	0	0
155	PC252-3p	AAGGACGAAGATGAGGAGGATGA	subgroup3	241.81	17.5917	0.0727502	3 out of 3	1	387.408	66.8306	0.172507	3 out of 3	0	298.687	16.019	0.0536314	3 out of 3	0	343.871	15.3227	0.0445594	2 out of 3	20
156	PC186-3p	CGCTCGCCGGGGCGCCG	subgroup3	213.183	5.49456	0.0257739	3 out of 3	4	150.55	25.8883	0.171958	3 out of 3	5	61.3151	8.06095	0.131468	3 out of 3	0	0	0	0	0	0
157	PC51-3p	AGAGCTGATGGTGGGGACTG	subgroup3	207.466	23.8759	0.115083	3 out of 3	10	189.526	20.72	0.109325	3 out of 3	1	184.511	18.9749	0.102838	3 out of 3	0	238.101	73.2527	0.307653	3 out of 3	0
158	PC599-5p	CGGGGGCTACGCCGCGACGA	subgroup3	199.728	12.3364	0.0617663	3 out of 3	303	232.232	43.6575	0.187991	3 out of 3	84	51.2456	7.29457	0.142345	3 out of 3	6	0	0	0	0	0
159	PC29-3p	AACATGGGTCAGTCGGTCCTAA	subgroup3	194.673	16.8837	0.0867285	3 out of 3	97	322.263	58.461	0.181408	3 out of 3	95	145.509	20.2523	0.139183	3 out of 3	20	0	0	0	0	0
160	PC139-3p	CGGGCTCGGGCCACGCC	subgroup3	188.509	23.5437	0.124894	3 out of 3	13	66.0788	4.2737	0.0646758	3 out of 3	3	68.416	9.33779	0.136486	3 out of 3	1	0	0	0	0	0
161	PC638-3p	GGTCGCGTCGGAGAGGGCC	subgroup3	177.781	12.0484	0.067771	3 out of 3	4	157.093	24.8483	0.158176	3 out of 3	1	132.543	9.9496	0.0750668	3 out of 3	0	78.7549	21.5132	0.273167	3 out of 3	0
162	PC665-5p	GGTGCGGAGCTGCGGG	subgroup3	175.099	15.846	0.0904976	3 out of 3	10	163.541	15.935	0.0974377	3 out of 3	0	80.1518	14.6677	0.182999	3 out of 3	0	140.068	32.3565	0.231006	3 out of 3	0
163	PC62-5p	TGGATCTTGGGATCGAGCTG	subgroup3	171.546	16.4709	0.0960146	3 out of 3	755	255.582	43.6179	0.170661	3 out of 3	176	94.2631	17.444	0.185057	3 out of 3	16	0	0	0	0	0
164	PC49-3p	AGCCGGGGATGATTTCTGC	subgroup3	169.383	10.637	0.0627983	3 out of 3	2	185.492	7.64239	0.0412007	3 out of 3	2	126.963	3.58933	0.0282706	3 out of 3	0	67.6785	10.9016	0.161079	2 out of 3	4
165	PC555-3p	AGCGAGCGAGGGAACGACG	subgroup3	161.549	20.428	0.126451	3 out of 3	2	106.25	18.5534	0.174619	3 out of 3	7	62.8132	8.71457	0.138738	3 out of 3	0	0	0	0	0	0
166	PC530-3p	CTCCCCGCGAGGGCGCG	subgroup3	156.83	5.69384	0.0363057	3 out of 3	14	78.5337	17.7978	0.226626	3 out of 3	0	45.4934	10.8057	0.237523	2 out of 3	0	0	0	0	0	0
167	PC460-3p	CGCCCGCCTCGCCGGG	subgroup3	156.813	15.0343	0.0958742	3 out of 3	8	66.6398	1.7994	0.0270019	3 out of 3	1	75.7463	8.32828	0.10995	3 out of 3	0	0	0	0	0	0
168	PC565-3p	TGGGATCGAGCTGGCGGG	subgroup3	141.791	8.99222	0.0634188	3 out of 3	4	160.384	32.3181	0.201505	3 out of 3	1	94.3176	26.3943	0.279845	3 out of 3	1	0	0	0	0	0
169	PC103-5p	AGAGGAGCTGGGAGGA	subgroup3	140.89	8.35444	0.0592975	3 out of 3	7	163.222	8.17731	0.0500993	3 out of 3	0	239.777	14.9081	0.062175	3 out of 3	0	216.331	8.48844	0.0392382	2 out of 3	1
170	PC613-3p	CAGGGCTGGGCAGGGTAGGGCA	subgroup3	137.695	22.9761	0.166862	3 out of 3	1	185.153	37.2566	0.20122	3 out of 3	4	133.611	21.036	0.157442	3 out of 3	3	80.2668	17.8271	0.222098	2 out of 3	17
171	PC409-5p	CAGCACTGAGGCTGAGGGCG	subgroup3	124.776	14.7968	0.118587	3 out of 3	7	71.4869	9.71287	0.135869	3 out of 3	4	74.6949	6.61095	0.0885061	3 out of 3	1	0	0	0	0	0
172	PC445-5p	AGGCTGAAAGGAGGGAGA	subgroup3	121.908	28.0389	0.230001	3 out of 3	4	122.918	13.6953	0.111418	3 out of 3	2	207.87	32.5349	0.156515	3 out of 3	0	161.947	10.5619	0.0652183	3 out of 3	1
173	PC400-5p	CGGGCGCCGCTCGCCCCCC	subgroup3	120.94	11.7559	0.0972043	3 out of 3	6	80.6638	12.697	0.157407	3 out of 3	0	73.0653	12.8698	0.176141	2 out of 3	0	0	0	0	0	0
174	PC604-5p	CGACCGCGCGGCGCCGCCG	subgroup3	115.75	8.98107	0.0775903	3 out of 3	53	106.6	5.43289	0.050965	3 out of 3	16	0	0	0	0	0	0	0	0	0	0
175	PC601-5p	ACCCGGTAAAGCGAATGATTAG	subgroup3	115.738	4.08702	0.0353126	3 out of 3	9	222.911	21.0161	0.0942799	3 out of 3	13	66.0538	15.896	0.240651	2 out of 3	4	0	0	0	0	0
176	PC553-3p	GGGCTGGCCGCGGGCG	subgroup3	115.445	2.62704	0.0227558	3 out of 3	4	61.6501	1.37295	0.0222701	3 out of 3	0	51.4169	1.78834	0.0347812	2 out of 3	0	0	0	0	0	0
177	PC33-3p	CGGGAGGAACGCGAGGTG	subgroup3	108.824	7.20626	0.0662193	3 out of 3	106	73.0986	9.35113	0.127925	3 out of 3	9	42.0332	7.96259	0.189436	2 out of 3	1	0	0	0	0	0
178	PC25-3p	CGGCGCCCCTCCCGTCGGCC	subgroup3	103.497	8.48889	0.0820207	3 out of 3	11	106.678	13.7417	0.128815	3 out of 3	8	52.939	4.28711	0.0809819	3 out of 3	0	70.2246	14.2076	0.202317	2 out of 3	0
179	PC196-5p	GGAGGGTGGAAGGACGG	subgroup3	101.156	12.2971	0.121566	3 out of 3	7	131.242	4.58612	0.034944	3 out of 3	0	136.325	26.2312	0.192416	3 out of 3	0	113.184	46.3256	0.409293	3 out of 3	0
180	PC543-3p	CGGCGCCGCGCGTGTGG	subgroup3	100.595	12.218	0.121457	3 out of 3	29	100.906	19.6391	0.194627	3 out of 3	10	0	0	0	0	0	0	0	0	0	0
181	PC447-3p	AGCCGGGGATGATTTCTG	subgroup3	98.9306	2.9885	0.0302081	3 out of 3	4	124.783	9.39746	0.0753101	3 out of 3	3	108.988	16.0766	0.147508	3 out of 3	0	0	0	0	0	0
182	PC288-5p	TTGGGATTGGGATTGGGATTGGG	subgroup3	95.3611	15.6662	0.164283	3 out of 3	7	104.335	6.16449	0.0590837	3 out of 3	1	95.8389	36.0518	0.376171	3 out of 3	1	0	0	0	0	0
183	PC545-5p	AGAGGAGCGGAGCGGAGCTG	subgroup3	94.6773	9.82927	0.103819	3 out of 3	6	88.84	13.8111	0.15546	3 out of 3	1	88.9536	11.3184	0.127239	3 out of 3	3	0	0	0	0	0
184	PC677-5p	CGCGTCCGCGCCGCCG	subgroup3	89.9379	9.38567	0.104357	3 out of 3	4	109.061	18.6308	0.170828	3 out of 3	1	45.7852	17.8636	0.390161	2 out of 3	0	0	0	0	0	0
185	PC94-5p	ATGTGAGAGAGCTGGGAG	subgroup3	82.7599	10.3465	0.125018	3 out of 3	5	43.6917	3.9585	0.0906008	2 out of 3	0	72.8927	10.6222	0.145724	3 out of 3	1	0	0	0	0	0
186	PC138-3p	AGCCGGGGATGATTTCT	subgroup3	69.8225	5.81841	0.0833315	3 out of 3	18	106.057	20.2488	0.190924	3 out of 3	2	100.835	15.8186	0.156876	3 out of 3	4	67.0535	26.9739	0.402274	2 out of 3	10
187	PC531-3p	CCCCGGCATCTCCCCCA	subgroup3	68.841	14.9211	0.216747	3 out of 3	0	57.3611	15.5873	0.271739	3 out of 3	0	49.9698	1.72986	0.0346182	3 out of 3	0	0	0	0	0	0
188	PC189-3p	TGGAACGGGAATGGGACG	subgroup3	67.7684	10.4579	0.154318	3 out of 3	5	71.8034	13.1134	0.182629	3 out of 3	0	95.2548	22.9804	0.241252	3 out of 3	0	115.184	21.669	0.188126	2 out of 3	0
189	PC48-3p	GGACCGGCGTCGGGCCGGC	subgroup3	65.9026	11.5591	0.175396	3 out of 3	8	65.9676	5.01194	0.0759758	3 out of 3	0	46.5395	8.34573	0.179326	2 out of 3	0	0	0	0	0	0
190	PC169-3p	AGGAAGGGGCCGAGGTC	subgroup3	64.2416	8.26421	0.128643	3 out of 3	4	75.07	9.15649	0.121973	3 out of 3	0	79.4704	26.8674	0.338081	2 out of 3	0	0	0	0	0	0
191	PC175-3p	CGGCGGTGCGGAGCCGCG	subgroup3	60.653	7.32418	0.120755	3 out of 3	4	63.9744	14.5136	0.226866	3 out of 3	0	51.4796	1.45612	0.0282853	2 out of 3	0	0	0	0	0	0
192	PC59-5p	CGTGCCCGCATCCTCCACCA	subgroup3	57.8541	4.01195	0.069346	3 out of 3	6	77.531	12.789	0.164953	3 out of 3	7	51.3399	10.5944	0.206357	3 out of 3	1	0	0	0	0	0
193	PC463-5p	TATTGTTCTGTGGTTGGTT	subgroup3	57.2593	20.5454	0.358813	2 out of 3	1115	224.647	59.6137	0.265366	3 out of 3	837	38.8341	11.5942	0.298556	2 out of 3	1	0	0	0	0	0
194	PC410-5p	AGGCTGAAAGGAGGGAGACA	subgroup3	54.178	6.83211	0.126105	3 out of 3	4	69.138	4.42085	0.0639424	3 out of 3	3	125.18	8.23676	0.0657995	3 out of 3	0	131.255	4.76363	0.0362929	2 out of 3	1
195	PC23-5p	CGGCGCCCCGCCTCGGCCGGC	subgroup3	53.7154	8.67063	0.161418	2 out of 3	40	34.374	1.21388	0.0353139	3 out of 3	5	44.3338	16.9044	0.381298	2 out of 3	7	0	0	0	0	0
196	PC279-3p	ATACCAAACACCCCTAT	subgroup3	52.3802	9.00305	0.171879	3 out of 3	5	54.214	13.0224	0.240203	3 out of 3	0	46.9017	2.31456	0.0493492	3 out of 3	2	0	0	0	0	0
197	PC599-3p	CCGCTGCGGTGCGCCTGGAA	subgroup3	51.6786	12.5704	0.243243	3 out of 3	20	104.406	22.5593	0.216073	3 out of 3	13	34.4471	5.93795	0.172379	2 out of 3	5	0	0	0	0	0
198	PC393-5p	AGGGACCGTGAGAGAGAG	subgroup3	51.1737	14.8249	0.289697	3 out of 3	4	56.1063	15.6535	0.278997	3 out of 3	0	93.1974	11.4674	0.123044	3 out of 3	0	73.6218	30.2685	0.411135	2 out of 3	0
199	PC634-3p	AGCAGTGCGGGCAGCAGAG	subgroup3	50.8525	11.8455	0.232938	3 out of 3	5	44.7323	10.2013	0.228052	3 out of 3	1	44.4754	2.6795	0.0602467	3 out of 3	0	0	0	0	0	0
200	PC249-5p	AGAAGGGCTGGAGGGTA	subgroup3	49.05	15.0983	0.307814	3 out of 3	5	31.7242	4.97354	0.156774	2 out of 3	0	63.232	12.6782	0.200503	3 out of 3	0	0	0	0	0	0
201	PC444-3p	CCCCCTCCTTGCCCTTGCAG	subgroup3	47.9491	15.3103	0.319304	3 out of 3	0	30.6948	7.84398	0.255548	3 out of 3	0	34.6972	8.37352	0.241331	3 out of 3	0	0	0	0	0	0
202	PC302-5p	CGGGTCCGCCCCGGGGC	subgroup3	46.3471	5.96065	0.128609	3 out of 3	7	29.577	6.62293	0.223921	3 out of 3	0	0	0	0	0	0	0	0	0	0	0
203	PC654-5p	AGAGAACTGAATTCCATGGACTGA	subgroup3	45.8735	1.88028	0.0409883	3 out of 3	3	312.256	81.0771	0.259649	3 out of 3	9	0	0	0	0	0	0	0	0	0	0
204	PC259-3p	AGTTGGGCTGGAGGTGC	subgroup3	45.6421	2.94431	0.0645087	2 out of 3	6	42.9595	1.2076	0.0281103	2 out of 3	0	0	0	0	0	0	0	0	0	0	0
205	PC507-5p	AGGAGCGAGTGAGGACT	subgroup3	44.9008	12.4435	0.277132	3 out of 3	97	45.7846	16.042	0.35038	3 out of 3	13	0	0	0	0	0	0	0	0	0	0
206	PC386-3p	AAGGGCTAGGGAAAGGGA	subgroup3	43.7284	10.2109	0.233508	3 out of 3	0	42.3336	5.36155	0.12665	3 out of 3	0	74.8884	11.3504	0.151565	3 out of 3	0	0	0	0	0	0
207	PC663-5p	TCTTGTTCTGTGGTTGGTT	subgroup3	42.4148	1.31208	0.0309344	2 out of 3	7	159.953	42.4556	0.265426	3 out of 3	6	0	0	0	0	0	68.2831	14.1313	0.206952	2 out of 3	1
208	PC129-3p	CGCCGGCGGCGCCGGG	subgroup3	42.0137	5.51531	0.131274	3 out of 3	6	21.9365	5.17804	0.236047	3 out of 3	1	0	0	0	0	0	0	0	0	0	0
209	PC5-5p	TTATGAGATCTGAGGGCTG	subgroup3	41.915	4.21874	0.10065	3 out of 3	9	36.7606	7.30907	0.198829	3 out of 3	2	45.3259	19.8357	0.437623	2 out of 3	0	0	0	0	0	0
210	PC476-3p	AGTGGTTAGGAGGGAACG	subgroup3	41.2637	8.41216	0.203863	3 out of 3	7	36.5764	7.4163	0.202762	3 out of 3	0	41.8287	1.94775	0.046565	3 out of 3	1	0	0	0	0	0
211	PC342-3p	ACGGATCCGGCATCTGAGATGA	subgroup3	38.6474	17.0725	0.441751	2 out of 3	20	23.65	3.80741	0.16099	3 out of 3	20	0	0	0	0	0	0	0	0	0	0
212	PC662-5p	GCCGGACCGAGCGGAGCC	subgroup3	38.5833	6.37136	0.165132	3 out of 3	0	21.088	6.55523	0.310851	3 out of 3	0	62.5426	14.861	0.237615	2 out of 3	0	0	0	0	0	0
213	PC364-3p	ATCAGATGTGGAGAGGTG	subgroup3	37.8549	4.44492	0.11742	3 out of 3	11	25.4584	8.12507	0.319151	2 out of 3	1	0	0	0	0	0	70.3263	0.674237	0.00958727	2 out of 3	2
214	PC253-3p	TGTGTCTCAGACTGGGCAGCGA	subgroup3	36.1735	3.66414	0.101294	3 out of 3	9	21.6054	4.26907	0.197593	3 out of 3	9	0	0	0	0	0	0	0	0	0	0
215	PC653-5p	GCCGGACCGAGCGGAGCCG	subgroup3	35.2392	7.38728	0.209632	3 out of 3	0	19.1198	3.18737	0.166705	3 out of 3	0	0	0	0	0	0	0	0	0	0	0
216	PC26-5p	CGGCGACTCTGGACGCGCGCC	subgroup3	34.8457	5.66396	0.162544	3 out of 3	46	30.6726	0.402803	0.0131323	2 out of 3	29	33.2647	10.372	0.311802	2 out of 3	0	0	0	0	0	0
217	PC41-5p	GGGAACCTTCCCCCTTCTGTTCG	subgroup3	34.3168	7.78845	0.226957	2 out of 3	16	21.8427	4.88965	0.223857	2 out of 3	26	0	0	0	0	0	0	0	0	0	0
218	PC601-3p	CTTTCAATGGGTAAGAC	subgroup3	32.568	0.403376	0.0123857	2 out of 3	5	42.1704	11.8258	0.280429	3 out of 3	0	37.85	11.958	0.31593	2 out of 3	0	0	0	0	0	0
219	PC612-3p	AATCACGGACTGGTTTGGGTTG	subgroup3	32.375	8.56385	0.26452	2 out of 3	4	19.128	0.676537	0.035369	3 out of 3	1	42.9825	15.6445	0.363973	3 out of 3	2	0	0	0	0	0
220	PC268-5p	CGCGCGGCGCCGCCGG	subgroup3	32.0032	2.2634	0.070724	2 out of 3	7	20.1968	4.38414	0.217071	3 out of 3	1	0	0	0	0	0	0	0	0	0	0
221	PC86-5p	CGCGGCCGGACCGGCGT	subgroup3	31.9213	0.38629	0.0121013	2 out of 3	46	23.0588	3.70061	0.160486	3 out of 3	18	0	0	0	0	0	0	0	0	0	0
222	PC323-5p	AGCTGCGCTGGGACGAC	subgroup3	31.713	15.0849	0.475671	2 out of 3	0	22.0074	3.62921	0.164909	3 out of 3	0	51.135	2.26427	0.0442802	2 out of 3	0	0	0	0	0	0
223	PC469-3p	GATGGGATGAAGGGTCC	subgroup3	30.9072	3.12039	0.10096	3 out of 3	4	18.4022	1.23144	0.0669178	2 out of 3	0	0	0	0	0	0	0	0	0	0	0
224	PC623-3p	CGCGGCGCCGCGCGTGT	subgroup3	30.5756	0.338277	0.0110636	2 out of 3	30	16.0068	1.25887	0.0786463	2 out of 3	5	32.2497	5.94779	0.18443	2 out of 3	0	58.1741	17.9461	0.30849	3 out of 3	0
225	PC431-5p	TGGGAGGTAGCAGTGGTGGTGA	subgroup3	29.5972	2.07549	0.0701245	2 out of 3	0	36.6554	6.96473	0.190006	3 out of 3	0	47.715	15.6995	0.329027	3 out of 3	5	73.3148	3.03462	0.0413917	2 out of 3	0
226	PC333-3p	CGCGGCGCCGCGCGTG	subgroup3	29.3009	4.43251	0.151275	2 out of 3	23	0	0	0	0	0	0	0	0	0	0	0	0	0	0	0
227	PC608-3p	CGTCTCCTGCCTGGCTCGCCA	subgroup3	28.5797	10.7165	0.374969	2 out of 3	4	38.4633	13.5771	0.352988	3 out of 3	3	0	0	0	0	0	0	0	0	0	0
228	PC575-5p	TTGGGAGACAGAGCACC	subgroup3	27.7824	6.74979	0.242952	3 out of 3	30	21.7241	0.643357	0.0296149	2 out of 3	0	57.753	25.8047	0.446811	2 out of 3	0	0	0	0	0	0
229	PC144-3p	CCCGGAGAAGTGAGGGTG	subgroup3	24.6611	4.57282	0.185426	3 out of 3	5	15.8388	1.4353	0.0906187	2 out of 3	0	0	0	0	0	0	0	0	0	0	0
230	PC429-5p	GAGACTTGTATGAATGGC	subgroup3	23.406	4.62697	0.197683	2 out of 3	8	0	0	0	0	0	0	0	0	0	0	0	0	0	0	0
231	PC505-5p	AGGAGCGCCTCTGAGCTCCCCT	subgroup3	23.363	3.87513	0.165866	2 out of 3	4	16.3248	3.47109	0.212627	2 out of 3	0	0	0	0	0	0	0	0	0	0	0
232	PC423-5p	AGGCTGCAGACAGGCGTG	subgroup3	23.2315	3.4897	0.150214	2 out of 3	5	17.0079	4.6052	0.270769	2 out of 3	0	34.4732	4.58295	0.132942	3 out of 3	0	0	0	0	0	0
233	PC83-5p	ACCTCAGGCCAGACGTG	subgroup3	22.5418	3.39042	0.150406	2 out of 3	4	46.9435	11.2163	0.238931	3 out of 3	0	33.0407	3.18463	0.0963849	2 out of 3	0	0	0	0	0	0
234	PC397-3p	AGGGACGAGGAAGCATGG	subgroup3	22.5031	3.96178	0.176055	3 out of 3	0	15.5975	2.62361	0.168206	3 out of 3	0	50.3434	10.3764	0.206112	2 out of 3	0	0	0	0	0	0
235	PC607-3p	GACATGGGCACTGGGATTGAGT	subgroup3	21.1127	4.07123	0.192833	3 out of 3	0	25.1193	1.06651	0.042458	2 out of 3	0	0	0	0	0	0	0	0	0	0	0
236	PC610-3p	GCTCTGAAGAGGCTGAG	subgroup3	20.9745	7.06125	0.336658	2 out of 3	1	0	0	0	0	0	0	0	0	0	0	0	0	0	0	0
237	PC552-3p	CCTTCTCGTTCGGGTC	subgroup3	20.7002	9.95351	0.480841	2 out of 3	5	22.0803	1.88164	0.0852179	2 out of 3	0	0	0	0	0	0	0	0	0	0	0
238	PC522-3p	CGAGCTGGGTGATAGCTG	subgroup3	20.5058	3.77287	0.183991	2 out of 3	5	0	0	0	0	0	34.5528	17.3542	0.502253	2 out of 3	0	0	0	0	0	0
239	PC241-5p	CAGGCTGGTTAGATGGTTGGCT	subgroup3	20.4157	10.0579	0.492656	2 out of 3	23	0	0	0	0	0	0	0	0	0	0	0	0	0	0	0
240	PC514-3p	CGGCCGGACCGGCGTCG	subgroup3	20.3081	3.0475	0.150064	2 out of 3	58	16.8471	2.19519	0.130301	2 out of 3	20	0	0	0	0	0	0	0	0	0	0
241	PC616-3p	AAGAAGCTGTGGGCAAG	subgroup3	20.2654	6.03551	0.297823	3 out of 3	2	0	0	0	0	0	40.1397	18.4295	0.459135	2 out of 3	0	0	0	0	0	0
242	PC161-5p	CTCGGCGCGGCGCCGCGCG	subgroup3	20.1236	4.28389	0.212879	2 out of 3	6	0	0	0	0	0	0	0	0	0	0	0	0	0	0	0
243	PC131-3p	ACGTTGATAGGCTGGGTGTG	subgroup3	19.8796	6.70442	0.337251	2 out of 3	5	0	0	0	0	0	0	0	0	0	0	52.5118	0.0199685	0.000380267	2 out of 3	4
244	PC12-5p	ACAGCTGCTGAGGAAGATCGCG	subgroup3	18.8609	0.867187	0.0459781	2 out of 3	5	0	0	0	0	0	0	0	0	0	0	0	0	0	0	0
245	PC405-3p	CGTTCAGTCGCTGGGTGT	subgroup3	18.8565	1.85288	0.0982623	2 out of 3	12	0	0	0	0	0	26.8202	3.65448	0.136258	2 out of 3	0	0	0	0	0	0
246	PC488-3p	AATGGTTCTGACAGCAT	subgroup3	16.6157	4.35394	0.262037	2 out of 3	12	0	0	0	0	0	0	0	0	0	0	0	0	0	0	0
247	PC496-3p	AGAGGATGGAACCTGAG	subgroup3	14.9792	2.81206	0.187731	2 out of 3	0	0	0	0	0	0	0	0	0	0	0	0	0	0	0	0
248	PC47-3p	ACTTCAGGATCCAAGGATTTCA	subgroup3	14.4769	0.929715	0.0642208	2 out of 3	0	0	0	0	0	0	0	0	0	0	0	0	0	0	0	0
249	PC396-5p	AGGAAGCTGCAGAAAGAA	subgroup3	13.6644	3.89891	0.285334	2 out of 3	0	0	0	0	0	0	0	0	0	0	0	0	0	0	0	0
250	PC53-5p	AGTCACGGACTGGTTTGGGTTG	subgroup3	13.6236	2.75182	0.201989	2 out of 3	5	0	0	0	0	0	0	0	0	0	0	0	0	0	0	0
251	PC11-3p	TGGACTGTGGTTGCAGGAG	subgroup3	0	0	0	0	0	12.0844	0.193612	0.0160216	2 out of 3	0	0	0	0	0	0	0	0	0	0	0
252	PC125-3p	TGGTCTGTGATGAGACA	subgroup3	0	0	0	0	0	0	0	0	0	0	29.1931	0.126613	0.0043371	2 out of 3	0	0	0	0	0	0
253	PC154-3p	GTGGTGAGCGGAATGGAG	subgroup3	0	0	0	0	0	18.2867	0.359234	0.0196445	2 out of 3	0	35.7816	9.3803	0.262154	3 out of 3	0	0	0	0	0	0
254	PC182-5p	TTCAAGCCTGTAGTCGTG	subgroup3	0	0	0	0	0	10.1238	2.78871	0.275461	2 out of 3	0	0	0	0	0	0	0	0	0	0	0
255	PC201-5p	AGAAGAGGACGTCTGTGTGGCT	subgroup3	0	0	0	0	0	18.1262	2.62914	0.145047	3 out of 3	1	0	0	0	0	0	0	0	0	0	0
256	PC225-5p	GGGACAGTGCATGGTAGGC	subgroup3	0	0	0	0	0	0	0	0	0	0	0	0	0	0	0	59.8346	5.61674	0.0938711	2 out of 3	1
257	PC228-3p	TGAGTAGTAGTTTGTGCTGTT	subgroup3	0	0	0	0	0	14.6049	0.301175	0.0206215	2 out of 3	0	0	0	0	0	0	51.2926	15.2133	0.296599	2 out of 3	16
258	PC234-3p	GGTTGTTGATGTGTATCTTTG	subgroup3	0	0	0	0	0	27.5335	8.25248	0.299725	2 out of 3	1	40.7949	7.23153	0.177265	2 out of 3	1	0	0	0	0	0
259	PC244-5p	TCCCACATCGTCTAGCGGTTAG	subgroup3	0	0	0	0	0	24.7704	9.21803	0.372139	2 out of 3	85	0	0	0	0	0	0	0	0	0	0
260	PC254-3p	TGACGTGAGTAGGACAGGG	subgroup3	0	0	0	0	0	18.8416	3.63969	0.193173	2 out of 3	0	35.4778	2.30458	0.0649584	2 out of 3	0	0	0	0	0	0
261	PC274-3p	TTCTACAGTTCGACGATC	subgroup3	0	0	0	0	0	0	0	0	0	0	25.287	4.91046	0.194189	2 out of 3	129	0	0	0	0	0
262	PC358-3p	AGTCAGGATGTTGGCTT	subgroup3	0	0	0	0	0	0	0	0	0	0	40.5054	5.60339	0.138337	2 out of 3	0	0	0	0	0	0
263	PC38-5p	CGGGAAAGGGTCTCCGA	subgroup3	0	0	0	0	0	19.596	0.943245	0.0481346	2 out of 3	1	0	0	0	0	0	0	0	0	0	0
264	PC475-5p	TGGTTCCCTCTGAGGCAG	subgroup3	0	0	0	0	0	13.8002	1.87225	0.135668	2 out of 3	2	0	0	0	0	0	0	0	0	0	0
265	PC481-5p	TTCTACAGTCTGACGTC	subgroup3	0	0	0	0	0	0	0	0	0	0	24.5537	2.6163	0.106554	2 out of 3	0	0	0	0	0	0
266	PC486-3p	AGCACTGTTTAGGCTAG	subgroup3	0	0	0	0	0	0	0	0	0	0	0	0	0	0	0	57.9989	2.35209	0.0405541	2 out of 3	1
267	PC489-5p	ATGGGAGCGGGTTCTGC	subgroup3	0	0	0	0	0	26.3209	5.77888	0.219555	2 out of 3	0	0	0	0	0	0	0	0	0	0	0
268	PC503-3p	CGCGACCTCAGGGCAGA	subgroup3	0	0	0	0	0	22.7997	8.36699	0.366978	2 out of 3	0	0	0	0	0	0	0	0	0	0	0
269	PC510-5p	GCGGTGCTGTCGGAGGAT	subgroup3	0	0	0	0	0	14.7737	2.29368	0.155254	2 out of 3	0	0	0	0	0	0	0	0	0	0	0
270	PC521-5p	ATGGCCAGGATGAAGGT	subgroup3	0	0	0	0	0	14.9475	1.6892	0.113009	2 out of 3	0	31.6694	6.85891	0.216578	2 out of 3	0	0	0	0	0	0
271	PC528-5p	AGGTCTGTGATGAGTTA	subgroup3	0	0	0	0	0	0	0	0	0	0	44.4994	10.6282	0.23884	3 out of 3	2	0	0	0	0	0
272	PC586-5p	CTGGCGCTGTGCAGAGACA	subgroup3	0	0	0	0	0	29.725	6.32807	0.212887	3 out of 3	0	0	0	0	0	0	0	0	0	0	0
273	PC619-3p	GGTAACACAGAGTGGAG	subgroup3	0	0	0	0	0	13.8961	3.04608	0.219204	2 out of 3	0	0	0	0	0	0	0	0	0	0	0
274	PC621-3p	CGCTTGTTGTTGAGTGTC	subgroup3	0	0	0	0	0	13.8515	3.92098	0.283072	2 out of 3	0	0	0	0	0	0	0	0	0	0	0
275	PC78-3p	TGTTGTTCTGTAGTGTTC	subgroup3	0	0	0	0	0	13.133	3.18154	0.242255	2 out of 3	1	0	0	0	0	0	0	0	0	0	0
276	PC84-5p	TTGCTGTGATGATGTA	subgroup3	0	0	0	0	0	0	0	0	0	0	24.8315	0.0680916	0.00274215	2 out of 3	0	0	0	0	0	0
