# Supplementary material for: A Systematic Analysis of miRNA Transcriptome in Marek’s Disease Virus-Induced Lymphoma Reveals Novel and Differentially Expressed miRNAs
Source: PLoS One. 2012 Nov 30;7(11):e51003. doi: 10.1371/journal.pone.0051003 (PMC3511444; doi:10.1371/journal.pone.0051003)
Supplement: Table S7 — Seventeen miRNAs verified by qPCR. (XLS) [file pone.0051003.s008.xls]

## Sheet: Table S7
Table S7. Seventeen miRNAs verified by qPCR
		MDV-infected		Non-infected
miRNA_name	Sequence	Tumorous spleen	Lymphoma (from liver)	Spleen	Lymphocytes (peripheral blood)	Subgroup
PN-cfa-miR-107_R+2	AGCAGCATTGTACAGGGCTATGT	1655a	738	5807	11374	2
PN-xtr-miR-23a_R+1	ATCACATTGCCAGGGATTTCCA	1571	847	2335	6601	2
PN-xtr-miR-20b_R+1	CAAAGTGCTCATAGTGCAGGTAGT	21	28	42	218	2
PN-xtr-miR-214_R-4	ACAGCAGGCACAGACAG	4	0	1	1	2
PN-xtr-miR-26_R+3	TTCAAGTAATCCAGGATAGGCTTT	1451	747	2048	6089	2
PN-tgu-miR-425-5p_R+1	AATGACACGATCACTCCCGCTGA	1346	749	1687	10134	2
PN-tgu-miR-1388	ATCTCAGGTTCGTCAGCCCATG	89	54	1203	2204	2
PN-rno-miR-214_R+1	ACAGCAGGCACAGACAGGCAGT	11	1	36	0	2
PN-xtr-miR-125b_L-1R+1	CCCTGAGACCCTAACTTGTGAT	6	6	16	21	2
PN-hsa-miR-150_12TC	TCTCCCAACCCCTGTACCAGTG	29	11	3	258	2
PN-mmu-miR-1937a_L-118CT	ATCCCGGACGAGCCCCTA	0	0	0	12	2
PC597-5p	AGGGAGAGGACCGCCGCCGCGCC	37	21	15	0	3
PC556-3p	CCGGCGCGGGCGAGGCCG	5	1	1	1	3
PC30-5p	AGGATTCAACCCGGCGGGCCA	16	17	8	0	3
PC495-3p	GAGGGAGGGCGGGAGGCG	8	1	0	50	3
PC34-3p	GCCCTGCCGGAGCGTCGAGAA	24	53	0	1	3
PC306-5p	CTCCGGGGACAGCGTCAG	16	5	1	0	3
a. Counts in deep sequencing
