# Supplementary material for: A Systematic Analysis of miRNA Transcriptome in Marek’s Disease Virus-Induced Lymphoma Reveals Novel and Differentially Expressed miRNAs
Source: PLoS One. 2012 Nov 30;7(11):e51003. doi: 10.1371/journal.pone.0051003 (PMC3511444; doi:10.1371/journal.pone.0051003)
Supplement: Table S8 — Differentially expressed miRNAs in MDV-infected tumorous spleen analyzed by IDEG6. (XLS) [file pone.0051003.s009.xls]

## Sheet: Table S8
Table S8 Differentially expressed miRNAs in MDV-infected tumorous spleen analyzed by IDEG6
miRNA_name	MDV-infected tumorous spleen	Non-infected spleen	MDV-infected tumorous spleen (norm)	Non-infected spleen (norm)	AC 1 2	Fisher 1 2	Chi2x2 1 2	Regualtionb
gga-miR-21	253918a	108872	502.5	195.9	0	0	0	up
gga-miR-101	35958	9758	71.2	17.6	0	0	0	up
gga-miR-146c	31407	2432	62.2	4.4	0	0	0	up
gga-miR-92	29963	14153	59.3	25.5	0	0	0	up
gga-miR-451	13728	7801	27.2	14	0	0	0	up
gga-miR-146b	11348	4703	22.5	8.5	0	0	0	up
gga-miR-144	7458	661	14.8	1.2	0	0	0	up
gga-miR-146a	7123	2670	14.1	4.8	0	0	0	up
gga-miR-222	6463	4184	12.8	7.5	0	0	0	up
gga-miR-30a-5p	4994	0	9.9	0	0	0	0	up
gga-miR-15b	4124	988	8.2	1.8	0	0	0	up
gga-miR-29c	3868	469	7.7	0.8	0	0	0	up
gga-miR-30e	3371	3272	6.7	5.9	0	0	0	up
gga-miR-24	3343	1119	6.6	2	0	0	0	up
gga-miR-223	3292	1153	6.5	2.1	0	0	0	up
gga-miR-155	2719	1260	5.4	2.3	0	0	0	up
gga-miR-142-3p	2495	610	4.9	1.1	0	0	0	up
gga-miR-122	2044	978	4	1.8	0	0	0	up
gga-miR-22	1818	1755	3.6	3.2	4e-06	0.000101	9.7e-05	up
gga-miR-33	1717	207	3.4	0.4	0	0	0	up
gga-miR-7	1701	233	3.4	0.4	0	0	0	up
gga-miR-148a	1523	998	3	1.8	0	0	0	up
gga-miR-16	1510	338	2.1	0.6	0	0	0	up
gga-miR-2188	1453	564	2.9	1	0	0	0	up
gga-miR-16c	1252	498	2.5	0.9	0	0	0	up
gga-miR-19b	1144	191	2.3	0.3	0	0	0	up
gga-miR-29b	961	168	1.9	0.3	0	0	0	up
gga-miR-30c	953	509	1.9	0.9	0	0	0	up
gga-miR-106	606	515	1.2	0.9	1e-06	1.6e-05	1.6e-05	up
gga-miR-27b	606	329	1.2	0.6	0	0	0	up
gga-miR-146c*	594	25	1.2	0	0	0	0	up
gga-miR-147	562	16	1.1	0	0	0	0	up
gga-miR-184	534	232	1.1	0.4	0	0	0	up
gga-miR-15c	401	102	0.8	0.2	0	0	0	up
gga-miR-7b	353	0	0.7	0	0	0	0	up
gga-miR-20a	306	108	0.6	0.2	0	0	0	up
gga-miR-1559	258	113	0.5	0.2	0	0	0	up
gga-miR-30b	255	39	0.5	0.1	0	0	0	up
gga-miR-1456	224	106	0.4	0.2	0	0	0	up
gga-miR-31	182	17	0.4	0	0	0	0	up
gga-miR-1c	179	92	0.4	0.2	0	0	0	up
gga-miR-193b	121	55	0.2	0.1	0	0	0	up
gga-miR-146b*	85	14	0.2	0	0	0	0	up
gga-miR-1306	72	12	0.1	0	0	0	0	up
gga-miR-18b	60	7	0.1	0	0	0	0	up
gga-miR-1563	52	0	0.1	0	0	0	0	up
gga-miR-19a	50	9	0.1	0	0	0	0	up
gga-miR-18a	31	3	0.1	0	0	0	0	up
gga-miR-203	27	3	0.1	0	1e-06	1e-06	3e-06	up
gga-miR-301b-5p	27	3	0.1	0	1e-06	1e-06	3e-06	up
gga-miR-1663	25	0	0	0	0	0	0	up
gga-miR-454	23	0	0	0	0	0	0	up
gga-miR-1451*	16	0	0	0	4e-06	7e-06	2.7e-05	up
gga-miR-1800	16	0	0	0	4e-06	7e-06	2.7e-05	up
gga-let-7f	360616	468067	713.6	842.3	0	0	0	down
gga-let-7a	292117	652961	578.1	1174.1	0	0	0	down
gga-let-7g	99829	126671	197.6	227.9	0	0	0	down
gga-miR-199*	61748	243757	122.2	438.6	0	0	0	down
gga-let-7i	46713	56089	92.4	100.9	0	0	0	down
gga-let-7b	46456	104810	91.9	188.6	0	0	0	down
gga-miR-140*	45110	52749	89.3	94.9	0	0	0	down
gga-let-7c	33159	49722	65.6	89.5	0	0	0	down
gga-miR-103	32117	86856	63.6	156.3	0	0	0	down
gga-miR-221	31671	36500	62.7	65.7	0	0	0	down
gga-miR-1a	14667	18541	29	33.4	0	0	0	down
gga-miR-30d	9959	11983	19.7	21.6	0	0	0	down
gga-let-7k	9837	15358	19.5	27.6	0	0	0	down
gga-miR-107	9666	18238	19.1	32.8	0	0	0	down
gga-miR-456	7303	13169	14.5	23.7	0	0	0	down
gga-miR-181a	6294	23970	12.5	43.1	0	0	0	down
gga-miR-2954	4528	16559	8.1	29.8	0	0	0	down
gga-miR-181b	2177	9723	4.3	17.5	0	0	0	down
gga-miR-99a	1876	3359	3.7	6	0	0	0	down
gga-miR-128	1249	1914	2.5	3.4	0	0	0	down
gga-miR-100	983	2116	1.9	3.8	0	0	0	down
gga-miR-2964	820	2031	1.6	3.7	0	0	0	down
gga-miR-126*	612	1349	1.2	2.4	0	0	0	down
gga-let-7d	539	979	1.1	1.8	0	0	0	down
gga-miR-130c	528	1405	1	2.5	0	0	0	down
gga-miR-15a	505	129	0.1	0.2	0	0	0	down
gga-miR-30a-3p	381	675	0.8	1.2	0	0	0	down
gga-miR-125b	357	856	0.7	1.5	0	0	0	down
gga-miR-130a	341	1179	0.7	2.1	0	0	0	down
gga-miR-23b	290	461	0.6	0.8	0	1e-06	1e-06	down
gga-miR-199	284	948	0.6	1.7	0	0	0	down
gga-miR-10a*	90	271	0.2	0.5	0	0	0	down
gga-miR-130b	63	202	0.1	0.4	0	0	0	down
gga-miR-383	44	518	0.1	0.9	0	0	0	down
gga-miR-460a	43	236	0.1	0.4	0	0	0	down
gga-miR-193a	41	96	0.1	0.2	5e-06	3.4e-05	3.4e-05	down
gga-miR-1684	21	64	0	0.1	4e-06	1.8e-05	2.3e-05	down
gga-miR-1769	12	67	0	0.1	0	0	0	down
gga-miR-458	9	75	0	0.1	0	0	0	down
gga-miR-1782	3	31	0	0.1	1e-06	2e-06	6e-06	down
a. Counts from all isoforms of one miRNA
b."up" means miRNA was up-regulated in MDV-infected spleen;"down" means miRNA was down-regulated in MDV-infected spleen
