# Supplementary material for: A Systematic Analysis of miRNA Transcriptome in Marek’s Disease Virus-Induced Lymphoma Reveals Novel and Differentially Expressed miRNAs
Source: PLoS One. 2012 Nov 30;7(11):e51003. doi: 10.1371/journal.pone.0051003 (PMC3511444; doi:10.1371/journal.pone.0051003)
Supplement: Table S9 — Differentially expressed miRNAs in MD lymphoma analyzed by IDEG6. (XLS) [file pone.0051003.s010.xls]

## Sheet: Table S9
Table S9 Differentially expressed miRNAs in MD lymphoma analyzed by IDEG6
							MD lymphoma from liver vs. Non-infected lymphocytes				MD lymphoma from liver vs. Non-infected spleen
miRNA_name	MD lymphoma from liver	Non-infected lymphocytes	Non-infected spleen	MD lymphoma from liver (norm)	Non-infected lymphocytes (norm)	Non-infected spleen (norm)	AC 1 2	Fisher 1 2	Chi2x2 1 2	Regualtionb	AC 1 2	Fisher 1 2	Chi2x2 1 2	Regualtionb
gga-let-7f	304275a	1315575	468067	652.6	1908.1	842.3	0	0	0	down	0	0	0	down
gga-let-7a	173058	1017200	652961	371.2	1475.4	1174.1	0	0	0	down	0	0	0	down
gga-let-7g	68529	413818	126671	146.1	600.2	227.9	0	0	0	down	0	0	0	down
gga-let-7i	33214	300224	56089	71.2	435.5	100.9	0	0	0	down	0	0	0	down
gga-miR-221	28491	98010	36500	61.1	142.2	65.7	0	0	0	down	0	0	0	down
gga-let-7c	25195	116997	49722	54	169.7	89.5	0	0	0	down	0	0	0	down
gga-miR-140*	24393	220818	52749	52.3	320.3	94.9	0	0	0	down	0	0	0	down
gga-miR-103	15213	141875	86856	32.6	205.8	156.3	0	0	0	down	0	0	0	down
gga-miR-199*	13939	23853	243757	29.9	34.6	438.6	0	0	0	down	0	0	0	down
gga-miR-142-5p	5752	38470	9915	12.3	55.8	17.8	0	0	0	down	0	0	0	down
gga-miR-181a	4725	55572	23970	10.1	80.6	43.1	0	0	0	down	0	0	0	down
gga-miR-26a	4253	31791	13709	9.1	46.1	24.7	0	0	0	down	0	0	0	down
gga-miR-456	3613	19523	13169	7.7	28.3	23.7	0	0	0	down	0	0	0	down
gga-miR-107	3235	31018	18238	6.9	44.1	32.8	0	0	0	down	0	0	0	down
gga-miR-181b	2546	11391	9723	5.5	16.5	17.5	0	0	0	down	0	0	0	down
gga-let-7k	2252	23435	15358	4.8	33.1	27.6	0	0	0	down	0	0	0	down
gga-miR-1a	1853	117384	18541	3.1	170.3	33.4	0	0	0	down	0	0	0	down
gga-miR-99a	955	17989	3359	2	26.1	6	0	0	0	down	0	0	0	down
gga-miR-451	840	11385	7801	1.8	16.5	14	0	0	0	down	0	0	0	down
gga-let-7d	497	2510	979	1.1	3.6	1.8	0	0	0	down	0	0	0	down
gga-miR-22	497	5951	1755	1.1	8.6	3.2	0	0	0	down	0	0	0	down
gga-miR-17-5p	493	3396	1133	1.1	4.9	2	0	0	0	down	0	0	0	down
gga-miR-223	426	154633	1153	0.9	224.3	2.1	0	0	0	down	0	0	0	down
gga-miR-125b	412	1631	856	0.9	2.4	1.5	0	0	0	down	0	0	0	down
gga-miR-2964	340	4496	2031	0.7	6.5	3.7	0	0	0	down	0	0	0	down
gga-miR-20b	336	2287	577	0.7	3.3	1	0	0	0	down	0	0	0	down
gga-miR-144	310	4632	661	0.7	6.7	1.2	0	0	0	down	0	0	0	down
gga-miR-130c	290	2466	1405	0.6	3.6	2.5	0	0	0	down	0	0	0	down
gga-miR-106	280	2812	515	0.6	4.1	0.9	0	0	0	down	0	0	0	down
gga-miR-100	278	21713	2116	0.6	31.5	3.8	0	0	0	down	0	0	0	down
gga-miR-130a	248	901	1179	0.5	1.3	2.1	0	0	0	down	0	0	0	down
gga-miR-126	139	337	1095	0.3	0.5	1.1	0	1e-06	1e-06	down	0	0	0	down
gga-miR-27b	137	1561	329	0.3	2.3	0.6	0	0	0	down	0	0	0	down
gga-miR-30a-3p	85	561	675	0.2	0.8	1.2	0	0	0	down	0	0	0	down
gga-miR-181a*	78	1297	238	0.2	1.9	0.4	0	0	0	down	0	0	0	down
gga-miR-138	64	317	140	0.1	0.5	0.3	0	0	0	down	6e-06	4.1e-05	4.4e-05	down
gga-miR-23b	55	838	461	0.1	1.2	0.8	0	0	0	down	0	0	0	down
gga-miR-130b	50	234	202	0.1	0.3	0.4	0	0	0	down	0	0	0	down
gga-miR-2188	45	2046	564	0.1	2.1	1	0	0	0	down	0	0	0	down
gga-miR-22*	19	238	87	0	0.3	0.2	0	0	0	down	0	0	0	down
gga-miR-193a	16	218	96	0	0.3	0.2	0	0	0	down	0	0	0	down
gga-miR-140	14	277	57	0	0.4	0.1	0	0	0	down	2e-06	7e-06	1.2e-05	down
gga-miR-1c	14	2301	92	0	3.3	0.2	0	0	0	down	0	0	0	down
gga-miR-193b	12	286	55	0	0.4	0.1	0	0	0	down	1e-06	3e-06	5e-06	down
gga-miR-1729	11	381	105	0	0.6	0.2	0	0	0	down	0	0	0	down
gga-miR-1769	9	212	67	0	0.3	0.1	0	0	0	down	0	0	0	down
gga-miR-499	9	315	608	0	0.5	1.1	0	0	0	down	0	0	0	down
gga-miR-1684	4	50	64	0	0.1	0.1	0	0	1e-06	down	0	0	0	down
gga-miR-458	4	254	75	0	0.4	0.1	0	0	0	down	0	0	0	down
gga-miR-21	246772	347704	108872	529.2	504.3	195.9	0	0	0	up	0	0	0	up
gga-miR-146c	99065	16804	2432	212.5	24.4	4.4	0	0	0	up	0	0	0	up
gga-miR-146b	25346	15407	4703	54.4	22.3	8.5	0	0	0	up	0	0	0	up
gga-miR-222	8026	9079	4184	17.2	13.2	7.5	0	0	0	up	0	0	0	up
gga-miR-122	6560	703	978	14.1	1	1.8	0	0	0	up	0	0	0	up
gga-miR-155	6514	2628	1260	13.1	3.8	2.3	0	0	0	up	0	0	0	up
gga-miR-146a	5761	1395	2670	12.4	2	4.8	0	0	0	up	0	0	0	up
gga-miR-29b	2375	1680	168	5.1	2.4	0.3	0	0	0	up	0	0	0	up
gga-miR-146c*	721	193	25	1.5	0.3	0	0	0	0	up	0	0	0	up
gga-miR-200a	103	3	4	0.2	0	0	0	0	0	up	0	0	0	up
gga-miR-375	72	0	0	0.2	0	0	0	0	0	up	0	0	0	up
gga-miR-200b	65	6	3	0.1	0	0	0	0	0	up	0	0	0	up
gga-miR-31	63	28	17	0.1	0	0	0	0	0	up	0	0	0	up
gga-miR-203	57	25	3	0.1	0	0	0	0	0	up	0	0	0	up
a. Counts from all isoforms of one miRNA
