# Supplementary material for: A Systematic Analysis of miRNA Transcriptome in Marek’s Disease Virus-Induced Lymphoma Reveals Novel and Differentially Expressed miRNAs
Source: PLoS One. 2012 Nov 30;7(11):e51003. doi: 10.1371/journal.pone.0051003 (PMC3511444; doi:10.1371/journal.pone.0051003)
Supplement: Table S11 — Predicted targets of nine known chicken miRNAs. (XLS) [file pone.0051003.s012.xls]

## Sheet: Table S11
Table S11. Predicted targets of nine known chicken miRNAs
Human ortholog of target gene	Representative transcript	Gene name	Conserved sites				Poorly conserved sites				Repre- sentative miRNA	Total context+ score	Aggregate PCT	Previous TargetScan publication(s)
			total	8mer	7mer-m8	7mer-1A	total	8mer	7mer-m8	7mer-1A
MPP5	NM_022474	membrane protein, palmitoylated 5 (MAGUK p55 subfamily member 5)	1	1	0	0	4	1	3	0	gga-miR-181a	-0.61	0.69	2007, 2009
FIGN	NM_018086	fidgetin	3	2	1	0	0	0	0	0	gga-miR-181a	-0.54	0.93	2007, 2009
PITPNB	NM_012399	phosphatidylinositol transfer protein, beta	2	2	0	0	1	0	1	0	gga-miR-181a	-0.52	0.65	2009
ARSJ	NM_024590	arylsulfatase family, member J	2	2	0	0	0	0	0	0	gga-miR-181a	-0.5	0.9	2007, 2009
ZNF800	NM_176814	zinc finger protein 800	1	1	0	0	1	1	0	0	gga-miR-181a	-0.49	0.49	2009
ZFP36L2	NM_006887	zinc finger protein 36, C3H type-like 2	2	2	0	0	1	0	0	1	gga-miR-181a	-0.47	0.81
SORBS1	NM_001034954	sorbin and SH3 domain containing 1	1	1	0	0	1	0	1	0	gga-miR-181a	-0.46	< 0.1	2009
SLAIN2	NM_020846	SLAIN motif family, member 2	2	0	2	0	1	1	0	0	gga-miR-181a	-0.42	0.95	2009
ACVR2B	NM_001106	activin A receptor, type IIB	3	2	1	0	0	0	0	0	gga-miR-181a	-0.41	0.94	2007, 2009
C14orf129	NM_016472	chromosome 14 open reading frame 129	2	1	1	0	1	0	1	0	gga-miR-181a	-0.4	0.71	2007, 2009
GABRA1	NM_000806	gamma-aminobutyric acid (GABA) A receptor, alpha 1	3	1	1	1	1	0	1	0	gga-miR-181a	-0.39	0.87	2007, 2009
KLF6	NM_001160124	Kruppel-like factor 6	2	1	1	0	0	0	0	0	gga-miR-181a	-0.39	0.82	2007, 2009
MTF2	NM_001164391	metal response element binding transcription factor 2	2	0	2	0	1	0	0	1	gga-miR-181a	-0.38	0.79	2009
MLL	NM_001197104	myeloid/lymphoid or mixed-lineage leukemia (trithorax homolog, Drosophila)	3	2	1	0	1	0	1	0	gga-miR-181a	-0.37	0.83
PRTG	NM_173814	protogenin	2	1	1	0	0	0	0	0	gga-miR-181a	-0.37	0.95	2007
RLF	NM_012421	rearranged L-myc fusion	2	1	1	0	0	0	0	0	gga-miR-181a	-0.36	0.83	2007, 2009
ENAH	NM_001008493	enabled homolog (Drosophila)	2	1	1	0	0	0	0	0	gga-miR-181a	-0.36	0.95	2007, 2009
TIMP3	NM_000362	TIMP metallopeptidase inhibitor 3	2	1	0	1	0	0	0	0	gga-miR-181a	-0.35	0.89	2007, 2009
TADA2B	NM_152293	transcriptional adaptor 2B	1	1	0	0	0	0	0	0	gga-miR-181a	-0.35	0.79	2009
AP1S3	NM_001039569	adaptor-related protein complex 1, sigma 3 subunit	1	1	0	0	0	0	0	0	gga-miR-181a	-0.34	0.76	2009
TMEM189	NM_001162505	transmembrane protein 189	1	1	0	0	0	0	0	0	gga-miR-181a	-0.34	0.59	2009
MOBKL1A	NM_173468	MOB1, Mps One Binder kinase activator-like 1A (yeast)	1	0	1	0	1	1	0	0	gga-miR-181a	-0.34	0.76	2009
SLC10A7	NM_001029998	solute carrier family 10 (sodium/bile acid cotransporter family), member 7	1	0	1	0	1	1	0	0	gga-miR-181a	-0.33	0.69	2009
BTBD3	NM_014962	BTB (POZ) domain containing 3	2	0	2	0	0	0	0	0	gga-miR-181a	-0.33	0.95	2007, 2009
MYO1E	NM_004998	myosin IE	1	1	0	0	0	0	0	0	gga-miR-181a	-0.33	0.74	2009
MYBL1	NM_001080416	v-myb myeloblastosis viral oncogene homolog (avian)-like 1	1	1	0	0	2	0	2	0	gga-miR-181a	-0.33	0.61	2007, 2009
HSPC159	NM_014181	galectin-related protein	2	1	0	1	0	0	0	0	gga-miR-181a	-0.33	0.87	2009
PI4K2B	NM_018323	phosphatidylinositol 4-kinase type 2 beta	1	1	0	0	0	0	0	0	gga-miR-181a	-0.33	0.73	2007, 2009
RALGAPB	NM_020336	Ral GTPase activating protein, beta subunit (non-catalytic)	1	1	0	0	0	0	0	0	gga-miR-181a	-0.32	0.73	2007, 2009
E2F5	NM_001083588	E2F transcription factor 5, p130-binding	1	1	0	0	0	0	0	0	gga-miR-181a	-0.32	0.55	2009
NR6A1	NM_001489	nuclear receptor subfamily 6, group A, member 1	1	1	0	0	0	0	0	0	gga-miR-181a	-0.32	0.6	2007, 2009
FGD4	NM_139241	FYVE, RhoGEF and PH domain containing 4	1	1	0	0	0	0	0	0	gga-miR-181a	-0.32	0.6
RAD21	NM_006265	RAD21 homolog (S. pombe)	1	0	1	0	2	0	2	0	gga-miR-181a	-0.31	0.54	2007, 2009
BCLAF1	NM_001077440	BCL2-associated transcription factor 1	1	1	0	0	0	0	0	0	gga-miR-181a	-0.31	0.62	2007, 2009
TGFBRAP1	NM_001142621	transforming growth factor, beta receptor associated protein 1	1	1	0	0	0	0	0	0	gga-miR-181a	-0.31	0.58	2009
PTPRR	NM_001207015	protein tyrosine phosphatase, receptor type, R	1	1	0	0	1	0	0	1	gga-miR-181a	-0.31	0.16	2009
BRWD1	NM_033656	bromodomain and WD repeat domain containing 1	2	0	2	0	0	0	0	0	gga-miR-181a	-0.3	0.9	2007, 2009
CDON	NM_016952	Cdon homolog (mouse)	1	1	0	0	0	0	0	0	gga-miR-181a	-0.3	0.81	2007, 2009
LRBA	NM_001199282	LPS-responsive vesicle trafficking, beach and anchor containing	1	1	0	0	1	0	0	1	gga-miR-181a	-0.3	0.39	2007, 2009
PAPD5	NM_001040284	PAP associated domain containing 5	2	1	1	0	0	0	0	0	gga-miR-181a	-0.3	0.92	2007, 2009
CXCL14	NM_004887	chemokine (C-X-C motif) ligand 14	1	1	0	0	0	0	0	0	gga-miR-181a	-0.3	0.19
CPNE2	NM_152727	copine II	1	1	0	0	0	0	0	0	gga-miR-181a	-0.3	0.69	2007, 2009
SIK3	NM_025164	SIK family kinase 3	1	1	0	0	0	0	0	0	gga-miR-181a	-0.3	0.51	2009
CBX4	NM_003655	chromobox homolog 4	1	1	0	0	0	0	0	0	gga-miR-181a	-0.3	0.69	2007, 2009
PNISR	NM_015491	PNN-interacting serine/arginine-rich protein	1	1	0	0	0	0	0	0	gga-miR-181a	-0.3	0.49	2009
KRAS	NM_004985	v-Ki-ras2 Kirsten rat sarcoma viral oncogene homolog	2	1	0	1	0	0	0	0	gga-miR-181a	-0.29	0.88	2009
PROX1	NM_002763	prospero homeobox 1	1	1	0	0	0	0	0	0	gga-miR-181a	-0.29	0.56	2007, 2009
SIN3B	NM_015260	SIN3 homolog B, transcription regulator (yeast)	1	1	0	0	0	0	0	0	gga-miR-181a	-0.29	0.73	2009
GRM5	NM_000842	glutamate receptor, metabotropic 5	2	1	0	1	0	0	0	0	gga-miR-181a	-0.29	0.71	2007, 2009
WDFY3	NM_014991	WD repeat and FYVE domain containing 3	1	0	1	0	1	0	1	0	gga-miR-181a	-0.29	0.46
TRIM71	NM_001039111	tripartite motif containing 71	1	1	0	0	0	0	0	0	gga-miR-181a	-0.29	0.7	2007, 2009
SLC35E1	NM_024881	solute carrier family 35, member E1	1	1	0	0	0	0	0	0	gga-miR-181a	-0.29	0.64	2009
KANK1	NM_015158	KN motif and ankyrin repeat domains 1	1	1	0	0	0	0	0	0	gga-miR-181a	-0.29	0.41	2007, 2009
C7orf41	NM_152793	chromosome 7 open reading frame 41	2	2	0	0	1	0	0	1	gga-miR-181a	-0.29	0.73	2007, 2009
CCNK	NM_001099402	cyclin K	1	1	0	0	1	0	0	1	gga-miR-181a	-0.29	0.72	2007, 2009
KIAA1239	NM_001144990	KIAA1239	2	0	2	0	0	0	0	0	gga-miR-181a	-0.28	0.91
GPSM1	NM_001145638	G-protein signaling modulator 1	1	1	0	0	0	0	0	0	gga-miR-181a	-0.28	0.79
FHDC1	NM_033393	FH2 domain containing 1	1	1	0	0	0	0	0	0	gga-miR-181a	-0.28	0.73	2009
ZFAND6	NM_001242911	zinc finger, AN1-type domain 6	1	1	0	0	1	0	0	1	gga-miR-181a	-0.28	0.54	2007, 2009
TRPM3	NM_001007471	transient receptor potential cation channel, subfamily M, member 3	1	1	0	0	0	0	0	0	gga-miR-181a	-0.28	0.34	2007, 2009
ETV6	NM_001987	ets variant 6	1	1	0	0	0	0	0	0	gga-miR-181a	-0.28	0.73	2007, 2009
CBLB	NM_170662	Cas-Br-M (murine) ecotropic retroviral transforming sequence b	1	1	0	0	0	0	0	0	gga-miR-181a	-0.28	0.33	2007, 2009
NKAIN2	NM_001040214	Na+/K+ transporting ATPase interacting 2	1	1	0	0	0	0	0	0	gga-miR-181a	-0.27	0.54	2007, 2009
ST8SIA4	NM_005668	ST8 alpha-N-acetyl-neuraminide alpha-2,8-sialyltransferase 4	1	1	0	0	0	0	0	0	gga-miR-181a	-0.27	0.81	2007, 2009
E2F7	NM_203394	E2F transcription factor 7	1	0	1	0	2	1	1	0	gga-miR-181a	-0.27	0.8	2007, 2009
DDX3Y	NM_001122665	DEAD (Asp-Glu-Ala-Asp) box polypeptide 3, Y-linked	3	0	3	0	1	0	1	0	gga-miR-181a	-0.27	0.79	2009
SRGAP1	NM_020762	SLIT-ROBO Rho GTPase activating protein 1	1	1	0	0	0	0	0	0	gga-miR-181a	-0.27	0.59	2007, 2009
KIAA0528	NM_014802	KIAA0528	1	1	0	0	0	0	0	0	gga-miR-181a	-0.27	0.69	2009
SRPK2	NM_182691	SRSF protein kinase 2	1	1	0	0	1	0	0	1	gga-miR-181a	-0.27	0.65	2007, 2009
KIAA2022	NM_001008537	KIAA2022	2	2	0	0	0	0	0	0	gga-miR-181a	-0.27	0.92	2007, 2009
CLASP1	NM_001142273	cytoplasmic linker associated protein 1	2	1	1	0	0	0	0	0	gga-miR-181a	-0.27	0.88	2007, 2009
KLHL29	NM_052920	kelch-like 29 (Drosophila)	1	1	0	0	0	0	0	0	gga-miR-181a	-0.27	0.52
DLGAP2	NM_004745	discs, large (Drosophila) homolog-associated protein 2	3	1	1	1	0	0	0	0	gga-miR-181a	-0.27	0.97	2007, 2009
SLITRK1	NM_052910	SLIT and NTRK-like family, member 1	2	2	0	0	0	0	0	0	gga-miR-181a	-0.27	0.81	2007, 2009
NCOA2	NM_006540	nuclear receptor coactivator 2	1	1	0	0	0	0	0	0	gga-miR-181a	-0.27	0.62	2007, 2009
SPRY4	NM_001127496	sprouty homolog 4 (Drosophila)	1	1	0	0	0	0	0	0	gga-miR-181a	-0.26	0.73	2007, 2009
ATMIN	NM_015251	ATM interactor	1	1	0	0	0	0	0	0	gga-miR-181a	-0.26	0.77	2009
MB21D2	NM_178496	Mab-21 domain containing 2	1	1	0	0	0	0	0	0	gga-miR-181a	-0.26	0.71	2007, 2009
TRAK1	NM_001042646	trafficking protein, kinesin binding 1	1	1	0	0	0	0	0	0	gga-miR-181a	-0.26	0.69
SLC35F3	NM_173508	solute carrier family 35, member F3	1	1	0	0	0	0	0	0	gga-miR-181a	-0.26	0.4	2009
MARK1	NM_018650	MAP/microtubule affinity-regulating kinase 1	1	1	0	0	0	0	0	0	gga-miR-181a	-0.26	0.4	2009
INO80D	NM_017759	INO80 complex subunit D	2	1	1	0	1	0	0	1	gga-miR-181a	-0.26	0.95	2009
CDYL	NM_001143970	chromodomain protein, Y-like	1	1	0	0	0	0	0	0	gga-miR-181a	-0.26	0.32	2007, 2009
NOV	NM_002514	nephroblastoma overexpressed gene	1	1	0	0	0	0	0	0	gga-miR-181a	-0.26	< 0.1	2009
BHLHE40	NM_003670	basic helix-loop-helix family, member e40	1	1	0	0	0	0	0	0	gga-miR-181a	-0.26	0.77	2007, 2009
SEC24C	NM_004922	SEC24 family, member C (S. cerevisiae)	1	1	0	0	0	0	0	0	gga-miR-181a	-0.26	0.56	2007, 2009
PLCL2	NM_001144382	phospholipase C-like 2	1	1	0	0	1	0	0	1	gga-miR-181a	-0.25	0.49	2007, 2009
SIPA1L2	NM_020808	signal-induced proliferation-associated 1 like 2	1	1	0	0	0	0	0	0	gga-miR-181a	-0.25	0.4	2009
BCL2	NM_000633	B-cell CLL/lymphoma 2	2	1	0	1	0	0	0	0	gga-miR-181a	-0.25	0.83	2007, 2009
DLG2	NM_001142699	discs, large homolog 2 (Drosophila)	1	1	0	0	0	0	0	0	gga-miR-181a	-0.25	0.59	2007, 2009
ATP2B2	NM_001001331	ATPase, Ca++ transporting, plasma membrane 2	1	1	0	0	1	0	1	0	gga-miR-181a	-0.25	0.71	2007
SCD	NM_005063	stearoyl-CoA desaturase (delta-9-desaturase)	1	1	0	0	0	0	0	0	gga-miR-181a	-0.24	0.8	2009
ZFP36L1	NM_004926	zinc finger protein 36, C3H type-like 1	1	1	0	0	0	0	0	0	gga-miR-181a	-0.24	0.57	2007, 2009
ASPHD2	NM_020437	aspartate beta-hydroxylase domain containing 2	1	1	0	0	1	0	1	0	gga-miR-181a	-0.24	0.63	2009
TMEM161B	NM_153354	transmembrane protein 161B	1	1	0	0	0	0	0	0	gga-miR-181a	-0.24	0.16	2009
NUCKS1	NM_022731	nuclear casein kinase and cyclin-dependent kinase substrate 1	1	1	0	0	1	0	1	0	gga-miR-181a	-0.24	0.7
SLC5A7	NM_021815	solute carrier family 5 (choline transporter), member 7	1	1	0	0	0	0	0	0	gga-miR-181a	-0.24	0.71	2009
TMEM64	NM_001008495	transmembrane protein 64	1	1	0	0	1	0	1	0	gga-miR-181a	-0.23	0.61	2009
DDX3X	NM_001193416	DEAD (Asp-Glu-Ala-Asp) box polypeptide 3, X-linked	4	0	4	0	0	0	0	0	gga-miR-181a	-0.23	0.98	2007, 2009
RORA	NM_002943	RAR-related orphan receptor A	3	0	3	0	0	0	0	0	gga-miR-181a	-0.23	0.99
MAP3K3	NM_002401	mitogen-activated protein kinase kinase kinase 3	1	1	0	0	0	0	0	0	gga-miR-181a	-0.23	0.68	2007, 2009
EPB41L3	NM_012307	erythrocyte membrane protein band 4.1-like 3	1	1	0	0	0	0	0	0	gga-miR-181a	-0.23	0.36	2009
PRKCE	NM_005400	protein kinase C, epsilon	1	0	1	0	1	0	1	0	gga-miR-181a	-0.23	0.8	2007, 2009
TNFRSF11B	NM_002546	tumor necrosis factor receptor superfamily, member 11b	1	1	0	0	0	0	0	0	gga-miR-181a	-0.23	0.68	2007, 2009
SFMBT1	NM_001005158	Scm-like with four mbt domains 1	1	1	0	0	0	0	0	0	gga-miR-181a	-0.23	0.78
ATP1B1	NM_001677	ATPase, Na+/K+ transporting, beta 1 polypeptide	2	0	1	1	0	0	0	0	gga-miR-181a	-0.23	0.7	2007, 2009
PPP3R1	NM_000945	protein phosphatase 3, regulatory subunit B, alpha	1	0	1	0	1	0	0	1	gga-miR-181a	-0.23	0.54	2007, 2009
EPC2	NM_015630	enhancer of polycomb homolog 2 (Drosophila)	1	1	0	0	0	0	0	0	gga-miR-181a	-0.23	0.53	2007, 2009
HEY2	NM_012259	hairy/enhancer-of-split related with YRPW motif 2	1	1	0	0	0	0	0	0	gga-miR-181a	-0.22	0.44	2007, 2009
GATA6	NM_005257	GATA binding protein 6	1	1	0	0	0	0	0	0	gga-miR-181a	-0.22	0.62	2007, 2009
NAA50	NM_025146	N(alpha)-acetyltransferase 50, NatE catalytic subunit	1	1	0	0	0	0	0	0	gga-miR-181a	-0.22	0.8	2007, 2009
CAPRIN2	NM_001002259	caprin family member 2	1	1	0	0	0	0	0	0	gga-miR-181a	-0.22	0.19	2009
STRN	NM_003162	striatin, calmodulin binding protein	2	0	1	1	0	0	0	0	gga-miR-181a	-0.22	0.84
KIAA1324L	NM_001142749	KIAA1324-like	1	1	0	0	0	0	0	0	gga-miR-181a	-0.22	0.58
BAZ2B	NM_013450	bromodomain adjacent to zinc finger domain, 2B	1	1	0	0	0	0	0	0	gga-miR-181a	-0.22	0.45	2007, 2009
MCTS1	NM_001137554	malignant T cell amplified sequence 1	1	1	0	0	0	0	0	0	gga-miR-181a	-0.21	< 0.1
CTBP1	NM_001012614	C-terminal binding protein 1	1	1	0	0	0	0	0	0	gga-miR-181a	-0.21	0.56	2009
APBA1	NM_001163	amyloid beta (A4) precursor protein-binding, family A, member 1	1	1	0	0	0	0	0	0	gga-miR-181a	-0.21	0.81
NOVA1	NM_002515	neuro-oncological ventral antigen 1	2	2	0	0	0	0	0	0	gga-miR-181a	-0.21	0.73	2007, 2009
EN2	NM_001427	engrailed homeobox 2	1	0	1	0	0	0	0	0	gga-miR-181a	-0.21	0.8	2007, 2009
RPS6KA3	NM_004586	ribosomal protein S6 kinase, 90kDa, polypeptide 3	1	1	0	0	0	0	0	0	gga-miR-181a	-0.21	0.73	2007, 2009
RAP1B	NM_001010942	RAP1B, member of RAS oncogene family	2	0	2	0	0	0	0	0	gga-miR-181a	-0.21	0.73	2007, 2009
HOXA11	NM_005523	homeobox A11	1	1	0	0	0	0	0	0	gga-miR-181a	-0.21	0.72	2007, 2009
GPR137C	NM_001099652	G protein-coupled receptor 137C	1	1	0	0	0	0	0	0	gga-miR-181a	-0.21	0.55	2009
PUM1	NM_001020658	pumilio homolog 1 (Drosophila)	1	1	0	0	0	0	0	0	gga-miR-181a	-0.21	0.46	2007, 2009
TBC1D14	NM_001113361	TBC1 domain family, member 14	1	1	0	0	0	0	0	0	gga-miR-181a	-0.2	0.65	2009
ATP2A2	NM_170665	ATPase, Ca++ transporting, cardiac muscle, slow twitch 2	1	0	1	0	1	0	1	0	gga-miR-181a	-0.2	0.47	2007
STX16	NM_001001433	syntaxin 16	1	1	0	0	0	0	0	0	gga-miR-181a	-0.2	0.25	2009
HEPHL1	NM_001098672	hephaestin-like 1	1	0	1	0	0	0	0	0	gga-miR-181a	-0.2	0.79	2009
MLL3	NM_170606	myeloid/lymphoid or mixed-lineage leukemia 3	2	1	0	1	0	0	0	0	gga-miR-181a	-0.2	0.79	2007, 2009
EVI5	NM_005665	ecotropic viral integration site 5	1	0	0	1	1	0	1	0	gga-miR-181a	-0.2	0.44	2009
AFG3L2	NM_006796	AFG3 ATPase family gene 3-like 2 (S. cerevisiae)	1	0	1	0	0	0	0	0	gga-miR-181a	-0.2	0.79
C5orf41	NM_153607	chromosome 5 open reading frame 41	2	2	0	0	0	0	0	0	gga-miR-181a	-0.2	0.78	2007, 2009
MAP1A	NM_002373	microtubule-associated protein 1A	1	0	1	0	0	0	0	0	gga-miR-181a	-0.2	0.75	2007, 2009
JAZF1	NM_175061	JAZF zinc finger 1	1	1	0	0	0	0	0	0	gga-miR-181a	-0.2	0.54	2007, 2009
ZBTB34	NM_001099270	zinc finger and BTB domain containing 34	1	1	0	0	0	0	0	0	gga-miR-181a	-0.2	0.43	2009
MIER3	NM_152622	mesoderm induction early response 1, family member 3	1	1	0	0	0	0	0	0	gga-miR-181a	-0.2	0.31	2007, 2009
CTTNBP2NL	NM_018704	CTTNBP2 N-terminal like	2	0	2	0	1	0	1	0	gga-miR-181a	-0.19	0.96	2007, 2009
FAM125B	NM_001011703	family with sequence similarity 125, member B	1	0	1	0	0	0	0	0	gga-miR-181a	-0.19	0.77
ITSN1	NM_001001132	intersectin 1 (SH3 domain protein)	2	0	1	1	0	0	0	0	gga-miR-181a	-0.19	0.77	2007, 2009
PCDHA9	NM_031857	protocadherin alpha 9	2	1	1	0	0	0	0	0	gga-miR-181a	-0.19	0.66
PCDHAC2	NM_018899	protocadherin alpha subfamily C, 2	2	1	1	0	0	0	0	0	gga-miR-181a	-0.19	0.66	2007, 2009
PCDHAC1	NM_018898	protocadherin alpha subfamily C, 1	2	1	1	0	0	0	0	0	gga-miR-181a	-0.19	0.66	2007, 2009
PCDHA13	NM_018904	protocadherin alpha 13	2	1	1	0	0	0	0	0	gga-miR-181a	-0.19	0.66	2007, 2009
PCDHA12	NM_018903	protocadherin alpha 12	2	1	1	0	0	0	0	0	gga-miR-181a	-0.19	0.66	2007, 2009
PCDHA11	NM_018902	protocadherin alpha 11	2	1	1	0	0	0	0	0	gga-miR-181a	-0.19	0.66	2009
PCDHA10	NM_018901	protocadherin alpha 10	2	1	1	0	0	0	0	0	gga-miR-181a	-0.19	0.66	2007, 2009
PCDHA8	NM_018911	protocadherin alpha 8	2	1	1	0	0	0	0	0	gga-miR-181a	-0.19	0.66	2007, 2009
PCDHA7	NM_018910	protocadherin alpha 7	2	1	1	0	0	0	0	0	gga-miR-181a	-0.19	0.66	2007, 2009
PCDHA6	NM_018909	protocadherin alpha 6	2	1	1	0	0	0	0	0	gga-miR-181a	-0.19	0.66	2007, 2009
PCDHA5	NM_018908	protocadherin alpha 5	2	1	1	0	0	0	0	0	gga-miR-181a	-0.19	0.66	2007, 2009
PCDHA4	NM_018907	protocadherin alpha 4	2	1	1	0	0	0	0	0	gga-miR-181a	-0.19	0.66	2007, 2009
PCDHA3	NM_018906	protocadherin alpha 3	2	1	1	0	0	0	0	0	gga-miR-181a	-0.19	0.66	2007, 2009
PCDHA2	NM_018905	protocadherin alpha 2	2	1	1	0	0	0	0	0	gga-miR-181a	-0.19	0.66	2007, 2009
PCDHA1	NM_018900	protocadherin alpha 1	2	1	1	0	0	0	0	0	gga-miR-181a	-0.19	0.66	2007, 2009
WDR20	NM_001242414	WD repeat domain 20	1	0	1	0	0	0	0	0	gga-miR-181a	-0.19	0.39
CPT1A	NM_001876	carnitine palmitoyltransferase 1A (liver)	1	1	0	0	0	0	0	0	gga-miR-181a	-0.19	0.29
ESR1	NM_000125	estrogen receptor 1	1	1	0	0	0	0	0	0	gga-miR-181a	-0.19	0.71	2007, 2009
PRDM1	NM_001198	PR domain containing 1, with ZNF domain	1	1	0	0	0	0	0	0	gga-miR-181a	-0.19	0.48	2009
ROCK2	NM_004850	Rho-associated, coiled-coil containing protein kinase 2	1	1	0	0	0	0	0	0	gga-miR-181a	-0.19	0.11	2009
GAPVD1	NM_015635	GTPase activating protein and VPS9 domains 1	1	0	1	0	1	0	0	1	gga-miR-181a	-0.19	0.74	2007, 2009
TCERG1	NM_001040006	transcription elongation regulator 1	1	0	1	0	0	0	0	0	gga-miR-181a	-0.19	0.63	2007, 2009
PPP2R2C	NM_001206994	protein phosphatase 2, regulatory subunit B, gamma	1	1	0	0	0	0	0	0	gga-miR-181a	-0.19	0.11	2009
ATP11C	NM_001010986	ATPase, class VI, type 11C	1	0	1	0	0	0	0	0	gga-miR-181a	-0.18	0.73	2009
KIF3B	NM_004798	kinesin family member 3B	2	0	1	1	0	0	0	0	gga-miR-181a	-0.18	0.69	2009
LMO1	NM_002315	LIM domain only 1 (rhombotin 1)	1	0	1	0	0	0	0	0	gga-miR-181a	-0.18	0.51	2007, 2009
MED26	NM_004831	mediator complex subunit 26	1	1	0	0	0	0	0	0	gga-miR-181a	-0.18	0.7	2007, 2009
SSX2IP	NM_001166293	synovial sarcoma, X breakpoint 2 interacting protein	1	1	0	0	0	0	0	0	gga-miR-181a	-0.18	0.63	2007, 2009
TFAP2C	NM_003222	transcription factor AP-2 gamma (activating enhancer binding protein 2 gamma)	1	1	0	0	0	0	0	0	gga-miR-181a	-0.18	< 0.1	2009
GRM1	NM_001114329	glutamate receptor, metabotropic 1	1	0	1	0	0	0	0	0	gga-miR-181a	-0.18	0.76	2009
MCC	NM_001085377	mutated in colorectal cancers	1	1	0	0	0	0	0	0	gga-miR-181a	-0.18	0.73	2009
ANP32A	NM_006305	acidic (leucine-rich) nuclear phosphoprotein 32 family, member A	1	1	0	0	0	0	0	0	gga-miR-181a	-0.18	0.61
LRP12	NM_001135703	low density lipoprotein receptor-related protein 12	1	0	1	0	0	0	0	0	gga-miR-181a	-0.18	0.5	2007, 2009
RALA	NM_005402	v-ral simian leukemia viral oncogene homolog A (ras related)	1	1	0	0	0	0	0	0	gga-miR-181a	-0.18	0.24	2007, 2009
PAM	NM_000919	peptidylglycine alpha-amidating monooxygenase	1	1	0	0	0	0	0	0	gga-miR-181a	-0.18	0.73	2007, 2009
FOXK1	NM_001037165	forkhead box K1	1	0	1	0	1	0	0	1	gga-miR-181a	-0.18	0.86	2007, 2009
CNOT1	NM_016284	CCR4-NOT transcription complex, subunit 1	1	0	1	0	0	0	0	0	gga-miR-181a	-0.18	0.7	2009
USP24	NM_015306	ubiquitin specific peptidase 24	1	1	0	0	0	0	0	0	gga-miR-181a	-0.18	0.43	2009
CECR2	NM_031413	cat eye syndrome chromosome region, candidate 2	1	1	0	0	0	0	0	0	gga-miR-181a	-0.18	0.62	2009
PHACTR2	NM_001100164	phosphatase and actin regulator 2	1	1	0	0	0	0	0	0	gga-miR-181a	-0.18	< 0.1	2009
LARP4	NM_001170803	La ribonucleoprotein domain family, member 4	2	2	0	0	0	0	0	0	gga-miR-181a	-0.18	0.86	2007, 2009
UBP1	NM_001128160	upstream binding protein 1 (LBP-1a)	1	1	0	0	0	0	0	0	gga-miR-181a	-0.18	0.7	2007, 2009
HOXA1	NM_005522	homeobox A1	1	1	0	0	1	0	1	0	gga-miR-181a	-0.18	0.42	2007, 2009
KIAA1024	NM_015206	KIAA1024	1	1	0	0	0	0	0	0	gga-miR-181a	-0.17	0.31	2009
NMT2	NM_004808	N-myristoyltransferase 2	1	0	1	0	0	0	0	0	gga-miR-181a	-0.17	0.81	2007, 2009
HS6ST1	NM_004807	heparan sulfate 6-O-sulfotransferase 1	1	0	1	0	0	0	0	0	gga-miR-181a	-0.17	0.81	2009
ATXN7	NM_000333	ataxin 7	2	1	1	0	0	0	0	0	gga-miR-181a	-0.17	0.77
CYP26B1	NM_019885	cytochrome P450, family 26, subfamily B, polypeptide 1	1	0	1	0	0	0	0	0	gga-miR-181a	-0.17	0.76	2009
KIAA1462	NM_020848	KIAA1462	1	0	1	0	0	0	0	0	gga-miR-181a	-0.17	0.64
PBX3	NM_001134778	pre-B-cell leukemia homeobox 3	1	0	1	0	0	0	0	0	gga-miR-181a	-0.17	0.49	2007, 2009
ZDHHC3	NM_001135179	zinc finger, DHHC-type containing 3	1	0	1	0	0	0	0	0	gga-miR-181a	-0.17	0.81	2009
LMO3	NM_001001395	LIM domain only 3 (rhombotin-like 2)	1	0	1	0	0	0	0	0	gga-miR-181a	-0.17	0.8	2007, 2009
PPFIA1	NM_003626	protein tyrosine phosphatase, receptor type, f polypeptide (PTPRF), interacting protein (liprin), alpha 1	1	1	0	0	0	0	0	0	gga-miR-181a	-0.17	0.58	2007, 2009
ROD1	NM_001163788	ROD1 regulator of differentiation 1 (S. pombe)	1	1	0	0	1	0	1	0	gga-miR-181a	-0.17	0.41	2007, 2009
PDPK1	NM_002613	3-phosphoinositide dependent protein kinase-1	1	0	1	0	0	0	0	0	gga-miR-181a	-0.17	0.81	2009
KCNH1	NM_002238	potassium voltage-gated channel, subfamily H (eag-related), member 1	1	0	1	0	1	0	1	0	gga-miR-181a	-0.17	0.81
TCF7L2	NM_001146274	transcription factor 7-like 2 (T-cell specific, HMG-box)	1	0	1	0	0	0	0	0	gga-miR-181a	-0.17	0.64
AFTPH	NM_001002243	aftiphilin	1	0	1	0	0	0	0	0	gga-miR-181a	-0.17	0.49	2007, 2009
PLEKHA3	NM_019091	pleckstrin homology domain containing, family A (phosphoinositide binding specific) member 3	1	0	1	0	0	0	0	0	gga-miR-181a	-0.17	0.36	2007
MADD	NM_001135943	MAP-kinase activating death domain	1	0	1	0	0	0	0	0	gga-miR-181a	-0.16	0.74	2009
SIX4	NM_017420	SIX homeobox 4	2	1	0	1	0	0	0	0	gga-miR-181a	-0.16	0.71	2007, 2009
ARHGEF3	NM_001128615	Rho guanine nucleotide exchange factor (GEF) 3	1	0	1	0	0	0	0	0	gga-miR-181a	-0.16	0.67	2009
GRIK2	NM_001166247	glutamate receptor, ionotropic, kainate 2	1	0	1	0	2	0	1	1	gga-miR-181a	-0.16	0.63	2007, 2009
ZIC3	NM_003413	Zic family member 3	1	1	0	0	0	0	0	0	gga-miR-181a	-0.16	0.6	2007, 2009
RNF145	NM_001199380	ring finger protein 145	1	0	1	0	0	0	0	0	gga-miR-181a	-0.16	0.59	2007, 2009
ZNF654	NM_018293	zinc finger protein 654	1	0	1	0	0	0	0	0	gga-miR-181a	-0.16	0.5	2009
BAI3	NM_001704	brain-specific angiogenesis inhibitor 3	1	0	1	0	0	0	0	0	gga-miR-181a	-0.16	0.68	2007, 2009
LEMD3	NM_001167614	LEM domain containing 3	1	1	0	0	0	0	0	0	gga-miR-181a	-0.16	0.55	2007, 2009
GOT2	NM_002080	glutamic-oxaloacetic transaminase 2, mitochondrial (aspartate aminotransferase 2)	1	1	0	0	0	0	0	0	gga-miR-181a	-0.16	0.5	2009
TBL1XR1	NM_024665	transducin (beta)-like 1 X-linked receptor 1	1	0	1	0	0	0	0	0	gga-miR-181a	-0.16	0.65	2007, 2009
ZEB2	NM_001171653	zinc finger E-box binding homeobox 2	1	1	0	0	2	0	1	1	gga-miR-181a	-0.16	0.62
GRB10	NM_001001549	growth factor receptor-bound protein 10	1	1	0	0	0	0	0	0	gga-miR-181a	-0.16	0.72	2007, 2009
PALM2	NM_001037293	paralemmin 2	1	1	0	0	1	0	1	0	gga-miR-181a	-0.15	0.72	2007, 2009
LRRC8D	NM_001134479	leucine rich repeat containing 8 family, member D	1	0	1	0	0	0	0	0	gga-miR-181a	-0.15	0.78	2009
OLFM3	NM_058170	olfactomedin 3	1	0	1	0	0	0	0	0	gga-miR-181a	-0.15	0.7	2009
DOCK7	NM_033407	dedicator of cytokinesis 7	1	0	1	0	0	0	0	0	gga-miR-181a	-0.15	0.65	2007, 2009
USP42	NM_032172	ubiquitin specific peptidase 42	1	1	0	0	0	0	0	0	gga-miR-181a	-0.15	0.57	2007, 2009
NPEPPS	NM_006310	aminopeptidase puromycin sensitive	1	1	0	0	0	0	0	0	gga-miR-181a	-0.15	0.71	2007, 2009
ELAVL4	NM_001144774	ELAV (embryonic lethal, abnormal vision, Drosophila)-like 4 (Hu antigen D)	1	0	1	0	0	0	0	0	gga-miR-181a	-0.15	0.67
PTBP2	NM_021190	polypyrimidine tract binding protein 2	1	1	0	0	0	0	0	0	gga-miR-181a	-0.15	0.42	2009
PRKAG2	NM_001040633	protein kinase, AMP-activated, gamma 2 non-catalytic subunit	1	1	0	0	1	0	1	0	gga-miR-181a	-0.15	0.4	2009
COPS3	NM_001199125	COP9 constitutive photomorphogenic homolog subunit 3 (Arabidopsis)	1	0	1	0	0	0	0	0	gga-miR-181a	-0.15	0.32
VCL	NM_003373	vinculin	1	0	1	0	1	0	1	0	gga-miR-181a	-0.15	0.73	2009
RCOR1	NM_015156	REST corepressor 1	2	0	2	0	0	0	0	0	gga-miR-181a	-0.15	0.93	2009
NIPBL	NM_015384	Nipped-B homolog (Drosophila)	1	0	1	0	1	0	0	1	gga-miR-181a	-0.15	0.68	2007, 2009
ATXN1	NM_000332	ataxin 1	2	0	2	0	2	0	1	1	gga-miR-181a	-0.15	0.88	2007, 2009
MAMDC2	NM_153267	MAM domain containing 2	1	0	1	0	1	0	0	1	gga-miR-181a	-0.15	0.78	2007, 2009
MAP1B	NM_005909	microtubule-associated protein 1B	2	1	1	0	0	0	0	0	gga-miR-181a	-0.15	0.75	2007, 2009
LCLAT1	NM_001002257	lysocardiolipin acyltransferase 1	1	1	0	0	0	0	0	0	gga-miR-181a	-0.15	0.71	2007, 2009
RBM47	NM_001098634	RNA binding motif protein 47	1	1	0	0	1	0	0	1	gga-miR-181a	-0.14	0.7	2007, 2009
ADARB2	NM_018702	adenosine deaminase, RNA-specific, B2	1	0	1	0	0	0	0	0	gga-miR-181a	-0.14	0.81
PIK3R3	NM_001114172	phosphoinositide-3-kinase, regulatory subunit 3 (gamma)	1	0	1	0	1	0	0	1	gga-miR-181a	-0.14	0.81	2007, 2009
IPPK	NM_022755	inositol 1,3,4,5,6-pentakisphosphate 2-kinase	1	0	1	0	0	0	0	0	gga-miR-181a	-0.14	0.77	2009
BIRC6	NM_016252	baculoviral IAP repeat containing 6	1	0	1	0	0	0	0	0	gga-miR-181a	-0.14	0.67	2007, 2009
CPEB4	NM_030627	cytoplasmic polyadenylation element binding protein 4	3	1	2	0	0	0	0	0	gga-miR-181a	-0.14	0.94	2007, 2009
MEF2A	NM_001130926	myocyte enhancer factor 2A	2	0	2	0	0	0	0	0	gga-miR-181a	-0.14	0.75
ANKRD13C	NM_030816	ankyrin repeat domain 13C	1	0	1	0	0	0	0	0	gga-miR-181a	-0.14	0.8	2007, 2009
ATP2B1	NM_001001323	ATPase, Ca++ transporting, plasma membrane 1	2	0	1	1	0	0	0	0	gga-miR-181a	-0.14	0.75	2007, 2009
BHLHE41	NM_030762	basic helix-loop-helix family, member e41	1	0	1	0	0	0	0	0	gga-miR-181a	-0.14	0.8	2009
CTDSPL	NM_001008392	CTD (carboxy-terminal domain, RNA polymerase II, polypeptide A) small phosphatase-like	1	0	1	0	0	0	0	0	gga-miR-181a	-0.14	0.78	2007, 2009
MTMR10	NM_017762	myotubularin related protein 10	1	0	1	0	0	0	0	0	gga-miR-181a	-0.14	0.76	2009
NR3C1	NM_000176	nuclear receptor subfamily 3, group C, member 1 (glucocorticoid receptor)	1	0	1	0	0	0	0	0	gga-miR-181a	-0.14	0.59	2007
PPM1B	NM_177968	protein phosphatase, Mg2+/Mn2+ dependent, 1B	1	1	0	0	0	0	0	0	gga-miR-181a	-0.14	0.26	2007, 2009
PHLDA1	NM_007350	pleckstrin homology-like domain, family A, member 1	1	1	0	0	0	0	0	0	gga-miR-181a	-0.14	0.81	2007, 2009
DUSP5	NM_004419	dual specificity phosphatase 5	1	0	1	0	1	0	1	0	gga-miR-181a	-0.14	0.64	2007, 2009
KLF3	NM_016531	Kruppel-like factor 3 (basic)	1	0	1	0	0	0	0	0	gga-miR-181a	-0.14	0.81	2009
ARNT2	NM_014862	aryl-hydrocarbon receptor nuclear translocator 2	1	0	1	0	0	0	0	0	gga-miR-181a	-0.14	0.8	2007, 2009
PHACTR4	NM_001048183	phosphatase and actin regulator 4	1	1	0	0	0	0	0	0	gga-miR-181a	-0.14	0.73	2009
UBE2W	NM_001001481	ubiquitin-conjugating enzyme E2W (putative)	1	0	1	0	1	0	1	0	gga-miR-181a	-0.14	0.72	2009
USP9Y	NM_004654	ubiquitin specific peptidase 9, Y-linked	1	0	1	0	0	0	0	0	gga-miR-181a	-0.13	0.57	2009
ARF6	NM_001663	ADP-ribosylation factor 6	1	1	0	0	2	0	1	1	gga-miR-181a	-0.13	0.55	2009
RYR3	NM_001036	ryanodine receptor 3	1	1	0	0	0	0	0	0	gga-miR-181a	-0.13	0.44	2009
SS18L1	NM_198935	synovial sarcoma translocation gene on chromosome 18-like 1	1	0	1	0	0	0	0	0	gga-miR-181a	-0.13	0.81	2007, 2009
GFPT1	NM_002056	glutamine--fructose-6-phosphate transaminase 1	1	0	1	0	0	0	0	0	gga-miR-181a	-0.13	0.79
LCORL	NM_001166139	ligand dependent nuclear receptor corepressor-like	1	0	1	0	0	0	0	0	gga-miR-181a	-0.13	0.67
YAP1	NM_001130145	Yes-associated protein 1	1	1	0	0	1	0	1	0	gga-miR-181a	-0.13	0.19	2009
YWHAG	NM_012479	tyrosine 3-monooxygenase/tryptophan 5-monooxygenase activation protein, gamma polypeptide	1	0	1	0	0	0	0	0	gga-miR-181a	-0.13	0.55	2007, 2009
KCNMA1	NM_001014797	potassium large conductance calcium-activated channel, subfamily M, alpha member 1	1	0	1	0	1	0	0	1	gga-miR-181a	-0.13	0.69	2007, 2009
TBPL1	NM_004865	TBP-like 1	1	0	1	0	0	0	0	0	gga-miR-181a	-0.13	0.63	2007, 2009
SCHIP1	NM_001197107	schwannomin interacting protein 1	1	0	1	0	0	0	0	0	gga-miR-181a	-0.13	0.55	2007, 2009
IQCJ-SCHIP1	NM_001197113	IQCJ-SCHIP1 readthrough	1	0	1	0	0	0	0	0	gga-miR-181a	-0.13	0.55
KPNA4	NM_002268	karyopherin alpha 4 (importin alpha 3)	2	0	2	0	0	0	0	0	gga-miR-181a	-0.13	0.96	2009
PDGFRA	NM_006206	platelet-derived growth factor receptor, alpha polypeptide	1	0	1	0	0	0	0	0	gga-miR-181a	-0.13	0.71	2007, 2009
KCNA4	NM_002233	potassium voltage-gated channel, shaker-related subfamily, member 4	1	0	1	0	0	0	0	0	gga-miR-181a	-0.13	0.57
GXYLT1	NM_001099650	glucoside xylosyltransferase 1	1	1	0	0	0	0	0	0	gga-miR-181a	-0.13	0.2	2009
CUL5	NM_003478	cullin 5	1	0	1	0	0	0	0	0	gga-miR-181a	-0.13	0.78	2007, 2009
C1GALT1	NM_020156	core 1 synthase, glycoprotein-N-acetylgalactosamine 3-beta-galactosyltransferase, 1	1	0	1	0	0	0	0	0	gga-miR-181a	-0.13	0.76
PTPRN2	NM_002847	protein tyrosine phosphatase, receptor type, N polypeptide 2	1	0	1	0	1	0	1	0	gga-miR-181a	-0.13	0.62	2009
FAM135A	NM_001105531	family with sequence similarity 135, member A	1	0	1	0	0	0	0	0	gga-miR-181a	-0.13	0.32
C6orf62	NM_030939	chromosome 6 open reading frame 62	1	1	0	0	0	0	0	0	gga-miR-181a	-0.13	0.26	2007, 2009
CREB1	NM_004379	cAMP responsive element binding protein 1	1	0	1	0	2	1	0	1	gga-miR-181a	-0.13	0.75	2007, 2009
IRS2	NM_003749	insulin receptor substrate 2	1	1	0	0	0	0	0	0	gga-miR-181a	-0.12	0.72	2007, 2009
G3BP2	NM_012297	GTPase activating protein (SH3 domain) binding protein 2	1	0	1	0	0	0	0	0	gga-miR-181a	-0.12	0.63	2007, 2009
MOSPD1	NM_019556	motile sperm domain containing 1	1	0	1	0	0	0	0	0	gga-miR-181a	-0.12	0.73	2009
LIN28B	NM_001004317	lin-28 homolog B (C. elegans)	2	0	2	0	0	0	0	0	gga-miR-181a	-0.12	0.84	2007, 2009
LOC100507421	NM_001195278	transmembrane protein 178-like	1	0	0	1	1	0	1	0	gga-miR-181a	-0.12	0.61
CDH13	NM_001220488	cadherin 13, H-cadherin (heart)	1	0	1	0	0	0	0	0	gga-miR-181a	-0.12	0.47	2007, 2009
ARHGEF7	NM_001113511	Rho guanine nucleotide exchange factor (GEF) 7	1	0	1	0	0	0	0	0	gga-miR-181a	-0.12	0.8	2007, 2009
TARDBP	NM_007375	TAR DNA binding protein	1	0	1	0	1	0	1	0	gga-miR-181a	-0.12	0.54	2007, 2009
LNX2	NM_153371	ligand of numb-protein X 2	1	0	0	1	1	0	1	0	gga-miR-181a	-0.12	0.32
TBC1D15	NM_001146213	TBC1 domain family, member 15	1	1	0	0	0	0	0	0	gga-miR-181a	-0.12	0.8
USP15	NM_006313	ubiquitin specific peptidase 15	2	0	0	2	0	0	0	0	gga-miR-181a	-0.12	0.58	2007, 2009
RBM26	NM_022118	RNA binding motif protein 26	1	0	1	0	0	0	0	0	gga-miR-181a	-0.12	0.55	2007, 2009
ALDH1A3	NM_000693	aldehyde dehydrogenase 1 family, member A3	1	0	1	0	0	0	0	0	gga-miR-181a	-0.12	0.59	2009
FAM13B	NM_001101800	family with sequence similarity 13, member B	1	0	1	0	0	0	0	0	gga-miR-181a	-0.12	0.46	2007
SLC12A5	NM_001134771	solute carrier family 12 (potassium/chloride transporter), member 5	1	0	1	0	0	0	0	0	gga-miR-181a	-0.11	0.79	2009
CHD9	NM_025134	chromodomain helicase DNA binding protein 9	1	0	1	0	0	0	0	0	gga-miR-181a	-0.11	0.54	2007, 2009
WNK1	NM_001184985	WNK lysine deficient protein kinase 1	1	1	0	0	0	0	0	0	gga-miR-181a	-0.11	0.72	2009
DYRK2	NM_003583	dual-specificity tyrosine-(Y)-phosphorylation regulated kinase 2	1	0	1	0	0	0	0	0	gga-miR-181a	-0.11	0.65	2009
BRD1	NM_014577	bromodomain containing 1	1	0	1	0	0	0	0	0	gga-miR-181a	-0.11	0.47	2007, 2009
ONECUT2	NM_004852	one cut homeobox 2	1	0	1	0	0	0	0	0	gga-miR-181a	-0.11	0.78	2007, 2009
FBXL17	NM_001163315	F-box and leucine-rich repeat protein 17	1	0	1	0	0	0	0	0	gga-miR-181a	-0.11	0.71
PRRC2C	NM_015172	proline-rich coiled-coil 2C	1	1	0	0	0	0	0	0	gga-miR-181a	-0.11	0.69	2009
INO80	NM_017553	INO80 homolog (S. cerevisiae)	1	0	1	0	0	0	0	0	gga-miR-181a	-0.11	0.75	2007, 2009
SRSF5	NM_001039465	serine/arginine-rich splicing factor 5	1	0	1	0	0	0	0	0	gga-miR-181a	-0.11	0.38
HS2ST1	NM_012262	heparan sulfate 2-O-sulfotransferase 1	1	1	0	0	0	0	0	0	gga-miR-181a	-0.11	0.52	2009
GRIA2	NM_000826	glutamate receptor, ionotropic, AMPA 2	1	0	1	0	0	0	0	0	gga-miR-181a	-0.1	0.68	2007, 2009
KPNB1	NM_002265	karyopherin (importin) beta 1	1	1	0	0	0	0	0	0	gga-miR-181a	-0.1	0.53	2007, 2009
PANK4	NM_018216	pantothenate kinase 4	1	0	0	1	0	0	0	0	gga-miR-181a	-0.1	0.48	2009
RAB22A	NM_020673	RAB22A, member RAS oncogene family	1	0	1	0	0	0	0	0	gga-miR-181a	-0.1	0.39	2009
LRRN1	NM_020873	leucine rich repeat neuronal 1	1	0	1	0	0	0	0	0	gga-miR-181a	-0.1	0.37	2007
ATP8A1	NM_001105529	ATPase, aminophospholipid transporter (APLT), class I, type 8A, member 1	1	0	1	0	1	0	1	0	gga-miR-181a	-0.1	0.78	2009
SOX6	NM_001145811	SRY (sex determining region Y)-box 6	1	0	1	0	1	0	0	1	gga-miR-181a	-0.1	0.73	2007, 2009
PDAP1	NM_014891	PDGFA associated protein 1	1	0	1	0	0	0	0	0	gga-miR-181a	-0.1	0.71	2009
PAFAH1B1	NM_000430	platelet-activating factor acetylhydrolase 1b, regulatory subunit 1 (45kDa)	1	0	0	1	0	0	0	0	gga-miR-181a	-0.1	0.37	2007, 2009
DIP2C	NM_014974	DIP2 disco-interacting protein 2 homolog C (Drosophila)	1	0	1	0	1	0	0	1	gga-miR-181a	-0.1	0.68
PDE5A	NM_001083	phosphodiesterase 5A, cGMP-specific	1	0	1	0	1	0	0	1	gga-miR-181a	-0.1	0.48	2009
AP1AR	NM_001128426	adaptor-related protein complex 1 associated regulatory protein	1	0	0	1	0	0	0	0	gga-miR-181a	-0.1	0.37	2007, 2009
HSP90B1	NM_003299	heat shock protein 90kDa beta (Grp94), member 1	1	0	0	1	0	0	0	0	gga-miR-181a	-0.1	0.29	2007
WWC1	NM_001161661	WW and C2 domain containing 1	1	0	0	1	0	0	0	0	gga-miR-181a	-0.1	0.63
FOXP1	NM_032682	forkhead box P1	2	0	2	0	0	0	0	0	gga-miR-181a	-0.1	0.85	2007, 2009
IGDCC3	NM_004884	immunoglobulin superfamily, DCC subclass, member 3	1	0	1	0	0	0	0	0	gga-miR-181a	-0.1	0.81	2007, 2009
MKLN1	NM_001145354	muskelin 1, intracellular mediator containing kelch motifs	1	0	0	1	0	0	0	0	gga-miR-181a	-0.1	0.59	2009
PHIP	NM_017934	pleckstrin homology domain interacting protein	2	0	0	2	0	0	0	0	gga-miR-181a	-0.1	0.75
ACVR2A	NM_001616	activin A receptor, type IIA	1	0	1	0	0	0	0	0	gga-miR-181a	-0.1	0.64	2007, 2009
TMEM9B	NM_020644	TMEM9 domain family, member B	1	0	0	1	0	0	0	0	gga-miR-181a	-0.1	0.35	2007, 2009
SNN	NM_003498	stannin	1	0	1	0	0	0	0	0	gga-miR-181a	-0.09	0.81	2007, 2009
ANKRD57	NM_023016	ankyrin repeat domain 57	1	0	1	0	0	0	0	0	gga-miR-181a	-0.09	0.69	2009
UBN2	NM_173569	ubinuclein 2	1	0	0	1	0	0	0	0	gga-miR-181a	-0.09	0.57	2009
HAND2	NM_021973	heart and neural crest derivatives expressed 2	1	0	1	0	0	0	0	0	gga-miR-181a	-0.09	0.52	2007, 2009
NACC2	NM_144653	NACC family member 2, BEN and BTB (POZ) domain containing	1	1	0	0	0	0	0	0	gga-miR-181a	-0.09	0.79
TBC1D9	NM_015130	TBC1 domain family, member 9 (with GRAM domain)	1	0	1	0	0	0	0	0	gga-miR-181a	-0.09	0.59	2009
WDR37	NM_014023	WD repeat domain 37	1	0	1	0	2	0	1	1	gga-miR-181a	-0.09	0.8	2007, 2009
ZNF292	NM_015021	zinc finger protein 292	1	0	1	0	0	0	0	0	gga-miR-181a	-0.09	0.75	2009
AFAP1	NM_001134647	actin filament associated protein 1	1	0	0	1	0	0	0	0	gga-miR-181a	-0.09	0.61	2009
SLC38A2	NM_018976	solute carrier family 38, member 2	1	0	1	0	1	0	0	1	gga-miR-181a	-0.09	0.69	2007, 2009
HSPA5	NM_005347	heat shock 70kDa protein 5 (glucose-regulated protein, 78kDa)	1	0	0	1	1	0	1	0	gga-miR-181a	-0.09	0.61	2007, 2009
ATG2B	NM_018036	ATG2 autophagy related 2 homolog B (S. cerevisiae)	1	0	1	0	0	0	0	0	gga-miR-181a	-0.09	0.61	2009
MYCBP2	NM_015057	MYC binding protein 2	1	0	0	1	0	0	0	0	gga-miR-181a	-0.09	0.31	2007, 2009
FBXO33	NM_203301	F-box protein 33	1	1	0	0	1	0	1	0	gga-miR-181a	-0.09	0.54	2007, 2009
TBC1D4	NM_014832	TBC1 domain family, member 4	1	0	0	1	0	0	0	0	gga-miR-181a	-0.09	0.59	2007, 2009
WSB1	NM_015626	WD repeat and SOCS box containing 1	1	0	0	1	0	0	0	0	gga-miR-181a	-0.09	0.51	2009
PRKG1	NM_001098512	protein kinase, cGMP-dependent, type I	1	0	1	0	0	0	0	0	gga-miR-181a	-0.09	0.59	2009
RORB	NM_006914	RAR-related orphan receptor B	1	0	0	1	0	0	0	0	gga-miR-181a	-0.09	0.39	2007, 2009
PRDM16	NM_022114	PR domain containing 16	1	0	0	1	0	0	0	0	gga-miR-181a	-0.09	0.3	2009
UBR2	NM_015255	ubiquitin protein ligase E3 component n-recognin 2	1	0	0	1	0	0	0	0	gga-miR-181a	-0.09	0.62
NAB1	NM_005966	NGFI-A binding protein 1 (EGR1 binding protein 1)	1	0	0	1	0	0	0	0	gga-miR-181a	-0.09	0.42	2007, 2009
CNKSR2	NM_001168647	connector enhancer of kinase suppressor of Ras 2	1	1	0	0	1	0	1	0	gga-miR-181a	-0.09	0.65
CHD7	NM_017780	chromodomain helicase DNA binding protein 7	1	0	1	0	1	0	1	0	gga-miR-181a	-0.09	0.65	2007, 2009
PICALM	NM_001008660	phosphatidylinositol binding clathrin assembly protein	1	0	1	0	0	0	0	0	gga-miR-181a	-0.09	0.6	2007, 2009
GRM7	NM_000844	glutamate receptor, metabotropic 7	1	0	0	1	0	0	0	0	gga-miR-181a	-0.09	0.3	2007, 2009
NPTN	NM_001161363	neuroplastin	1	0	1	0	0	0	0	0	gga-miR-181a	-0.08	0.38	2007, 2009
TOX	NM_014729	thymocyte selection-associated high mobility group box	1	0	1	0	0	0	0	0	gga-miR-181a	-0.08	0.66	2007, 2009
NRG2	NM_001184935	neuregulin 2	1	0	1	0	0	0	0	0	gga-miR-181a	-0.08	0.4
NR4A3	NM_006981	nuclear receptor subfamily 4, group A, member 3	1	0	1	0	1	1	0	0	gga-miR-181a	-0.08	0.62	2007, 2009
DMXL2	NM_001174116	Dmx-like 2	2	0	1	1	0	0	0	0	gga-miR-181a	-0.08	0.85	2007, 2009
PAK7	NM_020341	p21 protein (Cdc42/Rac)-activated kinase 7	1	0	1	0	0	0	0	0	gga-miR-181a	-0.08	0.5	2007, 2009
GAD2	NM_001134366	glutamate decarboxylase 2 (pancreatic islets and brain, 65kDa)	1	0	0	1	0	0	0	0	gga-miR-181a	-0.08	0.26
POU2F1	NM_001198783	POU class 2 homeobox 1	3	2	1	0	0	0	0	0	gga-miR-181a	> -0.08	0.96
IPO5	NM_002271	importin 5	1	0	1	0	0	0	0	0	gga-miR-181a	-0.08	0.81	2007, 2009
C11orf75	NM_020179	chromosome 11 open reading frame 75	1	0	1	0	0	0	0	0	gga-miR-181a	-0.08	0.61	2009
RAB3GAP2	NM_012414	RAB3 GTPase activating protein subunit 2 (non-catalytic)	1	0	0	1	0	0	0	0	gga-miR-181a	-0.08	0.5
ABI1	NM_001012750	abl-interactor 1	1	0	1	0	0	0	0	0	gga-miR-181a	-0.08	0.47	2007, 2009
LCOR	NM_001170765	ligand dependent nuclear receptor corepressor	1	0	1	0	1	0	1	0	gga-miR-181a	-0.08	0.72
PCSK1	NM_000439	proprotein convertase subtilisin/kexin type 1	1	0	1	0	0	0	0	0	gga-miR-181a	-0.08	0.8	2009
TM9SF4	NM_014742	transmembrane 9 superfamily protein member 4	1	0	0	1	0	0	0	0	gga-miR-181a	-0.08	0.53	2007, 2009
SACM1L	NM_014016	SAC1 suppressor of actin mutations 1-like (yeast)	1	0	0	1	0	0	0	0	gga-miR-181a	-0.08	0.53	2007, 2009
BACH2	NM_001170794	BTB and CNC homology 1, basic leucine zipper transcription factor 2	1	0	1	0	0	0	0	0	gga-miR-181a	-0.08	0.8	2007, 2009
PHOX2B	NM_003924	paired-like homeobox 2b	1	0	1	0	0	0	0	0	gga-miR-181a	-0.08	0.76	2007, 2009
XRN1	NM_001042604	5'-3' exoribonuclease 1	1	0	0	1	0	0	0	0	gga-miR-181a	-0.08	0.59	2009
CCDC64	NM_207311	coiled-coil domain containing 64	1	0	0	1	0	0	0	0	gga-miR-181a	-0.08	0.58	2007, 2009
TMEM47	NM_031442	transmembrane protein 47	1	1	0	0	0	0	0	0	gga-miR-181a	-0.08	0.11	2009
SH2B3	NM_005475	SH2B adaptor protein 3	1	0	0	1	0	0	0	0	gga-miR-181a	-0.08	0.63
EMX2	NM_001165924	empty spiracles homeobox 2	1	0	0	1	0	0	0	0	gga-miR-181a	-0.08	0.26
SHOC2	NM_007373	soc-2 suppressor of clear homolog (C. elegans)	1	0	1	0	0	0	0	0	gga-miR-181a	-0.07	0.51	2009
SPAG9	NM_001130528	sperm associated antigen 9	1	0	0	1	0	0	0	0	gga-miR-181a	-0.07	0.63
NRXN1	NM_001135659	neurexin 1	1	1	0	0	0	0	0	0	gga-miR-181a	-0.07	0.47	2007, 2009
MBOAT2	NM_138799	membrane bound O-acyltransferase domain containing 2	1	1	0	0	0	0	0	0	gga-miR-181a	-0.07	0.58	2007, 2009
ZZZ3	NM_015534	zinc finger, ZZ-type containing 3	1	0	1	0	0	0	0	0	gga-miR-181a	-0.07	0.53	2009
MEX3B	NM_032246	mex-3 homolog B (C. elegans)	1	0	1	0	0	0	0	0	gga-miR-181a	-0.07	0.38	2007
TMCC1	NM_001017395	transmembrane and coiled-coil domain family 1	1	0	1	0	1	0	0	1	gga-miR-181a	-0.07	0.7	2007, 2009
CAMK2G	NM_001204492	calcium/calmodulin-dependent protein kinase II gamma	1	0	1	0	0	0	0	0	gga-miR-181a	-0.07	0.8	2007, 2009
ZMYND11	NM_001202464	zinc finger, MYND-type containing 11	1	0	1	0	0	0	0	0	gga-miR-181a	-0.07	0.51	2009
MARCKS	NM_002356	myristoylated alanine-rich protein kinase C substrate	1	0	0	1	0	0	0	0	gga-miR-181a	-0.07	0.42	2007, 2009
CDC42BPA	NM_003607	CDC42 binding protein kinase alpha (DMPK-like)	1	0	1	0	0	0	0	0	gga-miR-181a	-0.07	0.69	2009
FAM171A1	NM_001010924	family with sequence similarity 171, member A1	1	0	1	0	0	0	0	0	gga-miR-181a	-0.07	0.32
BCL9	NM_004326	B-cell CLL/lymphoma 9	1	0	0	1	0	0	0	0	gga-miR-181a	-0.07	0.32	2007, 2009
PLAG1	NM_001114634	pleiomorphic adenoma gene 1	2	0	2	0	1	1	0	0	gga-miR-181a	> -0.07	0.9	2007, 2009
ATP6V1C1	NM_001695	ATPase, H+ transporting, lysosomal 42kDa, V1 subunit C1	1	0	1	0	0	0	0	0	gga-miR-181a	-0.07	0.8	2009
SERBP1	NM_001018067	SERPINE1 mRNA binding protein 1	1	0	1	0	0	0	0	0	gga-miR-181a	-0.07	0.67	2009
CYLD	NM_001042355	cylindromatosis (turban tumor syndrome)	1	0	0	1	1	0	0	1	gga-miR-181a	-0.07	0.61	2009
FOS	NM_005252	FBJ murine osteosarcoma viral oncogene homolog	1	0	1	0	0	0	0	0	gga-miR-181a	-0.07	0.46	2007, 2009
ADM	NM_001124	adrenomedullin	1	0	1	0	0	0	0	0	gga-miR-181a	-0.07	0.69	2007, 2009
NMT1	NM_021079	N-myristoyltransferase 1	1	0	0	1	0	0	0	0	gga-miR-181a	-0.07	0.62	2009
TBC1D2B	NM_015079	TBC1 domain family, member 2B	1	0	0	1	0	0	0	0	gga-miR-181a	-0.07	0.5	2009
SLC25A25	NM_001006641	solute carrier family 25 (mitochondrial carrier; phosphate carrier), member 25	1	0	1	0	0	0	0	0	gga-miR-181a	-0.07	0.79	2007, 2009
DPYSL2	NM_001197293	dihydropyrimidinase-like 2	1	0	1	0	0	0	0	0	gga-miR-181a	-0.07	0.78	2007, 2009
PPP2R5E	NM_006246	protein phosphatase 2, regulatory subunit B', epsilon isoform	1	0	1	0	0	0	0	0	gga-miR-181a	-0.07	0.56	2009
ARID2	NM_152641	AT rich interactive domain 2 (ARID, RFX-like)	1	0	1	0	0	0	0	0	gga-miR-181a	-0.07	0.55	2009
FAM126B	NM_173822	family with sequence similarity 126, member B	1	1	0	0	1	0	1	0	gga-miR-181a	-0.07	0.71	2007, 2009
JARID2	NM_004973	jumonji, AT rich interactive domain 2	1	0	1	0	0	0	0	0	gga-miR-181a	-0.07	0.62	2009
YY1	NM_003403	YY1 transcription factor	1	0	0	1	0	0	0	0	gga-miR-181a	-0.07	0.33	2007, 2009
FRS2	NM_001042555	fibroblast growth factor receptor substrate 2	1	1	0	0	0	0	0	0	gga-miR-181a	-0.06	0.43	2009
PHF14	NM_014660	PHD finger protein 14	1	0	0	1	0	0	0	0	gga-miR-181a	-0.06	0.49	2009
HECW2	NM_020760	HECT, C2 and WW domain containing E3 ubiquitin protein ligase 2	1	1	0	0	0	0	0	0	gga-miR-181a	-0.06	0.41	2009
INPP5A	NM_005539	inositol polyphosphate-5-phosphatase, 40kDa	1	0	1	0	0	0	0	0	gga-miR-181a	-0.06	0.69	2007, 2009
CDS1	NM_001263	CDP-diacylglycerol synthase (phosphatidate cytidylyltransferase) 1	1	0	1	0	0	0	0	0	gga-miR-181a	-0.06	0.64	2009
YTHDC1	NM_001031732	YTH domain containing 1	1	0	0	1	0	0	0	0	gga-miR-181a	-0.06	0.63	2007, 2009
ADCY9	NM_001116	adenylate cyclase 9	1	0	0	1	0	0	0	0	gga-miR-181a	-0.06	0.6	2007, 2009
PRICKLE2	NM_198859	prickle homolog 2 (Drosophila)	1	0	0	1	0	0	0	0	gga-miR-181a	-0.06	0.59	2007, 2009
CNOT2	NM_001199302	CCR4-NOT transcription complex, subunit 2	1	0	1	0	0	0	0	0	gga-miR-181a	-0.06	0.58	2007, 2009
GNAO1	NM_020988	guanine nucleotide binding protein (G protein), alpha activating activity polypeptide O	1	0	0	1	0	0	0	0	gga-miR-181a	-0.06	0.31	2007
PBX1	NM_001204961	pre-B-cell leukemia homeobox 1	1	0	1	0	0	0	0	0	gga-miR-181a	-0.06	0.76
DUSP10	NM_007207	dual specificity phosphatase 10	1	0	0	1	0	0	0	0	gga-miR-181a	-0.06	0.41	2007, 2009
WIPI2	NM_001033518	WD repeat domain, phosphoinositide interacting 2	1	0	1	0	0	0	0	0	gga-miR-181a	-0.06	0.31	2009
KCNQ5	NM_001160130	potassium voltage-gated channel, KQT-like subfamily, member 5	1	1	0	0	1	0	1	0	gga-miR-181a	-0.06	0.69
TM9SF3	NM_020123	transmembrane 9 superfamily member 3	1	0	1	0	0	0	0	0	gga-miR-181a	-0.06	0.76	2007, 2009
STAU1	NM_001037328	staufen, RNA binding protein, homolog 1 (Drosophila)	1	0	0	1	0	0	0	0	gga-miR-181a	-0.06	0.26
RUNX1	NM_001001890	runt-related transcription factor 1	1	0	1	0	0	0	0	0	gga-miR-181a	-0.06	0.77	2007, 2009
MBNL1	NM_021038	muscleblind-like (Drosophila)	1	0	1	0	0	0	0	0	gga-miR-181a	-0.06	0.66	2009
NLK	NM_016231	nemo-like kinase	1	0	1	0	0	0	0	0	gga-miR-181a	-0.06	0.63	2007, 2009
RASSF8	NM_001164746	Ras association (RalGDS/AF-6) domain family (N-terminal) member 8	1	0	1	0	0	0	0	0	gga-miR-181a	-0.06	0.76
MGA	NM_001080541	MAX gene associated	1	0	0	1	0	0	0	0	gga-miR-181a	-0.06	0.48	2007, 2009
ZFHX4	NM_024721	zinc finger homeobox 4	1	0	1	0	0	0	0	0	gga-miR-181a	-0.05	0.68	2007, 2009
LPPR4	NM_001166252	lipid phosphate phosphatase-related protein type 4	1	0	1	0	0	0	0	0	gga-miR-181a	-0.05	0.66	2007, 2009
TLK1	NM_001136554	tousled-like kinase 1	1	0	0	1	0	0	0	0	gga-miR-181a	-0.05	0.56	2009
CNR1	NM_001160226	cannabinoid receptor 1 (brain)	1	1	0	0	0	0	0	0	gga-miR-181a	-0.05	0.53	2007, 2009
LHFPL3	NM_199000	lipoma HMGIC fusion partner-like 3	1	0	1	0	0	0	0	0	gga-miR-181a	-0.05	0.41
SPIRE1	NM_001128626	spire homolog 1 (Drosophila)	1	1	0	0	0	0	0	0	gga-miR-181a	-0.05	0.66	2007, 2009
EML1	NM_001008707	echinoderm microtubule associated protein like 1	1	0	0	1	0	0	0	0	gga-miR-181a	-0.05	0.5	2009
NOL4	NM_001198546	nucleolar protein 4	1	0	1	0	1	0	1	0	gga-miR-181a	-0.05	0.51	2007, 2009
PPP1CB	NM_002709	protein phosphatase 1, catalytic subunit, beta isozyme	1	0	1	0	0	0	0	0	gga-miR-181a	-0.05	0.81	2007, 2009
FBXO11	NM_001190274	F-box protein 11	1	0	1	0	0	0	0	0	gga-miR-181a	-0.05	0.49	2007, 2009
ZADH2	NM_175907	zinc binding alcohol dehydrogenase domain containing 2	2	1	1	0	0	0	0	0	gga-miR-181a	> -0.05	0.89	2009
LRP4	NM_002334	low density lipoprotein receptor-related protein 4	1	0	0	1	0	0	0	0	gga-miR-181a	-0.05	0.58	2007, 2009
PPAP2B	NM_003713	phosphatidic acid phosphatase type 2B	1	0	0	1	0	0	0	0	gga-miR-181a	-0.05	0.53	2007, 2009
GLCCI1	NM_138426	glucocorticoid induced transcript 1	1	0	0	1	0	0	0	0	gga-miR-181a	-0.05	0.38	2007, 2009
STIM2	NM_001169117	stromal interaction molecule 2	1	0	0	1	0	0	0	0	gga-miR-181a	-0.05	0.59	2007, 2009
PTPRE	NM_006504	protein tyrosine phosphatase, receptor type, E	1	0	1	0	0	0	0	0	gga-miR-181a	-0.05	0.76	2009
TRIM2	NM_001130067	tripartite motif containing 2	1	1	0	0	0	0	0	0	gga-miR-181a	-0.05	0.69	2007, 2009
MAB21L2	NM_006439	mab-21-like 2 (C. elegans)	1	0	1	0	0	0	0	0	gga-miR-181a	-0.05	0.52	2009
IGF2BP3	NM_006547	insulin-like growth factor 2 mRNA binding protein 3	1	0	0	1	1	0	0	1	gga-miR-181a	-0.05	0.38	2007, 2009
CUL3	NM_003590	cullin 3	1	0	1	0	0	0	0	0	gga-miR-181a	-0.05	0.8	2007, 2009
APLP2	NM_001142276	amyloid beta (A4) precursor-like protein 2	1	0	0	1	0	0	0	0	gga-miR-181a	-0.04	0.55	2007, 2009
NBEA	NM_001204197	neurobeachin	1	0	0	1	0	0	0	0	gga-miR-181a	-0.04	0.39	2007, 2009
CHD1	NM_001270	chromodomain helicase DNA binding protein 1	1	0	0	1	0	0	0	0	gga-miR-181a	-0.04	0.34	2009
ADAMTS19	NM_133638	ADAM metallopeptidase with thrombospondin type 1 motif, 19	1	0	0	1	0	0	0	0	gga-miR-181a	-0.04	0.47	2007, 2009
SOX5	NM_006940	SRY (sex determining region Y)-box 5	1	0	1	0	0	0	0	0	gga-miR-181a	-0.04	0.69	2007, 2009
ITGB8	NM_002214	integrin, beta 8	1	0	0	1	0	0	0	0	gga-miR-181a	-0.04	0.61	2007, 2009
LIN28A	NM_024674	lin-28 homolog A (C. elegans)	1	0	0	1	0	0	0	0	gga-miR-181a	-0.04	0.55	2007, 2009
YWHAB	NM_003404	tyrosine 3-monooxygenase/tryptophan 5-monooxygenase activation protein, beta polypeptide	1	0	1	0	0	0	0	0	gga-miR-181a	-0.04	0.6	2009
SAMD12	NM_001101676	sterile alpha motif domain containing 12	1	0	0	1	0	0	0	0	gga-miR-181a	-0.04	0.54	2009
SLC35F1	NM_001029858	solute carrier family 35, member F1	1	0	1	0	1	0	1	0	gga-miR-181a	> -0.04	0.5	2009
PHF15	NM_015288	PHD finger protein 15	1	0	1	0	0	0	0	0	gga-miR-181a	-0.04	0.8	2007, 2009
ST8SIA3	NM_015879	ST8 alpha-N-acetyl-neuraminide alpha-2,8-sialyltransferase 3	1	0	1	0	0	0	0	0	gga-miR-181a	-0.04	0.8	2009
CBFA2T3	NM_005187	core-binding factor, runt domain, alpha subunit 2; translocated to, 3	1	0	0	1	0	0	0	0	gga-miR-181a	-0.04	0.6	2007, 2009
FAM19A2	NM_178539	family with sequence similarity 19 (chemokine (C-C motif)-like), member A2	1	0	0	1	1	0	0	1	gga-miR-181a	-0.04	0.35	2007
POLA1	NM_016937	polymerase (DNA directed), alpha 1, catalytic subunit	1	0	0	1	0	0	0	0	gga-miR-181a	-0.04	0.35	2009
XYLT1	NM_022166	xylosyltransferase I	1	1	0	0	0	0	0	0	gga-miR-181a	-0.04	0.81	2007, 2009
PLCB1	NM_015192	phospholipase C, beta 1 (phosphoinositide-specific)	1	0	1	0	0	0	0	0	gga-miR-181a	-0.04	0.61	2009
ZCCHC14	NM_015144	zinc finger, CCHC domain containing 14	1	0	0	1	0	0	0	0	gga-miR-181a	-0.04	0.57	2009
SERTAD2	NM_014755	SERTA domain containing 2	2	0	0	2	1	0	0	1	gga-miR-181a	-0.03	0.71	2007, 2009
ELAVL2	NM_001171195	ELAV (embryonic lethal, abnormal vision, Drosophila)-like 2 (Hu antigen B)	1	0	1	0	0	0	0	0	gga-miR-181a	-0.03	0.51	2007, 2009
SYT11	NM_152280	synaptotagmin XI	1	0	0	1	0	0	0	0	gga-miR-181a	-0.03	0.47	2009
RAPGEF2	NM_014247	Rap guanine nucleotide exchange factor (GEF) 2	1	0	0	1	0	0	0	0	gga-miR-181a	-0.03	0.39	2009
RLIM	NM_016120	ring finger protein, LIM domain interacting	1	0	0	1	0	0	0	0	gga-miR-181a	-0.03	0.53
PTEN	NM_000314	phosphatase and tensin homolog	1	0	1	0	0	0	0	0	gga-miR-181a	-0.03	0.46	2007
QSER1	NM_001076786	glutamine and serine rich 1	1	1	0	0	0	0	0	0	gga-miR-181a	> -0.03	0.51	2007, 2009
TAOK1	NM_020791	TAO kinase 1	1	1	0	0	0	0	0	0	gga-miR-181a	> -0.03	0.7
C11orf41	NM_012194	chromosome 11 open reading frame 41	1	1	0	0	0	0	0	0	gga-miR-181a	> -0.03	0.41	2009
HLF	NM_002126	hepatic leukemia factor	1	1	0	0	0	0	0	0	gga-miR-181a	> -0.03	0.71	2007, 2009
CRIM1	NM_016441	cysteine rich transmembrane BMP regulator 1 (chordin-like)	1	1	0	0	0	0	0	0	gga-miR-181a	> -0.03	0.6	2007, 2009
USP12	NM_182488	ubiquitin specific peptidase 12	1	1	0	0	0	0	0	0	gga-miR-181a	> -0.03	0.35
TGFBR3	NM_001195683	transforming growth factor, beta receptor III	1	0	0	1	1	0	1	0	gga-miR-181a	> -0.03	0.6
PGRMC2	NM_006320	progesterone receptor membrane component 2	1	0	0	1	0	0	0	0	gga-miR-181a	-0.03	0.4
NRP1	NM_003873	neuropilin 1	1	0	0	1	0	0	0	0	gga-miR-181a	-0.03	0.37	2009
ATG7	NM_001136031	ATG7 autophagy related 7 homolog (S. cerevisiae)	1	0	0	1	1	0	0	1	gga-miR-181a	-0.03	0.61
BMF	NM_001003940	Bcl2 modifying factor	1	0	0	1	0	0	0	0	gga-miR-181a	-0.03	0.53	2009
TSC22D2	NM_014779	TSC22 domain family, member 2	1	0	0	1	0	0	0	0	gga-miR-181a	-0.03	0.27	2007
ROBO2	NM_001128929	roundabout, axon guidance receptor, homolog 2 (Drosophila)	1	0	1	0	0	0	0	0	gga-miR-181a	-0.02	0.77	2007, 2009
PHF2	NM_005392	PHD finger protein 2	1	0	0	1	0	0	0	0	gga-miR-181a	-0.02	0.4	2007, 2009
CDK8	NM_001260	cyclin-dependent kinase 8	1	0	0	1	0	0	0	0	gga-miR-181a	-0.02	0.34	2009
MAEA	NM_001017405	macrophage erythroblast attacher	1	0	0	1	0	0	0	0	gga-miR-181a	-0.02	0.6	2007, 2009
C17orf39	NM_024052	chromosome 17 open reading frame 39	1	0	1	0	0	0	0	0	gga-miR-181a	-0.02	0.58	2007, 2009
RIMKLB	NM_020734	ribosomal modification protein rimK-like family member B	1	0	0	1	0	0	0	0	gga-miR-181a	-0.02	0.47	2007, 2009
RAN	NM_006325	RAN, member RAS oncogene family	1	0	1	0	0	0	0	0	gga-miR-181a	> -0.02	0.51	2007, 2009
KDM5A	NM_001042603	lysine (K)-specific demethylase 5A	1	0	1	0	0	0	0	0	gga-miR-181a	> -0.02	0.77	2009
C6orf35	NM_018452	chromosome 6 open reading frame 35	1	0	1	0	0	0	0	0	gga-miR-181a	> -0.02	0.8	2009
SOS1	NM_005633	son of sevenless homolog 1 (Drosophila)	1	0	1	0	0	0	0	0	gga-miR-181a	> -0.02	0.78	2009
ARRDC3	NM_020801	arrestin domain containing 3	1	0	1	0	0	0	0	0	gga-miR-181a	> -0.02	0.47	2007
TNPO1	NM_002270	transportin 1	1	0	1	0	0	0	0	0	gga-miR-181a	> -0.02	0.67	2007, 2009
CCDC165	NM_015210	coiled-coil domain containing 165	1	0	1	0	0	0	0	0	gga-miR-181a	> -0.02	0.54	2007, 2009
TLL1	NM_012464	tolloid-like 1	1	0	1	0	0	0	0	0	gga-miR-181a	> -0.02	0.78	2009
USP9X	NM_001039590	ubiquitin specific peptidase 9, X-linked	1	0	1	0	0	0	0	0	gga-miR-181a	> -0.02	0.43	2009
BPTF	NM_004459	bromodomain PHD finger transcription factor	1	0	1	0	0	0	0	0	gga-miR-181a	> -0.02	0.42	2007, 2009
PAN3	NM_175854	PAN3 poly(A) specific ribonuclease subunit homolog (S. cerevisiae)	1	0	1	0	0	0	0	0	gga-miR-181a	> -0.02	0.33
EIF2C4	NM_017629	eukaryotic translation initiation factor 2C, 4	1	0	1	0	0	0	0	0	gga-miR-181a	> -0.02	0.6	2009
UBE2H	NM_001202498	ubiquitin-conjugating enzyme E2H	1	0	1	0	0	0	0	0	gga-miR-181a	> -0.02	0.57	2009
TNRC6B	NM_001024843	trinucleotide repeat containing 6B	1	0	1	0	0	0	0	0	gga-miR-181a	> -0.02	0.77	2007, 2009
EGR1	NM_001964	early growth response 1	1	0	0	1	0	0	0	0	gga-miR-181a	-0.02	0.33	2007, 2009
FMR1	NM_001185075	fragile X mental retardation 1	1	0	0	1	0	0	0	0	gga-miR-181a	-0.02	0.32	2007, 2009
VGLL4	NM_001128219	vestigial like 4 (Drosophila)	1	0	0	1	0	0	0	0	gga-miR-181a	> -0.01	0.54	2007
TRPM7	NM_017672	transient receptor potential cation channel, subfamily M, member 7	1	0	0	1	0	0	0	0	gga-miR-181a	> -0.01	0.54
MAP4K4	NM_001242559	mitogen-activated protein kinase kinase kinase kinase 4	1	0	0	1	0	0	0	0	gga-miR-181a	> -0.01	0.61	2007, 2009
ERG	NM_001136154	v-ets erythroblastosis virus E26 oncogene homolog (avian)	1	0	0	1	0	0	0	0	gga-miR-181a	> -0.01	0.59	2007
HIPK2	NM_001113239	homeodomain interacting protein kinase 2	1	0	0	1	0	0	0	0	gga-miR-181a	> -0.01	0.47	2009
OSBPL6	NM_001201480	oxysterol binding protein-like 6	1	0	0	1	0	0	0	0	gga-miR-181a	N/A	0.39
HGF	NM_000601	hepatocyte growth factor (hepapoietin A; scatter factor)	2	1	1	0	0	0	0	0	gga-miR-26a	-0.48	0.92
ATAD2B	NM_001242338	ATPase family, AAA domain containing 2B	1	1	0	0	1	0	1	0	gga-miR-26a	-0.48	0.8	2009
MAB21L1	NM_005584	mab-21-like 1 (C. elegans)	2	1	0	1	0	0	0	0	gga-miR-26a	-0.47	0.98	2007, 2009
ZBTB33	NM_001184742	zinc finger and BTB domain containing 33	1	1	0	0	2	0	1	1	gga-miR-26a	-0.47	< 0.1	2009
CASZ1	NM_001079843	castor zinc finger 1	3	1	0	2	0	0	0	0	gga-miR-26a	-0.45	> 0.99	2007, 2009
TET2	NM_001127208	tet oncogene family member 2	4	2	1	1	0	0	0	0	gga-miR-26a	-0.45	0.99
CDK13	NM_003718	cyclin-dependent kinase 13	1	0	0	1	1	1	0	0	gga-miR-26a	-0.45	0.8	2007, 2009
TNRC6B	NM_001024843	trinucleotide repeat containing 6B	2	2	0	0	0	0	0	0	gga-miR-26a	-0.42	> 0.99	2007, 2009
CAMSAP1	NM_015447	calmodulin regulated spectrin-associated protein 1	2	2	0	0	0	0	0	0	gga-miR-26a	-0.42	0.99	2007, 2009
PHRF1	NM_020901	PHD and ring finger domains 1	1	1	0	0	0	0	0	0	gga-miR-26a	-0.39	0.66	2009
ULK2	NM_014683	unc-51-like kinase 2 (C. elegans)	1	1	0	0	2	0	1	1	gga-miR-26a	-0.38	0.94	2007, 2009
E2F7	NM_203394	E2F transcription factor 7	2	2	0	0	0	0	0	0	gga-miR-26a	-0.38	0.99	2007, 2009
EPC2	NM_015630	enhancer of polycomb homolog 2 (Drosophila)	2	1	0	1	0	0	0	0	gga-miR-26a	-0.38	0.95	2007, 2009
ZDHHC6	NM_022494	zinc finger, DHHC-type containing 6	1	1	0	0	0	0	0	0	gga-miR-26a	-0.37	0.71	2007, 2009
SH3RF1	NM_020870	SH3 domain containing ring finger 1	1	0	0	1	1	1	0	0	gga-miR-26a	-0.36	0.54	2007
MICAL3	NM_015241	microtubule associated monoxygenase, calponin and LIM domain containing 3	1	1	0	0	0	0	0	0	gga-miR-26a	-0.35	0.94	2009
SULF1	NM_001128204	sulfatase 1	2	1	0	1	0	0	0	0	gga-miR-26a	-0.35	0.92	2007, 2009
LARP1	NM_015315	La ribonucleoprotein domain family, member 1	2	1	0	1	0	0	0	0	gga-miR-26a	-0.35	0.99	2007, 2009
RPS6KA6	NM_014496	ribosomal protein S6 kinase, 90kDa, polypeptide 6	1	1	0	0	1	0	1	0	gga-miR-26a	-0.34	0.82	2007, 2009
TRPC3	NM_001130698	transient receptor potential cation channel, subfamily C, member 3	1	1	0	0	0	0	0	0	gga-miR-26a	-0.34	0.94	2007, 2009
LIN28B	NM_001004317	lin-28 homolog B (C. elegans)	1	0	1	0	2	0	0	2	gga-miR-26a	-0.33	0.53
KIAA2013	NM_138346	KIAA2013	1	1	0	0	1	0	0	1	gga-miR-26a	-0.33	0.91
RASGEF1A	NM_145313	RasGEF domain family, member 1A	1	1	0	0	0	0	0	0	gga-miR-26a	-0.33	0.81	2009
TMEM2	NM_001135820	transmembrane protein 2	1	1	0	0	0	0	0	0	gga-miR-26a	-0.33	0.93	2007, 2009
STYX	NM_001130701	serine/threonine/tyrosine interacting protein	1	1	0	0	0	0	0	0	gga-miR-26a	-0.32	0.94	2007, 2009
STRADB	NM_001206864	STE20-related kinase adaptor beta	1	1	0	0	0	0	0	0	gga-miR-26a	-0.32	0.89	2007, 2009
SLC25A16	NM_152707	solute carrier family 25 (mitochondrial carrier; Graves disease autoantigen), member 16	1	1	0	0	0	0	0	0	gga-miR-26a	-0.32	0.78	2007, 2009
STK39	NM_013233	serine threonine kinase 39	2	1	0	1	1	0	0	1	gga-miR-26a	-0.32	0.89	2007, 2009
MAPK6	NM_002748	mitogen-activated protein kinase 6	1	1	0	0	0	0	0	0	gga-miR-26a	-0.32	0.7	2007, 2009
TOB1	NM_005749	transducer of ERBB2, 1	1	1	0	0	0	0	0	0	gga-miR-26a	-0.32	0.66	2007, 2009
EZH2	NM_001203247	enhancer of zeste homolog 2 (Drosophila)	1	1	0	0	0	0	0	0	gga-miR-26a	-0.31	0.78	2007, 2009
THSD7A	NM_015204	thrombospondin, type I, domain containing 7A	1	1	0	0	0	0	0	0	gga-miR-26a	-0.31	0.86
ACBD5	NM_001042473	acyl-CoA binding domain containing 5	1	1	0	0	1	0	1	0	gga-miR-26a	-0.31	0.88	2007, 2009
PCNX	NM_014982	pecanex homolog (Drosophila)	2	0	0	2	1	1	0	0	gga-miR-26a	-0.31	0.92	2007, 2009
GPSM1	NM_001145638	G-protein signaling modulator 1	1	1	0	0	0	0	0	0	gga-miR-26a	-0.31	0.81
CREBZF	NM_001039618	CREB/ATF bZIP transcription factor	1	1	0	0	0	0	0	0	gga-miR-26a	-0.31	0.92	2007, 2009
COPS2	NM_001143887	COP9 constitutive photomorphogenic homolog subunit 2 (Arabidopsis)	1	0	0	1	1	0	1	0	gga-miR-26a	-0.3	0.83	2007, 2009
ANKS1A	NM_015245	ankyrin repeat and sterile alpha motif domain containing 1A	1	1	0	0	1	0	0	1	gga-miR-26a	-0.3	0.94	2007, 2009
TNRC6A	NM_014494	trinucleotide repeat containing 6A	1	1	0	0	0	0	0	0	gga-miR-26a	-0.3	0.82	2007, 2009
CCNJL	NM_024565	cyclin J-like	1	1	0	0	0	0	0	0	gga-miR-26a	-0.3	0.94	2007, 2009
USP15	NM_006313	ubiquitin specific peptidase 15	2	1	0	1	0	0	0	0	gga-miR-26a	-0.3	0.87	2007, 2009
NEK6	NM_001145001	NIMA (never in mitosis gene a)-related kinase 6	1	1	0	0	0	0	0	0	gga-miR-26a	-0.3	0.57	2007, 2009
FAM53A	NM_001013622	family with sequence similarity 53, member A	1	1	0	0	1	0	0	1	gga-miR-26a	-0.3	0.41	2009
INHBB	NM_002193	inhibin, beta B	2	1	1	0	0	0	0	0	gga-miR-26a	-0.3	0.96	2007, 2009
TBC1D4	NM_014832	TBC1 domain family, member 4	1	1	0	0	0	0	0	0	gga-miR-26a	-0.3	0.94	2007, 2009
EIF4G2	NM_001042559	eukaryotic translation initiation factor 4 gamma, 2	2	0	2	0	0	0	0	0	gga-miR-26a	-0.3	0.74	2007, 2009
GPR52	NM_005684	G protein-coupled receptor 52	1	1	0	0	0	0	0	0	gga-miR-26a	-0.3	0.15	2009
UBE4B	NM_001105562	ubiquitination factor E4B	1	1	0	0	0	0	0	0	gga-miR-26a	-0.29	0.85	2007, 2009
ZNF469	NM_001127464	zinc finger protein 469	1	1	0	0	1	0	1	0	gga-miR-26a	-0.29	0.87
ST6GAL2	NM_001142351	ST6 beta-galactosamide alpha-2,6-sialyltranferase 2	1	1	0	0	0	0	0	0	gga-miR-26a	-0.29	0.94
SLC38A2	NM_018976	solute carrier family 38, member 2	2	1	1	0	0	0	0	0	gga-miR-26a	-0.29	0.91	2007, 2009
FAM118B	NM_024556	family with sequence similarity 118, member B	1	1	0	0	0	0	0	0	gga-miR-26a	-0.29	0.79	2009
DIDO1	NM_001193369	death inducer-obliterator 1	1	0	1	0	1	0	0	1	gga-miR-26a	-0.29	0.55
RBM24	NM_001143941	RNA binding motif protein 24	1	1	0	0	0	0	0	0	gga-miR-26a	-0.29	0.81	2007, 2009
C7orf58	NM_024913	chromosome 7 open reading frame 58	2	1	0	1	0	0	0	0	gga-miR-26a	-0.28	0.9	2009
ZNF608	NM_020747	zinc finger protein 608	1	1	0	0	0	0	0	0	gga-miR-26a	-0.28	0.6	2007, 2009
ARPP21	NM_001025068	cAMP-regulated phosphoprotein, 21kDa	1	0	1	0	2	0	0	2	gga-miR-26a	-0.28	0.42	2009
OSBPL11	NM_022776	oxysterol binding protein-like 11	2	1	0	1	0	0	0	0	gga-miR-26a	-0.28	0.94	2007, 2009
KPNA2	NM_002266	karyopherin alpha 2 (RAG cohort 1, importin alpha 1)	1	1	0	0	0	0	0	0	gga-miR-26a	-0.28	0.48	2007, 2009
CILP	NM_003613	cartilage intermediate layer protein, nucleotide pyrophosphohydrolase	1	1	0	0	0	0	0	0	gga-miR-26a	-0.28	0.92	2009
ACSL3	NM_004457	acyl-CoA synthetase long-chain family member 3	1	1	0	0	0	0	0	0	gga-miR-26a	-0.28	0.94	2007, 2009
PLXNA2	NM_025179	plexin A2	1	1	0	0	1	0	1	0	gga-miR-26a	-0.28	0.94	2007, 2009
ZNF238	NM_006352	zinc finger protein 238	1	1	0	0	0	0	0	0	gga-miR-26a	-0.27	0.84	2007, 2009
DAPK1	NM_004938	death-associated protein kinase 1	1	1	0	0	0	0	0	0	gga-miR-26a	-0.27	0.61	2007, 2009
CNTN3	NM_020872	contactin 3 (plasmacytoma associated)	1	1	0	0	0	0	0	0	gga-miR-26a	-0.27	0.5	2009
FAM110B	NM_147189	family with sequence similarity 110, member B	1	1	0	0	1	0	0	1	gga-miR-26a	-0.27	0.72	2009
KIAA1715	NM_030650	KIAA1715	1	1	0	0	0	0	0	0	gga-miR-26a	-0.27	0.59	2009
MARK1	NM_018650	MAP/microtubule affinity-regulating kinase 1	1	1	0	0	0	0	0	0	gga-miR-26a	-0.27	0.56	2007, 2009
COL19A1	NM_001858	collagen, type XIX, alpha 1	1	1	0	0	0	0	0	0	gga-miR-26a	-0.27	0.93	2007, 2009
ANKS1B	NM_001204065	ankyrin repeat and sterile alpha motif domain containing 1B	1	1	0	0	0	0	0	0	gga-miR-26a	-0.27	0.47	2007, 2009
PCDH9	NM_020403	protocadherin 9	1	0	1	0	2	0	0	2	gga-miR-26a	-0.26	0.52	2007, 2009
KCNJ2	NM_000891	potassium inwardly-rectifying channel, subfamily J, member 2	2	1	0	1	0	0	0	0	gga-miR-26a	-0.26	0.89	2007, 2009
JAG1	NM_000214	jagged 1	1	1	0	0	1	0	0	1	gga-miR-26a	-0.26	0.78	2007, 2009
RFFL	NM_001017368	ring finger and FYVE-like domain containing 1	1	1	0	0	0	0	0	0	gga-miR-26a	-0.26	< 0.1	2009
FAM98A	NM_015475	family with sequence similarity 98, member A	1	1	0	0	0	0	0	0	gga-miR-26a	-0.26	0.68	2007, 2009
COL1A2	NM_000089	collagen, type I, alpha 2	1	1	0	0	0	0	0	0	gga-miR-26a	-0.26	0.48	2007, 2009
ZSWIM5	NM_020883	zinc finger, SWIM-type containing 5	1	1	0	0	0	0	0	0	gga-miR-26a	-0.26	0.35	2009
CCDC6	NM_005436	coiled-coil domain containing 6	1	1	0	0	0	0	0	0	gga-miR-26a	-0.26	0.93	2007, 2009
SLC2A13	NM_052885	solute carrier family 2 (facilitated glucose transporter), member 13	1	1	0	0	0	0	0	0	gga-miR-26a	-0.26	0.65	2009
KCNK1	NM_002245	potassium channel, subfamily K, member 1	1	1	0	0	0	0	0	0	gga-miR-26a	-0.26	0.31	2007, 2009
CDK8	NM_001260	cyclin-dependent kinase 8	1	0	1	0	1	0	0	1	gga-miR-26a	-0.26	0.73	2009
KIAA1468	NM_020854	KIAA1468	1	1	0	0	0	0	0	0	gga-miR-26a	-0.25	0.68	2007, 2009
VGLL4	NM_001128219	vestigial like 4 (Drosophila)	1	1	0	0	0	0	0	0	gga-miR-26a	-0.25	0.91	2009
MATR3	NM_001194954	matrin 3	1	1	0	0	0	0	0	0	gga-miR-26a	-0.25	0.8	2007
NAB1	NM_005966	NGFI-A binding protein 1 (EGR1 binding protein 1)	1	1	0	0	0	0	0	0	gga-miR-26a	-0.25	0.91	2007, 2009
DLG5	NM_004747	discs, large homolog 5 (Drosophila)	1	1	0	0	0	0	0	0	gga-miR-26a	-0.25	0.93	2007, 2009
PLXDC1	NM_020405	plexin domain containing 1	1	1	0	0	0	0	0	0	gga-miR-26a	-0.24	0.39	2009
STRBP	NM_001171137	spermatid perinuclear RNA binding protein	2	0	1	1	0	0	0	0	gga-miR-26a	-0.24	0.79	2007, 2009
CDKN1C	NM_000076	cyclin-dependent kinase inhibitor 1C (p57, Kip2)	1	1	0	0	0	0	0	0	gga-miR-26a	-0.24	0.68	2009
SEMA6D	NM_001198999	sema domain, transmembrane domain (TM), and cytoplasmic domain, (semaphorin) 6D	1	1	0	0	0	0	0	0	gga-miR-26a	-0.24	0.61	2007, 2009
PITX1	NM_002653	paired-like homeodomain 1	1	1	0	0	0	0	0	0	gga-miR-26a	-0.24	< 0.1	2009
USP9Y	NM_004654	ubiquitin specific peptidase 9, Y-linked	2	1	0	1	0	0	0	0	gga-miR-26a	-0.24	0.85	2009
FAM20C	NM_020223	family with sequence similarity 20, member C	1	1	0	0	0	0	0	0	gga-miR-26a	-0.24	< 0.1
MAP7	NM_001198608	microtubule-associated protein 7	1	1	0	0	0	0	0	0	gga-miR-26a	-0.24	0.87	2009
MAEA	NM_001017405	macrophage erythroblast attacher	1	1	0	0	0	0	0	0	gga-miR-26a	-0.24	0.9	2009
HOXA5	NM_019102	homeobox A5	1	1	0	0	0	0	0	0	gga-miR-26a	-0.24	0.83	2007, 2009
OBFC2A	NM_001031716	oligonucleotide/oligosaccharide-binding fold containing 2A	1	1	0	0	0	0	0	0	gga-miR-26a	-0.23	0.94	2007, 2009
CDK2AP1	NM_004642	cyclin-dependent kinase 2 associated protein 1	1	0	1	0	0	0	0	0	gga-miR-26a	-0.23	0.55	2007, 2009
TRIB2	NM_021643	tribbles homolog 2 (Drosophila)	1	1	0	0	0	0	0	0	gga-miR-26a	-0.23	0.52	2007, 2009
ARPP19	NM_006628	cAMP-regulated phosphoprotein, 19kDa	2	1	0	1	0	0	0	0	gga-miR-26a	-0.23	0.99	2009
BAZ2B	NM_013450	bromodomain adjacent to zinc finger domain, 2B	1	1	0	0	0	0	0	0	gga-miR-26a	-0.23	0.81	2007, 2009
SLMO2	NM_016045	slowmo homolog 2 (Drosophila)	1	1	0	0	0	0	0	0	gga-miR-26a	-0.23	< 0.1	2009
SNN	NM_003498	stannin	1	1	0	0	0	0	0	0	gga-miR-26a	-0.23	0.59	2007, 2009
DMRT3	NM_021240	doublesex and mab-3 related transcription factor 3	1	1	0	0	0	0	0	0	gga-miR-26a	-0.23	0.39	2007, 2009
SRGAP1	NM_020762	SLIT-ROBO Rho GTPase activating protein 1	1	1	0	0	0	0	0	0	gga-miR-26a	-0.23	0.94	2007, 2009
HSPA8	NM_006597	heat shock 70kDa protein 8	1	1	0	0	0	0	0	0	gga-miR-26a	-0.23	0.58	2009
CLIC4	NM_013943	chloride intracellular channel 4	1	1	0	0	0	0	0	0	gga-miR-26a	-0.23	0.41	2009
HMGA2	NM_003483	high mobility group AT-hook 2	1	0	0	1	3	0	2	1	gga-miR-26a	-0.23	0.8	2007, 2009
SMAD1	NM_001003688	SMAD family member 1	1	1	0	0	0	0	0	0	gga-miR-26a	-0.23	0.83	2007, 2009
FAM160A1	NM_001109977	family with sequence similarity 160, member A1	1	0	1	0	0	0	0	0	gga-miR-26a	-0.23	0.59	2009
UBR3	NM_172070	ubiquitin protein ligase E3 component n-recognin 3 (putative)	1	1	0	0	0	0	0	0	gga-miR-26a	-0.22	0.67	2007, 2009
PAN3	NM_175854	PAN3 poly(A) specific ribonuclease subunit homolog (S. cerevisiae)	1	1	0	0	0	0	0	0	gga-miR-26a	-0.22	0.52	2007, 2009
ARL5B	NM_178815	ADP-ribosylation factor-like 5B	1	1	0	0	0	0	0	0	gga-miR-26a	-0.22	0.81	2009
METAP2	NM_006838	methionyl aminopeptidase 2	1	1	0	0	0	0	0	0	gga-miR-26a	-0.22	0.47	2009
EIF3A	NM_003750	eukaryotic translation initiation factor 3, subunit A	1	1	0	0	0	0	0	0	gga-miR-26a	-0.22	0.32	2007
POM121C	NM_001099415	POM121 membrane glycoprotein C	1	1	0	0	0	0	0	0	gga-miR-26a	-0.22	0.67	2009
CSNK1G1	NM_022048	casein kinase 1, gamma 1	1	1	0	0	0	0	0	0	gga-miR-26a	-0.22	0.94	2007, 2009
ZNF462	NM_021224	zinc finger protein 462	1	1	0	0	0	0	0	0	gga-miR-26a	-0.22	0.83	2007, 2009
POM121	NM_172020	POM121 membrane glycoprotein	1	1	0	0	0	0	0	0	gga-miR-26a	-0.22	0.67	2009
GSK3B	NM_001146156	glycogen synthase kinase 3 beta	1	1	0	0	0	0	0	0	gga-miR-26a	-0.21	0.81
ASPN	NM_001193335	asporin	1	1	0	0	0	0	0	0	gga-miR-26a	-0.21	0.91	2009
MEX3B	NM_032246	mex-3 homolog B (C. elegans)	2	0	1	1	0	0	0	0	gga-miR-26a	-0.21	0.8	2007, 2009
LOX	NM_001178102	lysyl oxidase	1	0	0	1	1	0	0	1	gga-miR-26a	-0.21	0.89
SLC38A1	NM_001077484	solute carrier family 38, member 1	1	0	0	1	2	0	0	2	gga-miR-26a	-0.21	0.68	2009
ARMC1	NM_018120	armadillo repeat containing 1	1	0	0	1	1	1	0	0	gga-miR-26a	-0.21	0.7	2009
C3orf63	NM_001112736	chromosome 3 open reading frame 63	1	1	0	0	0	0	0	0	gga-miR-26a	-0.21	0.59	2009
PPP3CB	NM_001142353	protein phosphatase 3, catalytic subunit, beta isozyme	1	1	0	0	1	0	0	1	gga-miR-26a	-0.21	0.43	2007, 2009
CCND2	NM_001759	cyclin D2	1	1	0	0	1	0	1	0	gga-miR-26a	-0.21	0.79	2007, 2009
USP3	NM_006537	ubiquitin specific peptidase 3	1	0	1	0	0	0	0	0	gga-miR-26a	-0.2	0.55	2007, 2009
SFMBT2	NM_001018039	Scm-like with four mbt domains 2	1	0	1	0	0	0	0	0	gga-miR-26a	-0.2	0.59
GNA13	NM_006572	guanine nucleotide binding protein (G protein), alpha 13	1	1	0	0	0	0	0	0	gga-miR-26a	-0.2	0.77
RYR3	NM_001036	ryanodine receptor 3	1	0	0	1	2	0	0	2	gga-miR-26a	-0.2	0.77
RNF6	NM_005977	ring finger protein (C3H2C3 type) 6	1	1	0	0	0	0	0	0	gga-miR-26a	-0.2	0.63	2007, 2009
PTP4A1	NM_003463	protein tyrosine phosphatase type IVA, member 1	1	0	1	0	0	0	0	0	gga-miR-26a	-0.2	0.59	2007, 2009
LRRC16A	NM_001173977	leucine rich repeat containing 16A	1	1	0	0	0	0	0	0	gga-miR-26a	-0.2	0.42	2007, 2009
KPNA6	NM_012316	karyopherin alpha 6 (importin alpha 7)	1	1	0	0	0	0	0	0	gga-miR-26a	-0.2	0.59	2009
TET1	NM_030625	tet oncogene 1	2	0	1	1	0	0	0	0	gga-miR-26a	-0.2	0.89	2007, 2009
KIAA0528	NM_014802	KIAA0528	1	0	0	1	1	0	0	1	gga-miR-26a	-0.2	0.79	2007, 2009
KCNH7	NM_033272	potassium voltage-gated channel, subfamily H (eag-related), member 7	1	0	1	0	0	0	0	0	gga-miR-26a	-0.2	0.53	2007, 2009
PLCB1	NM_015192	phospholipase C, beta 1 (phosphoinositide-specific)	1	1	0	0	0	0	0	0	gga-miR-26a	-0.2	0.81	2007, 2009
ZCCHC2	NM_017742	zinc finger, CCHC domain containing 2	1	0	0	1	3	0	1	2	gga-miR-26a	-0.19	0.48	2007
RAP2C	NM_021183	RAP2C, member of RAS oncogene family	1	1	0	0	2	1	0	1	gga-miR-26a	-0.19	0.73	2007, 2009
DUSP5	NM_004419	dual specificity phosphatase 5	1	1	0	0	0	0	0	0	gga-miR-26a	-0.19	0.58	2007, 2009
HOXA9	NM_152739	homeobox A9	1	1	0	0	0	0	0	0	gga-miR-26a	-0.19	0.82	2007, 2009
ZCCHC24	NM_153367	zinc finger, CCHC domain containing 24	1	0	1	0	0	0	0	0	gga-miR-26a	-0.19	0.59	2007, 2009
ANKIB1	NM_019004	ankyrin repeat and IBR domain containing 1	1	0	1	0	0	0	0	0	gga-miR-26a	-0.19	0.54	2009
CEP350	NM_014810	centrosomal protein 350kDa	2	2	0	0	0	0	0	0	gga-miR-26a	-0.18	0.97	2007, 2009
HOMER1	NM_004272	homer homolog 1 (Drosophila)	1	0	0	1	1	0	0	1	gga-miR-26a	-0.18	0.64	2009
PITPNC1	NM_012417	phosphatidylinositol transfer protein, cytoplasmic 1	1	1	0	0	0	0	0	0	gga-miR-26a	-0.18	0.54	2007, 2009
PTEN	NM_000314	phosphatase and tensin homolog	3	2	0	1	0	0	0	0	gga-miR-26a	-0.18	0.91	2007, 2009
NAA15	NM_057175	N(alpha)-acetyltransferase 15, NatA auxiliary subunit	1	1	0	0	0	0	0	0	gga-miR-26a	-0.18	0.84	2007, 2009
ZSWIM6	NM_020928	zinc finger, SWIM-type containing 6	1	1	0	0	0	0	0	0	gga-miR-26a	-0.18	0.79
C12orf51	NM_001109662	chromosome 12 open reading frame 51	1	0	1	0	0	0	0	0	gga-miR-26a	-0.17	0.56	2009
GRHL3	NM_001195010	grainyhead-like 3 (Drosophila)	1	1	0	0	0	0	0	0	gga-miR-26a	-0.17	0.93	2007, 2009
PMEPA1	NM_020182	prostate transmembrane protein, androgen induced 1	1	1	0	0	0	0	0	0	gga-miR-26a	-0.17	0.93	2009
ZFX	NM_001178084	zinc finger protein, X-linked	1	0	1	0	0	0	0	0	gga-miR-26a	-0.17	0.57	2007, 2009
RASSF3	NM_001242691	Ras association (RalGDS/AF-6) domain family member 3	1	1	0	0	0	0	0	0	gga-miR-26a	-0.17	0.93
NLK	NM_016231	nemo-like kinase	2	0	0	2	1	0	0	1	gga-miR-26a	-0.17	0.9	2007, 2009
MTDH	NM_178812	metadherin	1	1	0	0	0	0	0	0	gga-miR-26a	-0.17	0.94	2007, 2009
KBTBD8	NM_032505	kelch repeat and BTB (POZ) domain containing 8	1	1	0	0	1	0	0	1	gga-miR-26a	-0.17	0.56	2007, 2009
PTPRD	NM_001040712	protein tyrosine phosphatase, receptor type, D	1	1	0	0	0	0	0	0	gga-miR-26a	-0.17	0.85	2007, 2009
BHLHE22	NM_152414	basic helix-loop-helix family, member e22	1	0	0	1	1	0	0	1	gga-miR-26a	-0.17	0.56	2009
PAK2	NM_002577	p21 protein (Cdc42/Rac)-activated kinase 2	1	1	0	0	0	0	0	0	gga-miR-26a	-0.17	0.94	2007, 2009
PURA	NM_005859	purine-rich element binding protein A	1	0	1	0	1	0	0	1	gga-miR-26a	-0.16	0.76	2007, 2009
MMP16	NM_005941	matrix metallopeptidase 16 (membrane-inserted)	1	1	0	0	1	0	0	1	gga-miR-26a	-0.16	0.66	2007, 2009
SBNO1	NM_001167856	strawberry notch homolog 1 (Drosophila)	2	0	1	1	0	0	0	0	gga-miR-26a	-0.16	0.93
MAN2A1	NM_002372	mannosidase, alpha, class 2A, member 1	1	0	1	0	0	0	0	0	gga-miR-26a	-0.16	0.39	2007, 2009
PPP3R1	NM_000945	protein phosphatase 3, regulatory subunit B, alpha	1	0	1	0	0	0	0	0	gga-miR-26a	-0.16	0.54	2007, 2009
FBXO11	NM_001190274	F-box protein 11	1	1	0	0	0	0	0	0	gga-miR-26a	-0.16	0.85	2007, 2009
ABL2	NM_001136000	v-abl Abelson murine leukemia viral oncogene homolog 2	1	0	1	0	0	0	0	0	gga-miR-26a	-0.15	0.59	2009
GNAL	NM_001142339	guanine nucleotide binding protein (G protein), alpha activating activity polypeptide, olfactory type	1	0	0	1	1	0	1	0	gga-miR-26a	-0.15	0.58
C16orf70	NM_025187	chromosome 16 open reading frame 70	1	0	1	0	0	0	0	0	gga-miR-26a	-0.15	0.58	2009
COL5A1	NM_000093	collagen, type V, alpha 1	1	0	0	1	1	0	0	1	gga-miR-26a	-0.15	0.5
MIER3	NM_152622	mesoderm induction early response 1, family member 3	1	1	0	0	0	0	0	0	gga-miR-26a	-0.15	0.84	2007, 2009
UBN2	NM_173569	ubinuclein 2	1	0	1	0	1	0	1	0	gga-miR-26a	-0.15	0.59	2009
RTN1	NM_021136	reticulon 1	1	0	1	0	0	0	0	0	gga-miR-26a	-0.15	0.55	2007, 2009
PPM1H	NM_020700	protein phosphatase, Mg2+/Mn2+ dependent, 1H	1	1	0	0	0	0	0	0	gga-miR-26a	-0.15	0.57	2009
MAP2	NM_001039538	microtubule-associated protein 2	1	1	0	0	1	0	1	0	gga-miR-26a	-0.15	0.56	2007, 2009
FRMD4B	NM_015123	FERM domain containing 4B	1	1	0	0	0	0	0	0	gga-miR-26a	-0.15	0.7	2009
BCL11A	NM_022893	B-cell CLL/lymphoma 11A (zinc finger protein)	2	0	1	1	1	1	0	0	gga-miR-26a	-0.15	0.82	2007, 2009
SSX2IP	NM_001166293	synovial sarcoma, X breakpoint 2 interacting protein	1	0	0	1	1	0	0	1	gga-miR-26a	-0.14	0.82	2007, 2009
SLC24A4	NM_153646	solute carrier family 24 (sodium/potassium/calcium exchanger), member 4	1	1	0	0	0	0	0	0	gga-miR-26a	-0.14	0.94	2007, 2009
DENND1B	NM_001195215	DENN/MADD domain containing 1B	1	1	0	0	0	0	0	0	gga-miR-26a	-0.14	0.94
MLL3	NM_170606	myeloid/lymphoid or mixed-lineage leukemia 3	1	0	1	0	0	0	0	0	gga-miR-26a	-0.14	0.54	2007, 2009
PHF21A	NM_001101802	PHD finger protein 21A	1	1	0	0	0	0	0	0	gga-miR-26a	-0.14	0.81	2007, 2009
LEF1	NM_001130713	lymphoid enhancer-binding factor 1	1	0	0	1	1	0	0	1	gga-miR-26a	-0.14	0.79	2007, 2009
PPIG	NM_004792	peptidylprolyl isomerase G (cyclophilin G)	1	0	0	1	0	0	0	0	gga-miR-26a	-0.14	0.5
SMARCA5	NM_003601	SWI/SNF related, matrix associated, actin dependent regulator of chromatin, subfamily a, member 5	1	0	0	1	0	0	0	0	gga-miR-26a	-0.13	0.84
ADAMTS19	NM_133638	ADAM metallopeptidase with thrombospondin type 1 motif, 19	1	1	0	0	0	0	0	0	gga-miR-26a	-0.13	0.74	2007, 2009
AKAP7	NM_004842	A kinase (PRKA) anchor protein 7	1	0	0	1	1	0	0	1	gga-miR-26a	-0.13	0.68	2007, 2009
KAZN	NM_001017999	kazrin, periplakin interacting protein	2	0	0	2	0	0	0	0	gga-miR-26a	-0.13	0.91
CAPZB	NM_001206540	capping protein (actin filament) muscle Z-line, beta	1	0	1	0	0	0	0	0	gga-miR-26a	-0.13	0.37	2007
SACS	NM_014363	spastic ataxia of Charlevoix-Saguenay (sacsin)	1	0	1	0	0	0	0	0	gga-miR-26a	-0.13	0.57	2007, 2009
ATP10A	NM_024490	ATPase, class V, type 10A	1	0	0	1	0	0	0	0	gga-miR-26a	-0.12	0.62	2009
COL11A1	NM_001190709	collagen, type XI, alpha 1	1	0	0	1	0	0	0	0	gga-miR-26a	-0.12	0.55	2007
RUFY3	NM_014961	RUN and FYVE domain containing 3	1	0	1	0	1	0	1	0	gga-miR-26a	-0.12	0.5	2009
TNRC6C	NM_001142640	trinucleotide repeat containing 6C	1	1	0	0	0	0	0	0	gga-miR-26a	-0.12	0.94
NRG2	NM_001184935	neuregulin 2	1	0	0	1	0	0	0	0	gga-miR-26a	-0.12	0.81
DYRK1A	NM_001396	dual-specificity tyrosine-(Y)-phosphorylation regulated kinase 1A	1	0	0	1	1	0	0	1	gga-miR-26a	-0.12	0.73	2007, 2009
TRPS1	NM_014112	trichorhinophalangeal syndrome I	1	0	0	1	0	0	0	0	gga-miR-26a	-0.12	0.8	2007, 2009
C10orf137	NM_001202438	chromosome 10 open reading frame 137	1	0	0	1	0	0	0	0	gga-miR-26a	-0.12	0.77	2007, 2009
JARID2	NM_004973	jumonji, AT rich interactive domain 2	2	0	1	1	0	0	0	0	gga-miR-26a	-0.12	0.76	2009
ZNF217	NM_006526	zinc finger protein 217	1	0	1	0	1	0	1	0	gga-miR-26a	-0.12	0.56	2007, 2009
SALL1	NM_001127892	sal-like 1 (Drosophila)	1	0	1	0	0	0	0	0	gga-miR-26a	-0.12	0.4	2007, 2009
ELAVL2	NM_001171195	ELAV (embryonic lethal, abnormal vision, Drosophila)-like 2 (Hu antigen B)	3	0	1	2	0	0	0	0	gga-miR-26a	-0.12	0.9	2007, 2009
TNPO1	NM_002270	transportin 1	1	1	0	0	0	0	0	0	gga-miR-26a	-0.12	0.82	2007, 2009
LINGO1	NM_032808	leucine rich repeat and Ig domain containing 1	1	0	0	1	0	0	0	0	gga-miR-26a	-0.12	0.75	2007, 2009
ERO1LB	NM_019891	ERO1-like beta (S. cerevisiae)	1	0	0	1	0	0	0	0	gga-miR-26a	-0.11	0.82	2007, 2009
WHSC1	NM_001042424	Wolf-Hirschhorn syndrome candidate 1	1	0	0	1	0	0	0	0	gga-miR-26a	-0.11	0.81
ZFC3H1	NM_144982	zinc finger, C3H1-type containing	1	0	0	1	1	0	0	1	gga-miR-26a	-0.11	0.74	2007, 2009
ARHGAP21	NM_020824	Rho GTPase activating protein 21	1	0	0	1	0	0	0	0	gga-miR-26a	-0.11	0.64	2007, 2009
NLGN1	NM_014932	neuroligin 1	1	0	1	0	0	0	0	0	gga-miR-26a	-0.11	0.33
TESK2	NM_007170	testis-specific kinase 2	1	0	0	1	0	0	0	0	gga-miR-26a	-0.11	0.62	2009
PURG	NM_001015508	purine-rich element binding protein G	1	0	0	1	0	0	0	0	gga-miR-26a	-0.11	0.5
CDH4	NM_001794	cadherin 4, type 1, R-cadherin (retinal)	1	0	0	1	0	0	0	0	gga-miR-26a	-0.11	0.82	2007, 2009
CHD1	NM_001270	chromodomain helicase DNA binding protein 1	1	0	0	1	0	0	0	0	gga-miR-26a	-0.11	0.62	2009
MAP1A	NM_002373	microtubule-associated protein 1A	1	0	0	1	0	0	0	0	gga-miR-26a	-0.11	0.71	2007, 2009
BHLHE40	NM_003670	basic helix-loop-helix family, member e40	1	0	1	0	0	0	0	0	gga-miR-26a	-0.1	0.57	2007, 2009
WNK1	NM_001184985	WNK lysine deficient protein kinase 1	1	1	0	0	0	0	0	0	gga-miR-26a	-0.1	0.8	2009
TNKS2	NM_025235	tankyrase, TRF1-interacting ankyrin-related ADP-ribose polymerase 2	1	0	0	1	0	0	0	0	gga-miR-26a	-0.1	0.8	2007, 2009
TMCC1	NM_001017395	transmembrane and coiled-coil domain family 1	1	1	0	0	0	0	0	0	gga-miR-26a	-0.1	0.91	2007, 2009
KIAA0240	NM_015349	KIAA0240	1	0	0	1	0	0	0	0	gga-miR-26a	-0.1	0.76	2007, 2009
MFSD6	NM_017694	major facilitator superfamily domain containing 6	1	0	0	1	0	0	0	0	gga-miR-26a	-0.1	0.75	2007, 2009
CDH2	NM_001792	cadherin 2, type 1, N-cadherin (neuronal)	1	0	0	1	0	0	0	0	gga-miR-26a	-0.1	0.6	2007
KIAA1239	NM_001144990	KIAA1239	1	0	0	1	0	0	0	0	gga-miR-26a	-0.1	0.71
RAB9A	NM_001195328	RAB9A, member RAS oncogene family	1	0	0	1	0	0	0	0	gga-miR-26a	-0.1	0.58
MITF	NM_000248	microphthalmia-associated transcription factor	1	0	1	0	1	0	0	1	gga-miR-26a	-0.1	0.3	2007
CELF2	NM_001025077	CUGBP, Elav-like family member 2	3	1	1	1	0	0	0	0	gga-miR-26a	-0.1	0.85	2007, 2009
ANKRD11	NM_013275	ankyrin repeat domain 11	1	0	0	1	0	0	0	0	gga-miR-26a	-0.1	0.81	2007, 2009
COL22A1	NM_152888	collagen, type XXII, alpha 1	1	0	0	1	0	0	0	0	gga-miR-26a	-0.1	0.79	2007, 2009
DDX17	NM_001098504	DEAD (Asp-Glu-Ala-Asp) box polypeptide 17	1	0	0	1	0	0	0	0	gga-miR-26a	-0.1	0.71	2007, 2009
PDCD10	NM_007217	programmed cell death 10	1	0	0	1	0	0	0	0	gga-miR-26a	-0.1	0.61	2007, 2009
BTBD7	NM_001002860	BTB (POZ) domain containing 7	1	0	0	1	0	0	0	0	gga-miR-26a	-0.09	0.82	2007, 2009
BRWD3	NM_153252	bromodomain and WD repeat domain containing 3	1	0	1	0	1	0	0	1	gga-miR-26a	-0.09	0.59
KCNE4	NM_080671	potassium voltage-gated channel, Isk-related family, member 4	1	0	0	1	0	0	0	0	gga-miR-26a	-0.09	0.81	2009
SLC35A3	NM_012243	solute carrier family 35 (UDP-N-acetylglucosamine (UDP-GlcNAc) transporter), member A3	1	0	0	1	0	0	0	0	gga-miR-26a	-0.09	0.62	2009
ANK2	NM_001127493	ankyrin 2, neuronal	1	0	0	1	0	0	0	0	gga-miR-26a	-0.09	0.51	2007
ABCA1	NM_005502	ATP-binding cassette, sub-family A (ABC1), member 1	1	0	0	1	0	0	0	0	gga-miR-26a	-0.09	0.78	2007, 2009
CDH11	NM_001797	cadherin 11, type 2, OB-cadherin (osteoblast)	1	0	0	1	0	0	0	0	gga-miR-26a	-0.09	0.6	2007, 2009
PHF3	NM_015153	PHD finger protein 3	1	0	0	1	0	0	0	0	gga-miR-26a	-0.09	0.54	2007
C7orf42	NM_017994	chromosome 7 open reading frame 42	1	0	0	1	0	0	0	0	gga-miR-26a	-0.09	0.75	2007, 2009
PPP4R1	NM_001042388	protein phosphatase 4, regulatory subunit 1	1	0	0	1	0	0	0	0	gga-miR-26a	-0.09	0.62	2009
PPP2R5A	NM_001199756	protein phosphatase 2, regulatory subunit B', alpha	1	0	0	1	0	0	0	0	gga-miR-26a	-0.09	0.51	2009
SLC6A6	NM_001134367	solute carrier family 6 (neurotransmitter transporter, taurine), member 6	1	0	0	1	0	0	0	0	gga-miR-26a	-0.09	0.83	2007, 2009
ADAMTS18	NM_199355	ADAM metallopeptidase with thrombospondin type 1 motif, 18	2	0	0	2	0	0	0	0	gga-miR-26a	-0.09	0.8	2009
SSFA2	NM_001130445	sperm specific antigen 2	1	0	0	1	0	0	0	0	gga-miR-26a	-0.09	0.49	2007
G3BP2	NM_012297	GTPase activating protein (SH3 domain) binding protein 2	1	1	0	0	0	0	0	0	gga-miR-26a	-0.09	0.79	2007, 2009
RBM47	NM_001098634	RNA binding motif protein 47	1	0	0	1	0	0	0	0	gga-miR-26a	-0.09	0.78	2009
SOX6	NM_001145811	SRY (sex determining region Y)-box 6	1	0	0	1	0	0	0	0	gga-miR-26a	-0.09	0.54
C10orf12	NM_015652	chromosome 10 open reading frame 12	1	0	1	0	0	0	0	0	gga-miR-26a	-0.09	0.38	2007
MGAT4A	NM_012214	mannosyl (alpha-1,3-)-glycoprotein beta-1,4-N-acetylglucosaminyltransferase, isozyme A	1	0	0	1	0	0	0	0	gga-miR-26a	-0.09	0.78	2007, 2009
STK4	NM_006282	serine/threonine kinase 4	1	0	0	1	0	0	0	0	gga-miR-26a	-0.09	0.77	2009
ITPR1	NM_001099952	inositol 1,4,5-trisphosphate receptor, type 1	1	0	0	1	0	0	0	0	gga-miR-26a	-0.09	0.54	2007, 2009
MAP3K1	NM_005921	mitogen-activated protein kinase kinase kinase 1	1	0	1	0	1	0	0	1	gga-miR-26a	-0.08	0.29
CHD5	NM_015557	chromodomain helicase DNA binding protein 5	1	0	0	1	0	0	0	0	gga-miR-26a	-0.08	0.79	2009
RANBP9	NM_005493	RAN binding protein 9	1	0	0	1	0	0	0	0	gga-miR-26a	-0.08	0.54	2007, 2009
CACNA1C	NM_000719	calcium channel, voltage-dependent, L type, alpha 1C subunit	1	1	0	0	0	0	0	0	gga-miR-26a	-0.08	0.94	2007, 2009
ADAM12	NM_003474	ADAM metallopeptidase domain 12	1	0	0	1	0	0	0	0	gga-miR-26a	-0.08	0.79	2007, 2009
SCML4	NM_198081	sex comb on midleg-like 4 (Drosophila)	1	0	0	1	0	0	0	0	gga-miR-26a	-0.08	0.78	2009
CTGF	NM_001901	connective tissue growth factor	1	0	0	1	0	0	0	0	gga-miR-26a	-0.08	0.63	2007, 2009
FAM49B	NM_016623	family with sequence similarity 49, member B	1	0	0	1	0	0	0	0	gga-miR-26a	-0.08	0.54	2007, 2009
UBE2E2	NM_152653	ubiquitin-conjugating enzyme E2E 2	1	0	0	1	0	0	0	0	gga-miR-26a	-0.08	0.51	2007, 2009
ZFHX4	NM_024721	zinc finger homeobox 4	1	1	0	0	0	0	0	0	gga-miR-26a	-0.08	0.78	2007, 2009
BHLHE41	NM_030762	basic helix-loop-helix family, member e41	1	0	0	1	0	0	0	0	gga-miR-26a	-0.08	0.77	2009
CCNL2	NM_030937	cyclin L2	1	0	0	1	0	0	0	0	gga-miR-26a	-0.08	0.54	2009
PIK3R3	NM_001114172	phosphoinositide-3-kinase, regulatory subunit 3 (gamma)	1	0	0	1	0	0	0	0	gga-miR-26a	-0.08	0.82	2007, 2009
PLOD2	NM_000935	procollagen-lysine, 2-oxoglutarate 5-dioxygenase 2	1	0	0	1	0	0	0	0	gga-miR-26a	-0.08	0.76	2007, 2009
HMCN1	NM_031935	hemicentin 1	1	0	0	1	1	0	1	0	gga-miR-26a	-0.08	0.54
GALNT10	NM_198321	UDP-N-acetyl-alpha-D-galactosamine:polypeptide N-acetylgalactosaminyltransferase 10 (GalNAc-T10)	1	0	0	1	0	0	0	0	gga-miR-26a	-0.08	0.83	2007, 2009
GGA3	NM_001172703	golgi-associated, gamma adaptin ear containing, ARF binding protein 3	1	0	0	1	0	0	0	0	gga-miR-26a	-0.08	0.7	2007, 2009
ZNF385B	NM_001113397	zinc finger protein 385B	1	0	0	1	0	0	0	0	gga-miR-26a	-0.08	0.64	2007, 2009
TP53INP2	NM_021202	tumor protein p53 inducible nuclear protein 2	1	0	0	1	0	0	0	0	gga-miR-26a	-0.07	0.77	2007, 2009
APCDD1	NM_153000	adenomatosis polyposis coli down-regulated 1	1	0	0	1	0	0	0	0	gga-miR-26a	-0.07	0.59	2007
SERBP1	NM_001018067	SERPINE1 mRNA binding protein 1	1	0	0	1	0	0	0	0	gga-miR-26a	-0.07	0.84	2007, 2009
TCF12	NM_003205	transcription factor 12	1	0	0	1	0	0	0	0	gga-miR-26a	-0.07	0.53	2007
ARID2	NM_152641	AT rich interactive domain 2 (ARID, RFX-like)	1	0	1	0	0	0	0	0	gga-miR-26a	-0.07	0.54	2007, 2009
C14orf101	NM_017799	chromosome 14 open reading frame 101	1	0	0	1	0	0	0	0	gga-miR-26a	-0.07	0.48	2007
TPPP	NM_007030	tubulin polymerization promoting protein	1	0	0	1	0	0	0	0	gga-miR-26a	-0.07	0.82	2009
EPHA7	NM_004440	EPH receptor A7	1	0	0	1	0	0	0	0	gga-miR-26a	-0.07	0.63	2007, 2009
TP53INP1	NM_001135733	tumor protein p53 inducible nuclear protein 1	2	0	1	1	0	0	0	0	gga-miR-26a	-0.07	0.92	2007, 2009
EPS15	NM_001159969	epidermal growth factor receptor pathway substrate 15	1	0	0	1	0	0	0	0	gga-miR-26a	-0.07	0.68
HIAT1	NM_033055	hippocampus abundant transcript 1	1	0	0	1	0	0	0	0	gga-miR-26a	-0.07	0.63	2007, 2009
ASCL2	NM_005170	achaete-scute complex homolog 2 (Drosophila)	1	0	0	1	0	0	0	0	gga-miR-26a	-0.07	0.58	2009
SHC4	NM_203349	SHC (Src homology 2 domain containing) family, member 4	1	0	0	1	0	0	0	0	gga-miR-26a	-0.07	0.6	2009
RLF	NM_012421	rearranged L-myc fusion	1	0	0	1	0	0	0	0	gga-miR-26a	-0.07	0.5	2007
FBXO28	NM_001136115	F-box protein 28	2	0	0	2	0	0	0	0	gga-miR-26a	-0.06	0.91	2007, 2009
RBMS1	NM_002897	RNA binding motif, single stranded interacting protein 1	1	0	1	0	0	0	0	0	gga-miR-26a	-0.06	0.44
TFAP2A	NM_001032280	transcription factor AP-2 alpha (activating enhancer binding protein 2 alpha)	1	0	0	1	1	0	0	1	gga-miR-26a	-0.06	0.77	2007, 2009
CELF1	NM_001172639	CUGBP, Elav-like family member 1	1	0	0	1	1	0	0	1	gga-miR-26a	-0.06	0.59
NHS	NM_001136024	Nance-Horan syndrome (congenital cataracts and dental anomalies)	2	2	0	0	0	0	0	0	gga-miR-26a	> -0.06	0.81	2007, 2009
CHSY1	NM_014918	chondroitin sulfate synthase 1	1	0	0	1	0	0	0	0	gga-miR-26a	-0.06	0.79	2007, 2009
NETO1	NM_138966	neuropilin (NRP) and tolloid (TLL)-like 1	1	0	0	1	0	0	0	0	gga-miR-26a	-0.06	0.83
DNAJA2	NM_005880	DnaJ (Hsp40) homolog, subfamily A, member 2	1	0	0	1	0	0	0	0	gga-miR-26a	-0.06	0.72	2007, 2009
EPB41L3	NM_012307	erythrocyte membrane protein band 4.1-like 3	1	0	0	1	0	0	0	0	gga-miR-26a	-0.06	0.58
PPM1B	NM_177968	protein phosphatase, Mg2+/Mn2+ dependent, 1B	1	1	0	0	0	0	0	0	gga-miR-26a	-0.06	0.53	2009
NOVA1	NM_002515	neuro-oncological ventral antigen 1	1	0	0	1	0	0	0	0	gga-miR-26a	-0.06	0.53	2007
UTY	NM_007125	ubiquitously transcribed tetratricopeptide repeat gene, Y-linked	1	0	0	1	0	0	0	0	gga-miR-26a	-0.05	0.76	2009
KDM6A	NM_021140	lysine (K)-specific demethylase 6A	1	0	0	1	0	0	0	0	gga-miR-26a	-0.05	0.61	2007, 2009
CACNB2	NM_000724	calcium channel, voltage-dependent, beta 2 subunit	1	0	0	1	0	0	0	0	gga-miR-26a	-0.05	0.56
DDX3X	NM_001193416	DEAD (Asp-Glu-Ala-Asp) box polypeptide 3, X-linked	2	0	0	2	0	0	0	0	gga-miR-26a	-0.05	0.8	2007, 2009
ERC2	NM_015576	ELKS/RAB6-interacting/CAST family member 2	1	1	0	0	0	0	0	0	gga-miR-26a	-0.05	0.69	2007, 2009
HIPK2	NM_001113239	homeodomain interacting protein kinase 2	1	0	0	1	1	0	0	1	gga-miR-26a	-0.05	0.78	2007, 2009
NHSL1	NM_001144060	NHS-like 1	1	0	0	1	0	0	0	0	gga-miR-26a	-0.05	0.75
ADAMTS6	NM_197941	ADAM metallopeptidase with thrombospondin type 1 motif, 6	1	1	0	0	1	0	1	0	gga-miR-26a	> -0.05	0.31	2007, 2009
GALNT7	NM_017423	UDP-N-acetyl-alpha-D-galactosamine:polypeptide N-acetylgalactosaminyltransferase 7 (GalNAc-T7)	1	0	0	1	0	0	0	0	gga-miR-26a	-0.05	0.75	2007, 2009
UBE2QL1	NM_001145161	ubiquitin-conjugating enzyme E2Q family-like 1	1	0	0	1	0	0	0	0	gga-miR-26a	-0.05	0.77
OTUD4	NM_001102653	OTU domain containing 4	1	0	0	1	0	0	0	0	gga-miR-26a	-0.05	0.54	2007, 2009
ARHGEF3	NM_001128615	Rho guanine nucleotide exchange factor (GEF) 3	1	0	1	0	0	0	0	0	gga-miR-26a	-0.04	0.55	2009
GDNF	NM_000514	glial cell derived neurotrophic factor	1	0	1	0	1	0	0	1	gga-miR-26a	-0.04	0.31
UBE3A	NM_000462	ubiquitin protein ligase E3A	1	0	0	1	0	0	0	0	gga-miR-26a	-0.04	0.63	2009
RAB11A	NM_001206836	RAB11A, member RAS oncogene family	1	0	0	1	1	0	0	1	gga-miR-26a	-0.04	0.73	2007
PGRMC2	NM_006320	progesterone receptor membrane component 2	1	0	0	1	0	0	0	0	gga-miR-26a	-0.04	0.8	2007, 2009
BBX	NM_001142568	bobby sox homolog (Drosophila)	2	0	2	0	0	0	0	0	gga-miR-26a	> -0.04	0.72
USP9X	NM_001039590	ubiquitin specific peptidase 9, X-linked	2	1	0	1	0	0	0	0	gga-miR-26a	> -0.04	0.8	2007, 2009
CREBBP	NM_001079846	CREB binding protein	1	0	0	1	0	0	0	0	gga-miR-26a	-0.04	0.74	2007, 2009
HS2ST1	NM_012262	heparan sulfate 2-O-sulfotransferase 1	1	0	0	1	0	0	0	0	gga-miR-26a	-0.04	0.58	2009
NIPBL	NM_015384	Nipped-B homolog (Drosophila)	1	0	0	1	0	0	0	0	gga-miR-26a	-0.04	0.59	2007, 2009
TFAP2E	NM_178548	transcription factor AP-2 epsilon (activating enhancer binding protein 2 epsilon)	1	0	0	1	0	0	0	0	gga-miR-26a	-0.04	0.76	2009
ATXN7	NM_000333	ataxin 7	1	0	0	1	0	0	0	0	gga-miR-26a	-0.03	0.65
WAPAL	NM_015045	wings apart-like homolog (Drosophila)	2	0	1	1	0	0	0	0	gga-miR-26a	-0.03	0.74	2007, 2009
LRCH1	NM_001164213	leucine-rich repeats and calponin homology (CH) domain containing 1	1	0	0	1	0	0	0	0	gga-miR-26a	-0.03	0.73
CNR1	NM_001160226	cannabinoid receptor 1 (brain)	1	1	0	0	0	0	0	0	gga-miR-26a	> -0.03	0.84	2009
SLC4A4	NM_001098484	solute carrier family 4, sodium bicarbonate cotransporter, member 4	1	1	0	0	0	0	0	0	gga-miR-26a	> -0.03	0.93	2007, 2009
RCOR1	NM_015156	REST corepressor 1	1	1	0	0	0	0	0	0	gga-miR-26a	> -0.03	0.78	2007, 2009
HIPK1	NM_181358	homeodomain interacting protein kinase 1	1	1	0	0	0	0	0	0	gga-miR-26a	> -0.03	0.62	2007, 2009
MED13L	NM_015335	mediator complex subunit 13-like	1	1	0	0	0	0	0	0	gga-miR-26a	> -0.03	0.45	2007, 2009
CCND1	NM_053056	cyclin D1	1	1	0	0	0	0	0	0	gga-miR-26a	> -0.03	< 0.1	2009
RORA	NM_002943	RAR-related orphan receptor A	1	0	0	1	1	0	1	0	gga-miR-26a	> -0.03	0.77
TCF7L2	NM_001146274	transcription factor 7-like 2 (T-cell specific, HMG-box)	1	0	0	1	0	0	0	0	gga-miR-26a	-0.03	0.65
CPEB4	NM_030627	cytoplasmic polyadenylation element binding protein 4	1	0	0	1	0	0	0	0	gga-miR-26a	-0.03	0.63	2007, 2009
MAP4K4	NM_001242559	mitogen-activated protein kinase kinase kinase kinase 4	1	0	1	0	0	0	0	0	gga-miR-26a	-0.02	0.38	2009
ACSL4	NM_004458	acyl-CoA synthetase long-chain family member 4	1	0	0	1	0	0	0	0	gga-miR-26a	-0.02	0.64
CPEB2	NM_001177381	cytoplasmic polyadenylation element binding protein 2	1	0	0	1	0	0	0	0	gga-miR-26a	-0.02	0.65	2007, 2009
ZNF516	NM_014643	zinc finger protein 516	1	0	1	0	0	0	0	0	gga-miR-26a	> -0.02	0.59	2009
RTF1	NM_015138	Rtf1, Paf1/RNA polymerase II complex component, homolog (S. cerevisiae)	1	0	1	0	0	0	0	0	gga-miR-26a	> -0.02	0.44	2009
ZFHX3	NM_001164766	zinc finger homeobox 3	1	0	1	0	0	0	0	0	gga-miR-26a	> -0.02	0.52	2007, 2009
IGF1	NM_000618	insulin-like growth factor 1 (somatomedin C)	1	0	1	0	0	0	0	0	gga-miR-26a	> -0.02	0.58	2007, 2009
FOXP2	NM_001172766	forkhead box P2	1	0	1	0	0	0	0	0	gga-miR-26a	> -0.02	0.51
C5orf41	NM_153607	chromosome 5 open reading frame 41	1	0	1	0	0	0	0	0	gga-miR-26a	> -0.02	0.55	2007, 2009
LARP4B	NM_015155	La ribonucleoprotein domain family, member 4B	2	0	0	2	0	0	0	0	gga-miR-26a	> -0.02	0.88	2007, 2009
C18orf1	NM_001003674	chromosome 18 open reading frame 1	1	0	0	1	0	0	0	0	gga-miR-26a	-0.02	0.73	2009
CDV3	NM_001134422	CDV3 homolog (mouse)	1	0	0	1	0	0	0	0	gga-miR-26a	-0.02	0.5
IPO7	NM_006391	importin 7	1	0	0	1	0	0	0	0	gga-miR-26a	-0.01	0.76
MAP1B	NM_005909	microtubule-associated protein 1B	1	0	0	1	0	0	0	0	gga-miR-26a	-0.01	0.65	2007, 2009
CPEB3	NM_001178137	cytoplasmic polyadenylation element binding protein 3	1	0	0	1	0	0	0	0	gga-miR-26a	-0.01	0.64	2007, 2009
ARHGEF7	NM_001113511	Rho guanine nucleotide exchange factor (GEF) 7	1	0	0	1	0	0	0	0	gga-miR-26a	> -0.01	0.51
MEF2C	NM_001131005	myocyte enhancer factor 2C	1	0	0	1	0	0	0	0	gga-miR-26a	> -0.01	0.59
KPNA3	NM_002267	karyopherin alpha 3 (importin alpha 4)	1	0	0	1	0	0	0	0	gga-miR-26a	> -0.01	0.48	2007
PDE4D	NM_001104631	phosphodiesterase 4D, cAMP-specific	1	0	0	1	0	0	0	0	gga-miR-26a	> -0.01	0.82	2007, 2009
ULK1	NM_003565	unc-51-like kinase 1 (C. elegans)	1	1	0	0	0	0	0	0	gga-miR-26a	N/A	0.94	2007, 2009
ERP44	NM_015051	endoplasmic reticulum protein 44	1	0	0	1	0	0	0	0	gga-miR-26a	N/A	0.8	2009
HEPHL1	NM_001098672	hephaestin-like 1	1	1	0	0	0	0	0	0	gga-miR-26a	N/A	0.76	2009
B3GNT5	NM_032047	UDP-GlcNAc:betaGal beta-1,3-N-acetylglucosaminyltransferase 5	1	1	0	0	0	0	0	0	gga-miR-26a	N/A	0.75	2009
SH3KBP1	NM_001024666	SH3-domain kinase binding protein 1	1	0	1	0	0	0	0	0	gga-miR-26a	N/A	0.5	2007
PRDM1	NM_001198	PR domain containing 1, with ZNF domain	2	2	0	0	2	0	0	2	gga-miR-221	-0.92	0.48	2009
CDKN1B	NM_004064	cyclin-dependent kinase inhibitor 1B (p27, Kip1)	2	2	0	0	0	0	0	0	gga-miR-221	-0.66	0.74	2007, 2009
TAB2	NM_015093	TGF-beta activated kinase 1/MAP3K7 binding protein 2	1	1	0	0	1	1	0	0	gga-miR-221	-0.59	0.11	2009
HECTD2	NM_182765	HECT domain containing 2	1	1	0	0	1	0	1	0	gga-miR-221	-0.59	0.52	2007, 2009
ETS2	NM_005239	v-ets erythroblastosis virus E26 oncogene homolog 2 (avian)	1	1	0	0	1	1	0	0	gga-miR-221	-0.57	0.35	2007, 2009
SYT10	NM_198992	synaptotagmin X	1	1	0	0	1	0	1	0	gga-miR-221	-0.55	0.34	2009
SPPL3	NM_139015	signal peptide peptidase-like 3	2	2	0	0	0	0	0	0	gga-miR-221	-0.52	0.57
TLE3	NM_001105192	transducin-like enhancer of split 3 (E(sp1) homolog, Drosophila)	1	0	0	1	1	1	0	0	gga-miR-221	-0.47	0.34	2009
TCF12	NM_003205	transcription factor 12	1	1	0	0	0	0	0	0	gga-miR-221	-0.47	0.58	2007, 2009
ZFPM2	NM_012082	zinc finger protein, multitype 2	2	1	0	1	0	0	0	0	gga-miR-221	-0.46	0.41	2007, 2009
BCL2L11	NM_001204106	BCL2-like 11 (apoptosis facilitator)	1	1	0	0	0	0	0	0	gga-miR-221	-0.45	0.61	2007, 2009
PCMTD1	NM_052937	protein-L-isoaspartate (D-aspartate) O-methyltransferase domain containing 1	1	1	0	0	0	0	0	0	gga-miR-221	-0.44	0.61	2009
NDST3	NM_004784	N-deacetylase/N-sulfotransferase (heparan glucosaminyl) 3	1	1	0	0	1	0	0	1	gga-miR-221	-0.43	0.3
CLVS2	NM_001010852	clavesin 2	1	1	0	0	0	0	0	0	gga-miR-221	-0.43	0.3	2007, 2009
DMRT3	NM_021240	doublesex and mab-3 related transcription factor 3	1	1	0	0	0	0	0	0	gga-miR-221	-0.42	0.32	2007, 2009
FOS	NM_005252	FBJ murine osteosarcoma viral oncogene homolog	1	1	0	0	1	0	0	1	gga-miR-221	-0.41	0.49	2007, 2009
PTPRA	NM_002836	protein tyrosine phosphatase, receptor type, A	1	1	0	0	0	0	0	0	gga-miR-221	-0.4	< 0.1	2009
TMCC1	NM_001017395	transmembrane and coiled-coil domain family 1	1	1	0	0	0	0	0	0	gga-miR-221	-0.4	0.61	2007, 2009
FNDC3A	NM_001079673	fibronectin type III domain containing 3A	1	1	0	0	0	0	0	0	gga-miR-221	-0.39	0.41	2007, 2009
ARHGEF7	NM_001113513	Rho guanine nucleotide exchange factor (GEF) 7	1	1	0	0	0	0	0	0	gga-miR-221	-0.37	0.45	2007
PLCL2	NM_001144382	phospholipase C-like 2	1	1	0	0	0	0	0	0	gga-miR-221	-0.37	0.18	2009
NDFIP1	NM_030571	Nedd4 family interacting protein 1	1	1	0	0	0	0	0	0	gga-miR-221	-0.37	< 0.1	2007, 2009
PCDHA9	NM_031857	protocadherin alpha 9	1	1	0	0	0	0	0	0	gga-miR-221	-0.37	0.32
PCDHAC2	NM_018899	protocadherin alpha subfamily C, 2	1	1	0	0	0	0	0	0	gga-miR-221	-0.37	0.32	2007, 2009
PCDHAC1	NM_018898	protocadherin alpha subfamily C, 1	1	1	0	0	0	0	0	0	gga-miR-221	-0.37	0.32	2007, 2009
PCDHA13	NM_018904	protocadherin alpha 13	1	1	0	0	0	0	0	0	gga-miR-221	-0.37	0.32	2007, 2009
PCDHA12	NM_018903	protocadherin alpha 12	1	1	0	0	0	0	0	0	gga-miR-221	-0.37	0.32	2007, 2009
PCDHA11	NM_018902	protocadherin alpha 11	1	1	0	0	0	0	0	0	gga-miR-221	-0.37	0.32	2009
PCDHA10	NM_018901	protocadherin alpha 10	1	1	0	0	0	0	0	0	gga-miR-221	-0.37	0.32	2007, 2009
PCDHA8	NM_018911	protocadherin alpha 8	1	1	0	0	0	0	0	0	gga-miR-221	-0.37	0.32	2007, 2009
PCDHA7	NM_018910	protocadherin alpha 7	1	1	0	0	0	0	0	0	gga-miR-221	-0.37	0.32	2007, 2009
PCDHA6	NM_018909	protocadherin alpha 6	1	1	0	0	0	0	0	0	gga-miR-221	-0.37	0.32	2007, 2009
PCDHA5	NM_018908	protocadherin alpha 5	1	1	0	0	0	0	0	0	gga-miR-221	-0.37	0.32	2007, 2009
PCDHA4	NM_018907	protocadherin alpha 4	1	1	0	0	0	0	0	0	gga-miR-221	-0.37	0.32	2007, 2009
PCDHA3	NM_018906	protocadherin alpha 3	1	1	0	0	0	0	0	0	gga-miR-221	-0.37	0.32	2007, 2009
PCDHA2	NM_018905	protocadherin alpha 2	1	1	0	0	0	0	0	0	gga-miR-221	-0.37	0.32	2007, 2009
PCDHA1	NM_018900	protocadherin alpha 1	1	1	0	0	0	0	0	0	gga-miR-221	-0.37	0.32	2007, 2009
HMBOX1	NM_001135726	homeobox containing 1	1	1	0	0	0	0	0	0	gga-miR-221	-0.37	0.37
IRF2	NM_002199	interferon regulatory factor 2	1	1	0	0	0	0	0	0	gga-miR-221	-0.36	0.3	2007, 2009
NNT	NM_012343	nicotinamide nucleotide transhydrogenase	1	1	0	0	0	0	0	0	gga-miR-221	-0.36	0.12	2009
RALGAPA1	NM_014990	Ral GTPase activating protein, alpha subunit 1 (catalytic)	1	1	0	0	0	0	0	0	gga-miR-221	-0.36	0.39	2007, 2009
MST4	NM_001042452	serine/threonine protein kinase MST4	1	1	0	0	1	0	0	1	gga-miR-221	-0.36	0.25	2009
EIF3J	NM_003758	eukaryotic translation initiation factor 3, subunit J	1	1	0	0	0	0	0	0	gga-miR-221	-0.35	0.34	2007, 2009
BRWD1	NM_033656	bromodomain and WD repeat domain containing 1	2	2	0	0	0	0	0	0	gga-miR-221	-0.35	0.41	2009
CCDC92	NM_025140	coiled-coil domain containing 92	1	1	0	0	0	0	0	0	gga-miR-221	-0.34	< 0.1
SESN3	NM_144665	sestrin 3	1	1	0	0	0	0	0	0	gga-miR-221	-0.34	0.18	2009
MIER3	NM_152622	mesoderm induction early response 1, family member 3	1	1	0	0	0	0	0	0	gga-miR-221	-0.3	0.33	2007, 2009
FAM110B	NM_147189	family with sequence similarity 110, member B	1	0	1	0	1	0	0	1	gga-miR-221	-0.3	0.21
FOXN2	NM_002158	forkhead box N2	1	1	0	0	0	0	0	0	gga-miR-221	-0.29	0.6	2007, 2009
IPO7	NM_006391	importin 7	1	1	0	0	0	0	0	0	gga-miR-221	-0.29	0.33
TOX	NM_014729	thymocyte selection-associated high mobility group box	1	1	0	0	1	0	0	1	gga-miR-221	-0.29	0.58	2007, 2009
TRIB2	NM_021643	tribbles homolog 2 (Drosophila)	1	1	0	0	0	0	0	0	gga-miR-221	-0.28	0.12	2009
HIPK1	NM_181358	homeodomain interacting protein kinase 1	1	1	0	0	1	0	0	1	gga-miR-221	-0.28	0.59	2007, 2009
ROD1	NM_001163788	ROD1 regulator of differentiation 1 (S. pombe)	1	0	0	1	1	0	0	1	gga-miR-221	-0.28	0.33	2007, 2009
CAMSAP1	NM_015447	calmodulin regulated spectrin-associated protein 1	1	1	0	0	0	0	0	0	gga-miR-221	-0.26	0.4	2009
NLK	NM_016231	nemo-like kinase	1	0	1	0	0	0	0	0	gga-miR-221	-0.24	0.12	2007, 2009
BCL11B	NM_022898	B-cell CLL/lymphoma 11B (zinc finger protein)	1	1	0	0	0	0	0	0	gga-miR-221	-0.24	0.24	2009
QKI	NM_006775	quaking homolog, KH domain RNA binding (mouse)	1	1	0	0	1	0	0	1	gga-miR-221	-0.23	0.32
SLAIN2	NM_020846	SLAIN motif family, member 2	1	1	0	0	0	0	0	0	gga-miR-221	-0.23	0.12	2009
ADAMTS6	NM_197941	ADAM metallopeptidase with thrombospondin type 1 motif, 6	1	0	1	0	0	0	0	0	gga-miR-221	-0.23	0.12	2009
ARID1A	NM_006015	AT rich interactive domain 1A (SWI-like)	1	0	1	0	0	0	0	0	gga-miR-221	-0.22	0.12	2007, 2009
SCD5	NM_001037582	stearoyl-CoA desaturase 5	1	0	1	0	0	0	0	0	gga-miR-221	-0.2	0.12	2009
EIF2C4	NM_017629	eukaryotic translation initiation factor 2C, 4	1	1	0	0	0	0	0	0	gga-miR-221	-0.2	0.26
ERBB4	NM_001042599	v-erb-a erythroblastic leukemia viral oncogene homolog 4 (avian)	1	1	0	0	0	0	0	0	gga-miR-221	-0.2	0.61	2007, 2009
ELK4	NM_001973	ELK4, ETS-domain protein (SRF accessory protein 1)	1	0	0	1	0	0	0	0	gga-miR-221	-0.19	0.34
SOCS1	NM_003745	suppressor of cytokine signaling 1	1	0	0	1	0	0	0	0	gga-miR-221	-0.19	0.33	2007, 2009
EFNB2	NM_004093	ephrin-B2	1	1	0	0	1	0	0	1	gga-miR-221	-0.18	0.13
PPP2R5E	NM_006246	protein phosphatase 2, regulatory subunit B', epsilon isoform	1	0	1	0	0	0	0	0	gga-miR-221	-0.18	0.12
KDR	NM_002253	kinase insert domain receptor (a type III receptor tyrosine kinase)	1	0	0	1	0	0	0	0	gga-miR-221	-0.18	0.33	2009
ULK2	NM_014683	unc-51-like kinase 2 (C. elegans)	1	0	1	0	0	0	0	0	gga-miR-221	-0.18	0.12
C18orf25	NM_001008239	chromosome 18 open reading frame 25	1	0	0	1	0	0	0	0	gga-miR-221	-0.18	0.35	2007, 2009
TIPARP	NM_001184717	TCDD-inducible poly(ADP-ribose) polymerase	1	0	0	1	0	0	0	0	gga-miR-221	-0.18	0.32	2007, 2009
ATP11B	NM_014616	ATPase, class VI, type 11B	1	0	0	1	0	0	0	0	gga-miR-221	-0.17	0.33	2009
RUNX2	NM_001015051	runt-related transcription factor 2	1	0	0	1	0	0	0	0	gga-miR-221	-0.17	0.3	2007
LPPR1	NM_017753	lipid phosphate phosphatase-related protein type 1	1	0	1	0	0	0	0	0	gga-miR-221	-0.17	0.12	2007, 2009
H3F3A	NM_002107	H3 histone, family 3A	1	0	0	1	0	0	0	0	gga-miR-221	-0.17	0.31	2007, 2009
SLITRK5	NM_015567	SLIT and NTRK-like family, member 5	1	0	0	1	0	0	0	0	gga-miR-221	-0.16	0.31	2007, 2009
MARCKS	NM_002356	myristoylated alanine-rich protein kinase C substrate	1	0	0	1	0	0	0	0	gga-miR-221	-0.15	0.33	2009
POGZ	NM_001194937	pogo transposable element with ZNF domain	1	0	1	0	0	0	0	0	gga-miR-221	-0.15	0.12	2007, 2009
GALNTL4	NM_198516	UDP-N-acetyl-alpha-D-galactosamine:polypeptide N-acetylgalactosaminyltransferase-like 4	1	0	0	1	0	0	0	0	gga-miR-221	-0.15	0.32	2007
PDGFA	NM_002607	platelet-derived growth factor alpha polypeptide	1	0	0	1	0	0	0	0	gga-miR-221	-0.14	0.33	2007, 2009
DNAJA2	NM_005880	DnaJ (Hsp40) homolog, subfamily A, member 2	1	0	0	1	0	0	0	0	gga-miR-221	-0.14	0.34	2009
CNOT2	NM_001199302	CCR4-NOT transcription complex, subunit 2	1	0	0	1	0	0	0	0	gga-miR-221	-0.14	0.32	2007, 2009
DCUN1D4	NM_001040402	DCN1, defective in cullin neddylation 1, domain containing 4 (S. cerevisiae)	1	0	0	1	0	0	0	0	gga-miR-221	-0.14	0.3	2009
CBFB	NM_001755	core-binding factor, beta subunit	1	0	1	0	0	0	0	0	gga-miR-221	-0.14	0.12	2009
PTBP2	NM_021190	polypyrimidine tract binding protein 2	1	0	0	1	0	0	0	0	gga-miR-221	-0.14	0.32
PKIA	NM_006823	protein kinase (cAMP-dependent, catalytic) inhibitor alpha	1	0	0	1	0	0	0	0	gga-miR-221	-0.14	0.34
ZIC1	NM_003412	Zic family member 1	1	0	0	1	0	0	0	0	gga-miR-221	-0.13	0.31
SNAP91	NM_001242792	synaptosomal-associated protein, 91kDa homolog (mouse)	1	0	0	1	0	0	0	0	gga-miR-221	-0.12	0.3
UBN2	NM_173569	ubinuclein 2	1	0	0	1	0	0	0	0	gga-miR-221	-0.12	0.35	2009
CMIP	NM_030629	c-Maf-inducing protein	1	0	0	1	0	0	0	0	gga-miR-221	-0.12	0.32
SRSF2	NM_001195427	serine/arginine-rich splicing factor 2	1	0	0	1	0	0	0	0	gga-miR-221	-0.11	0.32	2009
FOXP1	NM_032682	forkhead box P1	1	0	0	1	0	0	0	0	gga-miR-221	-0.11	0.3	2007
CDH2	NM_001792	cadherin 2, type 1, N-cadherin (neuronal)	1	0	0	1	0	0	0	0	gga-miR-221	-0.11	0.29	2007
SLC2A13	NM_052885	solute carrier family 2 (facilitated glucose transporter), member 13	1	0	1	0	0	0	0	0	gga-miR-221	-0.1	0.12	2009
ZFAND5	NM_001102420	zinc finger, AN1-type domain 5	1	0	0	1	0	0	0	0	gga-miR-221	-0.1	0.35	2009
TRPS1	NM_014112	trichorhinophalangeal syndrome I	1	1	0	0	0	0	0	0	gga-miR-221	-0.1	0.61	2007, 2009
MON2	NM_015026	MON2 homolog (S. cerevisiae)	1	0	0	1	0	0	0	0	gga-miR-221	-0.1	0.35	2009
FOXP2	NM_001172766	forkhead box P2	1	0	0	1	0	0	0	0	gga-miR-221	-0.09	0.32
LCOR	NM_001170765	ligand dependent nuclear receptor corepressor	1	1	0	0	2	0	1	1	gga-miR-221	-0.08	0.17
PPP2R2A	NM_001177591	protein phosphatase 2, regulatory subunit B, alpha	1	0	0	1	0	0	0	0	gga-miR-221	-0.08	0.34	2007
SOX11	NM_003108	SRY (sex determining region Y)-box 11	1	0	0	1	0	0	0	0	gga-miR-221	-0.08	0.31	2009
DLG2	NM_001142699	discs, large homolog 2 (Drosophila)	1	0	0	1	0	0	0	0	gga-miR-221	-0.07	0.32	2007, 2009
C16orf52	NM_001164579	chromosome 16 open reading frame 52	1	0	0	1	0	0	0	0	gga-miR-221	-0.07	0.32
DICER1	NM_001195573	dicer 1, ribonuclease type III	1	1	0	0	0	0	0	0	gga-miR-221	> -0.03	0.51	2009
SPRED1	NM_152594	sprouty-related, EVH1 domain containing 1	1	0	0	1	0	0	0	0	gga-miR-221	> -0.01	0.32
DCLK1	NM_001195415	doublecortin-like kinase 1	1	0	0	1	0	0	0	0	gga-miR-221	> -0.01	0.34	2009
ATXN1	NM_000332	ataxin 1	1	0	0	1	0	0	0	0	gga-miR-221	> -0.01	0.3	2009
RIMBP2	NM_015347	RIMS binding protein 2	1	0	1	0	0	0	0	0	gga-miR-221	N/A	0.12	2009
RFX7	NM_022841	regulatory factor X, 7	2	2	0	0	0	0	0	0	gga-miR-222	-0.67	0.77	2007, 2009
GABRA1	NM_000806	gamma-aminobutyric acid (GABA) A receptor, alpha 1	2	1	1	0	1	0	0	1	gga-miR-222	-0.58	0.53	2007, 2009
VGLL4	NM_001128219	vestigial like 4 (Drosophila)	2	1	1	0	0	0	0	0	gga-miR-222	-0.54	0.23	2007, 2009
CPEB3	NM_001178137	cytoplasmic polyadenylation element binding protein 3	2	1	1	0	0	0	0	0	gga-miR-222	-0.52	0.4	2009
MYLIP	NM_013262	myosin regulatory light chain interacting protein	1	1	0	0	1	0	0	1	gga-miR-222	-0.5	0.61	2007, 2009
GNAL	NM_001142339	guanine nucleotide binding protein (G protein), alpha activating activity polypeptide, olfactory type	1	1	0	0	1	0	0	1	gga-miR-222	-0.45	0.53	2009
BTG2	NM_006763	BTG family, member 2	1	1	0	0	0	0	0	0	gga-miR-222	-0.44	0.12	2009
BMF	NM_001003940	Bcl2 modifying factor	1	1	0	0	0	0	0	0	gga-miR-222	-0.42	0.61	2007, 2009
PITPNM2	NM_020845	phosphatidylinositol transfer protein, membrane-associated 2	1	0	1	0	1	0	1	0	gga-miR-222	-0.42	0.12	2009
NTF3	NM_001102654	neurotrophin 3	1	1	0	0	0	0	0	0	gga-miR-222	-0.41	0.53	2007, 2009
NRG1	NM_001159995	neuregulin 1	1	1	0	0	0	0	0	0	gga-miR-222	-0.41	0.57
CCDC64	NM_207311	coiled-coil domain containing 64	1	1	0	0	0	0	0	0	gga-miR-222	-0.41	0.61	2007, 2009
KIT	NM_000222	v-kit Hardy-Zuckerman 4 feline sarcoma viral oncogene homolog	1	1	0	0	0	0	0	0	gga-miR-222	-0.4	0.35	2007, 2009
KIAA1370	NM_019600	KIAA1370	1	1	0	0	0	0	0	0	gga-miR-222	-0.4	0.57	2007, 2009
MAP3K2	NM_006609	mitogen-activated protein kinase kinase kinase 2	1	0	1	0	1	0	1	0	gga-miR-222	-0.4	0.12
NOVA1	NM_002515	neuro-oncological ventral antigen 1	1	1	0	0	0	0	0	0	gga-miR-222	-0.39	0.51	2007, 2009
GRB10	NM_001001549	growth factor receptor-bound protein 10	1	1	0	0	1	0	0	1	gga-miR-222	-0.37	0.34	2009
RBM24	NM_001143941	RNA binding motif protein 24	1	1	0	0	0	0	0	0	gga-miR-222	-0.35	0.26	2007, 2009
ITGB8	NM_002214	integrin, beta 8	1	1	0	0	0	0	0	0	gga-miR-222	-0.35	0.35	2007, 2009
VAPB	NM_001195677	VAMP (vesicle-associated membrane protein)-associated protein B and C	1	1	0	0	0	0	0	0	gga-miR-222	-0.34	0.35	2007, 2009
ARF4	NM_001660	ADP-ribosylation factor 4	1	1	0	0	0	0	0	0	gga-miR-222	-0.34	0.18	2007, 2009
PHACTR4	NM_001048183	phosphatase and actin regulator 4	1	1	0	0	0	0	0	0	gga-miR-222	-0.33	0.12	2009
GXYLT1	NM_001099650	glucoside xylosyltransferase 1	1	1	0	0	0	0	0	0	gga-miR-222	-0.31	0.3	2009
FMR1	NM_001185075	fragile X mental retardation 1	1	1	0	0	0	0	0	0	gga-miR-222	-0.31	0.33	2007, 2009
SRSF10	NM_001191005	serine/arginine-rich splicing factor 10	1	0	0	1	1	0	0	1	gga-miR-222	-0.3	0.41	2009
IRX5	NM_005853	iroquois homeobox 5	1	0	1	0	0	0	0	0	gga-miR-222	-0.29	0.12	2007, 2009
PAIP2	NM_001033112	poly(A) binding protein interacting protein 2	1	1	0	0	0	0	0	0	gga-miR-222	-0.29	0.29	2007
NIPBL	NM_015384	Nipped-B homolog (Drosophila)	1	0	1	0	0	0	0	0	gga-miR-222	-0.29	0.12
BRWD3	NM_153252	bromodomain and WD repeat domain containing 3	1	1	0	0	0	0	0	0	gga-miR-222	-0.28	0.12
PIK3R1	NM_001242466	phosphoinositide-3-kinase, regulatory subunit 1 (alpha)	1	1	0	0	1	0	0	1	gga-miR-222	-0.28	0.3	2009
TLK1	NM_001136554	tousled-like kinase 1	1	0	1	0	0	0	0	0	gga-miR-222	-0.27	0.12	2009
MAPK10	NM_002753	mitogen-activated protein kinase 10	1	1	0	0	0	0	0	0	gga-miR-222	-0.27	0.12	2007
CREBZF	NM_001039618	CREB/ATF bZIP transcription factor	1	0	1	0	0	0	0	0	gga-miR-222	-0.27	0.12	2007, 2009
RSBN1L	NM_198467	round spermatid basic protein 1-like	1	0	1	0	0	0	0	0	gga-miR-222	-0.26	0.12	2007, 2009
NFYB	NM_006166	nuclear transcription factor Y, beta	1	0	1	0	0	0	0	0	gga-miR-222	-0.26	0.12	2009
MIA3	NM_198551	melanoma inhibitory activity family, member 3	1	0	1	0	0	0	0	0	gga-miR-222	-0.25	0.12	2009
SMNDC1	NM_005871	survival motor neuron domain containing 1	1	0	1	0	0	0	0	0	gga-miR-222	-0.24	0.12
GPM6A	NM_005277	glycoprotein M6A	1	0	0	1	1	0	1	0	gga-miR-222	-0.24	0.4	2007, 2009
RAB1A	NM_004161	RAB1A, member RAS oncogene family	1	0	1	0	0	0	0	0	gga-miR-222	-0.22	0.12	2007, 2009
YWHAG	NM_012479	tyrosine 3-monooxygenase/tryptophan 5-monooxygenase activation protein, gamma polypeptide	1	0	1	0	0	0	0	0	gga-miR-222	-0.22	0.12	2007, 2009
PHF2	NM_005392	PHD finger protein 2	1	0	1	0	0	0	0	0	gga-miR-222	-0.21	0.12	2007, 2009
ZFP36L2	NM_006887	zinc finger protein 36, C3H type-like 2	1	1	0	0	0	0	0	0	gga-miR-222	-0.21	0.53
KHDRBS2	NM_152688	KH domain containing, RNA binding, signal transduction associated 2	1	0	1	0	0	0	0	0	gga-miR-222	-0.21	0.12	2007, 2009
AXIN2	NM_004655	axin 2	1	0	1	0	0	0	0	0	gga-miR-222	-0.21	0.12	2007, 2009
AZI2	NM_022461	5-azacytidine induced 2	1	0	1	0	0	0	0	0	gga-miR-222	-0.2	0.12
KIF1B	NM_015074	kinesin family member 1B	1	1	0	0	0	0	0	0	gga-miR-222	-0.2	< 0.1
ATAD2B	NM_001242338	ATPase family, AAA domain containing 2B	1	1	0	0	1	0	0	1	gga-miR-222	-0.19	0.59	2009
HIPK2	NM_001113239	homeodomain interacting protein kinase 2	2	1	1	0	0	0	0	0	gga-miR-222	-0.19	0.23	2009
AJAP1	NM_018836	adherens junctions associated protein 1	1	0	0	1	0	0	0	0	gga-miR-222	-0.19	0.34	2009
FRS2	NM_001042555	fibroblast growth factor receptor substrate 2	1	0	0	1	0	0	0	0	gga-miR-222	-0.19	0.34	2007, 2009
DKK2	NM_014421	dickkopf homolog 2 (Xenopus laevis)	1	0	0	1	0	0	0	0	gga-miR-222	-0.19	0.35	2007, 2009
NAP1L1	NM_004537	nucleosome assembly protein 1-like 1	1	0	1	0	0	0	0	0	gga-miR-222	-0.18	0.12	2009
CACNB4	NM_000726	calcium channel, voltage-dependent, beta 4 subunit	1	0	0	1	1	1	0	0	gga-miR-222	-0.18	0.31
MESDC1	NM_022566	mesoderm development candidate 1	1	0	1	0	0	0	0	0	gga-miR-222	-0.18	0.12	2007, 2009
DNAL1	NM_001201366	dynein, axonemal, light chain 1	1	0	0	1	0	0	0	0	gga-miR-222	-0.18	0.35	2009
FAM46A	NM_017633	family with sequence similarity 46, member A	1	1	0	0	0	0	0	0	gga-miR-222	-0.18	0.29	2009
RNF44	NM_014901	ring finger protein 44	1	0	0	1	0	0	0	0	gga-miR-222	-0.18	0.35	2007, 2009
TCF7L2	NM_001146274	transcription factor 7-like 2 (T-cell specific, HMG-box)	1	0	0	1	0	0	0	0	gga-miR-222	-0.17	0.32
PNRC2	NM_017761	proline-rich nuclear receptor coactivator 2	1	0	0	1	0	0	0	0	gga-miR-222	-0.17	0.34	2009
ATP1B1	NM_001677	ATPase, Na+/K+ transporting, beta 1 polypeptide	1	0	0	1	0	0	0	0	gga-miR-222	-0.17	0.32
VEZF1	NM_007146	vascular endothelial zinc finger 1	1	0	1	0	0	0	0	0	gga-miR-222	-0.17	0.12	2007
FAM38B	NM_022068	family with sequence similarity 38, member B	1	0	0	1	0	0	0	0	gga-miR-222	-0.17	0.31
RANBP10	NM_020850	RAN binding protein 10	1	0	1	0	0	0	0	0	gga-miR-222	-0.17	0.12	2009
ACSL6	NM_001009185	acyl-CoA synthetase long-chain family member 6	1	0	0	1	0	0	0	0	gga-miR-222	-0.17	0.34	2009
PLK4	NM_001190799	polo-like kinase 4	1	0	0	1	0	0	0	0	gga-miR-222	-0.17	0.32	2009
ZMYM2	NM_001190964	zinc finger, MYM-type 2	1	0	0	1	0	0	0	0	gga-miR-222	-0.16	0.35	2007, 2009
TP53BP2	NM_001031685	tumor protein p53 binding protein, 2	1	0	0	1	0	0	0	0	gga-miR-222	-0.15	0.31	2009
PPP3R1	NM_000945	protein phosphatase 3, regulatory subunit B, alpha	1	0	0	1	0	0	0	0	gga-miR-222	-0.15	0.32	2007, 2009
FGF14	NM_004115	fibroblast growth factor 14	1	0	0	1	0	0	0	0	gga-miR-222	-0.14	0.31
MPRIP	NM_015134	myosin phosphatase Rho interacting protein	1	0	1	0	0	0	0	0	gga-miR-222	-0.14	0.12
ANKIB1	NM_019004	ankyrin repeat and IBR domain containing 1	1	0	1	0	0	0	0	0	gga-miR-222	-0.14	0.12
HSPC159	NM_014181	galectin-related protein	1	0	0	1	0	0	0	0	gga-miR-222	-0.14	0.33	2009
UPF1	NM_002911	UPF1 regulator of nonsense transcripts homolog (yeast)	1	0	0	1	0	0	0	0	gga-miR-222	-0.14	0.3	2009
PAPD4	NM_001114393	PAP associated domain containing 4	1	0	0	1	0	0	0	0	gga-miR-222	-0.14	0.29
WEE1	NM_001143976	WEE1 homolog (S. pombe)	1	0	0	1	0	0	0	0	gga-miR-222	-0.14	0.32	2009
PBX3	NM_001134778	pre-B-cell leukemia homeobox 3	1	0	0	1	0	0	0	0	gga-miR-222	-0.13	0.3	2007
DCAF7	NM_005828	DDB1 and CUL4 associated factor 7	1	0	0	1	0	0	0	0	gga-miR-222	-0.13	0.34	2009
ETS1	NM_001143820	v-ets erythroblastosis virus E26 oncogene homolog 1 (avian)	1	0	1	0	0	0	0	0	gga-miR-222	-0.13	0.12	2007, 2009
ZNF618	NM_133374	zinc finger protein 618	1	0	0	1	0	0	0	0	gga-miR-222	-0.12	0.35	2007, 2009
DENND1B	NM_001195215	DENN/MADD domain containing 1B	1	1	0	0	0	0	0	0	gga-miR-222	-0.11	0.12
KCNA1	NM_000217	potassium voltage-gated channel, shaker-related subfamily, member 1 (episodic ataxia with myokymia)	1	1	0	0	0	0	0	0	gga-miR-222	-0.1	0.3	2007, 2009
FNDC3B	NM_001135095	fibronectin type III domain containing 3B	1	0	0	1	1	1	0	0	gga-miR-222	-0.1	0.31	2009
TNRC6C	NM_001142640	trinucleotide repeat containing 6C	1	0	0	1	0	0	0	0	gga-miR-222	-0.09	0.35
DYRK1A	NM_001396	dual-specificity tyrosine-(Y)-phosphorylation regulated kinase 1A	1	1	0	0	0	0	0	0	gga-miR-222	-0.09	0.12	2009
SLC4A4	NM_001098484	solute carrier family 4, sodium bicarbonate cotransporter, member 4	1	0	0	1	0	0	0	0	gga-miR-222	-0.08	0.33	2007, 2009
TFAP2A	NM_001032280	transcription factor AP-2 alpha (activating enhancer binding protein 2 alpha)	1	0	0	1	0	0	0	0	gga-miR-222	-0.08	0.3	2009
THRB	NM_000461	thyroid hormone receptor, beta (erythroblastic leukemia viral (v-erb-a) oncogene homolog 2, avian)	1	0	1	0	0	0	0	0	gga-miR-222	-0.07	0.12	2009
ZEB2	NM_001171653	zinc finger E-box binding homeobox 2	1	0	1	0	0	0	0	0	gga-miR-222	-0.07	0.12	2007, 2009
ZADH2	NM_175907	zinc binding alcohol dehydrogenase domain containing 2	1	0	1	0	1	0	0	1	gga-miR-222	-0.06	0.36	2007, 2009
FOXO3	NM_001455	forkhead box O3	1	0	0	1	0	0	0	0	gga-miR-222	-0.04	0.31	2009
NUFIP2	NM_020772	nuclear fragile X mental retardation protein interacting protein 2	1	0	0	1	1	0	0	1	gga-miR-222	-0.03	0.41	2009
IQSEC1	NM_001134382	IQ motif and Sec7 domain 1	1	0	1	0	0	0	0	0	gga-miR-222	-0.03	0.12
ARID4A	NM_002892	AT rich interactive domain 4A (RBP1-like)	1	0	1	0	1	1	0	0	gga-miR-155	-0.47	0.3	2009
TSHZ3	NM_020856	teashirt zinc finger homeobox 3	1	1	0	0	2	0	0	2	gga-miR-155	-0.46	0.81	2007, 2009
ZMYND8	NM_012408	zinc finger, MYND-type containing 8	1	0	1	0	1	1	0	0	gga-miR-155	-0.46	0.28	2009
JARID2	NM_004973	jumonji, AT rich interactive domain 2	2	2	0	0	0	0	0	0	gga-miR-155	-0.43	0.74	2009
RREB1	NM_001003698	ras responsive element binding protein 1	1	1	0	0	1	1	0	0	gga-miR-155	-0.41	0.28	2007, 2009
TLE4	NM_007005	transducin-like enhancer of split 4 (E(sp1) homolog, Drosophila)	1	1	0	0	0	0	0	0	gga-miR-155	-0.39	0.56	2007, 2009
ZNF652	NM_001145365	zinc finger protein 652	2	1	1	0	1	0	1	0	gga-miR-155	-0.39	0.75	2007, 2009
ARID2	NM_152641	AT rich interactive domain 2 (ARID, RFX-like)	2	1	1	0	0	0	0	0	gga-miR-155	-0.36	0.67	2007, 2009
SALL1	NM_001127892	sal-like 1 (Drosophila)	2	1	0	1	0	0	0	0	gga-miR-155	-0.36	0.57	2009
MBTD1	NM_017643	mbt domain containing 1	1	1	0	0	0	0	0	0	gga-miR-155	-0.36	0.34	2009
SLC23A2	NM_005116	solute carrier family 23 (nucleobase transporters), member 2	1	1	0	0	0	0	0	0	gga-miR-155	-0.36	< 0.1	2009
RGL1	NM_015149	ral guanine nucleotide dissociation stimulator-like 1	1	0	1	0	1	0	1	0	gga-miR-155	-0.35	0.28
ACTA1	NM_001100	actin, alpha 1, skeletal muscle	1	1	0	0	0	0	0	0	gga-miR-155	-0.35	0.55	2007, 2009
ZIC3	NM_003413	Zic family member 3	1	1	0	0	0	0	0	0	gga-miR-155	-0.35	0.51	2007, 2009
CEBPB	NM_005194	CCAAT/enhancer binding protein (C/EBP), beta	1	1	0	0	0	0	0	0	gga-miR-155	-0.35	0.65	2007, 2009
FBXO33	NM_203301	F-box protein 33	1	1	0	0	0	0	0	0	gga-miR-155	-0.34	0.28	2007, 2009
PTPN2	NM_001207013	protein tyrosine phosphatase, non-receptor type 2	1	1	0	0	0	0	0	0	gga-miR-155	-0.33	0.56
ATXN1L	NM_001137675	ataxin 1-like	1	1	0	0	0	0	0	0	gga-miR-155	-0.33	0.28
GPM6B	NM_001001995	glycoprotein M6B	1	1	0	0	0	0	0	0	gga-miR-155	-0.32	0.26	2007, 2009
FOS	NM_005252	FBJ murine osteosarcoma viral oncogene homolog	1	1	0	0	0	0	0	0	gga-miR-155	-0.31	0.49	2009
PPP1R13B	NM_015316	protein phosphatase 1, regulatory (inhibitor) subunit 13B	1	1	0	0	0	0	0	0	gga-miR-155	-0.31	0.13	2009
DYNC1I1	NM_001135556	dynein, cytoplasmic 1, intermediate chain 1	1	1	0	0	0	0	0	0	gga-miR-155	-0.3	0.29	2007, 2009
OSBPL2	NM_014835	oxysterol binding protein-like 2	1	0	0	1	1	1	0	0	gga-miR-155	-0.3	0.55	2009
TTC28	NM_001145418	tetratricopeptide repeat domain 28	1	1	0	0	0	0	0	0	gga-miR-155	-0.29	0.55
KIAA0232	NM_001100590	KIAA0232	1	1	0	0	0	0	0	0	gga-miR-155	-0.28	0.47	2009
WWC1	NM_001161661	WW and C2 domain containing 1	1	1	0	0	0	0	0	0	gga-miR-155	-0.28	0.28	2007, 2009
LSM14A	NM_001114093	LSM14A, SCD6 homolog A (S. cerevisiae)	1	1	0	0	0	0	0	0	gga-miR-155	-0.27	0.46	2009
EPAS1	NM_001430	endothelial PAS domain protein 1	1	1	0	0	0	0	0	0	gga-miR-155	-0.27	0.48	2009
LRP1B	NM_018557	low density lipoprotein receptor-related protein 1B	1	0	1	0	1	0	1	0	gga-miR-155	-0.27	0.32	2007, 2009
MARK3	NM_001128918	MAP/microtubule affinity-regulating kinase 3	1	1	0	0	0	0	0	0	gga-miR-155	-0.27	< 0.1	2009
DCUN1D3	NM_173475	DCN1, defective in cullin neddylation 1, domain containing 3 (S. cerevisiae)	1	0	0	1	1	0	1	0	gga-miR-155	-0.25	0.55	2007, 2009
KIAA1462	NM_020848	KIAA1462	1	1	0	0	0	0	0	0	gga-miR-155	-0.25	0.12	2009
FGF7	NM_002009	fibroblast growth factor 7	1	1	0	0	0	0	0	0	gga-miR-155	-0.24	0.66	2007, 2009
SOX11	NM_003108	SRY (sex determining region Y)-box 11	1	0	1	0	0	0	0	0	gga-miR-155	-0.24	0.28	2007, 2009
SHOX	NM_000451	short stature homeobox	1	1	0	0	0	0	0	0	gga-miR-155	-0.23	0.4	2009
KSR1	NM_014238	kinase suppressor of ras 1	1	1	0	0	0	0	0	0	gga-miR-155	-0.23	0.66	2009
RCOR1	NM_015156	REST corepressor 1	1	0	1	0	1	0	1	0	gga-miR-155	-0.23	0.28	2007, 2009
MYB	NM_001130172	v-myb myeloblastosis viral oncogene homolog (avian)	2	0	2	0	0	0	0	0	gga-miR-155	-0.23	0.48	2007, 2009
BACH1	NM_001186	BTB and CNC homology 1, basic leucine zipper transcription factor 1	1	1	0	0	0	0	0	0	gga-miR-155	-0.23	0.28	2007, 2009
TRAF3	NM_001199427	TNF receptor-associated factor 3	1	0	1	0	0	0	0	0	gga-miR-155	-0.22	0.28
FGF9	NM_002010	fibroblast growth factor 9 (glia-activating factor)	1	1	0	0	0	0	0	0	gga-miR-155	-0.21	0.55
KRAS	NM_004985	v-Ki-ras2 Kirsten rat sarcoma viral oncogene homolog	1	0	1	0	0	0	0	0	gga-miR-155	-0.21	0.28	2007, 2009
MIER3	NM_152622	mesoderm induction early response 1, family member 3	1	0	1	0	0	0	0	0	gga-miR-155	-0.2	0.28	2007
G3BP2	NM_012297	GTPase activating protein (SH3 domain) binding protein 2	1	0	1	0	1	0	1	0	gga-miR-155	-0.2	0.28	2007
STK38L	NM_015000	serine/threonine kinase 38 like	1	0	1	0	0	0	0	0	gga-miR-155	-0.2	0.28
WEE1	NM_001143976	WEE1 homolog (S. pombe)	1	1	0	0	0	0	0	0	gga-miR-155	-0.2	0.55	2007, 2009
RPS6KA3	NM_004586	ribosomal protein S6 kinase, 90kDa, polypeptide 3	1	0	1	0	0	0	0	0	gga-miR-155	-0.2	0.28	2007, 2009
CCND1	NM_053056	cyclin D1	1	0	0	1	1	0	1	0	gga-miR-155	-0.2	0.57	2009
ZNF618	NM_133374	zinc finger protein 618	1	1	0	0	0	0	0	0	gga-miR-155	-0.19	0.66	2009
BRD1	NM_014577	bromodomain containing 1	1	0	1	0	0	0	0	0	gga-miR-155	-0.18	0.28	2007, 2009
RORA	NM_002943	RAR-related orphan receptor A	1	0	1	0	0	0	0	0	gga-miR-155	-0.17	0.28
QKI	NM_006775	quaking homolog, KH domain RNA binding (mouse)	1	0	1	0	1	1	0	0	gga-miR-155	-0.17	0.28
HIVEP2	NM_006734	human immunodeficiency virus type I enhancer binding protein 2	1	1	0	0	0	0	0	0	gga-miR-155	-0.17	0.57	2007, 2009
OSTM1	NM_014028	osteopetrosis associated transmembrane protein 1	1	0	1	0	0	0	0	0	gga-miR-155	-0.17	0.28	2009
ZMYM2	NM_001190964	zinc finger, MYM-type 2	1	0	1	0	0	0	0	0	gga-miR-155	-0.16	0.28	2007, 2009
GREM2	NM_022469	gremlin 2	1	1	0	0	0	0	0	0	gga-miR-155	-0.16	0.15	2009
STRN3	NM_001083893	striatin, calmodulin binding protein 3	1	0	1	0	0	0	0	0	gga-miR-155	-0.16	0.28	2009
SP3	NM_001017371	Sp3 transcription factor	1	0	1	0	0	0	0	0	gga-miR-155	-0.15	0.28	2007, 2009
FAM177A1	NM_001079519	family with sequence similarity 177, member A1	1	0	0	1	0	0	0	0	gga-miR-155	-0.15	0.55
PARD3B	NM_057177	par-3 partitioning defective 3 homolog B (C. elegans)	1	0	0	1	0	0	0	0	gga-miR-155	-0.15	0.55
SATB1	NM_001131010	SATB homeobox 1	1	0	1	0	0	0	0	0	gga-miR-155	-0.15	0.28	2007, 2009
RAB5C	NM_004583	RAB5C, member RAS oncogene family	1	0	1	0	0	0	0	0	gga-miR-155	-0.15	0.28	2009
TRPS1	NM_014112	trichorhinophalangeal syndrome I	2	1	0	1	1	0	1	0	gga-miR-155	-0.15	0.82	2007, 2009
WHSC1	NM_001042424	Wolf-Hirschhorn syndrome candidate 1	1	0	1	0	0	0	0	0	gga-miR-155	-0.15	0.28
COPS3	NM_001199125	COP9 constitutive photomorphogenic homolog subunit 3 (Arabidopsis)	1	0	0	1	0	0	0	0	gga-miR-155	-0.14	0.55	2007
FBXO11	NM_001190274	F-box protein 11	1	0	1	0	0	0	0	0	gga-miR-155	-0.14	0.28	2007, 2009
DCLK1	NM_001195415	doublecortin-like kinase 1	1	1	0	0	0	0	0	0	gga-miR-155	-0.14	0.17	2009
RBMS3	NM_001003792	RNA binding motif, single stranded interacting protein 3	2	1	1	0	0	0	0	0	gga-miR-155	-0.14	0.7	2009
BDNF	NM_001143805	brain-derived neurotrophic factor	1	0	0	1	0	0	0	0	gga-miR-155	-0.14	0.55	2007, 2009
MEIS1	NM_002398	Meis homeobox 1	1	1	0	0	0	0	0	0	gga-miR-155	-0.14	0.28	2009
GSK3B	NM_001146156	glycogen synthase kinase 3 beta	1	0	0	1	0	0	0	0	gga-miR-155	-0.14	0.55
SETD1B	NM_015048	SET domain containing 1B	1	1	0	0	0	0	0	0	gga-miR-155	-0.14	0.55
ZSWIM6	NM_020928	zinc finger, SWIM-type containing 6	1	1	0	0	0	0	0	0	gga-miR-155	-0.13	0.18
SPTY2D1	NM_194285	SPT2, Suppressor of Ty, domain containing 1 (S. cerevisiae)	1	0	0	1	0	0	0	0	gga-miR-155	-0.13	0.55	2009
PHF21B	NM_001135862	PHD finger protein 21B	1	0	0	1	0	0	0	0	gga-miR-155	-0.13	0.55	2009
SHANK2	NM_012309	SH3 and multiple ankyrin repeat domains 2	1	0	1	0	0	0	0	0	gga-miR-155	-0.12	0.28	2009
VTI1A	NM_145206	vesicle transport through interaction with t-SNAREs homolog 1A (yeast)	1	0	0	1	0	0	0	0	gga-miR-155	-0.12	0.55	2007, 2009
NOVA1	NM_002515	neuro-oncological ventral antigen 1	1	0	1	0	0	0	0	0	gga-miR-155	-0.12	0.28	2007, 2009
PDE7A	NM_001242318	phosphodiesterase 7A	1	0	1	0	0	0	0	0	gga-miR-155	-0.12	0.28
MAFB	NM_005461	v-maf musculoaponeurotic fibrosarcoma oncogene homolog B (avian)	1	0	0	1	0	0	0	0	gga-miR-155	-0.12	0.55	2007, 2009
FXR1	NM_001013438	fragile X mental retardation, autosomal homolog 1	1	0	1	0	0	0	0	0	gga-miR-155	-0.12	0.28	2009
TAB2	NM_015093	TGF-beta activated kinase 1/MAP3K7 binding protein 2	1	1	0	0	0	0	0	0	gga-miR-155	-0.12	0.39	2007, 2009
AGAP1	NM_001037131	ArfGAP with GTPase domain, ankyrin repeat and PH domain 1	1	0	1	0	1	0	0	1	gga-miR-155	-0.11	0.28	2009
FOXN3	NM_001085471	forkhead box N3	1	0	1	0	0	0	0	0	gga-miR-155	-0.11	0.28	2009
RHEB	NM_005614	Ras homolog enriched in brain	1	0	0	1	0	0	0	0	gga-miR-155	-0.11	0.55	2009
ZNF703	NM_025069	zinc finger protein 703	1	0	0	1	0	0	0	0	gga-miR-155	-0.11	0.55	2007, 2009
MAP4K4	NM_001242559	mitogen-activated protein kinase kinase kinase kinase 4	1	0	0	1	0	0	0	0	gga-miR-155	-0.11	0.5
SOX10	NM_006941	SRY (sex determining region Y)-box 10	1	0	0	1	0	0	0	0	gga-miR-155	-0.11	0.55	2007, 2009
GABRA1	NM_000806	gamma-aminobutyric acid (GABA) A receptor, alpha 1	1	1	0	0	0	0	0	0	gga-miR-155	-0.11	0.15	2009
MEX3B	NM_032246	mex-3 homolog B (C. elegans)	1	0	0	1	0	0	0	0	gga-miR-155	-0.1	0.47	2007
SUFU	NM_016169	suppressor of fused homolog (Drosophila)	1	0	0	1	0	0	0	0	gga-miR-155	-0.1	0.55	2007, 2009
BRWD3	NM_153252	bromodomain and WD repeat domain containing 3	1	0	0	1	1	0	0	1	gga-miR-155	-0.1	0.55
SCN1A	NM_001165963	sodium channel, voltage-gated, type I, alpha subunit	1	0	1	0	0	0	0	0	gga-miR-155	-0.1	0.28	2009
TBC1D15	NM_001146213	TBC1 domain family, member 15	1	0	0	1	0	0	0	0	gga-miR-155	-0.09	0.55
RICTOR	NM_152756	RPTOR independent companion of MTOR, complex 2	1	0	0	1	0	0	0	0	gga-miR-155	-0.09	0.55	2007, 2009
C10orf12	NM_015652	chromosome 10 open reading frame 12	1	0	0	1	0	0	0	0	gga-miR-155	-0.09	0.51	2007
MYLK	NM_053025	myosin light chain kinase	1	0	0	1	0	0	0	0	gga-miR-155	-0.09	0.55	2009
FGF13	NM_001139498	fibroblast growth factor 13	1	0	0	1	0	0	0	0	gga-miR-155	-0.09	0.49
FUBP1	NM_003902	far upstream element (FUSE) binding protein 1	1	0	0	1	0	0	0	0	gga-miR-155	-0.08	0.46	2007
NFASC	NM_001005388	neurofascin	1	0	0	1	0	0	0	0	gga-miR-155	-0.08	0.55	2009
FAM91A1	NM_144963	family with sequence similarity 91, member A1	1	0	0	1	1	0	0	1	gga-miR-155	-0.08	0.54	2009
ASXL1	NM_015338	additional sex combs like 1 (Drosophila)	1	0	0	1	0	0	0	0	gga-miR-155	-0.08	0.53	2009
ZNF644	NM_016620	zinc finger protein 644	1	0	0	1	0	0	0	0	gga-miR-155	-0.08	0.55	2007, 2009
C7orf41	NM_152793	chromosome 7 open reading frame 41	1	1	0	0	0	0	0	0	gga-miR-155	-0.07	< 0.1	2009
RPS6KA6	NM_014496	ribosomal protein S6 kinase, 90kDa, polypeptide 6	1	0	0	1	0	0	0	0	gga-miR-155	-0.07	0.49
RAP1B	NM_001010942	RAP1B, member of RAS oncogene family	1	0	0	1	0	0	0	0	gga-miR-155	-0.07	0.55	2009
KPNA4	NM_002268	karyopherin alpha 4 (importin alpha 3)	1	0	0	1	0	0	0	0	gga-miR-155	-0.07	0.55	2007, 2009
RILPL1	NM_178314	Rab interacting lysosomal protein-like 1	1	0	0	1	0	0	0	0	gga-miR-155	-0.07	0.55
RAPGEF5	NM_012294	Rap guanine nucleotide exchange factor (GEF) 5	1	0	0	1	0	0	0	0	gga-miR-155	-0.07	0.55	2009
WNK1	NM_001184985	WNK lysine deficient protein kinase 1	1	0	1	0	0	0	0	0	gga-miR-155	-0.06	0.28	2009
RLIM	NM_016120	ring finger protein, LIM domain interacting	1	0	0	1	0	0	0	0	gga-miR-155	-0.06	0.55
ENAH	NM_001008493	enabled homolog (Drosophila)	1	0	0	1	1	1	0	0	gga-miR-155	-0.05	0.55	2009
LCOR	NM_001170765	ligand dependent nuclear receptor corepressor	1	0	1	0	1	1	0	0	gga-miR-155	> -0.05	0.28
CACNA1C	NM_000719	calcium channel, voltage-dependent, L type, alpha 1C subunit	1	0	0	1	0	0	0	0	gga-miR-155	-0.04	0.55	2007, 2009
KCNA1	NM_000217	potassium voltage-gated channel, shaker-related subfamily, member 1 (episodic ataxia with myokymia)	1	0	1	0	0	0	0	0	gga-miR-155	-0.04	0.28	2007, 2009
PAM	NM_000919	peptidylglycine alpha-amidating monooxygenase	1	0	1	0	0	0	0	0	gga-miR-155	-0.03	0.28
SPRED1	NM_152594	sprouty-related, EVH1 domain containing 1	1	0	0	1	0	0	0	0	gga-miR-155	-0.03	0.55
CNOT6	NM_015455	CCR4-NOT transcription complex, subunit 6	1	1	0	0	0	0	0	0	gga-miR-155	> -0.03	< 0.1
EBF1	NM_024007	early B-cell factor 1	1	0	0	1	1	0	1	0	gga-miR-155	> -0.03	0.49
CHD7	NM_017780	chromodomain helicase DNA binding protein 7	1	0	1	0	0	0	0	0	gga-miR-155	> -0.02	0.28	2007, 2009
CAMTA1	NM_015215	calmodulin binding transcription activator 1	1	0	1	0	0	0	0	0	gga-miR-155	> -0.02	0.28	2007, 2009
ZMYND11	NM_001202464	zinc finger, MYND-type containing 11	1	0	1	0	0	0	0	0	gga-miR-155	> -0.02	0.28
SERTAD2	NM_014755	SERTA domain containing 2	1	0	0	1	0	0	0	0	gga-miR-155	-0.02	0.53	2007
PALM2	NM_001037293	paralemmin 2	1	0	0	1	0	0	0	0	gga-miR-155	-0.01	0.52	2009
NFIA	NM_001134673	nuclear factor I/A	1	0	0	1	0	0	0	0	gga-miR-155	> -0.01	0.55
RNF123	NM_022064	ring finger protein 123	1	1	0	0	0	0	0	0	gga-miR-155	N/A	0.61	2007, 2009
SOCS1	NM_003745	suppressor of cytokine signaling 1	1	1	0	0	0	0	0	0	gga-miR-155	N/A	0.52	2007, 2009
FRS2	NM_001042555	fibroblast growth factor receptor substrate 2	1	0	1	0	0	0	0	0	gga-miR-155	N/A	0.28	2009
FAR1	NM_032228	fatty acyl CoA reductase 1	1	0	1	0	0	0	0	0	gga-miR-155	N/A	0.28	2007, 2009
LRP2	NM_004525	low density lipoprotein receptor-related protein 2	1	1	0	0	0	0	0	0	gga-miR-146b	-0.43	< 0.1	2009
NOVA1	NM_002515	neuro-oncological ventral antigen 1	2	1	1	0	0	0	0	0	gga-miR-146b	-0.39	< 0.1	2007, 2009
SART3	NM_014706	squamous cell carcinoma antigen recognized by T cells 3	1	1	0	0	0	0	0	0	gga-miR-146b	-0.37	< 0.1	2009
ROBO1	NM_001145845	roundabout, axon guidance receptor, homolog 1 (Drosophila)	1	0	0	1	0	0	0	0	gga-miR-146b	-0.2	< 0.1	2007, 2009
ZNRF3	NM_001206998	zinc and ring finger 3	1	0	0	1	0	0	0	0	gga-miR-146b	-0.17	< 0.1	2009
MXD4	NM_006454	MAX dimerization protein 4	1	0	0	1	0	0	0	0	gga-miR-146b	-0.13	0.1	2009
BCL11A	NM_022893	B-cell CLL/lymphoma 11A (zinc finger protein)	1	0	0	1	1	0	0	1	gga-miR-146b	-0.12	< 0.1	2007, 2009
SP8	NM_182700	Sp8 transcription factor	1	0	1	0	0	0	0	0	gga-miR-146c	-0.08	< 0.1	2007, 2009
Human ortholog of target gene	Gene name	Conserved sites				Repre- sentative miRNA
		total	8mer	7mer-m8	7mer-1A
MAP3K4	mitogen-activated protein kinase kinase kinase 4	2	2	0	0	gga-miR-199*
RREB1	ras responsive element binding protein 1	2	2	0	0	gga-miR-199*
PLOD2	procollagen-lysine, 2-oxoglutarate 5-dioxygenase 2	2	1	1	0	gga-miR-199*
ACVR2B	activin A receptor, type IIB	2	1	0	1	gga-miR-199*
FLJ20309	hypothetical protein FLJ20309	2	1	0	1	gga-miR-199*
HTRA3	HtrA serine peptidase 3	2	1	0	1	gga-miR-199*
MBNL1	muscleblind-like (Drosophila)	2	1	0	1	gga-miR-199*
MEIS2	Meis homeobox 2	2	1	0	1	gga-miR-199*
MGAT4A	mannosyl (alpha-1,3-)-glycoprotein beta-1,4-N-acetylglucosaminyltransferase, isozyme A	2	1	0	1	gga-miR-199*
PTCH1	patched homolog 1 (Drosophila)	3	0	1	2	gga-miR-199*
CPEB4	cytoplasmic polyadenylation element binding protein 4	2	0	2	0	gga-miR-199*
EBF3	early B-cell factor 3	2	0	2	0	gga-miR-199*
AAK1	AP2 associated kinase 1	1	1	0	0	gga-miR-199*
ADAMTS19	ADAM metallopeptidase with thrombospondin type 1 motif, 19	1	1	0	0	gga-miR-199*
ADAMTSL3	ADAMTS-like 3	1	1	0	0	gga-miR-199*
AFAP1	actin filament associated protein 1	1	1	0	0	gga-miR-199*
AHCYL2	S-adenosylhomocysteine hydrolase-like 2	1	1	0	0	gga-miR-199*
ANKRD52	ankyrin repeat domain 52	1	1	0	0	gga-miR-199*
APLP2	amyloid beta (A4) precursor-like protein 2	1	1	0	0	gga-miR-199*
ARID4B	AT rich interactive domain 4B (RBP1-like)	1	1	0	0	gga-miR-199*
ARRDC3	arrestin domain containing 3	1	1	0	0	gga-miR-199*
ATP2C1	ATPase, Ca++ transporting, type 2C, member 1	1	1	0	0	gga-miR-199*
ATP9B	ATPase, class II, type 9B	1	1	0	0	gga-miR-199*
AZI2	5-azacytidine induced 2	1	1	0	0	gga-miR-199*
BRSK2	BR serine/threonine kinase 2	1	1	0	0	gga-miR-199*
BZW1	basic leucine zipper and W2 domains 1	1	1	0	0	gga-miR-199*
C11orf30	chromosome 11 open reading frame 30	1	1	0	0	gga-miR-199*
C20orf194	chromosome 20 open reading frame 194	1	1	0	0	gga-miR-199*
C6orf62	chromosome 6 open reading frame 62	1	1	0	0	gga-miR-199*
CHKA	choline kinase alpha	1	1	0	0	gga-miR-199*
CNOT6L	CCR4-NOT transcription complex, subunit 6-like	1	1	0	0	gga-miR-199*
COL4A5	collagen, type IV, alpha 5 (Alport syndrome)	1	1	0	0	gga-miR-199*
CTDSPL2	CTD (carboxy-terminal domain, RNA polymerase II, polypeptide A) small phosphatase like 2	1	1	0	0	gga-miR-199*
DCBLD2	discoidin, CUB and LCCL domain containing 2	1	1	0	0	gga-miR-199*
DDAH1	dimethylarginine dimethylaminohydrolase 1	1	1	0	0	gga-miR-199*
DIP2A	DIP2 disco-interacting protein 2 homolog A (Drosophila)	1	1	0	0	gga-miR-199*
DNMT3A	DNA (cytosine-5-)-methyltransferase 3 alpha	1	1	0	0	gga-miR-199*
DTNA	dystrobrevin, alpha	1	1	0	0	gga-miR-199*
DUSP5	dual specificity phosphatase 5	1	1	0	0	gga-miR-199*
EBF1	early B-cell factor 1	1	1	0	0	gga-miR-199*
EIF2C4	eukaryotic translation initiation factor 2C, 4	1	1	0	0	gga-miR-199*
ELOVL5	ELOVL family member 5, elongation of long chain fatty acids (FEN1/Elo2, SUR4/Elo3-like, yeast)	1	1	0	0	gga-miR-199*
ERBB4	v-erb-a erythroblastic leukemia viral oncogene homolog 4 (avian)	1	1	0	0	gga-miR-199*
FOXP1	forkhead box P1	1	1	0	0	gga-miR-199*
GALNT1	UDP-N-acetyl-alpha-D-galactosamine:polypeptide N-acetylgalactosaminyltransferase 1 (GalNAc-T1)	1	1	0	0	gga-miR-199*
GRHL2	grainyhead-like 2 (Drosophila)	1	1	0	0	gga-miR-199*
HDAC9	histone deacetylase 9	1	1	0	0	gga-miR-199*
HIPK2	homeodomain interacting protein kinase 2	1	1	0	0	gga-miR-199*
ID4	inhibitor of DNA binding 4, dominant negative helix-loop-helix protein	1	1	0	0	gga-miR-199*
IGF1R	insulin-like growth factor 1 receptor	1	1	0	0	gga-miR-199*
IPO8	importin 8	1	1	0	0	gga-miR-199*
KHDRBS2	KH domain containing, RNA binding, signal transduction associated 2	1	1	0	0	gga-miR-199*
KIAA0802	KIAA0802	1	1	0	0	gga-miR-199*
KIAA1219	KIAA1219	1	1	0	0	gga-miR-199*
LIFR	leukemia inhibitory factor receptor alpha	1	1	0	0	gga-miR-199*
LRRC1	leucine rich repeat containing 1	1	1	0	0	gga-miR-199*
MAGI3	membrane associated guanylate kinase, WW and PDZ domain containing 3	1	1	0	0	gga-miR-199*
MAP3K7IP2	mitogen-activated protein kinase kinase kinase 7 interacting protein 2	1	1	0	0	gga-miR-199*
MET	met proto-oncogene (hepatocyte growth factor receptor)	1	1	0	0	gga-miR-199*
NID2	nidogen 2 (osteonidogen)	1	1	0	0	gga-miR-199*
NOG	noggin	1	1	0	0	gga-miR-199*
PAK2	p21 protein (Cdc42/Rac)-activated kinase 2	1	1	0	0	gga-miR-199*
PAPPA	pregnancy-associated plasma protein A, pappalysin 1	1	1	0	0	gga-miR-199*
PCDH7	protocadherin 7	1	1	0	0	gga-miR-199*
PDS5B	PDS5, regulator of cohesion maintenance, homolog B (S. cerevisiae)	1	1	0	0	gga-miR-199*
PHF6	PHD finger protein 6	1	1	0	0	gga-miR-199*
PIP5K1B	phosphatidylinositol-4-phosphate 5-kinase, type I, beta	1	1	0	0	gga-miR-199*
PPP2R5E	protein phosphatase 2, regulatory subunit B', epsilon isoform	1	1	0	0	gga-miR-199*
RBM25	RNA binding motif protein 25	1	1	0	0	gga-miR-199*
RNF139	ring finger protein 139	1	1	0	0	gga-miR-199*
RUNX1	runt-related transcription factor 1 (acute myeloid leukemia 1; aml1 oncogene)	1	1	0	0	gga-miR-199*
SLC20A2	solute carrier family 20 (phosphate transporter), member 2	1	1	0	0	gga-miR-199*
SMARCA2	SWI/SNF related, matrix associated, actin dependent regulator of chromatin, subfamily a, member 2	1	1	0	0	gga-miR-199*
SMOC2	SPARC related modular calcium binding 2	1	1	0	0	gga-miR-199*
SNN	stannin	1	1	0	0	gga-miR-199*
SPOCK1	sparc/osteonectin, cwcv and kazal-like domains proteoglycan (testican) 1	1	1	0	0	gga-miR-199*
SSFA2	sperm specific antigen 2	1	1	0	0	gga-miR-199*
TACC2	transforming, acidic coiled-coil containing protein 2	1	1	0	0	gga-miR-199*
TANC1	tetratricopeptide repeat, ankyrin repeat and coiled-coil containing 1	1	1	0	0	gga-miR-199*
TES	testis derived transcript (3 LIM domains)	1	1	0	0	gga-miR-199*
TGIF1	TGFB-induced factor homeobox 1	1	1	0	0	gga-miR-199*
TGIF2	TGFB-induced factor homeobox 2	1	1	0	0	gga-miR-199*
THBS1	thrombospondin 1	1	1	0	0	gga-miR-199*
TJP1	tight junction protein 1 (zona occludens 1)	1	1	0	0	gga-miR-199*
TOP1	topoisomerase (DNA) I	1	1	0	0	gga-miR-199*
UTX	ubiquitously transcribed tetratricopeptide repeat, X chromosome	1	1	0	0	gga-miR-199*
UTY	ubiquitously transcribed tetratricopeptide repeat gene, Y-linked	1	1	0	0	gga-miR-199*
WSB1	WD repeat and SOCS box-containing 1	1	1	0	0	gga-miR-199*
ZC3H12B	zinc finger CCCH-type containing 12B	1	1	0	0	gga-miR-199*
ZNF143	zinc finger protein 143	1	1	0	0	gga-miR-199*
ZNF238	zinc finger protein 238	1	1	0	0	gga-miR-199*
ATXN1	ataxin 1	3	0	0	3	gga-miR-199*
ADRB1	adrenergic, beta-1-, receptor	2	0	1	1	gga-miR-199*
AEBP2	AE binding protein 2	2	0	1	1	gga-miR-199*
BAZ2B	bromodomain adjacent to zinc finger domain, 2B	2	0	1	1	gga-miR-199*
BCL2L11	BCL2-like 11 (apoptosis facilitator)	2	0	1	1	gga-miR-199*
C12orf34	chromosome 12 open reading frame 34	2	0	1	1	gga-miR-199*
CMIP	c-Maf-inducing protein	2	0	1	1	gga-miR-199*
ELFN2	extracellular leucine-rich repeat and fibronectin type III domain containing 2	2	0	1	1	gga-miR-199*
FN1	fibronectin 1	2	0	1	1	gga-miR-199*
NOVA1	neuro-oncological ventral antigen 1	2	0	1	1	gga-miR-199*
PRKCE	protein kinase C, epsilon	2	0	1	1	gga-miR-199*
QKI	quaking homolog, KH domain RNA binding (mouse)	2	0	1	1	gga-miR-199*
USP47	ubiquitin specific peptidase 47	2	0	1	1	gga-miR-199*
ZFHX4	zinc finger homeobox 4	2	0	1	1	gga-miR-199*
ZMYM2	zinc finger, MYM-type 2	2	0	1	1	gga-miR-199*
ADAMTS17	ADAM metallopeptidase with thrombospondin type 1 motif, 17	2	0	0	2	gga-miR-199*
FLRT3	fibronectin leucine rich transmembrane protein 3	2	0	0	2	gga-miR-199*
MBNL3	muscleblind-like 3 (Drosophila)	2	0	0	2	gga-miR-199*
MKL2	MKL/myocardin-like 2	2	0	0	2	gga-miR-199*
MYCN	v-myc myelocytomatosis viral related oncogene, neuroblastoma derived (avian)	2	0	0	2	gga-miR-199*
PDE4D	phosphodiesterase 4D, cAMP-specific (phosphodiesterase E3 dunce homolog, Drosophila)	2	0	0	2	gga-miR-199*
RAB11FIP4	RAB11 family interacting protein 4 (class II)	2	0	0	2	gga-miR-199*
SHANK2	SH3 and multiple ankyrin repeat domains 2	2	0	0	2	gga-miR-199*
SLC12A2	solute carrier family 12 (sodium/potassium/chloride transporters), member 2	2	0	0	2	gga-miR-199*
TNRC6B	trinucleotide repeat containing 6B	2	0	0	2	gga-miR-199*
XYLT1	xylosyltransferase I	2	0	0	2	gga-miR-199*
ZBED4	zinc finger, BED-type containing 4	2	0	0	2	gga-miR-199*
ZCCHC2	zinc finger, CCHC domain containing 2	2	0	0	2	gga-miR-199*
ZNF654	zinc finger protein 654	2	0	0	2	gga-miR-199*
ACVR2A	activin A receptor, type IIA	1	0	1	0	gga-miR-199*
AFF4	AF4/FMR2 family, member 4	1	0	1	0	gga-miR-199*
ARHGAP20	Rho GTPase activating protein 20	1	0	1	0	gga-miR-199*
ARHGAP24	Rho GTPase activating protein 24	1	0	1	0	gga-miR-199*
BMP2	bone morphogenetic protein 2	1	0	1	0	gga-miR-199*
BTBD14A	BTB (POZ) domain containing 14A	1	0	1	0	gga-miR-199*
BTBD7	BTB (POZ) domain containing 7	1	0	1	0	gga-miR-199*
C12orf30	chromosome 12 open reading frame 30	1	0	1	0	gga-miR-199*
C1orf21	chromosome 1 open reading frame 21	1	0	1	0	gga-miR-199*
C4orf8	chromosome 4 open reading frame 8	1	0	1	0	gga-miR-199*
CHD7	chromodomain helicase DNA binding protein 7	1	0	1	0	gga-miR-199*
CITED2	Cbp/p300-interacting transactivator, with Glu/Asp-rich carboxy-terminal domain, 2	1	0	1	0	gga-miR-199*
COPS2	COP9 constitutive photomorphogenic homolog subunit 2 (Arabidopsis)	1	0	1	0	gga-miR-199*
CPEB3	cytoplasmic polyadenylation element binding protein 3	1	0	1	0	gga-miR-199*
CSNK1G1	casein kinase 1, gamma 1	1	0	1	0	gga-miR-199*
CTTNBP2NL	CTTNBP2 N-terminal like	1	0	1	0	gga-miR-199*
EHD3	EH-domain containing 3	1	0	1	0	gga-miR-199*
EML4	echinoderm microtubule associated protein like 4	1	0	1	0	gga-miR-199*
FIGF	c-fos induced growth factor (vascular endothelial growth factor D)	1	0	1	0	gga-miR-199*
FNBP1L	formin binding protein 1-like	1	0	1	0	gga-miR-199*
FOS	v-fos FBJ murine osteosarcoma viral oncogene homolog	1	0	1	0	gga-miR-199*
FRY	furry homolog (Drosophila)	1	0	1	0	gga-miR-199*
FXR1	fragile X mental retardation, autosomal homolog 1	1	0	1	0	gga-miR-199*
GFPT2	glutamine-fructose-6-phosphate transaminase 2	1	0	1	0	gga-miR-199*
ITGB8	integrin, beta 8	1	0	1	0	gga-miR-199*
KIAA1128	KIAA1128	1	0	1	0	gga-miR-199*
LIN28B	lin-28 homolog B (C. elegans)	1	0	1	0	gga-miR-199*
LRRC4C	leucine rich repeat containing 4C	1	0	1	0	gga-miR-199*
MESDC1	mesoderm development candidate 1	1	0	1	0	gga-miR-199*
NFIB	nuclear factor I/B	1	0	1	0	gga-miR-199*
PCTK2	PCTAIRE protein kinase 2	1	0	1	0	gga-miR-199*
PDGFRA	platelet-derived growth factor receptor, alpha polypeptide	1	0	1	0	gga-miR-199*
PHF12	PHD finger protein 12	1	0	1	0	gga-miR-199*
PLAG1	pleiomorphic adenoma gene 1	1	0	1	0	gga-miR-199*
RGS17	regulator of G-protein signaling 17	1	0	1	0	gga-miR-199*
RIMS1	regulating synaptic membrane exocytosis 1	1	0	1	0	gga-miR-199*
SLC5A3	solute carrier family 5 (inositol transporters), member 3	1	0	1	0	gga-miR-199*
SNF1LK2	SNF1-like kinase 2	1	0	1	0	gga-miR-199*
SOBP	sine oculis binding protein homolog (Drosophila)	1	0	1	0	gga-miR-199*
STIM2	stromal interaction molecule 2	1	0	1	0	gga-miR-199*
STX16	syntaxin 16	1	0	1	0	gga-miR-199*
SYNJ1	synaptojanin 1	1	0	1	0	gga-miR-199*
TRAF7	TNF receptor-associated factor 7	1	0	1	0	gga-miR-199*
UXS1	UDP-glucuronate decarboxylase 1	1	0	1	0	gga-miR-199*
VEGFA	vascular endothelial growth factor A	1	0	1	0	gga-miR-199*
WAPAL	wings apart-like homolog (Drosophila)	1	0	1	0	gga-miR-199*
YAP1	Yes-associated protein 1, 65kDa	1	0	1	0	gga-miR-199*
ZEB1	zinc finger E-box binding homeobox 1	1	0	1	0	gga-miR-199*
ZMYND19	zinc finger, MYND-type containing 19	1	0	1	0	gga-miR-199*
ZNF706	zinc finger protein 706	1	0	1	0	gga-miR-199*
AJAP1	adherens junctions associated protein 1	1	0	0	1	gga-miR-199*
ALDH1A2	aldehyde dehydrogenase 1 family, member A2	1	0	0	1	gga-miR-199*
AMMECR1	Alport syndrome, mental retardation, midface hypoplasia and elliptocytosis chromosomal region, gene 1	1	0	0	1	gga-miR-199*
ANKRD11	ankyrin repeat domain 11	1	0	0	1	gga-miR-199*
ANKRD17	ankyrin repeat domain 17	1	0	0	1	gga-miR-199*
ANKRD28	ankyrin repeat domain 28	1	0	0	1	gga-miR-199*
ANKRD50	ankyrin repeat domain 50	1	0	0	1	gga-miR-199*
ARHGEF3	Rho guanine nucleotide exchange factor (GEF) 3	1	0	0	1	gga-miR-199*
ARID2	AT rich interactive domain 2 (ARID, RFX-like)	1	0	0	1	gga-miR-199*
ASH1L	ash1 (absent, small, or homeotic)-like (Drosophila)	1	0	0	1	gga-miR-199*
ATAD2B	ATPase family, AAA domain containing 2B	1	0	0	1	gga-miR-199*
ATP2B2	ATPase, Ca++ transporting, plasma membrane 2	1	0	0	1	gga-miR-199*
AXIN2	axin 2 (conductin, axil)	1	0	0	1	gga-miR-199*
BACH2	BTB and CNC homology 1, basic leucine zipper transcription factor 2	1	0	0	1	gga-miR-199*
BAT2D1	BAT2 domain containing 1	1	0	0	1	gga-miR-199*
BCL11B	B-cell CLL/lymphoma 11B (zinc finger protein)	1	0	0	1	gga-miR-199*
BEGAIN	brain-enriched guanylate kinase-associated homolog (rat)	1	0	0	1	gga-miR-199*
BICD2	bicaudal D homolog 2 (Drosophila)	1	0	0	1	gga-miR-199*
BMPR1B	bone morphogenetic protein receptor, type IB	1	0	0	1	gga-miR-199*
BTAF1	BTAF1 RNA polymerase II, B-TFIID transcription factor-associated, 170kDa (Mot1 homolog, S. cerevisiae)	1	0	0	1	gga-miR-199*
BTBD3	BTB (POZ) domain containing 3	1	0	0	1	gga-miR-199*
C13orf23	chromosome 13 open reading frame 23	1	0	0	1	gga-miR-199*
C18orf1	chromosome 18 open reading frame 1	1	0	0	1	gga-miR-199*
C5orf41	chromosome 5 open reading frame 41	1	0	0	1	gga-miR-199*
CBFA2T2	core-binding factor, runt domain, alpha subunit 2; translocated to, 2	1	0	0	1	gga-miR-199*
CBX4	chromobox homolog 4 (Pc class homolog, Drosophila)	1	0	0	1	gga-miR-199*
CCDC4	coiled-coil domain containing 4	1	0	0	1	gga-miR-199*
CCDC85A	coiled-coil domain containing 85A	1	0	0	1	gga-miR-199*
CPEB1	cytoplasmic polyadenylation element binding protein 1	1	0	0	1	gga-miR-199*
CPEB2	cytoplasmic polyadenylation element binding protein 2	1	0	0	1	gga-miR-199*
CTBP2	C-terminal binding protein 2	1	0	0	1	gga-miR-199*
CUL3	cullin 3	1	0	0	1	gga-miR-199*
CUL4B	cullin 4B	1	0	0	1	gga-miR-199*
CXCL12	chemokine (C-X-C motif) ligand 12 (stromal cell-derived factor 1)	1	0	0	1	gga-miR-199*
DDHD1	DDHD domain containing 1	1	0	0	1	gga-miR-199*
DLC1	deleted in liver cancer 1	1	0	0	1	gga-miR-199*
DMD	dystrophin (muscular dystrophy, Duchenne and Becker types)	1	0	0	1	gga-miR-199*
DUSP1	dual specificity phosphatase 1	1	0	0	1	gga-miR-199*
DYRK1A	dual-specificity tyrosine-(Y)-phosphorylation regulated kinase 1A	1	0	0	1	gga-miR-199*
EHMT1	euchromatic histone-lysine N-methyltransferase 1	1	0	0	1	gga-miR-199*
EIF4G2	eukaryotic translation initiation factor 4 gamma, 2	1	0	0	1	gga-miR-199*
EMP1	epithelial membrane protein 1	1	0	0	1	gga-miR-199*
ETS1	v-ets erythroblastosis virus E26 oncogene homolog 1 (avian)	1	0	0	1	gga-miR-199*
EZH2	enhancer of zeste homolog 2 (Drosophila)	1	0	0	1	gga-miR-199*
FAM46A	family with sequence similarity 46, member A	1	0	0	1	gga-miR-199*
FAM76B	family with sequence similarity 76, member B	1	0	0	1	gga-miR-199*
FAT3	FAT tumor suppressor homolog 3 (Drosophila)	1	0	0	1	gga-miR-199*
FBN1	fibrillin 1	1	0	0	1	gga-miR-199*
FBN2	fibrillin 2 (congenital contractural arachnodactyly)	1	0	0	1	gga-miR-199*
FBXW11	F-box and WD repeat domain containing 11	1	0	0	1	gga-miR-199*
FBXW7	F-box and WD repeat domain containing 7	1	0	0	1	gga-miR-199*
FLJ20160	FLJ20160 protein	1	0	0	1	gga-miR-199*
FLRT2	fibronectin leucine rich transmembrane protein 2	1	0	0	1	gga-miR-199*
FMR1	fragile X mental retardation 1	1	0	0	1	gga-miR-199*
FZD4	frizzled homolog 4 (Drosophila)	1	0	0	1	gga-miR-199*
GABRB2	gamma-aminobutyric acid (GABA) A receptor, beta 2	1	0	0	1	gga-miR-199*
GCLC	glutamate-cysteine ligase, catalytic subunit	1	0	0	1	gga-miR-199*
GIT2	G protein-coupled receptor kinase interactor 2	1	0	0	1	gga-miR-199*
GJA1	gap junction protein, alpha 1, 43kDa	1	0	0	1	gga-miR-199*
GOLGA2	golgi autoantigen, golgin subfamily a, 2	1	0	0	1	gga-miR-199*
GOLGA4	golgi autoantigen, golgin subfamily a, 4	1	0	0	1	gga-miR-199*
GPR85	G protein-coupled receptor 85	1	0	0	1	gga-miR-199*
GRAMD4	GRAM domain containing 4	1	0	0	1	gga-miR-199*
HAPLN1	hyaluronan and proteoglycan link protein 1	1	0	0	1	gga-miR-199*
HEG1	HEG homolog 1 (zebrafish)	1	0	0	1	gga-miR-199*
HNRNPAB	heterogeneous nuclear ribonucleoprotein A/B	1	0	0	1	gga-miR-199*
HNRNPU	heterogeneous nuclear ribonucleoprotein U (scaffold attachment factor A)	1	0	0	1	gga-miR-199*
HRB	HIV-1 Rev binding protein	1	0	0	1	gga-miR-199*
HS6ST2	heparan sulfate 6-O-sulfotransferase 2	1	0	0	1	gga-miR-199*
ITCH	itchy E3 ubiquitin protein ligase homolog (mouse)	1	0	0	1	gga-miR-199*
ITPR1	inositol 1,4,5-triphosphate receptor, type 1	1	0	0	1	gga-miR-199*
JMJD1B	jumonji domain containing 1B	1	0	0	1	gga-miR-199*
JPH1	junctophilin 1	1	0	0	1	gga-miR-199*
KBTBD8	kelch repeat and BTB (POZ) domain containing 8	1	0	0	1	gga-miR-199*
KCNH7	potassium voltage-gated channel, subfamily H (eag-related), member 7	1	0	0	1	gga-miR-199*
KIAA1012	KIAA1012	1	0	0	1	gga-miR-199*
KIAA1217	KIAA1217	1	0	0	1	gga-miR-199*
KLF3	Kruppel-like factor 3 (basic)	1	0	0	1	gga-miR-199*
KPNA3	karyopherin alpha 3 (importin alpha 4)	1	0	0	1	gga-miR-199*
LARP5	La ribonucleoprotein domain family, member 5	1	0	0	1	gga-miR-199*
LMO3	LIM domain only 3 (rhombotin-like 2)	1	0	0	1	gga-miR-199*
LPHN2	latrophilin 2	1	0	0	1	gga-miR-199*
LRCH2	leucine-rich repeats and calponin homology (CH) domain containing 2	1	0	0	1	gga-miR-199*
LRP2	low density lipoprotein-related protein 2	1	0	0	1	gga-miR-199*
MAFK	v-maf musculoaponeurotic fibrosarcoma oncogene homolog K (avian)	1	0	0	1	gga-miR-199*
MAGI2	membrane associated guanylate kinase, WW and PDZ domain containing 2	1	0	0	1	gga-miR-199*
MAML3	mastermind-like 3 (Drosophila)	1	0	0	1	gga-miR-199*
MAP3K13	mitogen-activated protein kinase kinase kinase 13	1	0	0	1	gga-miR-199*
2011-03-07	membrane-associated ring finger (C3HC4) 7	1	0	0	1	gga-miR-199*
MARK1	MAP/microtubule affinity-regulating kinase 1	1	0	0	1	gga-miR-199*
MED14	mediator complex subunit 14	1	0	0	1	gga-miR-199*
MEF2A	myocyte enhancer factor 2A	1	0	0	1	gga-miR-199*
MITF	microphthalmia-associated transcription factor	1	0	0	1	gga-miR-199*
MOBKL3	MOB1, Mps One Binder kinase activator-like 3 (yeast)	1	0	0	1	gga-miR-199*
MON2	MON2 homolog (S. cerevisiae)	1	0	0	1	gga-miR-199*
MPRIP	myosin phosphatase Rho interacting protein	1	0	0	1	gga-miR-199*
MTMR2	myotubularin related protein 2	1	0	0	1	gga-miR-199*
MYB	v-myb myeloblastosis viral oncogene homolog (avian)	1	0	0	1	gga-miR-199*
MYO1E	myosin IE	1	0	0	1	gga-miR-199*
MYST2	MYST histone acetyltransferase 2	1	0	0	1	gga-miR-199*
NETO2	neuropilin (NRP) and tolloid (TLL)-like 2	1	0	0	1	gga-miR-199*
NLK	nemo-like kinase	1	0	0	1	gga-miR-199*
NR2F2	nuclear receptor subfamily 2, group F, member 2	1	0	0	1	gga-miR-199*
NUFIP2	nuclear fragile X mental retardation protein interacting protein 2	1	0	0	1	gga-miR-199*
ODZ3	odz, odd Oz/ten-m homolog 3 (Drosophila)	1	0	0	1	gga-miR-199*
PAFAH1B1	platelet-activating factor acetylhydrolase, isoform Ib, alpha subunit 45kDa	1	0	0	1	gga-miR-199*
PALM2	paralemmin 2	1	0	0	1	gga-miR-199*
PAP2D	phosphatidic acid phosphatase type 2	1	0	0	1	gga-miR-199*
PBRM1	polybromo 1	1	0	0	1	gga-miR-199*
PBX3	pre-B-cell leukemia homeobox 3	1	0	0	1	gga-miR-199*
PCDH10	protocadherin 10	1	0	0	1	gga-miR-199*
PCDH18	protocadherin 18	1	0	0	1	gga-miR-199*
PCGF5	polycomb group ring finger 5	1	0	0	1	gga-miR-199*
PHACTR2	phosphatase and actin regulator 2	1	0	0	1	gga-miR-199*
PHF20L1	PHD finger protein 20-like 1	1	0	0	1	gga-miR-199*
PHF3	PHD finger protein 3	1	0	0	1	gga-miR-199*
PHLDA1	pleckstrin homology-like domain, family A, member 1	1	0	0	1	gga-miR-199*
PPFIA1	protein tyrosine phosphatase, receptor type, f polypeptide (PTPRF), interacting protein (liprin), alpha 1	1	0	0	1	gga-miR-199*
PTPN9	protein tyrosine phosphatase, non-receptor type 9	1	0	0	1	gga-miR-199*
PTPRZ1	protein tyrosine phosphatase, receptor-type, Z polypeptide 1	1	0	0	1	gga-miR-199*
PUM2	pumilio homolog 2 (Drosophila)	1	0	0	1	gga-miR-199*
PURB	purine-rich element binding protein B	1	0	0	1	gga-miR-199*
RAB1A	RAB1A, member RAS oncogene family	1	0	0	1	gga-miR-199*
RANBP9	RAN binding protein 9	1	0	0	1	gga-miR-199*
RAP2C	RAP2C, member of RAS oncogene family	1	0	0	1	gga-miR-199*
REV3L	REV3-like, catalytic subunit of DNA polymerase zeta (yeast)	1	0	0	1	gga-miR-199*
RGMA	RGM domain family, member A	1	0	0	1	gga-miR-199*
RNF219	ring finger protein 219	1	0	0	1	gga-miR-199*
RNF38	ring finger protein 38	1	0	0	1	gga-miR-199*
ROBO2	roundabout, axon guidance receptor, homolog 2 (Drosophila)	1	0	0	1	gga-miR-199*
RSPO2	R-spondin 2 homolog (Xenopus laevis)	1	0	0	1	gga-miR-199*
SALL1	sal-like 1 (Drosophila)	1	0	0	1	gga-miR-199*
SASH1	SAM and SH3 domain containing 1	1	0	0	1	gga-miR-199*
SEL1L	sel-1 suppressor of lin-12-like (C. elegans)	1	0	0	1	gga-miR-199*
SELT	selenoprotein T	1	0	0	1	gga-miR-199*
SERTAD2	SERTA domain containing 2	1	0	0	1	gga-miR-199*
SH2B3	SH2B adaptor protein 3	1	0	0	1	gga-miR-199*
SHOX	short stature homeobox	1	0	0	1	gga-miR-199*
SIX4	SIX homeobox 4	1	0	0	1	gga-miR-199*
SLC30A7	solute carrier family 30 (zinc transporter), member 7	1	0	0	1	gga-miR-199*
SLC4A4	solute carrier family 4, sodium bicarbonate cotransporter, member 4	1	0	0	1	gga-miR-199*
SMOC1	SPARC related modular calcium binding 1	1	0	0	1	gga-miR-199*
SORCS3	sortilin-related VPS10 domain containing receptor 3	1	0	0	1	gga-miR-199*
SOX11	SRY (sex determining region Y)-box 11	1	0	0	1	gga-miR-199*
SPATA2	spermatogenesis associated 2	1	0	0	1	gga-miR-199*
SSX2IP	synovial sarcoma, X breakpoint 2 interacting protein	1	0	0	1	gga-miR-199*
STK38L	serine/threonine kinase 38 like	1	0	0	1	gga-miR-199*
SULT4A1	sulfotransferase family 4A, member 1	1	0	0	1	gga-miR-199*
SYT14	synaptotagmin XIV	1	0	0	1	gga-miR-199*
TFB1M	transcription factor B1, mitochondrial	1	0	0	1	gga-miR-199*
THBS2	thrombospondin 2	1	0	0	1	gga-miR-199*
TM9SF3	transmembrane 9 superfamily member 3	1	0	0	1	gga-miR-199*
TMEM132D	transmembrane protein 132D	1	0	0	1	gga-miR-199*
TNKS2	tankyrase, TRF1-interacting ankyrin-related ADP-ribose polymerase 2	1	0	0	1	gga-miR-199*
TP53INP1	tumor protein p53 inducible nuclear protein 1	1	0	0	1	gga-miR-199*
TRIM24	tripartite motif-containing 24	1	0	0	1	gga-miR-199*
TSHZ3	teashirt zinc finger homeobox 3	1	0	0	1	gga-miR-199*
TSPAN12	tetraspanin 12	1	0	0	1	gga-miR-199*
TTN	titin	1	0	0	1	gga-miR-199*
UBE2D1	ubiquitin-conjugating enzyme E2D 1 (UBC4/5 homolog, yeast)	1	0	0	1	gga-miR-199*
UBE2F	ubiquitin-conjugating enzyme E2F (putative)	1	0	0	1	gga-miR-199*
UBE2K	ubiquitin-conjugating enzyme E2K (UBC1 homolog, yeast)	1	0	0	1	gga-miR-199*
UBR3	ubiquitin protein ligase E3 component n-recognin 3 (putative)	1	0	0	1	gga-miR-199*
USP6NL	USP6 N-terminal like	1	0	0	1	gga-miR-199*
USP9Y	ubiquitin specific peptidase 9, Y-linked (fat facets-like, Drosophila)	1	0	0	1	gga-miR-199*
YLPM1	YLP motif containing 1	1	0	0	1	gga-miR-199*
ZBTB38	zinc finger and BTB domain containing 38	1	0	0	1	gga-miR-199*
ZC3H12C	zinc finger CCCH-type containing 12C	1	0	0	1	gga-miR-199*
ZEB2	zinc finger E-box binding homeobox 2	1	0	0	1	gga-miR-199*
ZFAND3	zinc finger, AN1-type domain 3	1	0	0	1	gga-miR-199*
ZFHX3	zinc finger homeobox 3	1	0	0	1	gga-miR-199*
ZNF207	zinc finger protein 207	1	0	0	1	gga-miR-199*
ZNF507	zinc finger protein 507	1	0	0	1	gga-miR-199*
ZNF618	zinc finger protein 618	1	0	0	1	gga-miR-199*
ZSWIM5	zinc finger, SWIM-type containing 5	1	0	0	1	gga-miR-199*
tcag7.1228	hypothetical protein FLJ25778	1	0	0	1	gga-miR-199*
CYFIP2	cytoplasmic FMR1 interacting protein 2	1	1	0	0	gga-miR-140*
FAM46A	family with sequence similarity 46, member A	1	1	0	0	gga-miR-140*
FOXK2	forkhead box K2	1	1	0	0	gga-miR-140*
NLGN4X	neuroligin 4, X-linked	1	1	0	0	gga-miR-140*
NLGN4Y	neuroligin 4, Y-linked	1	1	0	0	gga-miR-140*
PCSK2	proprotein convertase subtilisin/kexin type 2	1	1	0	0	gga-miR-140*
PTPRN2	protein tyrosine phosphatase, receptor type, N polypeptide 2	1	1	0	0	gga-miR-140*
SMG1	PI-3-kinase-related kinase SMG-1	1	1	0	0	gga-miR-140*
SSBP2	single-stranded DNA binding protein 2	1	1	0	0	gga-miR-140*
USP32	ubiquitin specific peptidase 32	1	1	0	0	gga-miR-140*
USP6	ubiquitin specific peptidase 6 (Tre-2 oncogene)	1	1	0	0	gga-miR-140*
ZNF700	zinc finger protein 700	1	1	0	0	gga-miR-140*
ACTA1	actin, alpha 1, skeletal muscle	1	0	1	0	gga-miR-140*
ADAMTS6	ADAM metallopeptidase with thrombospondin type 1 motif, 6	1	0	1	0	gga-miR-140*
C3orf58	chromosome 3 open reading frame 58	1	0	1	0	gga-miR-140*
CNOT2	CCR4-NOT transcription complex, subunit 2	1	0	1	0	gga-miR-140*
COX4NB	COX4 neighbor	1	0	1	0	gga-miR-140*
CPEB2	cytoplasmic polyadenylation element binding protein 2	1	0	1	0	gga-miR-140*
CUGBP2	CUG triplet repeat, RNA binding protein 2	1	0	1	0	gga-miR-140*
HRK	harakiri, BCL2 interacting protein (contains only BH3 domain)	1	0	1	0	gga-miR-140*
MTSS1	metastasis suppressor 1	1	0	1	0	gga-miR-140*
NRIP1	nuclear receptor interacting protein 1	1	0	1	0	gga-miR-140*
PBX3	pre-B-cell leukemia homeobox 3	1	0	1	0	gga-miR-140*
PITX2	paired-like homeodomain 2	1	0	1	0	gga-miR-140*
POGZ	pogo transposable element with ZNF domain	1	0	1	0	gga-miR-140*
PTCH1	patched homolog 1 (Drosophila)	1	0	1	0	gga-miR-140*
RIMS1	regulating synaptic membrane exocytosis 1	1	0	1	0	gga-miR-140*
RNF38	ring finger protein 38	1	0	1	0	gga-miR-140*
SET	SET nuclear oncogene	1	0	1	0	gga-miR-140*
SYNJ1	synaptojanin 1	1	0	1	0	gga-miR-140*
ZFHX4	zinc finger homeobox 4	1	0	1	0	gga-miR-140*
ANTXR2	anthrax toxin receptor 2	1	0	0	1	gga-miR-140*
APLP2	amyloid beta (A4) precursor-like protein 2	1	0	0	1	gga-miR-140*
BLCAP	bladder cancer associated protein	1	0	0	1	gga-miR-140*
BNIP3L	BCL2/adenovirus E1B 19kDa interacting protein 3-like	1	0	0	1	gga-miR-140*
C20orf112	chromosome 20 open reading frame 112	1	0	0	1	gga-miR-140*
CAP1	CAP, adenylate cyclase-associated protein 1 (yeast)	1	0	0	1	gga-miR-140*
CBLN2	cerebellin 2 precursor	1	0	0	1	gga-miR-140*
CYP1B1	cytochrome P450, family 1, subfamily B, polypeptide 1	1	0	0	1	gga-miR-140*
DCLK1	doublecortin-like kinase 1	1	0	0	1	gga-miR-140*
DDX26B	DEAD/H (Asp-Glu-Ala-Asp/His) box polypeptide 26B	1	0	0	1	gga-miR-140*
DPYSL2	dihydropyrimidinase-like 2	1	0	0	1	gga-miR-140*
GABPA	GA binding protein transcription factor, alpha subunit 60kDa	1	0	0	1	gga-miR-140*
GRB10	growth factor receptor-bound protein 10	1	0	0	1	gga-miR-140*
GRIA4	glutamate receptor, ionotrophic, AMPA 4	1	0	0	1	gga-miR-140*
HIC2	hypermethylated in cancer 2	1	0	0	1	gga-miR-140*
HRB	HIV-1 Rev binding protein	1	0	0	1	gga-miR-140*
MEX3B	mex-3 homolog B (C. elegans)	1	0	0	1	gga-miR-140*
NEO1	neogenin homolog 1 (chicken)	1	0	0	1	gga-miR-140*
PIP4K2B	phosphatidylinositol-5-phosphate 4-kinase, type II, beta	1	0	0	1	gga-miR-140*
PPM1H	protein phosphatase 1H (PP2C domain containing)	1	0	0	1	gga-miR-140*
PURA	purine-rich element binding protein A	1	0	0	1	gga-miR-140*
RAN	RAN, member RAS oncogene family	1	0	0	1	gga-miR-140*
RAP2B	RAP2B, member of RAS oncogene family	1	0	0	1	gga-miR-140*
RILPL1	Rab interacting lysosomal protein-like 1	1	0	0	1	gga-miR-140*
RUNX1T1	runt-related transcription factor 1; translocated to, 1 (cyclin D-related)	1	0	0	1	gga-miR-140*
SAPS3	SAPS domain family, member 3	1	0	0	1	gga-miR-140*
SBF2	SET binding factor 2	1	0	0	1	gga-miR-140*
TBR1	T-box, brain, 1	1	0	0	1	gga-miR-140*
TMEM1	transmembrane protein 1	1	0	0	1	gga-miR-140*
WIPI2	WD repeat domain, phosphoinositide interacting 2	1	0	0	1	gga-miR-140*
