# Supplementary material for: A Systematic Analysis of miRNA Transcriptome in Marek’s Disease Virus-Induced Lymphoma Reveals Novel and Differentially Expressed miRNAs
Source: PLoS One. 2012 Nov 30;7(11):e51003. doi: 10.1371/journal.pone.0051003 (PMC3511444; doi:10.1371/journal.pone.0051003)
Supplement: Table S12 — Candidate target genes of miRNAs. (XLS) [file pone.0051003.s013.xls]

## Sheet: Table S12
Table S12. Candidate target genes of miRNAs
GeneSymbol	EntrezID	Representative transcript	Gene name	Repre-sentative miRNA	Previous TargetScan publication(s)	ProbeNamea	q valuesb	Regulation directioncc	Fold changed
ANP32A	415562	NM_006305	acidic (leucine-rich) nuclear phosphoprotein 32 family, member A	gga-miR-181a		A_87_P017361	0.0338837	up	1.86691
ARNT2	415481	NM_014862	aryl-hydrocarbon receptor nuclear translocator 2	gga-miR-181a	2007, 2009	A_87_P006611	0.0296003	up	1.33653
ATG7	415961	NM_001136031	ATG7 autophagy related 7 homolog (S. cerevisiae)	gga-miR-181a		A_87_P036744	0.0460553	up	1.60551
ATP8A1	422776	NM_001105529	ATPase, aminophospholipid transporter (APLT), class I, type 8A, member 1	gga-miR-181a	2009	A_87_P027724	0.0411921	up	1.74271
BTBD3	427688	NM_014962	BTB (POZ) domain containing 3	gga-miR-181a	2007, 2009	A_87_P013113	0.0466726	up	2.66819
C14orf129	423442	NM_016472	chromosome 14 open reading frame 129	gga-miR-181a	2007, 2009	A_87_P037076	0.0394445	up	1.4061
CAPRIN2	418141	NM_001002259	caprin family member 2	gga-miR-181a	2009	A_87_P022037	0.0420483	up	3.20063
CCNK	423446	NM_001099402	cyclin K	gga-miR-181a	2007, 2009	A_87_P036776	0.028444	up	1.62304
CNOT1	415676	NM_016284	CCR4-NOT transcription complex, subunit 1	gga-miR-181a	2009	A_87_P003136	0.0494523	up	1.44871
CNOT2	417851	NM_001199302	CCR4-NOT transcription complex, subunit 2	gga-miR-181a	2007, 2009	A_87_P036643	0.0453928	up	1.11702
CPNE2	415646	NM_152727	copine II	gga-miR-181a	2007, 2009	A_87_P005768	0.0298092	up	2.09711
CTBP1	422904	NM_001012614	C-terminal binding protein 1	gga-miR-181a	2009	A_87_P036276	0.0479982	up	1.57909
E2F7	417868	NM_203394	E2F transcription factor 7	gga-miR-181a	2007, 2009	A_87_P034735	0.0281793	up	2.56479
FMR1	422395	NM_001185075	fragile X mental retardation 1	gga-miR-181a	2007, 2009	A_87_P008144	0.043716	up	1.53729
FOS	396512	NM_005252	FBJ murine osteosarcoma viral oncogene homolog	gga-miR-181a	2007, 2009	A_87_P009344	0.0411479	up	1.75621
G3BP2	422576	NM_012297	GTPase activating protein (SH3 domain) binding protein 2	gga-miR-181a	2007, 2009	A_87_P024189	0.0192051	up	1.57043
GOT2	396533	NM_002080	glutamic-oxaloacetic transaminase 2, mitochondrial (aspartate aminotransferase 2)	gga-miR-181a	2009	A_87_P009408	0.02425	up	1.9661
IGF2BP3	420617	NM_006547	insulin-like growth factor 2 mRNA binding protein 3	gga-miR-181a	2007, 2009	A_87_P017543	0.0163242	up	2.37868
IPO5	418783	NM_002271	importin 5	gga-miR-181a	2007, 2009	A_87_P022144	0.0356203	up	1.9584
KIF3B	419284	NM_004798	kinesin family member 3B	gga-miR-181a	2009	A_87_P013165	0.0257282	up	1.42622
LARP4	426876	NM_001170803	La ribonucleoprotein domain family, member 4	gga-miR-181a	2007, 2009	A_87_P035767	0.0252042	up	1.69918
LCOR	423847	NM_001170765	ligand dependent nuclear receptor corepressor	gga-miR-181a		A_87_P021143	0.046905	up	1.6503
LIN28A	428206	NM_024674	lin-28 homolog A (C. elegans)	gga-miR-181a	2007, 2009	A_87_P010955	0.0178911	up	2.14725
LPPR4	424476	NM_001166252	lipid phosphate phosphatase-related protein type 4	gga-miR-181a	2007, 2009	A_87_P000527	0.0313503	up	1.88936
MAP3K3	419954	NM_002401	mitogen-activated protein kinase kinase kinase 3	gga-miR-181a	2007, 2009	A_87_P015959	0.0399537	up	1.32862
MBNL1	425033	NM_021038	muscleblind-like (Drosophila)	gga-miR-181a	2009	A_87_P036735	0.0259643	up	2.16017
MKLN1	418250	NM_001145354	muskelin 1, intracellular mediator containing kelch motifs	gga-miR-181a	2009	A_87_P036091	0.0279381	up	1.49792
MLL	414897	NM_001197104	myeloid/lymphoid or mixed-lineage leukemia (trithorax homolog, Drosophila)	gga-miR-181a		A_87_P037523	0.0232125	up	1.90472
MOSPD1	422238	NM_019556	motile sperm domain containing 1	gga-miR-181a	2009	A_87_P022273	0.0355028	up	1.38408
MTF2	395174	NM_001164391	metal response element binding transcription factor 2	gga-miR-181a	2009	A_87_P036623	0.0382984	up	1.72985
MYBL1	396158	NM_001080416	v-myb myeloblastosis viral oncogene homolog (avian)-like 1	gga-miR-181a	2007, 2009	A_87_P008822	0.0375494	up	1.93256
MYCBP2	418808	NM_015057	MYC binding protein 2	gga-miR-181a	2007, 2009	A_87_P017771	0.0488246	up	1.54408
NAB1	374126	NM_005966	NGFI-A binding protein 1 (EGR1 binding protein 1)	gga-miR-181a	2007, 2009	A_87_P035305	0.0470691	up	1.84748
NMT1	419966	NM_021079	N-myristoyltransferase 1	gga-miR-181a	2009	A_87_P023229	0.0194746	up	1.49031
NPEPPS	426231	NM_006310	aminopeptidase puromycin sensitive	gga-miR-181a	2007, 2009	A_87_P035629	0.0371641	up	1.60918
NUCKS1	404775	NM_022731	nuclear casein kinase and cyclin-dependent kinase substrate 1	gga-miR-181a		A_87_P038148	0.0162623	up	1.24718
PBX1	395505	NM_001204961	pre-B-cell leukemia homeobox 1	gga-miR-181a		A_87_P038158	0.0300259	up	1.39278
POLA1	418593	NM_016937	polymerase (DNA directed), alpha 1, catalytic subunit	gga-miR-181a	2009	A_87_P038062	0.0226484	up	2.15697
PPM1B	421404	NM_177968	protein phosphatase, Mg2+/Mn2+ dependent, 1B	gga-miR-181a	2007, 2009	A_87_P035566	0.0387056	up	1.62058
PTPRE	423962	NM_006504	protein tyrosine phosphatase, receptor type, E	gga-miR-181a	2009	A_87_P002942	0.0406198	up	1.66087
RALGAPB	419128	NM_020336	Ral GTPase activating protein, beta subunit (non-catalytic)	gga-miR-181a	2007, 2009	A_87_P035632	0.031211	up	1.93219
RORA	415377	NM_002943	RAR-related orphan receptor A	gga-miR-181a		A_87_P025947	0.0148377	up	3.03156
SHOC2	423894	NM_007373	soc-2 suppressor of clear homolog (C. elegans)	gga-miR-181a	2009	A_87_P035823	0.0370004	up	2.61276
SIK3	419764	NM_025164	SIK family kinase 3	gga-miR-181a	2009	A_87_P004303	0.0355028	up	1.96069
SLC35E1	420143	NM_024881	solute carrier family 35, member E1	gga-miR-181a	2009	A_87_P024216	0.0343969	up	1.39343
SNN	416429	NM_003498	stannin	gga-miR-181a	2007, 2009	A_87_P024274	0.0309315	up	4.09344
STAU1	419213	NM_001037328	staufen, RNA binding protein, homolog 1 (Drosophila)	gga-miR-181a		A_87_P021864	0.0388358	up	1.41807
TBL1XR1	426284	NM_024665	transducin (beta)-like 1 X-linked receptor 1	gga-miR-181a	2007, 2009	A_87_P036755	0.0370134	up	1.53441
TBPL1	395517	NM_004865	TBP-like 1	gga-miR-181a	2007, 2009	A_87_P038187	0.0481794	up	1.48605
TCERG1	416349	NM_001040006	transcription elongation regulator 1	gga-miR-181a	2007, 2009	A_87_P014043	0.0199283	up	1.35805
TLK1	429024	NM_001136554	tousled-like kinase 1	gga-miR-181a	2009	A_87_P002006	0.0462196	up	1.63496
TNRC6B	418010	NM_001024843	trinucleotide repeat containing 6B	gga-miR-181a	2007, 2009	A_87_P022164	0.0204771	up	1.38689
TOX	421138	NM_014729	thymocyte selection-associated high mobility group box	gga-miR-181a	2007, 2009	A_87_P035686	0.023729	up	2.71974
UBE2H	416678	NM_001202498	ubiquitin-conjugating enzyme E2H	gga-miR-181a	2009	A_87_P036884	0.0397454	up	1.46183
WIPI2	416481	NM_001033518	WD repeat domain, phosphoinositide interacting 2	gga-miR-181a	2009	A_87_P012857	0.0174141	up	1.89978
YWHAB	419190	NM_003404	tyrosine 3-monooxygenase/tryptophan 5-monooxygenase activation protein, beta polypeptide	gga-miR-181a	2009	A_87_P036927	0.0227676	up	1.78544
ZFHX4	395904	NM_024721	zinc finger homeobox 4	gga-miR-181a	2007, 2009	A_87_P015436	0.0459752	up	2.23037
ZNF654	418428	NM_018293	zinc finger protein 654	gga-miR-181a	2009	A_87_P015914	0.0450247	up	1.34793
ZZZ3	424554	NM_015534	zinc finger, ZZ-type containing 3	gga-miR-181a	2009	A_87_P000460	0.0489966	up	1.37514
ANKIB1	420550	NM_019004	ankyrin repeat and IBR domain containing 1	gga-miR-26a		A_87_P002893	0.0128852	up	1.56582
ARMC1	429406	NM_018120	armadillo repeat containing 1	gga-miR-26a		A_87_P037161	0.0257499	up	1.39819
ATP10A	418685	NM_024490	ATPase, class V, type 10A	gga-miR-26a		A_87_P003051	0.0185609	up	2.60408
C7orf42	417549	NM_017994	chromosome 7 open reading frame 42	gga-miR-26a		A_87_P020421	0.0295626	up	1.71652
CAMSAP1	417127	NM_015447	calmodulin regulated spectrin-associated protein 1	gga-miR-26a		A_87_P038863	0.0408933	up	2.21046
CELF2	374111	NM_001025077	CUGBP, Elav-like family member 2	gga-miR-26a		A_87_P035211	0.038878	up	1.41633
CEP350	424417	NM_014810	centrosomal protein 350kDa	gga-miR-26a		A_87_P016168	0.0356701	up	1.43118
DENND1B	424351	NM_001195215	DENN/MADD domain containing 1B	gga-miR-26a		A_87_P022091	0.0216201	up	1.83097
DNAJA2	415744	NM_005880	DnaJ (Hsp40) homolog, subfamily A, member 2	gga-miR-26a		A_87_P036277	0.0372746	up	1.32022
E2F7	417868	NM_203394	E2F transcription factor 7	gga-miR-26a		A_87_P034735	0.0281793	up	2.56479
EIF3A	423927	NM_003750	eukaryotic translation initiation factor 3, subunit A	gga-miR-26a		A_87_P015952	0.0177487	up	1.63071
EZH2	420784	NM_001203247	enhancer of zeste homolog 2 (Drosophila)	gga-miR-26a		A_87_P012601	0.0318518	up	1.83796
FAM98A	421458	NM_015475	family with sequence similarity 98, member A	gga-miR-26a		A_87_P013319	0.0385886	up	1.40718
G3BP2	422576	NM_012297	GTPase activating protein (SH3 domain) binding protein 2	gga-miR-26a		A_87_P024189	0.0192051	up	1.57043
GNA13	417434	NM_006572	guanine nucleotide binding protein (G protein), alpha 13	gga-miR-26a		A_87_P023165	0.0257089	up	1.83576
GSK3B	418335	NM_001146156	glycogen synthase kinase 3 beta	gga-miR-26a		A_87_P017674	0.0257282	up	1.36747
IPO7	423046	NM_006391	importin 7	gga-miR-26a		A_87_P004024	0.0438806	up	1.44441
KPNA2	417420	NM_002266	karyopherin alpha 2 (RAG cohort 1, importin alpha 1)	gga-miR-26a		A_87_P037065	0.018883	up	3.27789
KPNA6	419656	NM_012316	karyopherin alpha 6 (importin alpha 7)	gga-miR-26a		A_87_P022000	0.0295449	up	1.40885
LARP1	416258	NM_015315	La ribonucleoprotein domain family, member 1	gga-miR-26a		A_87_P014677	0.0226484	up	1.73823
MAPK6	415419	NM_002748	mitogen-activated protein kinase 6	gga-miR-26a		A_87_P035704	0.0294476	up	2.11437
NAB1	374126	NM_005966	NGFI-A binding protein 1 (EGR1 binding protein 1)	gga-miR-26a		A_87_P035305	0.0470691	up	1.84748
NEK6	417101	NM_001145001	NIMA (never in mitosis gene a)-related kinase 6	gga-miR-26a		A_87_P035641	0.0284134	up	1.47758
PITX1	374201	NM_002653	paired-like homeodomain 1	gga-miR-26a		A_87_P037946	0.0332164	up	1.71778
PPM1B	421404	NM_177968	protein phosphatase, Mg2+/Mn2+ dependent, 1B	gga-miR-26a		A_87_P035566	0.0387056	up	1.62058
PTP4A1	421877	NM_003463	protein tyrosine phosphatase type IVA, member 1	gga-miR-26a		A_87_P036218	0.0229786	up	1.93725
RORA	415377	NM_002943	RAR-related orphan receptor A	gga-miR-26a		A_87_P025947	0.0148377	up	3.03156
SLC35A3	424472	NM_012243	solute carrier family 35 (UDP-N-acetylglucosamine (UDP-GlcNAc) transporter), member A3	gga-miR-26a		A_87_P036464	0.041527	up	1.60986
SLMO2	419310	NM_016045	slowmo homolog 2 (Drosophila)	gga-miR-26a		A_87_P035681	0.0387712	up	1.53219
SNN	416429	NM_003498	stannin	gga-miR-26a		A_87_P024274	0.0309315	up	4.09344
TNRC6B	418010	NM_001024843	trinucleotide repeat containing 6B	gga-miR-26a		A_87_P022164	0.0204771	up	1.38689
WHSC1	422897	NM_001042424	Wolf-Hirschhorn syndrome candidate 1	gga-miR-26a		A_87_P011061	0.0302045	up	4.74645
ZFHX4	395904	NM_024721	zinc finger homeobox 4	gga-miR-26a		A_87_P015436	0.0459752	up	2.23037
ARID1A	419542	NM_006015	AT rich interactive domain 1A (SWI-like)	gga-miR-221	2007, 2009	A_87_P012312	0.0309593	up	1.49704
BCL11B	423444	NM_022898	B-cell CLL/lymphoma 11B (zinc finger protein)	gga-miR-221	2009	A_87_P003236	0.0269568	up	2.20099
CAMSAP1	417127	NM_015447	calmodulin regulated spectrin-associated protein 1	gga-miR-221	2009	A_87_P038863	0.0408933	up	2.21046
CBFB	395257	NM_001755	core-binding factor, beta subunit	gga-miR-221	2009	A_87_P037595	0.0319714	up	1.43509
CMIP	425774	NM_030629	c-Maf-inducing protein	gga-miR-221		A_87_P011170	0.0264335	up	1.86232
CNOT2	417851	NM_001199302	CCR4-NOT transcription complex, subunit 2	gga-miR-221	2007, 2009	A_87_P036643	0.0453928	up	1.11702
DNAJA2	415744	NM_005880	DnaJ (Hsp40) homolog, subfamily A, member 2	gga-miR-221	2009	A_87_P036277	0.0372746	up	1.32022
FOS	396512	NM_005252	FBJ murine osteosarcoma viral oncogene homolog	gga-miR-221	2007, 2009	A_87_P009344	0.0411479	up	1.75621
FOXN2	421288	NM_002158	forkhead box N2	gga-miR-221	2007, 2009	A_87_P035970	0.0280507	up	1.86067
IPO7	423046	NM_006391	importin 7	gga-miR-221		A_87_P004024	0.0438806	up	1.44441
IRF2	396115	NM_002199	interferon regulatory factor 2	gga-miR-221	2007, 2009	A_87_P008780	0.0462341	up	1.13066
LCOR	423847	NM_001170765	ligand dependent nuclear receptor corepressor	gga-miR-221		A_87_P021143	0.046905	up	1.6503
PPP2R2A	374221	NM_001177591	protein phosphatase 2, regulatory subunit B, alpha	gga-miR-221	2007	A_87_P035250	0.0451664	up	1.21321
RUNX2	373919	NM_001015051	runt-related transcription factor 2	gga-miR-221	2007	A_87_P037618	0.0199127	up	16.6154
SRSF2	396195	NM_001195427	serine/arginine-rich splicing factor 2	gga-miR-221	2009	A_87_P008887	0.0174406	up	2.33836
TIPARP	425026	NM_001184717	TCDD-inducible poly(ADP-ribose) polymerase	gga-miR-221	2007, 2009	A_87_P023478	0.0487403	up	1.47856
TLE3	415568	NM_001105192	transducin-like enhancer of split 3 (E(sp1) homolog, Drosophila)	gga-miR-221	2009	A_87_P007629	0.0216659	up	1.80258
TOX	421138	NM_014729	thymocyte selection-associated high mobility group box	gga-miR-221	2007, 2009	A_87_P035686	0.023729	up	2.71974
ACSL6	416324	NM_001009185	acyl-CoA synthetase long-chain family member 6	gga-miR-222	2009	A_87_P008435	0.0352372	up	3.07814
ANKIB1	420550	NM_019004	ankyrin repeat and IBR domain containing 1	gga-miR-222		A_87_P002893	0.0128852	up	1.56582
DENND1B	424351	NM_001195215	DENN/MADD domain containing 1B	gga-miR-222		A_87_P022091	0.0216201	up	1.83097
FMR1	422395	NM_001185075	fragile X mental retardation 1	gga-miR-222	2007, 2009	A_87_P008144	0.043716	up	1.53729
MPRIP	416502	NM_015134	myosin phosphatase Rho interacting protein	gga-miR-222		A_87_P011291	0.0200591	up	2.69508
RAB1A	421273	NM_004161	RAB1A, member RAS oncogene family	gga-miR-222	2007, 2009	A_87_P008237	0.0198577	up	1.94108
RANBP10	415653	NM_020850	RAN binding protein 10	gga-miR-222	2009	A_87_P019666	0.0194746	up	1.74762
RSBN1L	768780	NM_198467	round spermatid basic protein 1-like	gga-miR-222	2007, 2009	A_87_P013269	0.0443931	up	1.56765
SMNDC1	423889	NM_005871	survival motor neuron domain containing 1	gga-miR-222		A_87_P003933	0.0216659	up	1.364
THRB	396431	NM_000461	thyroid hormone receptor, beta (erythroblastic leukemia viral (v-erb-a) oncogene homolog 2, avian)	gga-miR-222	2009	A_87_P009309	0.0325923	up	3.18315
TLK1	429024	NM_001136554	tousled-like kinase 1	gga-miR-222	2009	A_87_P002006	0.0462196	up	1.63496
VEZF1	417664	NM_007146	vascular endothelial zinc finger 1	gga-miR-222	2007	A_87_P035047	0.0201808	up	1.41297
WEE1	423045	NM_001143976	WEE1 homolog (S. pombe)	gga-miR-222	2009	A_87_P035730	0.0342649	up	1.90029
ASXL1	428158	NM_015338	additional sex combs like 1 (Drosophila)	gga-miR-155	2009	A_87_P005804	0.0329716	up	1.70271
DCUN1D3	427002	NM_173475	DCN1, defective in cullin neddylation 1, domain containing 3 (S. cerevisiae)	gga-miR-155	2007, 2009	A_87_P024247	0.0194746	up	1.58143
FGF13	414831	NM_001139498	fibroblast growth factor 13	gga-miR-155		A_87_P037795	0.0404995	up	46.6294
FOS	396512	NM_005252	FBJ murine osteosarcoma viral oncogene homolog	gga-miR-155	2009	A_87_P009344	0.0411479	up	1.75621
FXR1	424968	NM_001013438	fragile X mental retardation, autosomal homolog 1	gga-miR-155	2009	A_87_P035680	0.0401313	up	1.51944
G3BP2	422576	NM_012297	GTPase activating protein (SH3 domain) binding protein 2	gga-miR-155	2007	A_87_P024189	0.0192051	up	1.57043
GSK3B	418335	NM_001146156	glycogen synthase kinase 3 beta	gga-miR-155		A_87_P017674	0.0257282	up	1.36747
LCOR	423847	NM_001170765	ligand dependent nuclear receptor corepressor	gga-miR-155		A_87_P021143	0.046905	up	1.6503
LSM14A	415781	NM_001114093	LSM14A, SCD6 homolog A (S. cerevisiae)	gga-miR-155	2009	A_87_P024219	0.022911	up	1.41184
MYB	396244	NM_001130172	v-myb myeloblastosis viral oncogene homolog (avian)	gga-miR-155	2007, 2009	A_87_P008979	0.0388862	up	4.88461
RAPGEF5	420608	NM_012294	Rap guanine nucleotide exchange factor (GEF) 5	gga-miR-155	2009	A_87_P035529	0.02425	up	2.5287
RNF123	415923	NM_022064	ring finger protein 123	gga-miR-155	2007, 2009	A_87_P018641	0.0480547	up	1.43001
RORA	415377	NM_002943	RAR-related orphan receptor A	gga-miR-155		A_87_P025947	0.0148377	up	3.03156
SOX10	395573	NM_006941	SRY (sex determining region Y)-box 10	gga-miR-155	2007, 2009	A_87_P037853	0.0344483	up	1.17968
SUFU	374118	NM_016169	suppressor of fused homolog (Drosophila)	gga-miR-155	2007, 2009	A_87_P037589	0.0212147	up	1.62328
WEE1	423045	NM_001143976	WEE1 homolog (S. pombe)	gga-miR-155	2007, 2009	A_87_P035730	0.0342649	up	1.90029
WHSC1	422897	NM_001042424	Wolf-Hirschhorn syndrome candidate 1	gga-miR-155		A_87_P011061	0.0302045	up	4.74645
AEBP2	418184		AE binding protein 2	gga-miR-199*		A_87_P018015	0.0392517	up	1.36912
AHCYL2	416675		S-adenosylhomocysteine hydrolase-like 2	gga-miR-199*		A_87_P009744	0.0303927	up	2.21731
BCL11B	423444		B-cell CLL/lymphoma 11B (zinc finger protein)	gga-miR-199*		A_87_P003236	0.0269568	up	2.20099
BTBD3	427688		BTB (POZ) domain containing 3	gga-miR-199*		A_87_P013113	0.0466726	up	2.66819
C12orf30	416883		chromosome 12 open reading frame 30	gga-miR-199*		A_87_P035627	0.0313503	up	1.36828
CBFA2T2	419155		core-binding factor, runt domain, alpha subunit 2; translocated to, 2	gga-miR-199*		A_87_P035069	0.0453928	up	1.97967
CMIP	425774		c-Maf-inducing protein	gga-miR-199*		A_87_P011170	0.0264335	up	1.86232
CTDSPL2	415574		CTD (carboxy-terminal domain, RNA polymerase II, polypeptide A) small phosphatase like 2	gga-miR-199*		A_87_P024352	0.0181984	up	1.72971
CUL4B	422364		cullin 4B	gga-miR-199*		A_87_P020468	0.0257089	up	1.46354
DDHD1	423592		DDHD domain containing 1	gga-miR-199*		A_87_P012443	0.0266214	up	1.96432
DIP2A	424039		DIP2 disco-interacting protein 2 homolog A (Drosophila)	gga-miR-199*		A_87_P036494	0.0411921	up	1.29177
EHMT1	417250		euchromatic histone-lysine N-methyltransferase 1	gga-miR-199*		A_87_P036883	0.0290776	up	2.0936
EZH2	420784		enhancer of zeste homolog 2 (Drosophila)	gga-miR-199*		A_87_P012601	0.0318518	up	1.83796
FAM76B	418994		family with sequence similarity 76, member B	gga-miR-199*		A_87_P015147	0.020546	up	1.59088
FAT3	395167		FAT tumor suppressor homolog 3 (Drosophila)	gga-miR-199*		A_87_P035194	0.0485829	up	1.76515
FMR1	422395		fragile X mental retardation 1	gga-miR-199*		A_87_P008144	0.043716	up	1.53729
FOS	396512		v-fos FBJ murine osteosarcoma viral oncogene homolog	gga-miR-199*		A_87_P009344	0.0411479	up	1.75621
FXR1	424968		fragile X mental retardation, autosomal homolog 1	gga-miR-199*		A_87_P035680	0.0401313	up	1.51944
GCLC	421894		glutamate-cysteine ligase, catalytic subunit	gga-miR-199*		A_87_P003754	0.0448194	up	1.372
GIT2	374035		G protein-coupled receptor kinase interactor 2	gga-miR-199*		A_87_P037869	0.043427	up	1.60696
GOLGA2	427766		golgi autoantigen, golgin subfamily a, 2	gga-miR-199*		A_87_P017903	0.0461732	up	1.34111
MAP3K4	421579		mitogen-activated protein kinase kinase kinase 4	gga-miR-199*		A_87_P029741	0.0402822	up	1.40735
MBNL1	425033		muscleblind-like (Drosophila)	gga-miR-199*		A_87_P036735	0.0259643	up	2.16017
MBNL3	422233		muscleblind-like 3 (Drosophila)	gga-miR-199*		A_87_P011748	0.0290635	up	1.55359
MPRIP	416502		myosin phosphatase Rho interacting protein	gga-miR-199*		A_87_P011291	0.0200591	up	2.69508
MYB	396244		v-myb myeloblastosis viral oncogene homolog (avian)	gga-miR-199*		A_87_P008979	0.0388862	up	4.88461
PCGF5	423796		polycomb group ring finger 5	gga-miR-199*		A_87_P016538	0.0128852	up	2.54722
PHF12	417580		PHD finger protein 12	gga-miR-199*		A_87_P010211	0.022607	up	1.39008
PHF6	422235		PHD finger protein 6	gga-miR-199*		A_87_P022802	0.0200591	up	2.16041
RAB1A	421273		RAB1A, member RAS oncogene family	gga-miR-199*		A_87_P008237	0.0198577	up	1.94108
RBM25	423250		RNA binding motif protein 25	gga-miR-199*		A_87_P034690	0.0349769	up	1.34735
RNF139	420338		ring finger protein 139	gga-miR-199*		A_87_P036074	0.0369681	up	1.18661
SMARCA2	396040		SWI/SNF related, matrix associated, actin dependent regulator of chromatin, subfamily a, member 2	gga-miR-199*		A_87_P008793	0.0387299	up	1.64982
SNN	416429		stannin	gga-miR-199*		A_87_P024274	0.0309315	up	4.09344
SOBP	421775		sine oculis binding protein homolog (Drosophila)	gga-miR-199*		A_87_P005959	0.02425	up	1.75454
TNRC6B	418010		trinucleotide repeat containing 6B	gga-miR-199*		A_87_P022164	0.0204771	up	1.38689
TOP1	396004		topoisomerase (DNA) I	gga-miR-199*		A_87_P038231	0.0219994	up	1.17292
USP47	423032		ubiquitin specific peptidase 47	gga-miR-199*		A_87_P000253	0.046868	up	2.10808
YLPM1	423356		YLP motif containing 1	gga-miR-199*		A_87_P005605	0.0251596	up	1.36583
ZFHX4	395904		zinc finger homeobox 4	gga-miR-199*		A_87_P015436	0.0459752	up	2.23037
ZMYND19	395088		zinc finger, MYND-type containing 19	gga-miR-199*		A_87_P022632	0.0232418	up	1.70756
ZNF143	428845		zinc finger protein 143	gga-miR-199*		A_87_P013189	0.0262393	up	1.28691
ZNF654	418428		zinc finger protein 654	gga-miR-199*		A_87_P015914	0.0450247	up	1.34793
CNOT2	417851		CCR4-NOT transcription complex, subunit 2	gga-miR-140*		A_87_P036643	0.0453928	up	1.11702
CUGBP2	374111		CUG triplet repeat, RNA binding protein 2	gga-miR-140*		A_87_P035211	0.038878	up	1.41633
DDX26B	422239		DEAD/H (Asp-Glu-Ala-Asp/His) box polypeptide 26B	gga-miR-140*		A_87_P011367	0.0422857	up	1.21302
PIP4K2B	419999		phosphatidylinositol-5-phosphate 4-kinase, type II, beta	gga-miR-140*		A_87_P032599	0.0226484	up	1.60026
WIPI2	416481		WD repeat domain, phosphoinositide interacting 2	gga-miR-140*		A_87_P012857	0.0174141	up	1.89978
ZFHX4	395904		zinc finger homeobox 4	gga-miR-140*		A_87_P015436	0.0459752	up	2.23037
a. Probename in previous study （ref.33）
b. q values in tumorous spleen vs. non-infected spleen in previous study (ref.33)
c. “up” means gene expression was up-regulated in tumorous spleen in previous study (ref.33).
d. Fold change in tumorous spleen vs. non-infected spleen in previous study (ref.33)
